# Supplementary material for: Usf1, a suppressor of the circadian Clock mutant, reveals the nature of the DNA-binding of the CLOCK:BMAL1 complex in mice
Source: eLife. 2013 Apr 9;2:e00426. doi: 10.7554/eLife.00426 (PMC3622178; doi:10.7554/eLife.00426)
Supplement: Figure 2—source data 1. — DOI: http://dx.doi.org/10.7554/eLife.00426.005 [file elife00426s001.xlsx]

## Sheet: 16 strains
Figure 2 - Source data 1
Single nucleotide polymorphisms (SNP) in the Suppressor of Clock (Soc) candidate region among 16 mouse strains.
All sequences are compared to the C57BL/6J reference sequence in NCBI m37
Red: C57BL/6 allele
Yellow: Non C57BL/6J allele
Green, Blue, Purple: minor allele
"-" is same as reference C57BL/6J sequence
positive number: insertion
negative number: deletion
"/": heterozygous allele
Chr1 location (bp, Build37)	NCBI gene annotation	dbSNP rs	CODE	C57BL/6J	C58/J	MOLF/EiJ	I/LNJ	MA/MyJ	BTBR_T+_tf/J	JF1/Ms	CZECHII/EiJ	BALB/cJ	DBA/2J	AKR/J	A/J	FVB/NJ	SJL/J	C3H/HeJ	129S1/SvImJ	Flanking Sequence
173288094	Pfdn2 ex4	rs31549998	A/A	A	A	A	A	A	A	A	A	G	G	A	G	G	G	G	G	TCATGGGGGAAGATGAGAAGCCAGC(A/G)GCCAAGGAAAACTCAGAAGGGGCTG
173288172	Pfdn2 UTR	no		G	G	G	G	G	G	G	G	A	A	G	G	A	G	A	A	TGGTCTCTTAGGAGCTAAGGCCTCT(G/A)GGGTTTTTTTTTTTTTACCCTGATTC
173310357	Pvrl4 ex2	no	G/E	G	G	G	G	G	G	G	G	G	G	A	A	A	G	A	G	GAGGGGATCCGGATGAGCAGGTGG(G/A)GCAGGTGGCATGGGCTCGAGTGGACCC
173310361	Pvrl4 ex2	no	Q/Q	G	G	G	G	G	G	G	G	G	G	A	A	A	G	A	G	GAGGGGATCCGGATGAGCAGGTGGGGCA(G/A)GTGGCATGGGCTCGAGTGGACCCAAA
173310367	Pvrl4 ex2	rs13465597	A/A	A	A	A	A	A	A	A	A	G	G	G	G	G	G	G	G	TCCGGATGAGCAGGTGGGGCAGGTGGC(A/G)TGGGCTCGAGTGGACCCAAACGAGGGT
173310491	Pvrl4 ex2	rs13465598	L/L	C	C	C	C	C	C	C	C	T	T	T	T	T	T	T	T	GCAACCACCGCCCCCACGAGACCCT(C/T)TAGACGGCTCGGTCCTCCTGCGCAACGCTG
173312666	Pvrl4 ex3	no	P/P	A	A	A	A	A	A	A	A	C	C	C	C	C	C	C	C	CACACAGTCGAGCCGCTCTTTCACACACCC(A/C)CGCTCAGCTGCCGTCACTTCAGAGTT
173312738	Pvrl4 ex3	rs31547447	C/C	C	C	C	C	C	C	C	C	T	T	T	T	T	T	T	T	AAGTATGAATGGGCAGCCGCTGACCTG(C/T)GTGGTGTCTCACCCTGGCCTGCTCCAGGA
173316802	Pvrl4 ex9	rs31552672	R/R	A	A	A	A	A	A	A	A	C	C	C	C	C	C	C	C	AGACCGAACTGCTATCTCCAGGCTCTGGG(A/C)GGACAGAGGAGGACGACGATCAGGATGAAGG
173316915	Pvrl4 ex9	rs31552671	N/N	C	C	C	C	C	C	C	C	T	T	T	T	T	T	T	T	AACCTACAGGCAATGGTATCTACATCAA(C/T)GGGCGAGGGCACCTGGTCTGACCCAGG
173319318	arhgap30 UTR	rs32366716		G	G	G	A/G	G	A	A/G	G	A	A	A	A	A	A	A	A	CCTGCCCCCCCTGGGGCTGGGCCAA(G/A)CCCAACTACTGACTGGGATTCCATGGGGGA
173332250	arhgap30 in4	no		-	-	-	-	-	-	-	-	6	-	-	-	-	-	6	6	TCCCAACTTTCAAGTCTCAGCCCAACCA(3/9)TATATTTTAGACGATCTCTTTCTTCCT
173332282	arhgap30 in4	rs31542833		T	T	T	T	T	T	T	T	C	T	T	T	T	T	C	C	ATATTTTAGACGATCTCTTTCTTCCTTC(T/C)TGCAGGACCCTGGAATTCCTTATGCGCCAC
173332381	arhgap30 ex5	no	A/A	C	C	C	C	C	C	C	C	T	C	C	C	C	C	T	T	GCTCGCAATCTGGCAATTGTGTGGGC(C/T)CCCAACCTGCTGAGGTGGGTGCGTGTATG
173334401	arhgap30 ex9	rs31541392	S/S	G	G	G	G	G	G	G	G	A	A	A	A	A	A	A	A	CACTGCGGCCTGCCAAAAGCATGGACTC(G/A)CTGAGTGCTGCCGCTGGGGCCAGTGACG
173335292	arhgap30 ex10	no	L/S	T	T	T	T	T	T	T	C	C	C	C	C	C	C	C	C	CCCTACAACCCCGGCCAAGCCCTGCCT(T/C)GGGTCCTGGCCCCCCAGGTGAGAACTTGG
173335305	arhgap30 ex10	no	WPRPWPWP	-	-	-	-	-	-	-	24	24	24	24	24	24	24	24	24	GCCAAGCCCTGCCTTGGGTCCTGGCCC(-/24)CCCAGGTGAGAACTTGGAGATTTCCTAGGG
173337954	arhgap30 ex12	rs31540535	A/A	G	G	G	G	G	G	G	G	T	G	G	G	G	G	T	T/G	TCCTAACTGCTGCTCCCTTGATTCTGC(G/T)GTTTCCACACCTGACGTAGAAGAGGACTAT
173338065	arhgap30 ex12	rs31540534	G/G	G	G	G	G	G	G	G	G	C	G	G	G	G	G	C	C	CTAAACCCATCAACTGGGAAGGTGTAGG(G/C)AGTCTGGAGGAAGAGGCAGCAGGGTGTG
173338149	arhgap30 ex12	rs31087141	Q/Q	G	G	G	G	G	G	G	G	G	A	A	A	A	A	G	G	AACAGGCCTGCTCAGAAACCAGGCA(G/A)GAAAAGGAGGCTAAGCCCCGGAGCACATC
173338217	arhgap30 ex12	rs31539493	E/V	A	A	A	A	A	A	A	A	T	A	A	A	A	A	T	T	AGAAGCAGAGGCAACTCCAGAGACTG(A/T)GATGGAGGCTGGAAAGGCTGATGCGGAA
173339192	arhgap30 ex12	rs31539488	R/K	G	G	G	G	G	G	G	G	G	A	A	A	A	A	G	G	GTGGCCCTGGCCCGGGAACGCCAGA(G/A)GACCGAGTCTCAGGGAGTTCTGCGGACCCA
173339213	arhgap30 ex12	rs31539487	L/R	T	T	T	T	T	T	T	G	G	G	G	G	G	G	G	G	GCCAGAGGACCGAGTCTCAGGGAGTTC(T/G)GCGGACCCAGACCTGTACTGGAGGTGGGG
173339255	arhgap30 ex12	rs31539486	S/N	G	G	G	G	G	G	G	G	A	G	G	G	G	G	A	A	TGTACTGGAGGTGGGGATTATAGTCTCA(G/A)CTCCAGAACCCCTCCTTGTAGCATGATC
173339265	arhgap30 ex12	rs31644962	T/T	C	C	C	C	C	C	C	C	C	T	T	T	T	T	C	C	GTGGGGATTATAGTCTCAGCTCCAGAAC(C/T)CCTCCTTGTAGCATGATCCTTGCCCATTCT
173339546	arhgap30 UTR	no		C	C	C	C	C	C	C	C	C	C	T	C	T	C	C	C	GAGCACTTGCCTAGCTGTCTTTGCTGCCT(C/T)GGCAGCTGAGATGTCTAATTCCATAGGCTT
173339692	arhgap30 UTR	no		A	A	A	A	A	A	A	G	G	G	G	G	G	G	G	G	TTAGCAGAGTCTTAAGAAACATAGAAC(A/G)ATCTTGTTTCCAGGGAGTTAACAAAAACA
173339748	arhgap30 UTR	no		-	-	-	-	-	-	-	-	3	-	-	-	-	-	3	3	CATAGGGTAGGTAAAAGCTTTTTTTTTT(-/3/10)CTTAAATTTAAATACAGTGGGGGAATTTCA
173339776	arhgap30 UTR	rs32793042		C	C	C	C	C	C	C	C	C	T	T	T	T	T	C	C	CTTAAATTTAAATACAGNGGGGGAATTT(C/T)AGCCAAACTTTTGCCCTATTCTGAGCTGTG
173340211	arhgap30 UTR	rs13465196		T	T	T	T	T	T	T	T	G	T	T	T	T	T	G	G	GTGTACTCATTCATATACATAAAATAAA(T/G)AAAGAAAGAAAAGAAAAAGGAAAAGAA
173340282	arhgap30 UTR	rs31539484		C	C	C	C	C	C	C	C	C	C	T	C	T	C	C	C	GGAATGTCACTCAATTTGGCTCTAGCA(C/T)TGTCTCTGCACAGGCTGGGGCTAC
173340325	arhgap30 UTR	rs31538553		G	G	G	G	G	G	G	G	G	A	G	A	G	A	G	G	TGGGGCTACAGGCCACCATTTAGCAAT(G/A)GTGGGTATTTGATAATAAAAGCTGAATTTT
173340352	arhgap30 UTR	no		T	T	T	T	T	T	T	del	T	T	T	T	T	T	T	T	GTGGGTATTTGATAATAAAAGCTGAA(T/-)TTTTTTTTTAACATTTAAACAGTGTA
173340567		rs31538552		A	A	A	A	A	A	A	A	T	A	A	A	A	A	T	T	GAAGAGAAACCTGTATTTACATAATGTTC(A/T)TCTAATGCCAGGAATTGGGCCAGATT
173340751		no		T	T	T	T	T	T	T	T	C	C	C	C	C	C	C	C	GAAGTGTTAGTTTCTAGGTGTGGTGGC(T/C)GTCTTTAATCCTAGCACTTGGGAGTGGAG
173340981		rs30553775		C	C	C	C	C	C	C	C	A	A	A	A	A	A	A	A	ACCCAGAATGAAGAAAATGGTAATCAAA(C/A)TCGTACCCACACGTATTTAAGAGCCTGA
173340986		rs32595832		C	C	C	C	C	C	C	C	C	A	C	A	C	A	C	C	TGAAGAAAATGGTAATCAAAATCGT(C/A)CCCACACGTATTTAAGAGCCTGAGGAAAAGCT
173341108		no		C	C	C	C	C	C	C	C	del	del	del	del	del	del	del	del	AGAAATGTCCCAAAGTCCACTTGGAA(C/-)CCCCTCAAAGTGATGCCCTGATCCAAGAT
173341185		rs31538551		C	C	C	C	C	C	C	C	T	T	T	T	T	T	T	T	ATGAAAGATGGCGCCTAAGATTGCCGTT(C/T)CACCCTCTACTTCCTTTTACTGGAAGTAAA
173341189		rs32038561		C	C	C	C	C	C	C	C	T	C	C	C	C	C	T	T	AAGATGGCGCCTAAGATTGCCGTTTCAC(C/T)CTCTACTTCCTTTTACTGGAAGTAAAAG
173341228		no		-	-	-	-	-	-	-	-	-	A	A	A	A	A	-	-	TACTGGAAGTAAAAGGGCTCCGCCT(-/A)ACCACAAGGATGGAAGTACAATTTAGTCGG
173341235		rs31538550		G	G	G	G	G	G	G	G	A	A	A	A	A	A	A	A	AGTAAAAGGGCTCCGCCTACCACAA(G/A)GATGGAAGTACAATTTAGTCGGGTTTTTT
173341259		no		TT	TT	TT	TT	TT	TT	TT	TT	-	-	-	-	-	-	-	-	CACAAGGATGGAAGTACAATTTAGTCGGG(TT/-/T)TTTTTTTTCCTGGTTCTTGCTGAAAACAAA
173341279		rs31538549		A	A	A	A	A	A	A	A	G	G	G	G	G	G	G	G	ATTTAGTCGGGTTTTTTTTTTCCTGGTTCTT(A/G)CTGAAAACAAAGGCCTCTAGCGAGGTCC
173341300		rs31538548		C	C	C	C	C	C	C	C	T	C	C	C	C	C	T	T	GGTTCTTACTGAAAACAAAGGCCTCTAG(C/T)GAGGTCCCCAAGGATACCGTCTGTTTCCCTT
173341401		rs31538547		T	T	T	T	T	T	T	T	C	C	C	C	C	C	C	C	CGGGCATCAGATTTGAAGCGAGCGGAAGTG(T/C)GGCAGCTCGGGGGGCCGTCCGTCGGCTG
173341408		no		-	-	-	-	-	-	-	-	-	-	GG	-	-	-	-	-	TTGAAGCGAGCGGAAGTGTGGCAGCTC(-/GG)GGGGGGCCGTCCGTCGGCTGGG
173341510		rs31538546		A	A	A	A	A	A	A	A	C	A	A	A	A	A	A	A	TGCGCATGAGCAGCTGTCTATGGAGAG(A/C)CCTAGATCCAAAGACGGAGAAGGCTGCC
173341612	Usf1 UTR	rs31498508		A	A	A	A	A	A	A	A	C	A	A	A	A	A	A	A	CCGGCCGGAGTCCGGACGCCGGTGG(A/C)TCGGCATGGCGGGGCACCTTTGCTTT
173341755	Usf1 UTR	no		T	T	T	T	T	T	T	T	A	A	T	A	A	A	A	A	GGCCGAGCTCGCTCCCCGCCCCGG(T/A)GTGCACACGTCCCAGCCGCCTGCGGTGGGTAT
173341823	Usf1 UTR	rs31864623		C	C	C	C	C	C	C	C	C	T	C	T	T	T	C	C	CCGCAGGCCCGGGAAGGTCCCCGG(C/T)GTCCTTTCCCCGGCTCTCCCGGCAGCTGGGGC
173441836	Usf1 UTR	no		T	T	T	T	T	T	T	T	G	G	T	G	G	G	G	G	GAAGGTCCCCGGCGTCCTTTCCCCG(T/G)CTCTCCTCCGCGGAGCAGCTGGGGCGCAGGC
173441841	Usf1 UTR	no		-	-	-	-	-	-	-	-	-	-9	-	-9	-	-9	-	-	GTCCCCGGCGTCCTTTCCCCGTCTCT(9/-)CCTCCGCGGAGCAGCTGGGGCGCAGGCG
173341850	Usf1 UTR	no		A	A	A	A	A	A	A	A	A	G	A	G	A	G	A	A	TCCTTTCCCCGTCTCTCCTCCGCGG(A/G)GCAGCTGGGGCGCAGGCGAGCTGGGCTGG
173341921	Usf1 UTR	rs30465544		C	C	C	C	C	C	C	C	C	T	C	T	T	T	C	C	CGCGGGCTGCGGGGCTCGCGCCTG(C/T)CGGGTACTCAGGTCCCCAAGCGCCTACT
173341975	Usf1 UTR	rs31439167		C	C	C	C	C	C	C	C	C	T	C	T	T	T	C	C	TACTAGTCGGTGGGCCTGCAGGGAGA(C/T)GCGTCGTTCTCGGGCAAGGTCCGGGCGCTT
173342053	Usf1 UTR	no		-	-	-	-	-	-	-	-	T	T	T	T	T	T	T	T	CTGGTTTTTGTGTGTGGGTGGTGGTGG(-/T)GGGGTGTTTTGTTTTTTAAATTTCTGCCT
173342064	Usf1 UTR	no		-	-	-	-	-	-	-	-	T	T	T	T	T	T	T	-	TGTGTGTGGGTGGTGGTGGGGGGTGTTTTG(-/T)TTTTTTAAATTTCTGCCTTTGCGTCTG
173342163	Usf1 in1	rs31321207		A	A	A	A	A	A	A	A	G	G	G	G	G	G	G	G	CACAAAATCCTAGGCTGATTTCCGT(A/G)TCACGTATTATTAATGCTCAGGATGCTTCC
173342334	Usf1 in1	rs31544709		G	G	G	G	G	G	G	G	C	C	C	C	C	C	C	C	ATAGCCTCCTCCTGCAGGCCGTGCCA(G/C)GAGCTTCAGGAGGAGCTCTTCCTCCTGTT
173342387	Usf1 in1	no		-	-	-	-	-	-	-	-	-7	-	-	-	-	-	-7	-7	TTTGAGGATGGAGACCCCCTAGGTG(7/-)GTCCGTACATCCGGACGCTGCCTCCCTTT
173342485	Usf1 in1	rs31544708		G	G	G	G	G	G	G	G	A	A	A	A	A	A	A	A	TTTTGTTATTGTTGTTAACGTTCTTCTTT(G/A)CACACGGTCTTTCCGAGGCGCATTATCCGC
173342520	Usf1 in1	rs31544707		C	C	C	C	C	C	C	C	A	C	C	C	C	C	A	A	GTCTTTCCGAGGCGCATTATCCGCTAAA(C/A)TAAGGTTTTTCTTTGATTAGAAAGGTTTGG
173343118	Usf1 in1	no		A	A	A	A	A	A	A	A	G						G	G	TTTTGAAACAGGACCTCTCTATACATA(A/G)CCTTGGCTGTCCTGGAACTCACTCTGTAGAC
173343508	Usf1 in1	no		G	G	G	G	G	G	G	G	G	T	T	T	T	T		G	AATGGAGGAGCAGCTGGGTGGTGGC(G/T)ACCCATGCCTTTAATCCTAGCACTAGAT
173343562	Usf1 in1	no		G	G	G	G	G	G	G	G	G	del	del	del	del	del		G	GGCAGAAGCAGGCAGGATCTCTGA(G/-)AGTTCAGAGGCCAGCCTGGCCTACAGAG
173343604	Usf1 in1	no		G	G	G	G	G	G	G	G	G	T	T	T	T	T		G	CTGGCCTACAGAGTGAGTTCCAGGAC(G/T)GCCAGGGCTACAAGAGAAACCCTGT
173343653	Usf1 in1	no		G	G	G	G	G	G	G	G	del	G	G	G	G	G		del	CTGTCTCAGAAAGAGAGAAGCGGGGTT(G/-)GGGGGGAAGGAAGGAAGAGAGAAAAGT
173343685	Usf1 in1	no		-	-	-	-	-	-	-	-	2	10	10	10	10	10		2	GGAAGGAAGAGAGAAAAGTTTTG(-/2/10/6/8)GTGTGTGTGTGTGCACATGCATGTGTGT
173343725	Usf1 in1	rs31543973		G	G	G	G	G	G	G	G	G	A	A	A	A	A		G	CACATGCATGTGTGTGGTGGGCTGGAC(G/A)CTGTGATAAACAGCTTTCACAAGTTAGTT
173343764	Usf1 in1	no		T	T	T	T	T	T	T	T	T	T	T	C	T	C		T	CAGCTTTCACAAGTTAGTTTTTGCCTCT(T/C)TGAGGGGAGGAGGTTGTTTTTTTTGTTTT
173343766	Usf1 in1	no		A	A	A	A	A	A	A	A	G	G	G	G	G	G	G	G	CTTTCACAAGTTAGTTTTTGCCTCTTTG(A/G)GGGGAGGAGGTTGTTTTTTTTGTTTTGTTTT
173343781	Usf1 in1	no		T	T	T	T	T	T	T	T	G	G	G	G	G	G	G	G	TTTGCCTCTTTGAGGGGAGGAGGTTG(T/G)TTTTTTTGTTTTGTTTTTTGAGATATGGATT
173343871	Usf1 in1	no		G	G	G	G	G	G	G	G	A	G	G	G	G	G	A	A	TGTAGCCATGGCTGGCCTTGAACTCAGA(G/A)ATCCACGTGCCTGGCTCCCAAGTGCTT
173343899	Usf1 in1	no		-	-	-	-	-	-	-	-	-	21	21	21	21	21	-	-	ATCCACGTGCCTGGCTCCCAAGTGCTT(-/21)GAATCAGGCATTGCCACCACGCCCTGC
173343908	Usf1 in1	no		A	A	A	A	A	A	A	A	G	G	G	G	G	G	G	G	GCCTGGCTCCCAAGTGCTTGAATCAGGC(A/G)TTGCCACCACGCCCTGCCTGCTGAGCCCT
173343982	Usf1 in1	rs31543972		G	G	G	G	G	G	G	G	C	G	G	G	G	G	C	C	TCAGAGGAGAGCCGTAGGGGGTCAGTT(G/C)TTGTCTTTCCACGTTGCTGGAGACAGTGG
173343985	Usf1 in1	rs31543971		G	G	G	G	G	G	G	G	G	T	T	T	T	T	G	G	GAGGAGAGCCGTAGGGGGTCAGTTGTT(G/T)TCTTTCCACGTTGCTGGAGACAGTGGCT
173344042	Usf1 in1	rs31543970		C	C	C	C	C	C	C	C	C	T	T	T	T	T	C	C	CTGGCGCCCCGCTTGTAGAGATTCTCTCAT(C/T)TCCAGCTCTCCATCAGGCGCCCTGTGAT
173344063	Usf1 in1	no		-	-	-	-	-	-	-	-9	-	-	-	-	-	-	-	-	CTCATCTCCAGCTCTCCATCAGGCGC(21/12)CCTGTGATTACACATGCTCTCAATGCTGCA
173344094	Usf1 in1	rs31543968		T	T	T	T	T	T	T	T	C	T	T	T	T	T	C	C	GTGATTACACATGCTCTCAATGCTGCAT(T/C)CCTCTCTTCTATAGGTTTTAGGACTCGGGT
173344105	Usf1 in1	rs31543967		A	A	A	A	A	A	A	A	G	A	A	A	A	A	G	G	GCTCTCAATGCTGCATTCCTCTCTTCT(A/G)TAGGTTTTAGGACTCGGGTGTTACCTTCATT
173344184	Usf1 in1	rs31543966		T	T	T	T	T	T	T	T	T	C	C	C	C	C	T	T	ATTGCGAGTGCTGTTTGAGCCAATCTCCAGT(T/C)TTGTTTTATTTTATTTTGAGACAAGTT
173344272	Usf1 in1	no		-	-	-	-	-	-	-	22	22	22	22	22	22	22	22	22	GCACCCCAGGATGGCCTTGAACTCCTAA(-/22)GTATTGGTATTACGGGCATGAGCAAGCA
173344339	Usf1 in1	no		-	-	-	-	-	-	-	-	-	7	7	7	7	7	-	-	CCTTTTTCTCCTCAAACTCGCACCGTTCCTG(-/7)TCTCCTTCCCCTGAGTGTTAGGCTCC
173344358	Usf1 in1	rs31543965		A	A	A	A	A	A	A	A	G	A	A	A	A	A	G	G	ACCGTTCCTGTCTCCTTCCCCTGAGTGTT(A/G)GGCTCCCAGGAGTGAGCCTCCATGTCCCG
173344524	Usf1 in1	rs31543163		G	G	G	G	G	G	G	G	G	A	A	A	A	A	A	A	AACCTAGGTTCTAGAACCTGGAAAGCT(G/A)TTCAGTTGCCTGGCCTCACTGCAAACTC
173344624	Usf1 UTR	rs31543162		C	C	C	C	C	C	C	C	T	C	C	C	C	C	C	C	TCCTCCGAAAAAAGACCGG(C/T)GCCTCGGATGAGCCCCCTCACAGAGAG
173345710	Usf1 in3	no		T	T	T	T	T	T	T	T	C	T	C	T	T	T	C	C	AAGGTGAATGTTGACAGTCAAGACTTA(T/C)GGCTCATCCTCCCCTCCCTCTCTTCAGATGA
173345729	Usf1 in3	no		T	T	T	T	T	T	T	T	C	T	C	T	T	T	C	C	AGACTTATGGCTCATCCTCCCCTCCC(T/C)CTCTTCAGATGATGGTCCATCTCCTTCCT
173345779	Usf1 in3	rs31543159		G	G	G	G	G	G	G	G	A	A	A	G	G	G		A	CTCCTTCCTACATACCGTGTGTCTTTTAA(G/A)TGCCATGCAAGTAGAACAGGGAGGAAGG
173345803	Usf1 in3	rs31543158		G	G	G	G	G	G	G	G	A	A	A	A	A	A		A	AAGTGCCATGCAAGTAGAACAGGGAG(G/A)AAGGCAGTTAACTTCTAGATCTTTCTTT
173346026	Usf1 in4	no		G	G	G	G	G	G	G	G	A	A	G	G	G	G		A	GGTTTGGGGTTAAGGGAGGGGCATGA(G/A)CATGTTTTGGGGAGCTGTGGCTTGGAGG
173346179	Usf1 in4	rs31543157		C	C	C	C	C	C	C	C	C	T	T	T	T	T	C	C	ACAGTTGCTGAGTCTCTCTGAAAGACT(C/T)GTGGGACTTAACATGTACAAATACCAGAGG
173346180	Usf1 in4	rs31543156		G	G	G	G	G	G	G	G	C	G	G	G	G	G	C	C	AGTTGCTGAGTCTCTCTGAAAGACTC(G/C)TGGGACTTAACATGTACAAATACCAGAGG
173347054	Usf1 ex6	rs31542370	G/G	T	T	T	T	T	T	T	T	C	C	C	C	C	C		C	CGCAGTGGGAGATGGGTCAGGGGG(T/C)ACCACATCTGGGAGTACTACAGCTGTT
173347072	Usf1 ex6	no	T/T	T	T	T	T	T	T	T	T	A	A	A	A	A	A		A	CAGGGGGTACCACATCTGGGAGTAC(T/A)ACAGCTGTTGTTACCACCCAGGGCTCAGAGGC
173347197	Usf1 in6	no		A	A	A	A	A	A	A	A	G	A	A	A	A	A		A	TGGGGGCTAGGCTGTGGGGTGTGGCTGGGGG(A/G)TGTGGCTGGGGGTGTGG
173347261	Usf1 in6	rs31542367		G	G	G	G	G	G	G	G	A	A	A	A	A	A		A	TTAGTAATTACTCCGATCAGAACAT(G/A)TGGTGAGTCTGGGCTGCTTTACAAA
173347339	Usf1 in6	no		-	-	-	-	-	-	-	-	4	4	4	4	4	4		4	CCCAAGGTCTAGGTGAGGTTCCTAG(-/4)GGGTCCTCATAAAACCTGCCTCATGTCGT
173347346	Usf1 in6	rs31542364		C	C	C	C	C	C	C	C	G	G	G	G	G	G		G	TCTAGGTGAGGTTCCTAGGGGTCCT(C/G)ATAAAACCTGCCTCATGTCGTCACAGGT
173347447	Usf1 ex7	no	H/Y	C	C	C	C	C	C	C	C	C	T	T	T	T	T		C	CAGCGATCGATTGCCCCCAGGACC(C/T)ACCCTTATTCCCCGTGAGTGACCTTATCT
173347628	Usf1 ex8	rs31541670	T/T	T	T	T	T	T	T	T	T	A	A	A	A	A	A	A	A	GGAAGTCAGAGGCTCCCAGGACAAC(T/A)CGAGATGAGAAACGGAGGGCTCAACATAA
173348186	Usf1 ex10	rs31093636	N/N	C	C	C	C	C	C	C	C	T	T	T	T	T	T	T	T	CAGGTGGAAGATCTCAAGAACAAGAA(C/T)CTGCTCCTGCGAGCTCAGCTTCGGCAC
173348290	Usf1 UTR	rs30809766		C	C	C	C	C	C	C	C	A	A	A	A	A	A	A	A	TCAGGGGCTTTGGGCCAAGGACTGCAG(C/A)CGGCCCAGGAGCAACAGGCTAACC
173349434		rs31540180		G	G	G	G	G	G	G	G	T	T	T	T	T	T	T	T	TAGCAGCCACAAGTGTCTTGTGGTCCC(G/T)CGGCCCTCAAGACTTTTCATGCCCTCTTC
173349533		no		C	C	C	C	C	C	C	T	C	C	C	C	C	C	C	C	AGCCTCAGGCAGGGCCAGGCTCTTCGA(C/T)GTTCGATCTCCAGAGGAGGCAGCAGCTG
173349634		rs31453028		G	G	G	G	G	G	G	T	T	T	T	T	T	T	T	T	TTGGCAAAGGAACAGTCCATGATGG(G/T)CTTAACTAAAGGAGCCTCATTTAGTATGC
173350514		no		A	A	A	A	A	A	A	del	A	del	del	del	del	del	del	del	AGTTGTATTTAATTTGTCACATGGAC(A/-)AAAAAAAATGGTTCTAGTATTAATCTAGTGC
173350542		rs31540174		G	G	G	G	G	G	G	A	G	A	A	A	A	A	A	A	CAAAAAAAATGGTTCTAGTATTAATCTA(G/A)TGCTGTTTATCTCAGGATCTTTGTCCATTC
173350801		rs31888561		A	A	A	A	A	A	A	A	G	G	G	G	G	G	G	G	GACCAGGACACGCCATTGAGAGGGCT(A/G)TGACAATCAGGCATGTAGGGACAACACC
173352179		rs31526130		G	G	G	G	G	G	G	G	A	A	A	A	A	A	A	A	TGTCTGCTTGCTGAAAGGACTGGACTGT(G/A)ACTGCGGGCTCGTGCCTGGTGTCTGCAG
173352188		no		C	C	C	C	C	C	C	C	del	del	del	del	del	del	del	del	GAAAGGACTGGACTGTGACTGCGGG(C/-)TCGTGCCTGGTGTCTGCAGCTGCTGAGTT
173352235		rs31316466		T	T	T	T	T	T	T	T	T	T	T	C	T	C	T	T	GCTGCTGAGTTGTATTTGGTGTTTGCTC(T/C)GGGACTGAACTGCTGCCCCAGAAGATCA
173352299		rs31063110		C	C	C	C	C	C	C	C	T	C	C	C	C	C	T	T	CCCAAAGCACTATTGCTGAACAGGTCCA(C/T)TTCCCCCACATCCTAATAACTTTTCTCTT
173352438		rs32695744		A	A	A	A	A	A	A	A	T	A	A	A	A	A	T	T	AGGTCGTCCTCTGACCTCATGTATGC(A/T)GCATATGCTCATATACAACACACACAA
173353023		rs31539397		G	G	G	G	G	G	G	G	A	A	A	A	A	A	A	A	AGTTTAGCCAGACACTGGTGCTTTTA(G/A)TTTTTGTTTGCTCAAGCTCTGAGCTGCTC
173355154		no		-	-	-	-	-	-	-	-	-6	-12	-6	-12	-6	-12	-6	-6	ATCACACTACGTTGTTGTTGTTGCTGT(12/6/-)TCTTGTTGTTCAAATCTCTCTCCTAAAT
173355174		rs31538529		T	T	T	T	T	T	T	T	C	C	C	C	C	C	C	C	GTTGCTGTTGCTGCTGCTGTTCTTGTTG(T/C)TCAAATCTCTCTCCTAAATGGGTGGCTT
173355240		rs31538527		C	C	C	C	C	C	C	C	G	G	G	G	G	G	G	G	AACCTTTCTTTACCTCCTACTAAGCTCT(C/G)GGTAGGTGTTGAGCCCTGCTAATCTTCTG
173355383		rs31538526		T	T	T	T	T	T	T	T	C	T	C	T	C	T	C	C	GGTCTCTGTTGCCTAATGGCTGGAACA(T/C)GTCTCATCCTGACTCTGAGATAACTGCGG
173361290		rs32307462		C	C	C	C	C	C	C	C	C	T	C	T	C	T	C	C	GCTGACTCAACTGCTTGCCAAAGCAAA(C/T)TCTTCCTACCTTAAACTGCACTTTGTTGGG
173361333		no		A	A	A	A	A	A	A	A	G	G	G	G	G	G	G	G	GCACTTTGTTGGGCATTTGTCCCAC(A/G)ATGGGAAAGGCACTGCAGCACTCGGCC
173361458		rs31537585		A	A	A	A	A	A	A	A	G	G	G	G	G	G	G	G	GAGAATAGTTCATCATCGAAAAGTG(A/G)TAAAGACATCCCTAACTATGACGCAAA
173361521		no		G	G	G	G	G	G	G	G	A	A	A	A	A	A	A	A	CATAGAAAAAGCTGAGGATGCCAGGT(G/A)TGGTGGTGAACACCTTTAATCCCAGGAC
173361539		no		C	C	C	C	C	C	C	C	A	A	A	A	A	A	A	A	ATGCCAGGTGTGGTGGTGAACACCTTT(C/A)ATCCCAGGACTCAGTAAGAGAGGCAG
173361559		rs30903793		A	A	A	A	A	A	A	A	A	G	A	A	A	A	A	A	CCTTTAATCCCAGGACTCAGTAAGC(A/G)GAGGCAGGAGAACGAGTTTGAGGTCA
173361562		no		A	A	A	A	A	A	A	A	G	G	G	G	G	G	G	G	CTTTCATCCCAGGACTCAGTAAGCAGA(A/G)GCAGGAGAATGAGTTTGAGGTCAACCTG
173361572		no		T	T	T	T	T	T	T	T	C	C	C	C	C	C	C	C	AGGACTCAGTAAGCAGAAGCAGGAGAA(T/C)GAGTTTGAGGTCAACCTGGTCTATAGTA
173364560		rs31406691		C	C	C	C	C	C	C	C	G	G	G	G	G	G	G	G	AACTGTCCAATTCAAGGGGTGGTGGTG(C/G)TGGAGAACAAAACAAAAACAAGAACA
173366112		rs32662804		T	T	T	T	T	T	T	C	C	C	C	C	C	C	C	C	ACCCAACAGGTATAGTGAGTGGGTCA(T/C)ACTGTAATCTTGGTATTCAGGGAGGCT
173391513	F11r ex5	rs31535594	T/T	T	T	T	T	T	T	T	C	C	C	C	C	C	C	C	C	CCGGGCCTTCATGAATTCTTCATTCAC(T/C)ATTGATCCAAAGTCGGGGGATCTGGTAT
173395446		rs6315425		A	A	A	A	A	A	A	G	G	G	G	G	G	G	G	G	GCCTCCCGAGTGCTGGGATTAAACAC(A/G)CCCGGCTTACGGTGGTCTTTTGATGGT
173395449		no		C	C	C	C	C	C	C	T	C	C	C	C	C	C	C	C	TCCCGAGTGCTGGGATTAAACACACC(C/T)GGCTTACGGTGGTCTTTTGATGGTCACTGA
173395640		rs31540744		G	G	G	G	G	G	G	G	G	A	A	A	A	A	G	G	CTGTTCTTGCAGGTGTGTGCTTGCATGTA(G/A)GTGCGACGAACGTGCAGGCCAGAGAT
173400296		rs31617885		T	T	T	T	T	T	T	C	C	C	C	C	C	C	C	C	TTTGCTGGTTTATATAGGGTTTCAGGTAT(T/C)CCAGGCTGGCTTCCAACTCCCTATATA
173400377		rs32702324		T	T	T	T	T	T	T	T	C	C	C	C	C	C	C	C	CCTTGCTCCACCTTCTGAGGGCCAGGA(T/C)TACAGGAATCTGCCGTCCCACTGGATTTA
173400463		rs30807791		T	T	T	T	T	T	T	C	C	C	C	C	C	C	C	C	AGGCATACTAGGCAAGTACTGAGTCA(T/C)ACCCCCAGTCCAGATATCACTAGTTAT
173400473		rs30819726		C	C	C	C	C	C	C	C	T	T	T	T	T	T	T	T	GGCAAGTACTGAGTCACACCCCCAGT(C/T)CAGATATCACTAGTTATTTGAAATTTCTTC
173400604		rs32494904		G	G	G	G	G	G	G	A	A	A	A	A	A	A	A	A	CCAGGTGGCGCTAGACATCCCTGGCTC(G/A)GTACTTCTAAACTGTGATGTTAGCTACCTG
173400606		rs32263857		T	T	T	T	T	T	T	C	C	C	C	C	C	C	C	C	AGGTGGCGCTAGACATCCCTGGCTCAG(T/C)ACTTCTAAACTGTGATGTTAGCTACCTGC
173400612		rs32003138		T	T	T	T	T	T	T	C	C	C	C	C	C	C	C	C	GCTAGACATCCCTGGCTCAGCACTTC(T/C)AAACTGTGATGTTAGCTACCTGCAGGAT
173400626		no		A	A	A	A	A	A	A	G	A	A	A	A	A	A	A	A	GCTCGGTACTTCTAAACTGTGATGTT(A/G)GCTACCTGCAGGATTTGCTGGAGATAACTTT
173400653		rs31538132		A	A	A	A	A	A	A	A	T	T	T	T	T	T	T	T	AGCTACCTGCAGGATTTGCTGGAGATA(A/T)CTTTGCATGAAGAATTAAAAATAGCTTG
173401202		rs3721184		G	G	G	G	G	G	G	G	C	C	C	C	C	C	C	C	GACGTGATAGGTCCTCTTCTGAGG(G/C)AACCAGCCTCCAGTACCCAACTGACC
173401229		rs3684527		G	G	G	G	G	G	G	G	A	A	A	A	A	A	A	A	AGCCTCCAGTACCCAACTGACC(G/A)CAAGCAGGGTGACTCATTCCTGAGTCA
173401252		rs3684553		A	A	A	A	A	A	A	C	C	C	C	C	C	C	C	C	CCGCAAGCAGGGTGACTCATTCCTG(A/C)GTCAACCATCAGAAACCTGTGACTCCAGC
173401253		rs3684555		G	G	G	G	G	G	G	T	T	T	T	T	T	T	T	T	ACCGCAAGCAGGGTGACTCATTCCTGA(G/T)TCAACCATCAGAAACCTGTGACTCCAG
173401270		rs3684583		T	T	T	T	T	T	T	C	C	C	C	C	C	C	C	C	ACTCATTCCTGAGTCAACCATCAGAAAC(T/C)GTGACTCCAGCCTTTGAGACTCTTCACTC
173401329		rs31538131		A	A	A	A	A	A	A	A	A	A	G	A	G	A	A	A	CCCTCCGTCAATGAGCCGCTCTGC(A/G)TGGTCTGCTGTTGGCTTCCCCAGG
173409419		rs31474511		G	G	G	G	G	G	G	G	G	T	G	T	G	T	G	G	AACATTCAGATATATAAAATTTAAAA(G/T)TGTTTAATGGATTTTAATGATCTGCATAT
173409440		rs31537005		T	T	T	T	T	T	T	T	C	C	C	C	C	C	C	C	TTAAAAGTGTTTAATGGATTTTAATGA(T/C)CTGCATATGTGTGTCTGTGTGTTCCTACT
173409482		rs31825605		A	A	A	A	A	A	A	A	C	C	C	C	C	C	C	C	TCTGTGTGTTCCTACTGTTCTTTATAAC(A/C)ATATGGTAGTTTTAAAATTATTATACAG
173409507		rs32586671		A	A	A	A	A	A	A	A	G	G	G	G	G	G	G	G	ATAACCATATGGTAGTTTTAAAATTATTAT(A/G)CAGGGTGATGCATAAAGATTATACACCTT
173433719	Rebfbp2 UTR	no		A	A	A	A	A	A	A	A	A	T	A	T	A	T	A	A	AGAGGCGGAGTCAAGGCGGGGGAATC(A/T)TTGAATTTGAGTACTTTCTGGTCTGCACC
173433732	Rebfbp2 UTR	rs31537263		A	A	A	A	A	A	A	C	C	C	C	C	C	C	C	C	TCAAGGCGGGGGAATCATTGAATTTGAGT(A/C)CTTTCTGGTCTGCACCGCGAGGGCCGG
173433735	Rebfbp2 UTR	no		T	T	T	T	T	T	T	A	A	A	A	A	A	A	A	A	AGGCGGGGGAATCATTGAATTTGAGTACT(T/A)TCTGGTCTGCACCGCGAGGGCCGGGC
173433765	Rebfbp2 UTR	no		T	T	T	T	T	T	T	C	C	C	C	C	C	C	C	C	TGGTCTGCACCGCGAGGGCCGGGCCAG(T/C)CAGGCCCGGATCCGCGCCCGCCATGG
173445736		no		C	C	C	C	C	C	C	C	T	C	C	C	C	C	T	T	GCTTTCCAGAACCCTGGCTACTTCGACAT(C/T)CAGGCTGAGAACCTGGGCATCTGGCATG
173445785		no		A	A	A	A	A	A	A	A	A	C	A	C	A	C	A	A	TGGCATGTGCCCAACAAAAGCCCCCTG(A/C)AAAACTGGAGGAAGAGCTCCCTGCT
173445787		no		A	A	A	A	A	A	A	A	A	C	A	C	A	C	A	A	ATGTGCCCAACAAAAGCCCCCTGAA(A/C)AACTGGAGGAAGAGCTCCCTGCTGA
173445799		rs30465989		G	G	G	G	G	G	G	G	G	C	G	C	G	C	G	G	AAAGCCCCCTGAAAAACTGGAGGAA(G/C)AGCTCCCTGCTGAGGTACCGCACCTTC
173445819		no		G	G	G	G	G	G	G	G	A	C	G	C	G	C	A	A	GAGGAAGAGCTCCCTGCTGAGGTACC(G/A)CACCTTCACTGGCTTCCTGCAGCACTTG
173446978		no		A	A	A	A	A	A	A	A	T	T	T	T	T	T	T	T	GGGCAGTGTTGGACTTACCGTGGCCC(A/T)GCATTACCTGTGGTCTATGACTTTGGT
173446982		no		T	T	G	T	T	G	G	G	G	G	G	G	G	G	G	G	AGTGTTGGACTTACCGTGGCCCAGCA(T/G)TACCTGTGGTCTATGACTTTGGTGATGCT
173446983		no		T	T	T	T	T	T	T	T	T	T	A	T	A	T	T	T	AGTGTTGGACTTACCGTGGCCCAGCAT(T/A)ACCTGTGGTCTATGACTTTGGTGATGCT
173447040		no		A	A	A/C	A	A	A/C	A/C	C	C	C	C	C	C	C	A/C	A/C	CAGAAGACAGCCTCTTATTACTCCCCCT(A/C)TGGCCAGAGTGAGTCTATTAATGCTC
173447053		no		G	G	A	G	G	A	A	A	A	A	A	A	A	A	A	A	CTTATTACTCCCCCTATGGCCAGAGTGA(G/A)TCTATTAATGCTCCTCTGAACTCTCTG
173448381	Itln ex8	no	F/F	A	A	G	A	A	G	G	G	A	A	A	G	G	G	A	A	CAGGGCCAATCCCGCAGAGTTCTCAGCGATA(A/G)AACAGAAGCACAGCTGCTTCAGTTATCT
173448430	Itln ex8	no	N/I	T	T	A	T	T	A	A	A	A	A	A	A	A	A	A	A	TTATCTTCCGGCTACTGCTGTACCCA(T/A)TGTGAGTTCCATATCCATCCCAATCAAAT
173448449	Itln ex8	no	D/N	C	C	C	C	C	C	C	T	T	T	T	T	T	T	T	T	TGTACCCATTGTGAGTTCCATATCCAT(C/T)CCAATCAAATGACGCAAAGTCTCCACACTGCA
173448461	Itln ex8	no	S/A	A	A	A	A	A	A	A	C	C	C	C	C	C	C	A	A	TTCCATATCCATCCCAATCAAATG(A/C)CGCAAAGTCTCCACACTGCACGGGGTTACCTTCT
173448462	Itln ex8	no	A/A	C	C	C	C	C	C	C	A	A	A	A	A	A	A	A	A	AGTTCCATATCCATCCCAATCAAATGA(C/A)GCAAAGTCTCCACACTGCACGGGGTTACCTT
173460683	Itln ex6	no	V/V	C	C	C	C	C	C	C	C	T	T	C	T	C	T	T	T	TTCCGAGCATCACCAAAGTCATAGAC(C/T)ACAGGTAATGCTGGGCCATTGTCAGTCCAAC
174460698	Itln ex6	no	G/G	G	G	G	G	G	G	G	G	A	G	G	A	G	A	A	A	CAAAGTCATAGACCACAGGTAATGCTGG(G/A)CCATTGTCAGTCCAACACTTTCCTTCTCCGT
174460726	Itln ex6	no	G/E	C	C	C	C	C	C	C	T	C	C	C	C	T	C	C	C	GACCATTGTCAGTCCAACACTTTCCTTCT(C/T)CGTATTTCACTGGGTACTTCTACAAAGAAGAAAA
174460737	Itln ex6	no	P/P	T	T	T	T	T	T	T	T	C	C	C	C	T	C	C	C	TGTCAGTCCAACACTTTCCTTCTCCGTATTTCAC(T/C)GGGTACTTCTACAAAGAAGAAAAGAAGGTA
173460748	Itln in5	no		A	A	A	A	A	A	A	G	A	A	A	A	G	A	A	A	CTTCTCCGTATTTCACTGGGTACTTCT(A/G)CAAAGAAGAAAAGAAGGTACTGGGTAAGGAC
173460763	Itln in5	no		A	A	A	A	A	A	A	G	A	A	A	A	G	A	A	A	TTCACTGGGTACTTCTACAAAGAAGAAAAGA(A/G)GGTACTGGGTAAGGACTACAGCATTGGA
173461153	Itln in5	no		T	T	T/A	T	T	A	T/A	A	A	A	A	A	A	A	A	A	CTCACACCCATGAGAAGAAGCCTCAGCCAGT(T/A)GTTTTGAGTACCTTGTAGAGGCCAAACAGAT
173461207	Itln ex5	no	K/Q	T	T	T/G	T	T	T/G	G	G	T	T	T	G	G	G	T	G	AAGAAGCCTCAGCCAGTTGTTTTGAGTACCT(T/G)GTAGAGGCCAAACAGATTATGTCCCAA
173461240	Itln ex5	rs31537348	K/N	C	C	C/G	C	C	C/G	G	G	C	C	C	C/G	C/G	C/G	C	C/G	GTGAAGGTGCGGTACCTCAGCAGGGAGCT(C/G)TTCCTCCAGTTGTGCAGGGGGCTTTTGTTG
173461276	Itln ex5	rs31537347	H/H	G	G	A/G	G	G	A	A/G	A	A	A	A	A	A	A	A	A	GTTGTGCAGGGGGCTTTTGTTGGGCAC(G/A)TGCCAGATGCCCAGGTTCTCAGCCTGGAT
173461341	Itln in4	rs31537345		A	A	C	A	A	T	C	T	A	T	T	T	T	T	T	C	AAGTAGCCAGGGTTCTGGAAAGCAAGCAACA(A/C/T)TGAGCCTGACCAGAGCAGGAGAGTTCACT
173461659	Itln ex4	no	A/G	G	G	G	G	G	G	G	G	C/G	C/G	C/G	C/G	C/G	C/G	G	G	ACCAACCTTGTAGTCATCACTTGTGGCA(G/G&C)CCTCTGCAGACCCAAAGGTGTTGTAGTTGGCC
173461745	Itln ex4	no	R/R	G	G	G	G	G	G	G	G	T	T	T	T	T	T	G	G	AGTCAGCTCTGTTGCCTTGCTGACTGGACCA(G/T)CGATCACCCACAGTGCACTTCCCACGCATG
173463512	Itln ex3	no	H/D	G	G	G	G	G	G	G	C/G	C/G	C/G	C/G	C/G	C/G	C/G	C/G	C/G	ATGCTTCCTCACTCACCTTGTGCCTTTGTGT(G/G&C)CTCCTGCTTGATTTCCTTGCAGCTTCTGG
173463539	Itln ex3	no	R/W	C	C	C	C	C	C	C	C	T/C	T/C	T/C	T/C	T/C	T/C	C	C	TCACTCACCTCCTGCTTGATTTCCTTGCAGCTT(C/T&C)GGGCAGAGAGGAAAAGAAAGAATTGCCCCAC
173463604	ltln in2	rs30897699		G	G	G	G	G	G	G	C/G	C/G	C/G	C/G	C/G	C/G	C/G	C/G	C/G	TGTTGGTGTCCAGGTTCTCTTCAGCTAGGGAA(G/G&C)ATGCAGAGGTTCACTGTTATGTGACACCCAGG
173463621	ltln in2	no		T	T	T	T	T	T	T	T	T	T	T	T/G	T/G	T/G	T	T	CTTCAGCTAGGGAAGATGCAGAGGTTCACTG(T/G)TATGTGACACCCAGGCTCCCCTTGTCAT
173470451		rs30610193		C	C	C	C	C	C	C	T	T	T	T	T	T	T	T	T	TCCTTTGAAGTTACTAGCAAACTTT(C/T)ATGAGGCTGTATTTGTTAAGCCAATGTTT
173470477		no		G	G	G	G	G	G	G	A	A	A	A	A	A	A	A	A	CATGAGGCTGTATTTGTTAAGCCAAT(G/A)TTTTCTTTGTATATTTACATAGTTCCATAAT
173470971		rs31052396		TG	TG	CA	TG	TG	CA	CA	CA	CA	CA	CA	CA	CA	CA	CA	CA	CACACCAAACATTTACAACAAACTCTACCTAAG(TG/CA)AGAGCAGTGAGGAGT
173471547		rs32465824		A	A	T	A	A	T	T	T	T	T	T	T	T	T	T	T	TCTCTCATTCACGGCTCTCTCCAACTTTCTAA(A/T)ACTCCACCCCCACCTTTCCCTTCCAT
173471548		rs32288439		A	A	T/C	A	A	T/C	T	T	T/C	C	C	C	C	C	C	C	TCTCTCATTCACGGCTCTCTCCAACTTTCTAAA(A/T/C)CTCCACCCCCACCTTTCCCTTCCAT
173471558		no		C	C	T	C	C	T	T	T	T	T	T	T	T	T	T	T	TCTCCAACTTTCTAAAAACTCCACCCC(C/T)ACCTTTCCCTTNCATTGTCCAACCATAGGCT
173471803		rs32352885		G	G	G	G	G	G	G	T	A	A	A	A	A	A	A	G	TATAAATTAAGCATAGCCTTTTTCCTC(G/A)TCAGGCATCTGAAGACAAGATGGGTCAC
173471806		rs31426702		A	A	A	A	A	A	A	A	G	G	G	G	G	G	G	A	AAATTAAGCATAGCCTTTTTCCTCATC(A/G)GGCATCTGAAGACAAGATGGGTCACCAG
173471848		no		T	T	T	T	T	T	T	C	T	T	T	T	T	T	T	T	ATGGGTCACCAGTAGCTCTACTGGAG(T/C)CACGGTGGAAGTTCGGCCAAGGTTCCTAC
173471852		no		GG	GG	GG	GG	GG	GG	GG	AA	GG	GG	GG	GG	GG	GG	GG	GG	GTCACCAGTAGCTCTACTGGAGTCAC(GG/AA)TGGAAGTTCGGCCAAGGTTCCTACTCT
173471855		rs31490897		T	T	T	T	T	T	T	C	C	C	C	C	C	C	C	T	CCAGTAGCTCTACTGGAGTCACGG(T/C)GGAAGTTCGGCCAAGGTTCCTACTCTTGC
173471856		no		G	G	G	G	G	G	G	A	G	G	G	G	G	G	G	G	CCAGTAGCTCTACTGGAGTCACGGT(G/A)GAAGTTCGGCCAAGGTTCCTACTCTTGC
173471873		no		T	T	T	T	T	T	T	G	T	T	T	T	T	T	T	T	GTCACGGTGGAAGTTCGGCCAAGGT(T/G)CCTACTCTTGCCGCGTCTGCTCTAACTGCC
173471877		no		A	A	A	A	A	A	A	G	A	A	A	A	A	A	A	A	ACGGTGGAAGTTCGGCCAAGGTTCCT(A/G)CTCTTGCCGCGTCTGCTCTAACTGCCAC
173471885		no		C	C	C	C	C	C	C	A	C	C	C	C	C	C	C	C	AGTTCGGCCAAGGTTCCTACTCTTGC(C/A)GCGTCTGCTCTAACTGCCACGGTCTGA
173471905		rs31443070		C	C	C	C	C	C	C	C	T	T	T	T	T	T	T	C	TCTTGCCGCGTCTGCTCTAACTGCCA(C/T)GGTCTGATCCATAAATACAAGCTGAACATGT
173471917		no		T	T	T	T	T	T	T	C	T	T	T	T	T	T	T	T	CTGCTCTAACTGCCACGGTCTGATCCA(T/C)AAATACAAGCTGAACATGTGCCGCCAG
173471924		no		A	A	A	A	A	A	A	T	A	A	A	A	A	A	A	A	ACTGCCACGGTCTGATCCATAAATAC(A/T)AGCTGAACATGTGCCGCCAGTGCTTCCA
173472554		rs32726328		G	G	G	G	G	G	G	G	T	T	T	T	T	T	T	T	CTTTGTAAAGCAGAGCTGTGAAGGAC(G/T)GCTTACCCTGTCTTGACAGAGCTATCAG
173472818		no		A	A	A	A	A	A	A	A	T	T	T	T	T	T	T	T	TCCTGTATAGGCTGCCCATGGAAGG(T/C)ATGGCCCAGATGTTTTCCCTGCTCAAAA
173472819		rs31280501		T	T	T	T	T	T	T	C	C	C	C	C	C	C	C	C	CATATGCTGTGGACTTTTGACACTTTTGC(A/T)GACGATTTATTTACGTAAAGTATATC
173477885		no		C	C	C	C	C	C	C	T	T	T	T	T	T	T	T	T	AAGGTGTGTCTTCCCACCTCAAAGATC(C/T)GAATTAGAAGTGGATCTTCCTACTTCA
173483044		rs31727577		T	T	T	T	T	T	T	C	C	C	C	C	C	C	C	C	GGGGTGTGGAATTCAGCATAGCAA(T/C)ACACTATTGGCTTATTCAAACATCAGCA
173483171		rs32284245		A	A	A	A	A	A	A	G	G	G	G	G	G	G	G	G	TGTCCTCACATTCCTCTTTATCTTTAAG(A/G)TTAAGCTGTTCCCAGGAATGTTTTAA
173483211		rs32673332		T	T	T	T	T	T	T	C	C	C	C	C	C	C	C	C	CCAGGAATGTTTTAACTATGGGGCATAC(T/C)CGGGTTTGTTTTTCTTTTTTCTTAGCCC
173483302		rs33851400		T	T	T	T	T	T	T	C	C	C	C	C	C	C	C	C	AGCAATTTCTGAGCACTTTATATGACTTACAGGT(T/C)TTGAAATTTCATTTCTTTCAG
173503817	CD244 ex2	rs31537918		C	C	C	C	C	C	C	T	C	C	T	C	T	C	C	C	TTTCTTTTCTTTTCTTTTTTTCTAGACTGC(C/T)CAGATTCTTCTGAAGAAGTGGTTGGTGTCT
173503826	CD244 ex2	no		T	T	T	T	T	T	T	T	T	T	C	T	C	T	T	T	TTCTTTTTTTCTAGACTGCCCAGATTCT(T/C)CTGAAGAAGTGGTTGGTGTCTCAGGAAAG
173503837	CD244 ex2	no		G	G	G	G	G	G	G	G	G	G	T	G	T	G	G	G	AGACTGCCCAGATTCTTCTGAAGAAGT(G/T)GTTGGTGTCTCAGGAAAGCCTGTCCAGCT
173503838	CD244 ex2	rs31537917		G	G	G	G	G	G	G	G	A	A	G	A	G	A	A	A	GACTGCCCAGATTCTTCTGAAGAAGTG(G/A)TTGGTGTCTCAGGAAAGCCTGTCCAGCT
173503863	CD244 ex2	no		A	A	A	A	A	A	A	G	A	A	G	A	G	A	A	A	GTTGGTGTCTCAGGAAAGCCTGTCC(A/G)GCTGAGGCCTTCCAACATACAGACAAAAG
173503865	CD244 ex2	no		C	C	C	C	C	C	C	T	C	C	C	C	C	C	C	C	TTGGTGTCTCAGGAAAGCCTGTCCAG(C/T)TGAGGCCTTCCAACATACAGACAAAAGA
173503898	CD244 ex2	no		T	T	T	T	T	T	T	T	A	A	T	A	T	A	A	A	AGGCCTTCCAACATACAGACAAAAGATGTT(T/A)CTGTTCAATGGAAGAAGACAGAACA
173503899	CD244 ex2	no		C	C	C	C	C	C	C	T	C	C	C	C	C	C	C	C	CCTTCCAACATACAGACAAAAGATGTTT(C/T)TGTTCAATGGAAGAAGACAGAACAGGGCT
173503901	CD244 ex2	no		G	G	G	G	G	G	G	A	G	G	G	G	G	G	G	G	TTCCAACATACAGACAAAAGATGTTTCT(G/A)TTCAATGGAAGAAGACAGAACAGGGCT
173503902	CD244 ex2	no		T	T	T	T	T	T	T	T	C	C	C	C	C	C	C	C	CCAACATACAGACAAAAGATGTTTCTG(T/C)TCAATGGAAGAAGACAGAACAGGGCTCAC
173503917	CD244 ex2	no		C	C	C	C	C	C	C	C	G	G	A	G	A	G	G	G	AGATGTTTCTGTTCAATGGAAGAAGA(C/G/A)AGAACAGGGCTCACACAGAAAAATTGA
173503920	CD244 ex2	no		A	A	A	A	A	A	A	A	A	A	T	A	T	A	A	A	ATGTTTCTGTTCAATGGAAGAAGACAG(A/T)ACAGGGCTCACACAGAAAAATTGAGATC
173503931	CD244 ex2	no		C	C	C	C	C	C	C	C	C	C	G	C	G	C	C	C	ATGGAAGAAGACAGAACAGGGCTCA(C/G)ACAGAAAAATTGAGATCCTGAATTGGTAT
173503935	CD244 ex2	rs31537915		G	G	G	G	G	G	G	C	C	C	C	C	C	C	C	C	AAGAAGACAGAACAGGGCTCACACA(G/C)AAAAATTGAGATCCTGAATTGGTATAATG
173503939	CD244 ex2	no		A	A	A	A	A	A	A	C	A	A	C	A	C	A	A	A	AAGACAGAACAGGGCTCACACAGAAA(A/C)ATTGAGATCCTGAATTGGTATAATGATG
173503941	CD244 ex2	no		T	T	T	T	T	T	T	C	T	T	C	T	C	T	T	T	ACAGAACAGGGCTCACACAGAAAAA(T/C)TGAGATCCTGAATTGGTATAATGATGGTCC
173503953	CD244 ex2	no		A	A	A	A	A	A	A	C	A	A	T	A	T	A	A	A	CTCACACAGAAAAATTGAGATCCTGA(A/C)TTGGTATAATGATGGTCCCAGTTGGTCA
173503956	CD244 ex2	no		G	G	G	G	G	G	G	G	G	G	C	G	C	G	G	G	TCACACAGAAAAATTGAGATCCTGAATT(G/C)GTATAATGATGGTCCCAGTTGGTCAA
173503959	CD244 ex2	rs31537914		A	A	A	A	A	A	A	G	G	G	G	G	G	G	G	G	AGAAAAATTGAGATCCTGAATTGGT(A/G)TAATGATGGTCCCAGTTGGTCAAATGTAT
173503963	CD244 ex2	no		T	T	T	T	T	T	T	C	T	T	T	T	T	T	T	T	AAAATTGAGATCCTGAATTGGTATAA(T/C)GATGGTCCCAGTTGGTCAAATGTATCT
173503964	CD244 ex2	no		G	G	G	G	G	G	G	A	G	G	A	G	A	G	G	G	AAAATTGAGATCCTGAATTGGTATAAT(G/A)GTGGTCCCAGTTGGTCAAATGTATCTT
173503965	CD244 ex2	no		A	A	A	A	A	A	A	A	G	G	A	G	A	G	G	G	AATTGAGATCCTGAATTGGTATAATG(A/G)TGGTCCCAGTTGGTCAAATGTATCTTTTA
173503966	CD244 ex2	no		T	T	T	T	T	T	T	G	T	T	T	T	T	T	T	T	AATTGAGATCCTGAATTGGTATAATGA(T/G)GGTCCCAGTTGGTCAAATGTATCTTTTA
173503967	CD244 ex2	no		G	G	G	G	G	G	G	A	G	G	A	G	A	G	G	G	ATTGAGATCCTGAATTGGTATAATGAT(G/A)GTCCCAGTTGGTCAAATGTATCTTTTAGT
173503968	CD244 ex2	no		G	G	G	G	G	G	G	A	G	G	A	G	A	G	G	G	TTGAGATCCTGAATTGGTATAATGATG(G/A)TCCCAGTTGGTCAAATGTATCTTTTAGTGA
173503970	CD244 ex2	no		-	-	-	-	-	-	-	-	-	-	A	-	A	-	-	-	GAGATCCTGAATTGGTATAATGATGGT(-/A)CCCAGTTGGTCAAATGTATCTTTTAGTGA
173503970	CD244 ex2	no		C	C	C	C	C	C	C	T	C	C	A	C	A	C	C	C	GATCCTGAATTGGTATAATGATGGT(C/T/A)CCAGTTGGTCAAATGTATCTTTTAGTGATA
173503971	CD244 ex2	no		C	C	C	C	C	C	C	C	C	C	T	C	T	C	C	C	AGATCCTGAATTGGTATAATGATGGTC(C/T)CAGTTGGTCAAATGTATCTTTTAGTGAT
173503972	CD244 ex2	no		C	C	C	C	C	C	C	C	C	C	A	C	A	C	C	C	AGATCCTGAATTGGTATAATGATGGTCC(C/A)AGTTGGTCAAATGTATCTTTTAGTGAT
173503974	CD244 ex2	no		-	-	-	-	-	-	-	-	-	-	T	-	T	-	-	-	TCCTGAATTGGTATAATGATGGTCCA(-/T)GTTGGTCAAATGTATCTTTTAGTGATATCT
173503974	CD244 ex2	no		G	G	G	G	G	G	G	T	G	G	A	G	A	G	G	G	GATCCTGAATTGGTATAATGATGGTCCA(G/T/A)TTGGTCAAATGTATCTTTTAGTGATATCT
173503977	CD244 ex2	no		G	G	G	G	G	G	G	G	G	G	A	G	A	G	G	G	ATCCTGAATTGGTATAATGATGGTCCAGTT(G/A)GTCAAATGTATCTTTTAGTGATATCTA
173503978	CD244 ex2	no		G	G	G	G	G	G	G	C	G	G	A	G	A	G	G	G	TCCTGAATTGGTATAATGATGGTCCAGTTG(G/C/A)TCAAATGTATCTTTTAGTGATATCTAT
173503979	CD244 ex2	no		T	T	T	T	T	T	T	C	T	T	T	T	T	T	T	T	CCTGAATTGGTATAATGATGGTCCAGTTGG(T/C)CAAATGTATCTTTTAGTGATATCTATG
173503980	CD244 ex2	no		C	C	C	C	C	C	C	C	C	C	A	C	A	C	C	C	TGAATTGGTATAATGATGGTCCAGTTGGT(C/A)AAATGTATCTTTTAGTGATATCTATGG
173503982	CD244 ex2	no		-	-	-	-	-	-	-	-	-	-	T	-	T	-	-	-	GAATTGGTATAATGATGGTCCAGTTGGTCA(-/T)AATGTATCTTTTAGTGATATCTATGGTT
173503983	CD244 ex2	no		A	A	A	A	A	A	A	C	A	A	A	A	A	A	A	A	TTGGTATAATGATGGTCCAGTTGGTCA(A/C)ATGTATCTTTTAGTGATATCTATGGTTTT
173503985	CD244 ex2	no		G	G	G	G	G	G	G	G	G	G	A	G	A	G	G	G	GGTATAATGATGGTCCAGTTGGTCAAAT(G/A)TATCTTTTAGTGATATCTATGGTTTTG
173503986	CD244 ex2	no		T	T	T	T	T	T	T	T	T	T	A	T	A	T	T	T	GTATAATGATGGTCCAGTTGGTCAAATG(T/A)ATCTTTTAGTGATATCTATGGTTTTGATTA
173503987	CD244 ex2	no		A	A	A	A	A	A	A	G	A	A	T	A	T	A	A	A	ATAATGATGGTCCAGTTGGTCAAATGT(A/T/G)TCTTTTAGTGATATCTATGGTTTTGATTATGG
173503988	CD244 ex2	no		T	T	T	T	T	T	T	G	T	T	G	T	G	T	T	T	GTATAATGATGGTCCAGTTGGTCAAATGTA(T/G)CTTTTAGTGATATCTATGGTTTTGATT
173503992	CD244 ex2	rs31537443		T	T	T	T	T	T	T	C	T	T	C	T	C	T	T	T	ATGATGGTCCAGTTGGTCAAATGTATCTT(T/C)TAGTGATATCTATGGTTTTGATTATGGG
173503993	CD244 ex2	no		T	T	T	T	T	T	T	T	T	T	C	T	C	T	T	T	TGATGGTCCAGTTGGTCAAATGTATCTTT(T/C)AGTGATATCTATGGTTTTGATTATGGGGAT
173503996	CD244 ex2	no		-	-	-	-	-	-	-	-	-	-	A	-	A	-	-	-	GGTCCAGTTGGTCAAATGTATCTTTTAG(-/A)TGATATCTATGGTTTTGATTATGGGGATT
173503998	CD244 ex2	no		A	A	A	A	A	A	A	A	A	A	C	A	C	A	A	A	CCAGTTGGTCAAATGTATCTTTTAGTG(A/C)TATCTATGGTTTTGATTATGGGGATTTTG
173503999	CD244 ex2	no		T	T	T	T	T	T	T	T	T	T	T	T	T	T	T	T	CCAGTTGGTCAAATGTATCTTTTAGTGA(T/G)ATCTATGGTTTTGATTATGGGGATTTTG
173504000	CD244 ex2	no		-	-	-	-	-	-	-	-	-	-	C	-	C	-	-	-	AGTTGGTCAAATGTATCTTTTAGTGAT(-/C)ATCTATGGTTTTGATTATGGGGATTT
173504001	CD244 ex2	rs31537442		T	T	T	T	T	T	T	T	T	T	A	T	A	T	T	T	CCAGTTGGTCAAATGTATCTTTTAGTGATA(T/A)CTATGGTTTTGATTATGGGGATTTTGC
173504004	CD244 ex2	rs31011456		A	A	A	A	A	A	A	T	A	A	G	A	G	A	A	A	TGGTCAAATGTATCTTTTAGTGATATCT(A/T/G)TGGTTTTGATTATGGGGATTTTGCTCT
173504008	CD244 ex2	no		-	-	-	-	-	-	-	-	-	-	C	-	C	-	-	-	TCAAATGTATCTTTTAGTGATATCTATGG(-/C)TTTTGATTATGGGGATTTTGCTCTTAG
173504011	CD244 ex2	no		-	-	-	-	-	-	-	-	-	-	C	-	C	-	-	-	ATGTATCTTTTAGTGATATCTATGGTT(-/C)TTGATTATGGGGATTTTGCTCTTAGTATCAA
173504012	CD244 ex2	no		-	-	-	-	-	-	-	-	-	-	A	-	A	-	-	-	ATGTATCTTTTAGTGATATCTATGGTTT(-/A)TGATTATGGGGATTTTGCTCTTAGT
173504012	CD244 ex2	no		-	-	-	-	-	-	-	-	-	-	G	-	G	-	-	-	TATCTTTTAGTGATATCTATGGTTT(-/G)TGATTATGGGGATTTTGCTCTTAGTATCAA
173504015	CD244 ex2	no		-	-	-	-	-	-	-	-	-	-	A	-	A	-	-	-	ATCTTTTAGTGATATCTATGGTTTTGAT(-/A)TATGGGGATTTTGCTCTTAGTATCAAGTC
173504015	CD244 ex2	no		T	T	T	T	T	T	T	T	G	G	T	G	T	G	G	G	TCTTTTAGTGATATCTATGGTTTTGAT(T/G)ATGGGGATTTTGCTCTTAGTATCAAGT
173504016	CD244 ex2	no		A	A	A	A	A	A	A	A	A	A	C	A	C	A	A	A	TTTTAGTGATATCTATGGTTTTGATT(A/C)TGGGGATTTTGCTCTTAGTATCAAGTCAG
173504018	CD244 ex2	no		G	G	G	G	G	G	G	G	G	G	A	G	A	G	G	G	TTTAGTGATATCTATGGTTTTGATTAT(G/A)GGGATTTTGCTCTTAGTATCAAGTCA
173504019	CD244 ex2	no		G	G	G	G	G	G	G	G	A	A	T	A	T	A	A	A	TTAGTGATATCTATGGTTTTGATTATG(G/A/T)GGATTTTGCTCTTAGTATCAAGTCAG
173504022	CD244 ex2	no		A	A	A	A	A	A	A	A	A	A	C	A	C	A	A	A	TAGTGATATCTATGGTTTTGATTATGGGG(A/C)TTTTGCTCTTAGTATCAAGTCAGCTAAG
173504026	CD244 ex2	no		T	T	T	T	T	T	T	T	T	T	G	T	G	T	T	T	ATATCTATGGTTTTGATTATGGGGATTT(T/G)GCTCTTAGTATCAAGTCAGCTAAGCTGCA
173504027	CD244 ex2	no		G	G	G	G	G	G	G	G	G	G	A	G	A	G	G	G	ATATCTATGGTTTTGATTATGGGGATTTT(G/A)CTCTTAGTATCAAGTCAGCTAAGCTGCA
173504028	CD244 ex2	no		C	C	C	C	C	C	C	C	C	C	T	C	T	C	C	C	CTATGGTTTTGATTATGGGGATTTTG(C/T)TCTTAGTATCAAGTCAGCTAAGCTGCAA
173504030	CD244 ex2	no		C	C	C	C	C	C	C	C	C	C	A	C	A	C	C	C	TCTATGGTTTTGATTATGGGGATTTTGCT(C/A)TTAGTATCAAGTCAGCTAAGCTGCAAGA
173504032	CD244 ex2	no		T	T	T	T	T	T	T	T	T	T	G	T	G	T	T	T	GGTTTTGATTATGGGGATTTTGCTCT(T/G)AGTATCAAGTCAGCTAAGCTGCAAGA
173504033	CD244 ex2	no		A	A	A	A	A	A	A	A	A	A	G	A	G	A	A	A	GTTTTGATTATGGGGATTTTGCTCTT(A/G)GTATCAAGTCAGCTAAGCTGCAAGACAGT
173504035	CD244 ex2	no		T	T	T	T	T	T	T	T	T	T	G	T	G	T	T	T	TTTGATTATGGGGATTTTGCTCTTAG(T/G)ATCAAGTCAGCTAAGCTGCAAGACAGT
173504038	CD244 ex2	no		C	C	C	C	C	C	C	C	C	C	T	C	T	C	C	C	TTGATTATGGGGATTTTGCTCTTAGTAT(C/T)AAGTCAGCTAAGCTGCAAGACAGTGGTC
173504039	CD244 ex2	no		A	A	A	A	A	A	A	A	A	A	T	A	T	A	A	A	ATTATGGGGATTTTGCTCTTAGTATC(A/T)AGTCAGCTAAGCTGCAAGACAGTGGTCAC
173504040	CD244 ex2	no		A	A	A	A	A	A	A	A	A	A	T	A	T	A	A	A	ATTATGGGGATTTTGCTCTTAGTATCA(A/T)GTCAGCTAAGCTGCAAGACAGTGGTCACT
173504042	CD244 ex2	no		T	T	T	T	T	T	T	T	T	T	del	T	del	T	T	T	GATTATGGGGATTTTGCTCTTAGTATCAAG(T/-)CAGCTAAGCTGCAAGACAGTGGTCAC
173504044	CD244 ex2	no		A	A	A	A	A	A	A	A	A	A	del	A	del	A	A	A	TGGGGATTTTGCTCTTAGTATCAAGTC(A/-)GCTAAGCTGCAAGACAGTGGTCACTAC
173504045	CD244 ex2	no		G	G	G	G	G	G	G	G	G	G	T	G	T	G	G	G	GGATTTTGCTCTTAGTATCAAGTCA(G/T)CTAAGCTGCAAGACAGTGGTCACTACCTG
173504048	CD244 ex2	rs31567683		A	A	A	A	A	A	A	A	C	C	T	C	T	C	C	C	GATTTTGCTCTTAGTATCAAGTCAGCT(A/C/T)AGCTGCAAGACAGTGGTCACTACCTGC
173504051	CD244 ex2	no		C	C	C	C	C	C	C	C	C	C	T	C	T	C	C	C	ATTTTGCTCTTAGTATCAAGTCAGCTAAG(C/T)TGCAAGACAGTGGTCACTACCTGCTG
173504052	CD244 ex2	no		T	T	T	T	T	T	T	T	T	T	A	T	A	T	T	T	TTTGCTCTTAGTATCAAGTCAGCTAAGC(T/A)GCAAGACAGTGGTCACTACCTGCTGG
173504053	CD244 ex2	no		G	G	G	G	G	G	G	G	G	G	T	G	T	G	G	G	TCTTAGTATCAAGTCAGCTAAGCT(G/T)CAAGACAGTGGTCACTACCTGCTGGA
173504057	CD244 ex2	no		G	G	G	G	G	G	G	A	G	G	G	G	G	G	G	G	TTAGTATCAAGTCAGCTAAGCTGCAA(G/A)ACAGTGGTCACTACCTGCTGGAGATCAC
173504058	CD244 ex2	no		A	A	A	A	A	A	A	A	A	A	T	A	T	A	A	A	TAGTATCAAGTCAGCTAAGCTGCAAG(A/T)CAGTGGTCACTACCTGCTGGAGATCACCA
173504061	CD244 ex2	no		G	G	G	G	G	G	G	G	G	G	del	G	del	G	G	G	TCAAGTCAGCTAAGCTGCAAGACA(G/-)TGGTCACTACCTGCTGGAGATCACCAAC
173504062	CD244 ex2	no		T	T	T	T	T	T	T	T	T	T	del	T	del	T	T	T	TCAAGTCAGCTAAGCTGCAAGACAG(T/-)GGTCACTACCTGCTGGAGATCACCAACA
173504064	CD244 ex2	no		G	G	G	G	G	G	G	G	G	G	C	G	C	G	G	G	CAAGTCAGCTAAGCTGCAAGACAGTG(G/C)TCACTACCTGCTGGAGATCACCAA
173504068	CD244 ex2	no		-	-	-	-	-	-	-	-	-	-	G	-	G	-	-	-	CAGCTAAGCTGCAAGACAGTGGTCA(-/G)CTACCTGCTGGAGATCACCAACACAGGCG
173504070	CD244 ex2	no		A	A	A	A	A	A	A	A	A	A	G	A	G	A	A	A	CAGCTAAGCTGCAAGACAGTGGTCACT(A/G)CCTGCTGGAGATCACCAACACAGGCGGA
173504072	CD244 ex2	no		C	C	C	C	C	C	C	C	C	C	T	C	T	C	C	C	GCTGCAAGACAGTGGTCACTAC(C/T)TGCTGGAGATCACCAACACAGGCGGAAAA
173504073	CD244 ex2	no		T	T	T	T	T	T	T	T	T	T	A	T	A	T	T	T	AAGCTGCAAGACAGTGGTCACTACC(T/A)GCTGGAGATCACCAACACAGGCGGAAAAG
173504075	CD244 ex2	no		C	C	C	C	C	C	C	C	C	C	A	C	A	C	C	C	TGCAAGACAGTGGTCACTACCTG(C/A)TGGAGATCACCAACACAGGCGGAAAAGTG
173504076	CD244 ex2	no		T	T	T	T	T	T	T	T	T	T	C	T	C	T	T	T	TGCAAGACAGTGGTCACTACCTGC(T/C)GGAGATCACCAACACAGGCGGAAAAGTG
173504077	CD244 ex2	no		G	G	G	G	G	G	G	G	G	G	A	G	A	G	G	G	CTGCAAGACAGTGGTCACTACCTGCT(G/A)GAGATCACCAACACAGGCGGAAAAGTGT
173504079	CD244 ex2	no		A	A	A	A	A	A	A	A	A	A	T	A	T	A	A	A	TGCAAGACAGTGGTCACTACCTGCTGG(A/T)GATCACCAACACAGGCGGAAAAGTGTGC
173504081	CD244 ex2	no		A	A	A	A	A	A	A	A	A	A	G	A	G	A	A	A	AAGACAGTGGTCACTACCTGCTGGAG(A/G)TCACCAACACAGGCGGAAAAGTGTGCA
173504085	CD244 ex2	rs31537441		C	C	C	C	C	C	C	C	T	T	C	T	C	T	T	T	GACAGTGGTCACTACCTGCTGGAGATCA(C/T)CAACACAGGCGGAAAAGTGTGCAATAA
173504086	CD244 ex2	no		C	C	C	C	C	C	C	C	C	C	T	C	T	C	C	C	TGGTCACTACCTGCTGGAGATCAC(C/T)AACACAGGCGGAAAAGTGTGCAATAA
173504088	CD244 ex2	no		A	A	A	A	A	A	A	A	A	A	C	A	C	A	A	A	GTCACTACCTGCTGGAGATCACCA(A/C)CACAGGCGGAAAAGTGTGCAATAAGAAC
173504090	CD244 ex2	no		A	A	A	A	A	A	A	A	A	A	T	A	T	A	A	A	ACTACCTGCTGGAGATCACCAAC(A/T)CAGGCGGAAAAGTGTGCAATAAGAACTTCC
173504091	CD244 ex2	no		C	C	C	C	C	C	C	C	C	C	G	C	G	C	C	C	CACTACCTGCTGGAGATCACCAACA(C/G)AGGCGGAAAAGTGTGCAATAAGAACTTCCA
173504092	CD244 ex2	no		A	A	A	A	A	A	A	A	A	A	C	A	C	A	A	A	TCACTACCTGCTGGAGATCACCAACAC(A/C)GGCGGAAAAGTGTGCAATAAGAACTTCC
173504093	CD244 ex2	no		G	G	G	G	G	G	G	G	G	G	T	G	T	G	G	G	CACTACCTGCTGGAGATCACCAACACA(G/T)GCGGAAAAGTGTGCAATAAGAACTTCC
173504094	CD244 ex2	no		G	G	G	G	G	G	G	G	A	A	G	A	G	A	A	A	ACTACCTGCTGGAGATCACCAACACAG(G/A)CGGAAAAGTGTGCAATAAGAACTTCCA
173504095	CD244 ex2	no		C	C	C	C	C	C	C	C	C	C	G	C	G	C	C	C	CTGCTGGAGATCACCAACACAGG(C/G)GGAAAAGTGTGCAATAAGAACTTCCAGCT
173504096	CD244 ex2	no		G	G	G	G	G	G	G	A	G	G	A	G	A	G	G	G	TGCTGGAGATCACCAACACAGGC(G/A)GAAAAGTGTGCAATAAGAACTTCCAGCTT
173504099	CD244 ex2	no		A	A	A	A	A	A	A	A	A	A	T	A	T	A	A	A	GCTGGAGATCACCAACACAGGCGGA(A/T)AAGTGTGCAATAAGAACTTCCAGCTTCTT
173504100	CD244 ex2	no		A	A	A	A	A	A	A	A	G	G	C	G	C	G	G	G	CTGGAGATCACCAACACAGGCGGAA(A/G/C)AGTGTGCAATAAGAACTTCCAGCTTCT
173504102	CD244 ex2	no		G	G	G	G	G	G	G	G	G	G	del	G	del	G	G	G	GAGATCACCAACACAGGCGGAAAA(G/-)TGTGCAATAAGAACTTCCAGCTTCTTAT
173504103	CD244 ex2	no		T	T	T	T	T	T	T	C	T	T	C	T	C	T	T	T	AGATCACCAACACAGGCGGAAAAG(T/C)GTGCAATAAGAACTTCCAGCTTCTTATAC
173504104	CD244 ex2	rs31614091		G	G	G	G	G	G	G	C	G	G	C	G	C	G	G	G	GAGATCACCAACACAGGCGGAAAAGT(G/C)TGCAATAAGAACTTCCAGCTTCTTATA
173504106	CD244 ex2	no		G	G	G	G	G	G	G	G	G	G	A	G	A	G	G	G	ATCACCAACACAGGCGGAAAAGTGT(G/A)CAATAAGAACTTCCAGCTTCTTATACTT
173504109	CD244 ex2	no		-	-	-	-	-	-	-	-	-	-	G	-	G	-	-	-	ACCAACACAGGCGGAAAAGTGTGCA(-/G)ATAAGAACTTCCAGCTTCTTATACTTGGTG
173504109	CD244 ex2	rs31537440		A	A	A	A	A	A	A	A	C	C	A	C	A	C	C	C	ACCAACACAGGCGGAAAAGTGTGCA(A/C)TAAGAACTTCCAGCTTCTTATACTTGGTG
173504110	CD244 ex2	no		T	T	T	T	T	T	T	T	T	T	A	T	A	T	T	T	CCAACACAGGCGGAAAAGTGTGCAA(T/A)AAGAACTTCCAGCTTCTTATACTTGGTG
173504112	CD244 ex2	no		-	-	-	-	-	-	-	-	-	-	C	-	C	-	-	-	ACACAGGCGGAAAAGTGTGCAATA(-/C)AGAACTTCCAGCTTCTTATACTTGGTGAG
173504117	CD244 ex2	no		T	T	T	T	T	T	T	T	T	T	A	T	A	T	T	T	GGCGGAAAAGTGTGCAATAAGAAC(T/A)TCCAGCTTCTTATACTTGGTGAGTTT
173504118	CD244 ex2	no		T	T	T	T	T	T	T	T	T	T	G	T	G	T	T	T	AGGCGGAAAAGTGTGCAATAAGAACT(T/G)CCAGCTTCTTATACTTGGTGAGTTTTTA
173504119	CD244 ex2	no		C	C	C	C	C	C	C	C	C	C	T	C	T	C	C	C	AGGCGGAAAAGTGTGCAATAAGAACTT(C/T)CAGCTTCTTATACTTGGTGAGTTTTTA
173504120	CD244 ex2	no		C	C	C	C	C	C	C	C	C	C	G	C	G	C	C	C	GGCGGAAAAGTGTGCAATAAGAACTTC(C/G)AGCTTCTTATACTTGGTGAGTTTTTAG
173504121	CD244 ex2	no		A	A	A	A	A	A	A	A	A	A	T	A	T	A	A	A	CGGAAAAGTGTGCAATAAGAACTTCC(A/T)GCTTCTTATACTTGGTGAGTTTTTAGCA
173504124	CD244 ex2	no		T	T	T	T	T	T	T	T	T	T	del	T	del	T	T	T	GAAAAGTGTGCAATAAGAACTTCCAGC(T/-)TCTTATACTTGGTGAGTTTTTAGCACTGCC
173504125	CD244 ex2	no		T	T	T	T	T	T	T	T	T	T	A	T	A	T	T	T	GAAAAGTGTGCAATAAGAACTTCCAGCT(T/A)CTTATACTTGGTGAGTTTTTAGCACTGC
173504128	CD244 ex2	no		T	T	T	T	T	T	T	T	T	T	A	T	A	T	T	T	AAGTGTGCAATAAGAACTTCCAGCTTCT(T/A)ATACTTGGTGAGTTTTTAGCACTGCCCA
173504130	CD244 ex2	no		-	-	-	-	-	-	-	-	-	-	G	-	G	-	-	-	AAGTGTGCAATAAGAACTTCCAGCTTCTTA(-/G)TACTTGGTGAGTTTTTAGCACTGCCCAC
173504130	CD244 ex2	no		T	T	T	T	T	T	T	T	T	T	A	T	A	T	T	T	GTGTGCAATAAGAACTTCCAGCTTCTTA(T/A)ACTTGGTGAGTTTTTAGCACTGCCCACTCTG
173504135	CD244 ex2	no		G	G	G	G	G	G	G	G	G	G	C	G	C	G	G	G	GCAATAAGAACTTCCAGCTTCTTATACTT(G/C)GTGAGTTTTTAGCACTGCCCACTCTGTCC
173504237	CD244 ex3	no		C	C	C	C	C	C	C	C	A	A	C	A	C	A	A	A	AACCTCTGCTTCCAGATCATGTTGAGAC(C/A)CCTAACCTGAAGGCCCAGTGGAAGCCC
173504241	CD244 ex3	no		A	A	A	A	A	A	A	C	C	C	C	C	C	C	C	C	TGCTTCCAGATCATGTTGAGACCCCT(A/C/G)ACCTGAAGGCCCAGTGGAAGCCCTGGA
173504264	CD244 ex3	no		C	C	C	C	C	C	C	C	T	T	T	T	T	T	T	T	CCTAACCTGAAGGCCCAGTGGAAGCC(C/T)TGGACTAATGGGACTTGTCAACTGTTTTT
173504265	CD244 ex3	no		T	T	T	T	T	T	T	T	T	T	T	T	T	T	T	T	CCTAACCTGAAGGCCCAGTGGAAGCCC(T/A)GGACTAATGGGACTTGTCAACTGTTTTT
173504268	CD244 ex3	no		A	A	A/G	A	A	A/G	A/G	A	G	G	G	G	G	G	G	G	AACCTGAAGGCCCAGTGGAAGCCCTGG(A/G)CTAATGGGACTTGTCAACTGTTTTTGTCCT
173504302	CD244 ex3	no		T	T	T	T	T	T	T	C	T	T	T	T	T	T	T	T	TGGGACTTGTCAACTGTTTTTGTCCTGCT(T/C)GGTGACCAAGGATGACAATGTGAGCTAC
173504307	CD244 ex3	rs31537436		A	A	A/C	A	A	A/C	A/C	C	C	C	C	C	C	C	C	C	GACTTGTCAACTGTTTTTGTCCTGCTTGGTG(A/C)CCAAGGATGACAATGTGAGCTACGCTT
173504316	CD244 ex3	rs31537435		G	G	G	G	G	G	G	G	A	A	G	A	G	A	A	A	TGTTTTTGTCCTGCTTGGTGACCAAGGAT(G/A)ACAATGTGAGCTACGCTTTGTACAGAGG
173504330	CD244 ex3	rs31537434		C	C	C	C	C	C	C	C	T	T	T	T	T	T	T	T	GGTGACCAAGGATGACAATGTGAGCTA(C/T)GCTTTGTACAGAGGGAGCACTCTGATCTC
173504331	CD244 ex3	no		G	G	G	G	G	G	G	A	G	G	G	G	G	G	G	G	GTGACCAAGGATGACAATGTGAGCTAC(G/A)CTTTGTACAGAGGGAGCACTCTGATCTCC
173504351	CD244 ex3	no		T	T	T/G	T	T	T/G	T/G	G	A	A	G	A	G	A	A	A	AGCTACGCTTTGTACAGAGGGAGCAC(T/A/G)CTGATCTCCAATCAAAGGAATAGTACCCA
173504352	CD244 ex3	no		C	C	C	C	C	C	C	C	T	T	C	T	C	T	T	T	AGCTACGCTTTGTACAGAGGGAGCACT(C/T)TGATCTCCAATCAAAGGAATAGTACCCAC
173504360	CD244 ex3	rs31536903		C	C	C/A	C	C	C/A	C/A	A	A	A	A	A	A	A	A	A	CTTTGTACAGAGGGAGCACTCTGATCTC(C/A)AATCAAAGGAATAGTACCCACTGGGAGA
173504395	CD244 ex3	no		T	T	T	T	T	T	T	C	C	C	C	C	C	C	C	C	GAATAGTACCCACTGGGAGAACCAGA(T/C)TGACGCCAGCAGCCTGCACACATACACC
173504399	CD244 ex3	rs31802512		C	C	C	C	C	C	C	C	T	T	C	T	C	T	T	T	AGTACCCACTGGGAGAACCAGATTGA(C/T)GCCAGCAGCCTGCACACATACACCTGCAA
173504400	CD244 ex3	no		G	G	G	G	G	G	G	G	G	G	A	G	A	G	G	G	AGTACCCACTGGGAGAACCAGATTGAC(G/A)CCAGCAGCCTGCACACATACACCTGCAA
173504414	CD244 ex3	no		C	C	C	C	C	C	C	C	C	C	T	C	T	C	C	C	ACCAGATTGACGCCAGCAGCCTGCA(C/T)CATACACCTGCAACGTTAGCAACAGAGC
173504420	CD244 ex3	no		C	C	C/T	C	C	C/T	C/T	T	T	T	T	T	T	T	T	T	TTGACGCCAGCAGCCTGCACACATA(C/T)ACCTGCAACGTTAGCAACAGAGCCAGCTG
173504429	CD244 ex3	rs32375340		C	C	C	C	C	C	C	C	T	T	T	T	T	T	T	T	CAGCAGCCTGCACACATACACCTGCAA(C/T)GTTAGCAACAGAGCCAGCTGGGCAAA
173504446	CD244 ex3	no		C	C	C/T	C	C	C/T	C/T	T	C	C	C	C	C	C	C	C	ACCTGCAACGTTA䁇CAACAGAGCCA(C/T)CTGGGCAAACCACACCCTGAACTTCACC
173504459	CD244 ex3	no		C	C	C	C	C	C	C	C	C	C	T	C	T	C	C	C	CAACAGAGCCAGCTGGGCAAACCA(C/T)ACCCTGAACTTCACCCATGGCTGTCAAA
173504462	CD244 ex3	no		C	C	C	C	C	C	C	C	C	C	T	C	T	C	C	C	CAGAGCCAGCTGGGCAAACCACAC(C/T)CTGAACTTCACCCATGGCTGTCAAAGTGTC
173504474	CD244 ex3	no		C	C	C	C	C	C	C	A	C	C	C	C	C	C	C	C	CTGGGCAAACCACACCCTGAACTTCAC(C/A)CATGGCTGTCAAAGTGTCCCTTCGAG
173504486	CD244 ex3	no		A	A	A/G	A	A	A/G	A/G	G	G	G	G	G	G	G	G	G	CACCCTGAACTTCACCCATGGCTGTCA(A/G)AGTGTCCCTTCGAGTAAGTGGGGGC
173504497	CD244 ex3	no		C	C	C	C	C	C	C	T	T	T	T	T	T	T	T	T	TCACCCATGGCTGTCAAAGTGTCCCTT(C/T/A)GAGTAAGTGGGGGCACTTTGGCCC
173507370	CD244 in3	no		T	T	C	T	T	C	C	C	C	C	C	C	C	C	C	C	CTCAGTCTTCCTAACGTCTGTGTCCC(T/C)CAGATTTCAGATTTCTGCCCTTTGGGGT
173507375	CD244 ex4	no	N/K	T	T	A	T	T	A	A	A	A	A	A	A	A	A	A	A	AGTCTTCCTAACGTCTGTGTCCCTCAGA(T/A)TTCAGATTTCTGCCCTTTGGGGTGATCATC
173507395	CD244 ex4	no	G/V	G	G	T	G	G	T	T	T	T	T	T	T	T	T	T	T	CCCTCAGATTTCAGATTTCTGCCCTTTG(G/T)GGTGATCATCGTGATTCTAGTTACATTATT
173507444	CD244 ex4	rs6344375	C/C	T	T	C	T	T	C	C	C	C	C	C	C	C	C	C	C	TTACATTATTTCTCGGGGCCATCATTTG(T/C)TTCTGTGTGTGGACTAAGAAGAGGAAG
173507522	CD244 in4	no		G	G	C	G	G	C	C	C	C	C	C	C	C	C	C	C	ATGAACGGATGCTGTTGCTTGAGGTTTCA(G/C)GTGTAGTGGGTTGACCCTGTGTCCATA
173508004	CD244 ex5	no	S/S	C	C	C	C	C	C	C	T	T	T	T	T	T	T	T	T	AATATGTCAAGGACTCACGAGCCAG(C/T)AGGGATCAACAAGGATGCTCTAGGGCC
173508008	CD244 ex5	no	D/N	G	G	G	G	G	G	G	A	G	G	G	G	G	G	G	G	TGTCAAGGACTCACGAGCCAGCAGG(G/A)ATCAACAAGGATGCTCTAGGGCCTCTG
173508046	CD244 ex5	no	S/S	G	G	G	G	G	G	G	A	A	A	A	A	A	A	A	A	ATGCTCTAGGGCCTCTGGATCTCCCTC(G/A)GCTGTCCAGGAAGATGGGAGGGGAC
173508048	CD244 ex5	no	A/D	C	C	C	C	C	C	C	A	A	A	A	A	A	A	A	A	GCTCTAGGGCCTCTGGATCTCCCTCGG(C/A)TGTCCAGGAAGATGGGAGGGGACAAA
173508091	CD244 ex5	rs31534720	R/R	T	T	T	T	T	T	T	T	C	C	C	C	C	C	C	C	AGGGGACAAAGAGAATTGGACAGGCG(T/C)GTTTCTGAGGTGATGTTCAGCTCCCTTC
173508148	CD244 in5	rs31534718		C	C	C	C	C	C	C	C	T	T	T	T	T	T	T	T	CTAGCTTTTCTTCTCCACCAGTTTCCTGG(C/T)TCTACCCAAAGAGGAAAAGGAGAAA
173509203	CD244 in5	no		G	G	G	G	G	G	G	A	A	A	A	A	A	A	A	A	AGAGAGCAGAGAAAATGGGAAATAG(G/A)CAGAAGGGGTCACATGGTGCTGTACTA
173509255	CD244 ex6	rs32253274	T/N	C	C	C	C	C	C	C	C	A	A	A	A	A	A	A	A	GGTGCTGGAGCAGTTGCCACAGCAGA(C/A)TTTCCCTGGAGATAGAGGCACCATGTAC
173509258	CD244 ex6	rs32648057	F/S	T	T	T	T	T	T	T	C	C	C	C	C	C	C	C	C	GCTGGAGCAGTTGCCACAGCAGAATT(T/C)CCCTGGAGATAGAGGCACCATGTACTCT
173510882	CD244 in6	no		T	T	C	T	T	C	T	C	C	C	C	C	C	C	C	C	GATCAATATTTCTGAAATACTTTTTTTCC(T/C)CATTAGCCTTCTGATTCCACATCACAAGA
173510893	CD244 ex7	no	S/F	C	C	C	C	C	C	C	T	T	T	T	T	T	T	T	T	TGAAATACTTTTTTTCCTCATTAGCCTT(C/T)TGATTCCACATCACAAGAAAAATGTACAG
173510940	CD244 ex7	rs31532891	P/A	C	C	G	C	C	G	C	G	G	G	G	G	G	G	G	G	AAAATGTACAGTATATTCAGTAGTCCAG(C/G)CTTCCAGGAAGGTGAGGAGTCTACTTTTC
173510974	CD244 in7	no		G	G	T	G	G	T	T	T	T	T	T	T	T	T	T	T	GGAAGGTGAGGAGTCTACTTTTCTGGA(G/T)GGTTCTGGGCATTTTACATGTGTGTGC
173510982	CD244 in7	no		G	G	T	G	G	T	T	T	T	T	T	T	T	T	T	T	GAGGAGTCTACTTTTCTGGAGGGTTCTG(G/T)GCATTTTACATGTGTGTGCTCTAGTGTGT
173510985	CD244 in7	no		CA	CA	TG	CA	CA	TG	TG	TG	TG	TG	TG	TG	TG	TG	TG	TG	GGAGTCTACTTTTCTGGAGGGTTCTGGG(CA/TG)TTTTACATGTGTGTGCTCTAGTGTGTTTG
173511824	CD244 ex8	no	Y/Y	C	C	C	C	C	C	C	T	T	T	T	T	T	T	T	T	AGAACTCTTCCTTAAGTTGTACCGTGTA(C/T)GAGGAGGTAAGATTCAGAACTCTCCTT
173515041	CD244 UTR	rs31025817		C	C	C	C	C	C	C	T	T	T	T	T	T	T	T	T	GAGAGCCAGAAGACGAGGCCTACTC(C/T)GCCTCATGAAGGGCATTCAAGCCATGG
173515111	CD244 UTR	rs30751296		T	T	T	T	T	T	T	C	C	C	C	C	C	C	C	C	ACCTAATCCTTCATCCCTGTACATGCC(T/C)AGCAGGCTGGCATCCTCCTAGGTAGAAA
173515117	CD244 UTR	rs31902544		G	G	G	G	G	G	G	C	C	C	C	C	C	C	C	C	CTTCATCCCTGTACATGCCCAGCAG(G/C)CTGGCATCCTCCTAGGTAGAAATACAGAC
173515237	CD244 UTR	rs31538497		A	A	A	A	A	A	A	C	C	C	C	C	C	C	C	C	GTTACTGGGAGTGGAGTCAAGGTG(A/C)TTGGTAAGCAGAGACAATAAGAGATGATG
173518054		rs30694942		C	C	C	C	C	C	C	C	T	T	T	T	T	T	T	T	TTGTTCTTCACACTTGACAGTGTATTC(C/T)ATATGGCGTGTTAGCCTTTGCTTTCTTTATA
173518239		no		C	C	C	C	C	C	C	A	A	A	A	A	A	A	A	A	TATGTGTGAAAAGGGGGAGGAATGG(C/A)TGTTTAGAAGAGGGTATGAAGGATGGTC
173518241		rs32125097		G	G	G	G	G	G	G	A	A	A	A	A	A	A	A	A	TGTGTGAAAAGGGGGAGGAATGGAT(G/A)TTTAGAAGAGGGTATGAAGGATGGTCAGT
173524038	Ly9 ex8	rs3726863	G/E	C	C	C	C	C	C	C	T	T	T	T	T	T	T	T	T	ATATATGCCATGTCCTCTTCATCCATAGAC(C/T)CATCCACTTTATCATATGGAGTGATTGCT
173524163	Ly9 ex8	rs3668180	M/I	C	C	C	C	C	C	C	A	A	A	A	A	A	A	A	A	TCATACACCTGATTTCTACTATTAGCAGTGCTGTG(C/A)ATTCTGGTCTTTTCGTCATCCTCTTCT
173529881	Ly9 ex5	rs13472844	N/N	G	G	G	G	G	G	G	G	A	A	A	A	A	A	A	A	AGGTGTTCACCACTTTCCCAGGAGAC(G/A)TTGAGGTGCGACTTCCCTTGGGACATG
173529988	Ly9 ex5	rs31533517	E/K	C	C	C	C	C	C	C	T	T	T	T	T	T	T	T	T	CCACCACCGTCCACTGAACAGGTCAGGACAACCT(C/T)GCAGATTCCGTTCATCATGTGCACAGGAC
173530019	Ly9 ex5	rs31533516	K/N	C	C	C	C	C	C	C	G	G	G	G	G	G	G	G	G	CCTCGCAGATTCCGTTCATCATGTGCACAGGACT(C/G)TTGGTGACACTGGGCTTCTCCAGTCTCTCTA
173531254	Ly9 ex4	rs32492479	R/R	G	G	G	G	G	G	G	T	T	T	T	T	T	T	T	T	TTGGTCCTGGTCAGAGGTCCTCACCCTCC(G/T)CTCTTCAGAACCTTTGGGCTTACGGCGAGAATC
173538731		rs31278659		C	C	C	C	C	C	C	C	G	G	G	G	G	G	G	G	TAAGAATCTTGGTTGTGGTATTTTCT(C/G)AGAAAGGGGAACATAAATCCTTTGCAG
173538760		rs31537822		C	C	C	C	C	C	C	T	T	T	T	T	T	T	T	T	AAAGGGGAACATAAATCCTTTGCAGG(C/T)CATCTTACAAGTGGCTTCATGAGCTGTGT
173538775		rs30959875		C	C	C	C	C	C	C	T	T	T	T	T	T	T	T	T	TCCTTTGCAGGTCATCTTACAAGTGG(C/T)TTCATGAGCTGTGTTGAGATTTTTGACTCT
173538801		rs31258624		A	A	A	A	A	A	A	G	G	G	G	G	G	G	G	G	TGGTTTCATGAGCTGTGTTGAGATTTTTG(A/G)CTCTTAGCCTGTATGAGATGGGTGA
173542256		rs32775244		C	C	C	C	C	C	C	C	A	A	A	A	A	A	A	A	TACCTTCTGAACACCCTCTTCAGAAC(C/A)AAGGACAGTTGCCTCTATCGCCATGG
173542272		no		-	-	-	-	-	-	-	-29	-	-	-	-	-	-	-	-	TTCAGAACCAAGGACAGTTGCCTCT(29/-)CACTTTTTACCAGGCAAAACCTCCATAC
173542321		rs31821461		C	C	C	C	C	C	C	C	G	G	G	G	G	G	G	G	AGCTAGACACTTTTTACCAGGCAAAA(C/G)CTCCATACTGAGATTGAGTAAGTGCTGT
173542510		rs32666977		T	T	T	T	T	T	T	C	C	C	C	C	C	C	C	C	AAGGCAGGTGGGGGAGTGTCAGA(T/C)TATGGTTCTTGCCACAGTGTTTAGTCACAT
173549066		rs31309068		C	C	C	C	C	C	C	C	T	T	T	T	T	T	T	T	AGAGATGTAGTCTCTGGAGCTAC(C/T)ATCCCTGGGCCTGGGCCTATCCTTCTCTGTT
173549939		rs31577750		C	C	C	C	C	C	C	C	T	T	T	T	T	T	T	T	GCACATGCATACAACATTACATTTTAGC(C/T)CTTAAATGTATACAGTTATGTGTCAATC
173549995		no		A	A	A	A	A	A	A	A	T	A	A	T	A	T	T	T	TACCACTACACAGGAAACTTCCAATC(A/T)GCACTTAGTGGTGGTTATTTTGAGATGTAA
173549997		no		C	C	C	C	C	C	C	C	G	G	G	G	G	G	G	G	CCACTACACAGGAAACTTCCAATCAG(C/G)ACTTAGTGGTGGTTATTTTGAGATGTAAA
173550043		no		TGA	TGA	TGA	TGA	TGA	TGA	TGA	TGA	del	del	del	del	del	del	del	del	GATGTAAAAGGACAGACAGAGGGG(TGA/-)GATGGTGAGATGGCTCAGTGGGTAAGAG
173550048		no		A	A	A	A	A	A	A	A	C	C	C	C	C	C	C	C	AAAAGGACAGACAGAGGGGTGAG(A/C)TGGTGAGATGGCTCAGTGGGTAAG
173557925		rs31321181		T	T	T	T	T	T	T	T	C	C	C	C	C	C	C	C	TCAGCTCACTGTCAACTCTTTTCCT(T/C)CTCTCCATCCTCCTTCTCTTTTCATGAG
173558070		rs31535784		A	A	A	A	A	A	A	A	T	T	T	T	T	T	T	T	GTACACCAGCTTAAACTATTTAGGTT(A/T)TGCTGAGCCAGAGAACTTCTCTGTGGTTTG
173558155		rs31534933		A	A	A	A	A	A	A	A	G	G	G	G	G	G	G	G	TTCTAGAGGCTTGTTTTACAGCGTAA(A/G)TGAATTACCAAGTAATAAGGGAGCCTCGTG
173558409		rs31397584		T	T	T	T	T	T	T	T	C	C	C	C	C	C	C	C	ATATAAGTTGCAGAAGGAGTCAAGGTC(T/C)TTGTGCTGATAGAGAAGCACTAGAGAAA
173562253		rs31534926		A	A	A	A	A	A	A	A	C	C	C	C	C	C	C	C	CTGTGATGCTAGGTCTTAGACTAGATC(A/C)AAAATTTGTATGCAGGCTATTTCTCTATTT
173562283		rs31534925		T	T	T	T	T	T	T	T	G	G	G	G	G	G	G	G	AAAATTTGTATGCAGGCTATTTCTCTATT(T/G)TTAAAGATGGACTCCTCTGTAGGCTCAG
173568800	SlamF7 ex5	rs32013887	G/R	T	T	T	T	T	T	T	T	C	C	C	C	C	C	C	C	GACAAAAGAATTCATGTTTTACCTTTTC(C/T)TTTCTTTATCCACATAGTATGAAAAATAGTC
173568814	SlamF7 ex5	rs31080132	M/T	G	G	G	G	G	G	G	G	A	A	A	A	A	A	A	A	GTTTTACCTTTTCCTTTCTTTATCCAC(A/G)TAGTATGAAAAATAGTCAGCAAGACAG
173583745		rs31557027		A	A	A	A	A	A	A	G	G	G	G	G	G	G	G	G	AAAGCCTGCCTATATATCTTTCCAAC(A/G)TGGCTCATAGACAGTTATTTGTTCATCTTGA
173583813		rs31533617		T	T	T	T	T	T	T	G	G	G	G	G	G	G	G	G	AATTAAGAGCCAGAGGTGTATTTTTTTC(T/G)AAGTACATCCTATTAGCAAACATTTCCTT
173583849		rs31142767		G	G	G	G	G	G	G	G	A	A	A	A	A	A	A	A	CCTATTAGCAAACATTTCCTTAGCAAA(G/A)CCGGGACATAACCCACATCAGTGACAAC
173584940		rs31667092		G	G	G	G	G	G	G	A	A	A	A	A	A	A	A	A	AGGCCGGACACTTGTAGTTTTTCCTAC(G/A)TCTACTCTGTCATGTCCCATATCCAACTGT
173584949		rs32335586		G	G	G	G	G	G	G	G	A	A	A	A	A	A	A	A	ACTTGTAGTTTTTCCTACGTCTACTCT(G/A)TCATGTCCCATATCCAACTGTCAGCACAT
173585167		rs31532743		A	A	A	A	A	A	A	G	G	G	G	G	G	G	G	G	CTCACCTCCCTGTTCTTCCTGGCTC(A/G)TGATTGTAAATAGTTCACTCCACCACACA
173588407		rs31531102		G	G	G	G	G	G	G	G	C	C	C	C	C	C	C	C	GCTTGTCTTTAGTAAGGAGCCGCTA(G/C)TATGTTAAGGCTAGAACAATACCCGTA
173588483		rs30953944		T	T	T	T	T	T	T	T	G	G	G	G	G	G	G	G	AGAAACAAAACCAAAGTTGTAAACTG(T/G)ATTATTCAAATACTGGGTAGGTGTGTCT
173588518		rs31531100		C	C	C	C	C	C	C	C	G	G	G	G	G	G	G	G	ATACTGGGTAGGTGTGTCTGGTGAG(C/G)GAGCGTGCTCAGAGAAGGGGAAAACGA
173588523		rs31531099		G	G	G	G	G	G	G	G	A	A	A	A	A	A	A	A	TGGGTAGGTGTGTCTGGTGAGGGAGC(G/A)TGCTCAGAGAAGGGGAAAACGAGGAG
173589196		rs31530153		T	T	T	T	T	T	T	T	C	C	C	C	C	C	C	C	TCTCTGGTGAGCAGGTCTTGCAGGTC(T/C)TTCTCTCTGGCTACTGGAAGCCTTTTCTCA
173591543		rs31478483		T	T	T	T	T	T	T	T	G	G	G	G	G	G	G	G	AAATGGAGTTGTCATAGTCATTTGGCT(T/G)TCTAAAGCGAGATGCAATAAAATGGAATA
173591552		rs32176953		G	G	G	G	G	G	G	G	A	A	A	A	A	A	A	A	TTGTCATAGTCATTTGGCTGTCTAAAGC(G/A)AGATGCAATAAAATGGAATAGCTTATAT
173591592		rs32370536		G	G	G	G	G	G	G	T	T	T	T	T	T	T	T	T	GGAATAGCTTATATATAATAGAAAT(G/T)TATTTCTCACAGTGGGATGCTGGTAGGTTCAGT
173591883		rs31530152		A	A	A	A	A	A	A	G	G	G	G	G	G	G	G	G	AAGGTTTAGTTTCGATTTAGAATGGAT(A/G)TATAGGATATTCTAACACTGGTTGAC
173595661		rs32193230		T	T	T	T	T	T	T	G	G	G	G	G	G	G	G	G	GTTCCTCCTTGGGTATTCTTTGGTCGGT(T/G)GTCCAGTCCCTGGGAGCTCTTGGGGGC
173595798		rs31903170		C	C	C	C	C	C	C	C	T	T	T	T	T	T	T	T	TCCATCGGGGACTCCAATGCTCAGTC(C/T)AATGCACAGAGGCTTTTTAATAGGGAGC
173597477		rs31011663		T	T	T	T	T	T	T	T	T	T	T	A	T	A	T	T	CCACCCACTCCACCTCTAGGGGATG(T/A)AGATAGCATGCTCTTAAAATTGCTTCCTGC
173597524		rs32789042		A	A	A	A	A	A	A	A	C	C	A	A	A	A	C	C	ATTGCTTCCTGCTGTCTGGAGGTGATAT(A/C)GACATAAATTTTTCTCAACCTGCTTTAAT
173599053		rs32361099		C	C	C	C	C	C	C	C	T	T	T	T	T	T	T	T	GACCATCCAGAGACTGTGCAACCTG(C/T)AGATCCATCCCATATACAACCACCAAA
173599109		rs30516145		A	A	A	A	A	A	A	A	T	T	T	T	T	T	T	T	CCAGACACTATTGTGGATGCCAACAAG(A/T)GCTTGCTGACAGAAGCCTGTTACAGCTGT
173600688		rs32789577		G	G	G	G	G	G	G	G	A	A	A	A	A	A	A	A	TACATGTCTCATCAACATTTTAAACATTC(G/A)AAAGATAGTAAAGTATTATTTAATCTGC
173600902		rs30562272		C	C	C	C	C	C	C	C	A	A	A	A	A	A	A	A	CCATAAAGCATCATCAGCTTCTATCTA(C/A)AAAGGCATCTCTAAGATTAAACACTATTTCT
173603096		rs31529166		T	T	T	T	T	T	T	T	G	G	G	G	G	G	G	G	CACACTTACATAAACTCTTACTTTTGG(T/G)CATTGCTAGTTTCTGTACAGGTTTAGAGGC
173603141		rs31529165		G	G	G	G	G	G	G	G	A	A	A	A	A	A	A	A	CAGGTTTAGAGGCTCCTCTGTGATCTC(G/A)ACTTCCTGATCTTGGCTTCCTGCGTTCACT
173611181		rs31533402		T	T	T	T	T	T	T	T	C	C	C	C	C	C	C	C	GTCTACAGCCTGAGCACCGTGCTGTATG(T/C)TTGGAAGTGCTGCAGCTGGTTCTCCACA
173611185		no		G	G	G	G	G	G	G	A	G	G	G	G	G	G	G	G	CAGCCTGAGCACCGTGCTGTATGCTTG(G/A)AAGTGCTGCAGCTGGTTCTCCACACCTGC
173612202	CD48 UTR	no		CT	CT	CT	CT	CT	CT	CT	CT	TC	TC	TC	TC	TC	TC	TC	CT	CTTCTCTTACAGTTGTCTCCAGTGTT(CT/TC)GGGGAAGCTTCTCTAAGTATTATGTGCTT
173612235	CD48 ex1	rs31533394	I/R	T	T	T	T	T	T	T	T	G	T	G	T	G	G	T	G	GAAGCTTCTCTAAGTATTATGTGCTTCA(T/G)AAAACAGGGATGGTGTCTGGTCCTGGAA
173612307	CD48 in1	rs31532483		T	T	T	T	T	T	T	T	A	A	A	A	A	A	A	A	GAACTGGATTTCAAGGTAGCTTCC(T/A)CCAAGTGTCCGGCTGTGCACTGAAGGCATG
173612360	CD48 in1	rs6265219		G	G	G	G	G	G	G	G	T	T	T	T	T	T	T	T	GCATGGCCAGCTGGGAAAGGGGAGGTG(G/T)GATGTAGCTCAACCCTGGAAATGAGCA
173825989	CD48 ex2	rs3718911	N/D	A	A	A	A	A	A	A	G	G	G	G	G	A	A	G	A	AGGCAGGGTTTATCTTGAAGAAAAC(A/G)ATGGTGCACTTCATATCTCTAATGTCCG
173637110		rs32261696		C	C	C	C	C	C	C	G	G	G	G	G	G	G	G	G	GGCCCTTTAAAGCCAGTTGCTAGTCAA(C/G)TGGCCCTTTAAGAATTCTTAGCTGTTAGAA
173637156		rs31553554		G	G	G	G	G	G	G	A	A	A	A	A	A	A	A	A	TTAGCTGTTAGAACTGCTTGACCCTATG(G/A)CTTTCAGTGTTGGTTGCCTGTTGGATTTG
173637266		rs32571279		T	T	T	T	T	T	T	G	G	G	G	G	G	G	G	G	GGTGGGGCTGGCAGAGTGAGGAGA(T/G)AAGGCAATTGGTGGAAAAGATATTGTTAGGC
173637425		rs31893825		C	C	C	C	C	C	C	C	T	T	T	C	T	C	T	T	ACAGTGTTGGGGAGCTGAGGGAGGAA(C/T)GGTTGGGCTGGACTTGAAACTGGCAGGC
173638355		rs32368916		A	A	A	A	A	A	A	C	C	C	C	C	C	C	C	C	AAGAGTCCCCTGGTAAAATTTTTATGGT(A/C)ATTTATGTATACCATTTTATCATATGCAA
173638363		rs32408837		T	T	T	T	T	T	T	A	T	T	T	A	T	A	T	T	CCCTGGTAAAATTTTTATGGTCATTTATG(T/A)ATACCATTTTATCATATGCAAATAAAGATA
173638563		rs32309837		T	T	T	T	T	T	T	A	T	T	T	A	T	A	T	T	GCATTGAGTTTCTTTCCATATAAGTTGATG(T/A)TGGCTATAAGTTTGTTACAAATTGCCTTT
173638580		rs32807166		A	A	A	A	A	A	A	G	G	G	G	G	G	G	G	G	TAAGTTGATGATGGCTATAAGTTTGTT(A/G)CAAATTGCCTTTATGAACGGGGCAGTTCTG
173642142		rs30498891		C	C	C	C	C	C	C	T	T	T	T	T	T	T	T	T	CTTAGATTTGATCATAGTGTCCCGGGT(C/T)TCTTGAATATTTGGTGAAGTGGAAACTTC
173646952		rs30891625		C	C	C	C	C	C	C	C	T	T	T	C	T	C	T	T	TGTCGCAGATTATATAATAATCCAAAG(C/T)AGGCCATTTCAGGAAGATCACCTGCTA
173653029		rs31337233		C	C	C	C	C	C	C	C	T	C	C	C	C	C	T	T	AAGATGAAGGCCTGAAACAGGGCCTGT(C/T)CCAGAAGTTGTTAGCTTCTATAGTCCA
173653085		rs32699041		T	T	T	T	T	T	T	T	C	C	C	C	C	C	C	C	CTGTCACCTCCGCAGACTAGTCTCGG(T/C)GGGATCCAGGACCCAAGGTGGCTCCCCC
173653099		no		C	C	C	C	C	C	C	T	C	C	C	C	C	C	C	C	GACTAGTCTCGGTGGGATCCAGGACC(C/T)AAGGTGGCTCCCCCAGGTGATACAGCAA
173654766		rs31203563		T	T	T	T	T	T	T	T	C	C	C	T	C	T	C	T	AGGATATCTGGGTCCCTTTGAGACG(T/C)CAAGTTCTATTCCCTGTCTGTCTATTGTCTGG
173654810		no		C	C	C	C	C	C	C	T	C	C	C	C	C	C	C	T	GTCTGTCTATTGTCTGGTTCTGGTGCAC(C/T)AAATTGTCCATATGTCTGTCAGTTCATGT
173654832		rs32680739		G	G	G	G	G	G	G	A	A	A	A	A	A	A	A	A	TGCACCAAATTGTCCATATGTCTGTCA(G/A)TTCATGTTTGTTTTTGTTATGTTGTTTGAAT
173654993		rs31426267		G	G	G	G	G	G	G	A	A	A	A	A	A	A	A	A	AGAAACTGGTAAGTTAGCTGCACC(G/A)TGGCTGGGAGTCAAGGACAGCTGGAAAAG
173654999		rs32537600		G	G	G	G	G	G	G	G	G	A	A	G	A	G	A	G	ACTGGTAAGTTAGCTGCACCATGGCT(G/A)GGAGTCAAGGACAGCTGGAAAAGCCCC
173655503		rs31535378		C	C	C	C	C	C	C	C	C	C	C	A	C	A	C	C	TCAATTAACCACAGAACAGTACTTT(C/A)CTTCCCACTTAGTCTACCAAACAAGAGAT
173655730		no		T	T	T	T	T	T	T	C	T	T	T	T	T	T	T	T	TGGCCACAGGGTTAGCAGTGACACC(T/C)CTGCCTTGTTGATAGCTACTGGCTTTTCATT
173655732		rs31535377		T	T	T	T	T	T	T	C	C	C	C	C	C	C	C	C	CACAGGGTTAGCAGTGACACCTC(T/C)GCCTTGTTGATAGCTACTGGCTTTTCATT
173667448		no		AA	AA	AA	AA	AA	AA	AA	del	del	del	del	del	del	del	del	del	AAACAGTAACAACTCAAAAAAAAAA(AA/-)TATATGGACCGTTGTATTTCCTGAGCAT
173667460		rs31323085		G	G	G	G	G	G	G	G	G	G	G	A	G	A	G	G	CTCAAAAAAAAAAAATATATGGACC(G/A)TTGTATTTCCTGAGCATCTGCAGTCGAGT
173667508		rs30671348		C	C	C	C	C	C	C	C	A	A	A	A	A	A	A	A	TCGAGTTTCCTTCTGCATTTAACG(C/A/T)GCAGAAAGATAGCTCTTGTCTTCACACAGG
173667509		no		G	G	G	G	G	G	G	A	G	G	G	G	G	G	G	G	TCGAGTTTCCTTCTGCATTTAACGC(G/A)CAGAAAGATAGCTCTTGTCTTCACACAG
173670598		rs32008314		A	A	A	A	A	A	A	G	G	G	G	G	G/A	G/A	G	G/A	AGACAAGGTTTCGCTATTTATCCCAC(A/G)CTGGCTTTGAACTCATTGTGAAGCCCCTA
173670644		rs31397176		A	A	A	A	A	A	A	G	G	G	G	G	G	G	G	G	TGAAGCCCCTATGATCAATATTGAATG(A/G)ACTCAGAAGGCCATATTTATATATTCATG
173676169		rs31422803		T	T	T	T	T	T	T	T	C	C	C	C	C	C	C	C	GAATAGTTAGCCTTTATTATTTCTCAC(T/C)GATGAGCCTTTAAAATCCTGAGATCTTGT
173676674		rs30462915		T	T	T	T	T	T	T	T	G	G	G	G	G	G	G	G	CTGGATTGTCCTAGTTGTCTGTCTGTA(T/G)TGGAAGACTGAAGAAGCTGGAGTCAGG
173676770		rs31532109		G	G	G	G	G	G	G	G	T	T	T	T	T	T	T	T	AGCAGGAAGCCGTGCTAGGCCAATCA(G/T)CATGCACCAGGATATTTTATTGAATCACC
173679588		rs30565902		G	G	G	G	G	G	G	G	C	C	C	C	C	C	C	C	CATATACTGTTAGCGTCTATCAGAATAT(G/C)AAGGTCCATGCTGGCTTCCAGGATCCCC
173679597		rs31530233		T	T	T	T	T	T	T	T	C	C	C	C	C	C	C	C	AGCGTCTATCAGAATATCAAGGTCCA(T/C)GCTGGCTTCCAGGATCCCCCAGTCCTTA
173679606		rs30656399		C	C	C	C	C	C	C	C	T	T	T	C	T	C	T	T	TCAGAATATCAAGGTCCACGCTGGCTT(C/T)CAGGATCCCCCAGTCCTTACTCACAAGC
173679675		rs31530232		C	C	C	C	C	C	C	C	T	T	T	T	T	T	T	T	ATTTCAAAGCCCCCACACTAGTGTTCTGA(C/T)CTTCCCCTCCTCCAGCTACTCATTCTGC
173680170		rs30885457		A	A	A	A	A	A	A	A	T	T	T	T	T	T	T	T	CCATTATTTCTCCCAGATTTTAATTTTA(A/T)GTAAATCTGATCACTGTGCCAAAATAATTT
173681482		rs31529143		C	C	C	C	C	C	C	C	T	T	T	C	T	C	T	T	CCTGGAGAAGAACTCAGCTGAAACA(C/T)TAATACTCACAGCATTTGGGAACAATTA
173681672		rs31529141		G	G	G	G	G	G	G	G	A	A	A	A	A	A	A	A	CTAATTTATAGTTGTCTGCATGGTTTGTTG(G/A)CTCCCTTTATCCCTAAAATTGAGACTT
173681674		rs32091098		T	T	T	T	T	T	T	T	C	C	C	C	C	C	C	C	TTATAGTTGTCTGCATGGTTTGTTGAC(T/C)CCCTTTATCCCTAAAATTGAGACTTTAATA
173682441		rs3710998		G	G	G	G	G	G	G	G	A	A	A	A	A	A	A	A	GCTAGGAGGAAGCCGAGCTGCATGAC(G/A)GCAGAGGTCTCATAGTCTTGAAACCCTGT
173682555		rs3711630		C	C	C	C	C	C	C	C	T	T	T	T	T	T	T	T	CTCCATTAAATAATATAGGAAGCAGTG(C/T)GTCTTAGTGTTTCTATTACTGTGAAGAGA
173689350		rs31535256		G	G	G	G	G	G	G	G	A	A	A	G	A	G	A	A	TCATATTTACACTCTGCTTTCAATTTTCA(G/A)TTATGATTTATATTTTCTGATCCTGTTCTG
173690196		no		C	C	C	C	C	C	C	T	C	C	C	C	C	C	C	C	ATCCTCTATCCTAACCTCAGAGAAG(C/T)ACTTCCTGCACATCACTAGCTGCTGCTA
173690250		rs31535254		T	T	T	T	A	T	T	T	A	A	A	A	A	A	A	A	TACTTGGAATTCCCATTTAATTCCTCA(T/A)GCCCTCTTCTAGAAACAATAATCCTAATGG
173690283		rs31534363		T	T	T	T	C	T	T	T	T	T	T	C	T	C	T	T	TTCTAGAAACAATAATCCTAATGGGC(T/C)TCAAATGTAAAATGGCTCTCACACGCCAA
173691759		rs32055497		G	G	G	G	G	G	G	G	C	C	C	C	C	C	C	C	TGTCACATGTAAGTGGAAATCACCA(G/C)CCATCGGTTTCCCGGGGTTTCAGACCTTTGCT
173691906		rs31870897		G	G	G	G	G	G	G	G	G	G	G	C	G	C	G	G	GTCTAATGGTAGAAATCCAGTCTGAGA(G/A)CTGGAAAGGAAAACAGATGTCCCTCATC
173692525		rs31968075		C	C	C	C	C	C	C	C	T	T	T	T	T	T	T	T	AGGAGCATGTAGTGAGCTATCCCCC(C/T)AGATGACATAAGGGCTGTGGGATGCTTG
173692546		no		G	G	G	G	G	G	G	G	A	A	A	A	A	A	A	A	TCCCCCCAGATGACATAAGGGCTGTGG(G/A)ATGCTTGGGCCTGGATCTAAGCCACGGC
173692729		rs32465571		T	T	T	T	T	C	C	C	C	C	C	C	C	C	C	C	CCCCCTCTACCCATTGACAGCTTCC(T/C)CATCTTACCCAGCAGGGCAGACACAGG
173694082		rs32770524		A	A	A	A	A	A	A	A	C	C	C	A	C	A	C	C	GCAACCCTTATAAAGGAAAACATTTA(A/C)CTGGGAGTGGTTCAGAGGTTTAGTCCATT
173696660		rs3691091		C	C	C	C	C	C	C	C	G	G	G	G	G	G	G	G	TTTCTCCATAGCAAACCTTACAAACAA(C/G)TTCTAAATTGAAGGCAACAGAGAGCTAACTT
173696746		rs3691707		C	C	C	C	C	C	C	C	T	T	T	T	T	T	T	T	AATGGGCTGTTGGTCAGAGATGTCTA(C/T)GCCTGTCTACTCTATCAGTTTGTGACTATAGC
173696864		rs3692338		C	C	C	C	C	C	C	C	T	T	T	T	T	T	T	T	CCTGTCATCTCATGCCAAGTAAGTTA(C/T)AAATAGAAGTTGAGCTCTGGATTCCCTAA
173705140	SlamF1 ex2	rs31531636	S/S	A	A	A	A	A	A	A	A	G	G	G	G	G	G	G	G	CTGGAGGATGGCTACCACTTTCAATC(A/G)AAAAACCTGAGCCTGAAGATCCTCGGGAA
173734937		rs30801399		C	C	C	C	C	C	C	C	T	T	T	T	T	T	T	T	CTATCATATGTACAGTCCCAAACACA(C/T)TATATGTTTAAATAGGTCATAATTACACCTA
173735229		no		C	C	C	C	C	C	C	T	C	C	C	C	C	C	C	C	TCCTTGTTTCTGCAGCACATCGCATGG(C/T)TTACCTGGTATTTATAACTACCTTCTTCTACT
173735237		rs32392725		G	G	G	G	G	G	G	G	A	A	A	A	A	A	A	A	CTGCAGCACATCGCATGGCCTTACCTG(G/A)TATTTATAACTACCTTCTTCTACTACCTATTC
173735555		rs32436371		C	C	C	C	C	C	C	C	T	T	T	T	T	T	T	T	ATCATCCCTCATAACACTGTTACTCCTT(C/T)CTTAGCCTATTGGTTTAAGGGCATTAGAAG
173735974		rs30896586		T	T	T	T	T	T	T	T	C	C	C	C	C	C	C	C	TAACTGTGTCTTTAAAAGGTCATTCCAT(T/C)ATTCTATCAGGACATATGATTCAGGGAAGT
173735975		rs31844004		A	A	A	A	A	A	A	A	G	G	G	G	G	G	G	G	CTGTGTCTTTAAAAGGTCATTCCATT(A/G)TTCTATCAGGACATATGATTCAGGGAAG
173736632		rs31675504		C	C	C	C	C	C	C	C	T	T	T	T	T	T	T	T	TTAGACTTTTTTCTTCCCCAGATGTCTT(C/T)CTCACCAGCTTGCCAATCATGCTATTT
173736709		rs32479176		G	G	G	G	G	G	G	G	T	T	T	T	T	T	T	T	AATCCATTGGCTACAGCCCAGGAATCA(G/T)TGAGCAACTGGCCATTTCTCTTAACAAAA
173736773		rs31054016		G	G	G	G	G	G	G	G	A	A	A	A	A	A	A	A	TCATATGTACTGCCAGAAGTTCTGCCT(G/A)CTGTGACAATTTCCCTTCACCAGTGTCT
173736774		rs33860235		C	C	C	C	C	C	C	C	T	T	T	T	T	T	T	T	ATATGTACTGCCAGAAGTTCTGCCTA(C/T)TGTGACAATTTCCCTTCACCAGTGTCTC
173736882		rs31453526		C	C	C	C	C	C	C	C	T	T	T	T	T	T	T	T	TTCCTCAGTCAGCTGATCATGAGGAA(C/T)GCCCCATGGCTACAGCCCATGGGCCCA
173737289		rs32264472		C	C	C	C	C	C	C	C	A	A	A	A	A	A	A	A	CTTTGCAAGCTTCCATATTAAACCTAAA(C/A)TCTCTACTCTGAGAATCTATATGAATAAAC
173737391		no		-	-	-	-	-	-	-	-	2	2	2	2	2	2	2	2	CTCTTAAAATCCATTCCCACATATATT(-/TT)CCCCAGACTTCTGCTTGAATGAATTGCAAAC
173737442		rs31552790		T	T	T	T	T	T	T	T	G	G	G	G	G	G	G	G	CAAACTCATTAAGCTCTTTAGTAGT(T/G)TAGTGAACCTCCTCACGGACTACACTTTCT
173737458		rs32357894		C	C	C	C	C	C	C	C	T	T	T	T	T	T	T	T	TCTTTAGTAGTGTAGTGAACCTCCTCA(C/T)GGACTACACTTTCTACCTCCTTTCTAGG
173746992		no		T	T	T	T	T	T	T	T	del	del	del	del	del	del	del	del	ATTGAAGGGAATGTTTACAAAGTATTTTTT(T/-)GCACCCAAGAGAAAAACAATACTAA
173747015		rs32040171		T	T	T	T	T	T	T	T	C	C	C	C	C	C	C	C	TTTTGCACCCAAGAGAAAAACAATAC(T/C)AAACTCTGGACTGTAATCATGCTGGTACAG
173747021		no		CT	CT	CT	CT	CT	CT	CT	CT	GA	GA	GA	GA	GA	GA	GA	GA	CCCAAGAGAAAAACAATACTAAACT(CT/GA)GGACTGTAATCATGCTGGTACAGAAATCA
173747025		no		A	A	A	A	A	A	A	A	C	C	C	C	C	C	C	C	CCCAAGAGAAAAACAATACCAAACTG(A/C)CTGTAATCATGCTGGTACAGAAATCAAC
173747030		rs32215155		A	A	A	A	A	A	A	A	C	C	C	C	C	C	C	C	AAAAACAATACCAAACTGAGGCCTGT(A/C)ATCATGCTGGTACAGAAATCAACATTTGA
173747031		no		-	-	-	-	-	-	-	-	8	8	8	8	8	8	8	8	AAACAATACCAAACTGAGGCCTGTA(-/8)ATCATGCTGGTACAGAAATCAACATTTG
173747711		rs31396797		C	C	C	C	C	C	C	C	C	C	C	T	C	T	C	C	AGCTGGCCCCAAGGGTGTGAAAG(C/T)CAGAGAGCTTGCCCTGGCACAGGAGAGGT
173747854		rs32550279		G	G	G	G	G	G	G	G	G	G	G	A	G	A	G	G	GGAGCCTGTGAAGGGGCCGGTCCT(G/A)CAGATCCAAAGCTGCAAGATCTCCACTATA
173749518		rs31308979		A	A	A	A	A	A	A	A	G	G	G	G	G	G	G	G	TCTACTAACTACTACTTGCAATGTCAC(A/G)TGAGTCACTGTACTCACGTTGGGCATCTT
173749956		no		-	-	-	-	-	-	-	-	3	3	3	2	3	2	3	3	CCTCACCTAGTCTTATTCGACAAAC(-/TTT/TT)TTTTTTTTTTTAATAATGGAGTTGAAACTTT
173749975		rs30908164		G	G	G	G	G	G	G	G	G	G	G	A	G	A	G	G	GACAAACTTTTTTTTTTTTTAATAATGGA(G/A)TTGAAACTTTTTCTCTACCAATGTGATTCTT
173751064		rs31695239		T	T	T	T	T	T	T	T	C	C	C	C	C	C	C	C	TAGCCCAAGTCCTCTACTTCCCAAACTA(T/C)CAGAAGAAAAATGAATCCATGTGCTC
173751071		rs30813947		A	A	A	A	A	A	A	A	G	G	G	G	G	G	G	G	GTCCTCTACTTCCCAAACTACCAGAAG(A/G)AAAATGAATCCATGTGCTCTGTCTTAAT
173757132		rs31533525		A	A	A	A	A	A	A	A	G	G	G	A	G	A	G	G	GCTACTTATGCTCAGCTCGTTGGAAC(A/G)CTTACTCTGGTTTCTGGAATAAAAGTTTTC
173757173		rs31533524		G	G	G	G	G	G	G	G	A	A	A	G	A	G	A	A	TGGAATAAAAGTTTTCCTGGATCCAG(G/A)ACCACGAATAAAGCTAANTAAAGCCTTTAA
173757263		rs31532492		G	G	G	G	G	G	G	G	A	A	A	G	A	G	A	A	CCATTTCTCACGCTGGCTCCCTTGCCTCCCACCT(G/A)TTCCTGTCCTGTTGAGAAAAAA
173757286		rs31532491		C	C	C	C	C	C	C	C	A	A	A	C	A	C	A	A	TTGCCTCCCACCTGTTCCTGTCCTGTTGAGAAAAAA(C/A)TCTGTGCTGTGCTCCATGT
173757799		rs31888673		T	T	T	T	T	T	T	T	A	A	A	T	A	T	A	A	TGATAAATATTTTATCATAGAAATAGCT(T/A)TATAAGAAATGTATTTTGAGTGTAGTATTA
173757801		rs32149840		AT	AT	AT	AT	AT	AT	AT	AT	G	G	G	AT	G	AT	G	G	ATAAATATTTTATCATAGAAATAGCTAT(AT/G)AAGAAATGTATTTTGAGTGTAGTATTAA
173763757		rs31606676		C	C	C	C	C	C	C	C	T	T	T	C	T	C	T	T	ATGGGCCCCTCCCCATTCTTCATAGCCC(C/T)GTGTCTCTGAATAGTAAAATCGAGCTTTG
173763806		rs31682296		G	G	G	G	G	G	G	G	G	G	G	T	G	T	G	G	GAGCTTTGATCAGGAAATTGTCTTAGC(G/T)CCATCCTTTCTCGCACCGCCTAGTTTCCCT
173763807		rs31998246		C	C	C	C	C	C	C	C	C	C	C	T	C	T	C	C	GAGCTTTGATCAGGAAATTGTCTTAGCG(C/T)CATCCTTTCTCGCACCGCCTAGTTTCCC
173763877		rs31635144		C	C	C	C	C	C	C	C	C	C	C	T	C	T	C	C	TTCCAAGATGCCTTCCAGGCTCGAACC(C/T)GGGCATCTGAACCGCTGGCCTGCCTCAA
173763888		rs32734695		A	A	A	A	A	A	A	A	G	G	G	G	G	G	G	G	CTTCCAGGCTCGAACCCGGGCATCTGA(A/G)CCGCTGGCCTGCCTCAACACCACAGT
173763959		no		A	A	A	A	A	A	A	A	G	G	G	A	G	A	G	G	CACTTAAGCACATGTAAGTGTTTTCAA(A/G)ATTTAGTCCTTTTAAAATCCAAAGT
173764019		rs31437168		T	T	T	T	T	T	T	T	C	C	C	C	C	C	C	C	GTTCAAAGTTTTTCTACTGTGGGCTC(T/C)TATCAAATCAAAAATAAATTCCTTTTTTTA
173764145		rs32032677		C	C	C	C	C	C	C	C	C	C	C	T	C	T	C	C	TTACTCAAAGTCCAATTATCAGGGGTT(C/T)ATTCATGATCTTCTGGGCTCCACCAAGG
173764192		rs31079016		G	G	G	G	G	G	G	G	G	G	G	A	G	A	G	G	CCACCAAGGGGCTTAGTTCACTTCTCC(G/A)GCTCTGCCCTCTGCAGCACACACCGC
173764201		rs32174934		C	C	C	C	C	C	C	C	C	C	C	A	C	A	C	C	GCTTAGTTCACTTCTCCGGCTCTGCC(C/A)TCTGCAGCACACACCGCTTGCCTGCCCT
173769795		rs31448132		C	C	C	C	C	C	C	C	T	T	T	T	T	T	T	T	CTGCTGGATGGTTTGTGGTGTCTCC(C/T)GTGTTCCTTTTCTGGTTCCACAAACCCGTC
173769981		rs31531561		T	T	T	T	T	T	T	T	C	C	C	C	C	C	C	C	AGTTTGCCTCTGGCTCTGACTTCAGATCCAT(T/C)GATGGCTCTATCTTTGGC
173770601		rs30692543		A	A	A	A	A	A	A	A	G	G	G	G	G	A	A	G	CTGGCACATAGTAGGCACTTAATAAAT(A/G)TTTGTTGGATAATTAATAATGAATAT
173770856	CD84 in1	rs31531560		T	T	T	T	T	T	T	G	G	G	G	G	G	G	G	T	AAACCTGTGAGTTCTGAACCTTGTTAG(T/G)ATTGAAGTCCTACTATGTCATAACTTTTTA
173781966	CD84 ex2	rs31528577	V/M	G	G	G	G	G	G	G	G	A	A	A	A	A	A	A	A	GCAGCAGGAAAAGATGCAGACCCG(G/A)TGGTAATGAATGGGATTCTTGGGGAGTC
173803539	CD84 ex4	rs32284541	Y/Y	T	T	T	T	T	T	T	T	C	C	T	C	C	C	C	C	CCGATGTTGGCATTTCTGTTCCGTTTGTA(T/C)AAGAGAAGGCGAGACAGGATTGTCC
173815684	CD84 in5	no		A	A	A	A	A	A	A	A	del	del	del	del	del	del	del	del	TTCTCTTCTGCACTCTGGCTGAGGAG(A/-)AAGAATCTCTTTTCCAGATGCTGTCCTGTAA
173815717	CD84 ex6	rs31521537	K/E	A	A	A	A	A	A	A	A	G	G	G	G	G	G	G	G	CTCTTTTCCAGATGCTGTCCTGTAAG(A/G)AAGATCCGGTGACCACCATTTATTCCTCA
173815725	CD84 ex6	rs32214848	P/P	G	G	G	G	G	G	G	G	A	A	A	A	A	A	A	A	CCAGATGCTGTCCTGTAAGGAAGATCC(G/A)GTGACCACCATTTATTCCTCAGTGCAGCT
173823961		rs31117883		T	T	T	T	T	T	T	T	C	C	C	C	C	C	C	C	AACTGCCACTCTGTAACTGCCACTCTG(T/C)AACTGCCACTCTGTAACTGCCACTCTGC
173824037		no		A	A	A	A	A	A	A	A	G	G	G	G	G	G	G	G	GCCACTCTGCAACTGCCACTCTGCAAC(A/G)GCTTCCCACAAGTGGGAGTGGTAAGGC
173824075		rs30594643		T	T	T	T	T	T	T	T	C	C	C	C	C	C	C	C	GTGGGAGTGGTAAGGCTTGGGCTATG(T/C)GCTCTCCANCCCTAAGGGTAAGTGGTCCCT
173824134		rs31532782		C	C	C	C	C	C	C	C	T	T	T	T	T	T	T	T	TTGGCGGTGACTAAGATTTTTATCTC(C/T)CCATGGTAGTCGGTGTCATCCACTGTAG
173824167		rs31532781		T	T	T	T	T	T	T	T	C	C	C	C	C	C	C	C	AGTCGGTGTCATCCACTGTAGGAGT(T/C)ACCATTAGGCCTTGTAAAAGTCTGGACACT
173825305		rs31566714		C	C	C	C	C	C	C	C	T	T	T	T	T	T	T	T	CCGTTGTCTGGAGGGCGGTCGTACCT(C/T)GTGCCCCACGTCGGGTGCCACTTGACC
173825440		rs31701888		C	C	C	C	C	C	C	C	T	T	T	T	T	T	T	T	CTTGTGCGAATAACAACACGGAAAC(C/T)GTTCTGGATTGCATCAAGACCCCCAAAT
173826911		rs32257810		G	G	G	G	G	G	G	G	A	A	A	A	A	A	A	A	CATTCATAGCACAGTGCCTCCACCAG(G/A)ATGTTTGCCCCACCCCTGTCCATTCATATAT
173826922		rs31738960		C	C	C	C	C	C	C	C	T	T	T	T	T	T	T	T	ACAGTGCCTCCACCAGGATGTTTGCCC(C/T)ACCCCTGTCCATTCATATATCTTATTCTC
173827362		rs32182520		T	T	T	T	T	T	T	T	C	C	C	C	C	C	C	C	TCCCTCTGAGTCATGGCGATTCTCTCCT(T/C)GTACTGTACATGGCTGTACAGCAATTCTT
173827413		rs31488981		C	C	C	C	C	C	C	C	T	T	T	T	T	T	T	T	TTCATTGCCAATCGATGCAGGCA(C/T)CCAGCATATGAATGCAAGGCTTTTGGAAACCA
173827440		rs32774556		A	A	A	A	A	A	A	A	G	G	G	G	G	G	G	G	CAGCATATGAATGCAAGGCTTTTGG(A/G)AACCAAAAAAGATGAAGCATTAGAACCA
173827577		rs30555311		A	A	A	A	A	A	A	A	G	G	G	G	G	G	G	G	CAATTGCATTTGCTGCCACCCAACATA(A/G)TACATTGTAGCCTATGTGAGAGTAATAAGT
173827616		rs31478821		C	C	C	C	C	C	C	C	T	T	T	T	T	T	T	T	TATGTGAGAGTAATAAGTGCTGTTGA(C/T)TAGAATTCAAAGTGACCAGCCAGCTTAAAA
173827715		rs31531910		A	A	A	A	A	A	A	A	G	G	G	G	G	G	G	G	ATAGGGAAACCACATTACAGTAAAC(A/G)TTAATCATAAAGATGTAAAGATTAGCTATAGG
173828552		rs32168862		C	C	C	C	C	C	C	C	A	A	A	A	A	A	A	A	GAGGGAAGAGAATGAAAGTATGC(C/A)TTCATGGGGGTGGGGGAGAAGTGGGA
173828682		rs32551230		G	G	G	G	G	G	G	G	C	C	C	C	C	C	C	C	AAAGTCCAGGGCAGAGAGGGAA(G/C)TGTGCTAGCCATGCCCGATAACTGAGGAT
173828709		rs30897217		G	G	G	G	G	G	G	G	A	A	A	A	A	A	A	A	TGTGCTAGCCATGCCCGATAACTGAG(G/A)ATGCTGTGAGAACCTGAAGGCCAGGT
173828799		rs31429695		T	T	T	T	T	T	T	T	A	A	A	A	A	A	A	A	TTGTCTGCATCCCAACAATTTCCCCATTT(T/A)AGTCTTTATAAATTATCTAAATTGTGAC
173828947		rs31871432		A	A	A	A	A	A	A	A	T	T	T	T	T	T	T	T	ACAAACACAGTTGGCTCACTCTCTTTTTT(A/T)AAATATATTAAAGTTAAGATGTTTTAACA
173828984		rs31531908		G	G	G	G	G	G	G	G	C	C	C	C	C	C	C	C	TTAAAGTTAAGATGTTTTAACAAATAATA(G/C)TTATTAGAAGTCTTGACCTCTAACCTA
173829751		rs30820190		C	C	C	C	C	C	C	C	T	T	T	T	T	T	T	T	CTTAATCTACCTAATTCTCAAGCATAG(C/T)TCCTCTACATGCCTGCTGGCCTTGTC
173829912		rs31426553		A	A	A	A	A	A	A	A	C	C	C	C	C	C	C	C	TATGTGCCCTCCCCCCAGCCTGAGAG(A/C)AGGCTGGCTCAGACCTGGTTTGCCACAGT
173831605		rs30526282		C	C	C	C	C	C	C	C	T	T	T	T	T	T	T	T	TTAATGAAGCATTAAAAGTTGCACTA(C/T)CATGCATTCATATATACGAATTGGCAGC
173831798		rs32730213		A	A	A	A	A	A	A	A	G	G	G	G	G	G	G	G	TGTTGGTATTCCATTGACTGTGAAAAG(A/G)AACTTTGGGAAGGCCATGCCCCTTGGGAAG
173831935		rs32125404		T	T	T	T	T	T	T	T	A	A	A	A	A	A	A	A	ATTTGCAACTGTTTATGCATATACAACT(T/A)TAGTTAAGAGAAAGTACTGTTCCTTTAAAG
173838008		rs31462321		C	C	C	C	C	C	C	C	T	T	T	T	T	T	T	T	CGGAGATTTCCTCCTGCCCTTTTCCCT(C/T)CTGCCCTGGACCAGAGCCGGCTCCCT
173838018		rs30853920		A	A	A	A	A	A	A	A	G	G	G	G	G	G	G	G	TCCTGCCCTTTTCCCTTCTGCCCTGG(A/G)CCAGAGCCGGCTCCCTCCTGGCAGTTCTA
173838114		rs31572768		C	C	C	C	C	C	C	C	A	A	A	A	A	A	A	A	GTCCTGTGGCTTCTCACAGCCTGCCAG(C/A)TGTCAGTGGTATGATGTGCACACAGTCAA
173838185		rs31157238		G	G	G	G	G	G	G	G	C	C	C	C	C	C	C	C	CCTCCATGAGTGCCCCTAGCCCTGTA(G/C)TGGACAGGACACTGGACACCATTTTAA
173838202		rs32100153		C	C	C	C	C	C	C	C	T	T	T	T	T	T	T	T	GCCCTGTACTGGACAGGACACTGGA(C/T)ACCATTTTAACCCACAGATGGGCTGAGAA
173839281		rs32529820		G	G	G	G	G	G	G	G	A	A	A	A	A	A	A	A	CTCGACCCCTCCCCTGTTCCCGGAGAT(G/A)TATGCTTTAAAAAGAAGGCACCTCAGCAT
173839417		rs31530857		T	T	T	T	T	T	T	C	C	C	C	C	C	C	C	C	CCCCTCGCACCCACGAATAACTGAATCC(T/C)GCAGGACGGGATAGGAGAAAAAGTG
173839617		rs31498248		C	C	C	C	C	C	C	C	T	T	T	T	T	T	T	T	GAAACTTACAAATGCAGAGTCAGAT(C/T)CTCACAGCCAACCATTGCACTGAGTGT
173839973		rs31714944		A	A	A	A	A	A	A	G	G	G	G	G	G	G	G	G	AGGGGGATAGGATAGGGAATTTCA(A/G)GGAGAGTGTGAAACCAAGTAGGGGG
173840804		rs32076215		G	G	G	G	G	G	G	G	T	T	T	G	T	G	T	T	CCAAGAGGCAGATTTGGTGATTATT(G/T)GTCATTCAGGGGGGAAGGTTGTGG
173840879		rs31374672		A	A	A	A	A	A	A	A	T	T	T	T	T	T	T	T	AAAAGAATACGCAAAATAGCAAAG(A/T)CCAGCTAGAAGCAAAGAAGAAGCAA
173842170		rs31774885		T	T	T	T	T	T	T	T	C	C	C	C	C	C	C	C	TGTCTGCTTTAGCAAACAGTCCTT(T/C)CACGTATATCTGCCTCAGGAAAACACTCC
173842203		rs32018668		A	A	A	A	A	A	A	G	G	G	G	G	G	G	G	G	TATCTGCCTCAGGAAAACACTCCTTC(A/G)TGTGTTTGCCCCAACAAAACACCATCCG
173866590	slamf6 in2	rs30944892		T	T	T	T	T	T	T	T	C	C	C	C	T	C	C	C	CATGTGTCCTTAACTGAGGTCTTTTCT(T/C)TTTATGTAGAACGACTGGGTAACTTA
173866605	slamf6 ex3	rs31528124	L/L	C	C	C	C	C	C	C	C	T	T	T	T	C	T	T	T	GAGGTCTTTTCTTTTTATGTAGAACGA(C/T)TGGGTAACTTAGAAACTACCAACTAT
173868197	slamf6 ex4	rs3710340	A/A	T	T	T	T	T	T	T	T	A	T	A	A	A	A	A	A	TATGACTACAATTTCAATAATCAGTGC(T/A)GTCATACTCATCTTTGTGTGCTGGAGCA
173868254	slamf6 in4	rs3710856		T	T	T	T	T	T	T	T	C	T	C	C	T	C	C	C	TGTTTGGAAGAGAAGAGGTAAGTT(T/C)CCCTTCTGCTTTCTTCTATCTGCTGTAAGA
173878107		rs31532200		T	T	T	T	T	T	T	T	G	G	G	G	G	G	G	G	AAGATCACACAGAACTTGGAATATAA(T/G)TCATCATTTTCTTTTCTTGTAGGAAACAG
173879559		rs31532197		T	T	T	T	T	T	T	T	C	C	C	C	C	C	C	C	TGCTCTCTCTGGAAAGGGAGGAGAG(T/C)GCGCCATTGTCATGTTCTAACTAACACGCCA
173879742		rs31532195		C	C	C	C	C	C	C	C	T	T	T	T	T	T	T	T	ACAAAACCCCACAGTATTAGCTTTT(C/T)CTCCTAGGTTTCATTTAATCACATCTATTT
173880033		rs32061818		A	A	A	A	A	A	A	A	G	G	G	G	G	G	G	G	ACCAGGTTAGTCTCAAACTCACAGA(A/G)TACGCCTGTCTCTGCCTCCTGTGTGCT
173880036		rs31741589		C	C	C	C	C	C	C	C	T	T	T	T	T	T	T	T	CCAGGTTAGTCTCAAACTCACAGAGTA(C/T)GCCTGTCTCTGCCTCCTGTGTGCTGA
173880116		rs31531493		C	C	C	C	C	C	C	C	T	T	T	T	C	T	T	T	CCAATGATTAAGAGTCTTGATAAAA(C/T)AGTCAAAGACAAATGCCTGTGTCAAAACCCA
173880685		rs31531492		C	C	C	C	C	C	C	C	T	T	T	T	T	T	T	T	ATCAAAGGTACCCTCACACTCACCA(C/T)ACTATCCTAACAGTATAAATATATCA
173880816		rs31531490		T	T	T	T	T	T	T	T	C	C	C	C	C	C	C	C	TTAAGAGTATTATCTTTTTATCTTTTT(T/C)TTATCTTTATAAAACATAAATGACCTAG
173880920		rs31105671		A	A	A	A	A	A	A	A	G	G	G	G	G	G	G	G	GATCAGAAACTCAAGGCCAACCTT(A/G)GTTATGTAATAAGTCCAAACCTTGCCTAG
173881054		rs30885496		G	G	G	G	G	G	G	G	A	A	A	A	A	A	A	A	AGCTTGGCACTGTGAGAGGCCAGG(G/A)AAGGCCATTGATGAAAGTATAGC
173881121		rs33860557		A	A	A	A	A	A	A	A	G	G	G	G	G	G	G	G	CCAGTACTGAAGGGGTAATGCAAA(A/G)AAGCTGAGCCTTGGCACCATAA
173883524		rs31531484		C	C	C	C	C	C	C	C	T	T	T	C	C	C	T	T	CTCAGCCTCCCAAGTGTGCCACGATG(C/T)CCAATTTCATTGTGCTGCTGGATTAA
173883625		rs31530683		A	A	A	A	A	A	A	G	G	G	G	G	G	G	G	G	TCCCTGCCTTTTTTGACTTAACAGG(A/G)GAAAGGGTTAGATTTGATGAGTGTT
173883837		rs31530682		A	A	A	A	A	A	A	A	G	G	G	G	G	G	G	G	TCCTCCAGGAATGAGAGGGAAA(A/G)GCAGAAAAAGTAAGAGAAGTTTGTGG
173886907		rs30609370		C	C	C	C	C	C	C	C	T	T	T	T	T	T	T	T	TGCTCACACACTATTGCTTCTCCCTT(C/T)AAAGTAGACCTGCAATCAGCTGC
173887004		rs31785179		C	C	C	C	C	C	C	C	T	T	T	T	T	T	T	T	GAACCAACATCAACAGACTGTGCTAG(C/T)GTCCTGCTGGGTCACTCTGGTTCTTGT
173887098		rs32624225		G	G	G	G	G	G	G	G	T	T	T	T	T	T	T	T	TCTACTCCATCCCTCCTGGTGCTTCTTA(G/T)CTCAATAAAAGCTAAAGTCATTAAA
173887118		rs32479710		A	A	A	A	A	A	A	A	T	T	T	T	T	T	T	T	TTCTTAGCTCAATAAAAGCTAGAGTC(A/T)TTAAAACGGTCCCTAAGCCTAACA
173887358		rs30460888		A	A	A	A	A	A	A	C	C	C	C	C	C	C	C	C	ATACACATCATCTGCTTTTCCCCTCAC(A/C)TCTTTTAGAGATGAACAAAATCATATGGTT
173888895		rs30508082		A	A	A	A	A	A	A	A	G	G	G	G	G	G	G	G	AATATCCTGAGCTCCATCCATCCCCAG(A/G)ACACACATGGTAGGAGAGAACTGACT
173892047		rs31534812		G	G	G	G	G	G	G	G	A	A	A	A	G	A	A	A	GGGGCCCCCCTCAGTTCAAGGGACC(G/A)ACATCAAAGTTGGCCTTGTTTTGCTATAT
173892111		rs31534810		C	C	C	C	C	C	C	C	T	T	T	T	T	T	T	T	TCACTCGCTCACATATGTTCCACG(C/T)GCTTAGAAAAGAGAGTCTCCAAACTGAGACC
173893904		rs31534031		T	T	T	T	T	T	T	T	C	C	C	C	C	C	C	C	GAGGAAAGCTTTTGAAGATTAATATA(T/C)GGCATCTCGCTTGAGAGCTGTGATTAAA
173893905		rs32801568		G	G	G	G	G	G	G	G	A	A	A	G	G	G	A	A	GAGGAAAGCTTTTGAAGATTAATATAC(G/A)GCATCTCGCTTGAGAGCTGTGATT
173893914		rs31010550		C	C	C	C	C	C	C	C	A	A	A	C	C	C	A	A	TTTGAAGATTAATATACAGCATCTCG(C/A)TTGAGAGCTGTGATTAAAACAACGGAGG
173896209		rs31532402		A	A	A	A	A	A	A	A	A	A	A	C	C	C	A	A	GATGCTCCATCACAGAGGGACTT(A/C)TGAAAGGGAAGCTAATGGAAACAATCTTC
173896565		rs32296875		T	T	T	T	T	T	T	T	C	C	C	C	C	C	C	C	GCAACTCTCTCCCCATTCCTTTCTC(T/C)GATTCCTTCTTTCCATCTCTCCTACCCTC
173896636		no		A	A	A	A	A	A	A	A	G	G	G	A	A	A	G	G	ACCCTCTTCTTGGCCTTCTTTCTTTT(A/G)CCCCTCTTTCTTACTTGTGTGTTGTTT
173896699		rs31532401		C	C	C	C	C	C	C	C	C	C	C	T	T	T	C	C	AGGCGCTAAGACAAGGATGAGGGA(C/T)GCTATCTCAAAAACAGGAAGCAAAGGGT
173896700		no		G	G	G	G	G	G	G	G	G	G	G	G	G	G	G	G	AGGCGCTAAGACAAGGATGAGGGAC(G/A)CTATCTCAAAAACAGGAAGCAAAGGGT
173896768		rs32756459		G	G	G	G	G	G	G	G	G	G	G	A	A	A	G	G	TTTGCTTTGAGACAGGGTCTCTTTCTAA(G/A)TCCTGGCCTTCCTAGAACTACCTCTGCCT
173896769		rs31522946		T	T	T	T	T	T	T	T	C	C	C	C	C	C	C	C	TTGCTTTGAGACAGGGTCTCTTTCTAAG(T/C)CCTGGCCTTCCTAGAACTACCTCTGCCT
173896828		rs32298681		T	T	T	T	T	T	T	T	G	G	G	G	G	G	G	G	GCCTCTCAAATGCTGAGATTAAAGGTGT(T/G)TGTCAACACCTCTGGCAGGAATTAGAG
173896899		rs31532399		G	G	G	G	G	G	G	G	G	G	G	T	T	T	G	G	TGTTGAGGCTTCTAATTGGACTCCAAGTT(G/T)GTTTACTAGAAGCATGAGAAATAAAGA
173900511		rs32742295		A	A	A	A	A	A	A	A	G	G	G	G	G	G	G	G	GAAATGGGAGAGAAAATCGGGTGCAGG(A/G)AGAAGGTTAACCAAGACTCAGAGTGTCA
173900640		rs31560901		C	C	C	C	C	C	C	C	T	T	T	T	T	T	T	T	AGATGGCATGCTTGGTGATGATGCCA(C/T)TTTCCACAGACCATGGGAAAAGGCAAA
173900649		rs32791519		G	G	G	G	G	G	G	G	A	A	A	A	A	A	A	A	ATGCTTGGTGATGATGCCATTTTCCACA(G/A)ACCATGGGAAAAGGCAAAACAAAAAGA
173900868		rs30469471		C	C	C	C	C	C	C	C	T	C	C	C	C	C	T	T	AGCAATGACAAAAATAAGCTGCCAGTC(C/T)GCAAACACCAACCTGGGAACCAAA
173902307		rs31441909		G	G	G	G	G	G	G	G	A	A	A	A	A	A	A	A	AAGTAATGAGATCACATCAAAAAGAAT(G/A)GCTTTAAAAAGAAAGTCTTAAAAGTGACC
173902308		rs32108963		G	G	G	G	G	G	G	G	A	A	A	A	A	A	A	A	GTAATGAGATCACATCAAAAAGAATA(G/A)CTTTAAAAAGAAAGTCTTAAAAGTGACCC
173902478		rs31558532		T	T	T	T	T	T	T	T	G	G	G	G	G	G	G	G	GCAGAGACAAAGTGTGGAGCAGAGA(T/G)TGAAGGAAAGGCCATCCAGACACTGCC
173905967		rs6210184		G	G	G	G	G	G	A	A	A	A	A	A		A	A	A	AACTATCTTTTTTCTAGTACTCATGGT(G/A)TATGCCAAGTATTGTTAAAATCATTAGCAA
173906057		rs32556780		G	G	G	G	G	G	G	G	A	A	A	A		A	A	A	CAGTTCTCAGTTCTTTGCTAGAACTCG(G/A)GTGAAGAAAAAAGATGATAAAAATCTCA
173906374		rs32165174		G	G	G	G	G	G	G	G	A	A	A	A	A	A	A	A	TTTGTGTAATTCAAAAATTAAAATTC(G/A)TATCTTGCATTTGAAAACCTTTTCAAGAC
173909652		rs31530803		C	C	C	C	C	C	C	C	T	T	T	T	T	T	T	T	GAGAGAGCAGAGAGGCCAAGGAA(C/T)GGAGACTCACCTTCAAGACATAGGGGGAGG
173909675		no		G	G	G	G	G	G	G	G	A	A	A	A	G	A	A	A	AACGGAGACTCACCTTCAAGACATA(G/A)GGGGAGGGAGAGGGGGTTGAGCAGCTG
173909793		ra30954752		T	T	T	T	T	T	T	T	A	A	A	A	A	A	A	A	ATTGATGGAAATGTCCAGGAGACTGCT(T/A)AGAGCCACTTGAGGCAGAACTTTTTGT
173909884		rs32329033		C	C	C	C	C	C	C	C	A	A	A	A	C	A	A	A	TGCTTAATATTGATTGGGGGCTTTCTAC(C/A)CCACTTTGATCATTCAGTTCCCAGAT
173909900		no		A	A	A	A	A	A	A	A	A	A	A	A	G	A	A	A	GGGGCTTTCTACACCACTTTGATCATTC(A/G)GTTCCCAGATAAAAGACACAAAACTTT
173910475		rs31530799		C	C	C	C	C	C	C	C	A	A	A	A	C	A	A	A	GGGTAAGTTCATTAATTCTATAAGCCA(C/A)CAAAGGCTTCGAGGAGAGCGGACACACTG
173910667		rs31530794		G	G	G	G	G	G	G	G	A	A	A	A	A	A	A	A	GTTCCAAGTTGGCCCTAAATCCCCAC(G/A)CTCACACAATCCTGTGCGTCAGCCTTTTATT
173913239		rs31528844		G	G	G	G	G	G	G	G	T	T	T	T	T	T	T	T	CAAGACGGAGGGAGGAGGCAAGAGATC(G/T)CCAAAAAGTGTATGAGCTAGCAAGCCAG
173913250		rs31528063		T	T	T	T	T	T	T	T	C	C	C	C	C	C	C	C	GAGGAGGCAAGAGATCTCCAAAAAGTG(T/C)ATGAGCTAGCAAGCCAGGTTTACACA
173913347		rs31528062		G	G	G	G	G	G	G	G	C	C	C	C	C	C	C	C	GAGAGACTGGCATCCAGGGTTGTCATCT(G/C)TTCTCCACACAATGGTTGTGGCATGCACA
173913507		rs32385367		A	A	A	A	A	A	A	A	T	T	T	T	T	T	T	T	CCTGCCCAAAAGGGGATGGGAGAGGA(A/T)GAGAAGGGAGATGAGTGGGAAAGAAAG
173921810		rs31096804		A	A	A	A	A	A	A	A	G	G	G	G	G	G	G	G	GGCTTCTGCATCAGCTCCCGCCTCCAG(A/G)TTCCTGTCCTGTGTGAGTTCCTGTCCTG
173922027		rs31526492		A	A	A	A	A	A	A	A	G	G	G	G	G	G	G	G	GGATGTGATAATGAAAATAAATTTGAA(A/G)GACACCATCCCATTAGTTACTTGAG
173922070		rs31526491		C	C	C	C	C	C	C	C	T	T	T	T	T	T	T	T	GTTACTTGAGGGGATCTAAATGATGAA(C/T)TCAGAGTAACAAGTTGTCACTGATGAGA
173922162		rs31526489		G	G	G	G	G	G	G	G	A	A	A	A	A	A	A	A	ACTTCAGGGAATCCCAGGGCTGTCTGC(G/A)CTATTATTTTGGTCTAATAATTACCCTG
173922253		rs32100141		C	C	C	C	C	C	C	C	A	A	A	A	A	A	A	A	TAACACGTAATTATTAAATAAAACACCA(C/A)CCTGCCCAGCCCCCCTGTCTGTAATG
173922559		rs32612472		T	T	T	T	T	T	T	T	C	C	C	C	C	C	C	C	GGTTGCAAGCATTTCTCCTTAACATCTGA(T/C)TCCTTACACCCGGGCATCAGCACAGGA
173922750		rs31480148		A	A	A	A	A	A	A	A	G	G	G	G	G	G	G	G	AAAGGGAGAAGGTCTCTTTGACCAAA(A/G)AGGGTGGGGTTTCTTTGTTTGTTTTGTTC
173923736		rs32012318		T	T	T	T	T	T	T	T	C	C	C	C	C	C	C	C	AATATATTATTTAAGTATCACAGAAATCA(T/C)AATTTGATGTATATATGCAATTGTAGAAC
173925305		rs31885362		C	C	C	C	C	C	C	C	T	T	T	T	T	T	T	T	ACGTGTAAGGAACAAACCCACCCTAAC(C/T)GGTCTCCCCCACAGTGAAGGTCATGCAA
173925379		rs31548282		A	A	A	A	A	A	A	A	G	G	G	G	G	G	G	G	GCACAGGAGGCCCTCCCCTTCCTCTC(A/G)GATGTTTTGCATCACATTTCCACTTTTTTT
173929910		rs31565501		A	A	A	A	A	A	A	A	G	G	G	G	G	G	G	G	TTAGTGTTCTGTTCAGAAAGTTGTCTCCT(A/G)TGCCAATGAGTTCAAGGTTATTCCTA
173931769		no		C	C	C	C	C	C	C	C	T	T	T	T	T	T	T	T	GATCAACAGAGAGAACAAAGACATA(C/T)ATTTAAGGAGAAACTGGAAAGGGACCAA
173931900		no		T	T	T	T	T	T	T	C	C	C	C	C	C	C	C	C	AGAGGGAAGAGCGGTAAGCCCGCAC(T/C)GAGGTCATGAAAACAAAGGCCAAGTT
173933206	Vangl2 UTR	rs31078930		G	G	G	G	G	G	G	G	T	T	T	T	T	T	T	T	CTCTGAAAAATATCCATTAGAGGGTTAG(G/T)GAATCCTGCTCAAAGTGACTACTGAGA
173936227	Vangl2 ex7	rs31578570	T/T	C	C	C	C	C	C	C	T	T	T	C	C	C	T	C	C	GAAGGGCTGGAAGCAGCAGGCCTACCTTGGG(C/T)GTCATGTCGTGGGTAATGCAGAACTCCAGGTGCT
173938174	Vangl2 ex6	no	N/N	A	A	A	A	A	A	A	A	G	G	G	G	G	G	G	G	AGCCCTTGATTGGCCCGTGGAGTTATTGGTGCT(A/G)TTTCTGTACGAGATCAGGAGAGAGGAGATGGT
173938208	Vangl2 in5	no		A	A	A	A	A	A	A	A	G	G	G	G	G	G	G	G	TTTCTGTACGAGATCAGGAGAGAGGAGATGGTC(A/G)GAAAAAGTGCAGCCTCTGCACTCGGGGTAAC
173943469	Vangl2 UTR	rs32163071		G	G	G	G	G	G	G	G	A	A	A	A	A	A	A	A	TGGACAAGTGGGCTTATCTCAGAGAAATTCAAGCG(G/A)CAGCTCCCTGAGAAGATAAAGCAACTGCTTAG
173958686		rs31577853		G	G	G	G	G	G	G	G	T	T	T	T	T	T	T	T	AAACTCAGGCACATCTCTGTTATACATTC(G/T)AACCAGTCCCCAAATGAGGACAGATTGT
173958697		rs31447133		C	C	C	C	C	C	C	C	G	G	G	G	G	G	G	G	CTCTGTTATACATTCGAACCAGTCCC(C/G)AAATGAGGACAGATTGTCTTTGTCCG
173958916		rs30998152		G	G	G	G	G	G	G	G	A	A	A	A	A	A	A	A	GCAAACACAATGACCTTCCTTCACCTAC(G/A)TCTGTCATGTGCCAGGCACTGGACTGCTC
173959184		rs31577850		A	A	A	A	A	A	A	A	G	G	G	G	G	G	G	G	AGCTTGTTTCCCAGACCCGGAGAC(A/G)GGCCCCAAAGAATTGGAAATGAGTTTCTGA
173960456		rs31472041		A	A	A	A	A	A	A	A	G	G	G	G	G	G	G	G	CAACATAAGAGCATACACAGGCTG(A/G)GCCTAGGCCTCCCTGCACATATGTAAT
173960472		rs31430067		C	C	C	C	C	C	C	C	A	A	A	A	A	A	A	A	ACAGGCTGAGCCTAGGCCTCCCTG(C/A)ACATATGTAATAGATGTGCAGCTTGGTCT
173960534		rs32789200		A	A	A	A	A	A	A	A	G	G	G	G	G	G	G	G	AGTCCTGAACAACCAGAATGGGGCT(A/G)TCCCAAAAGCTGTTGCCTGTACCTGGGATAT
173963326		rs31576869		G	G	G	G	G	G	G	G	A	A	A	A	A	A	A	A	CAAAAGCAGGGAGGTTAGTGGGGCTT(G/A)AAGATGTAGCCCCATGGCAGAGGTCATGA
173963342		rs31576868		G	G	G	G	G	G	G	G	A	A	A	A	G	A	A	A	TTAGTGGGGCTTGAAGATGTAGCCCCAT(G/A)GCAGAGGTCATGAGGCCTTGGACTAGGT
173963702		rs32409964		A	A	A	A	A	A	A	A	G	G	G	G	G	G	G	G	GCCAGGGATTCGTCTCAAAATTTTAGCGA(A/G)AGGGCTGGAAAAAGGCCTGGAGAGATG
173965023		rs31576866		G	G	G	G	G	G	G	G	A	A	A	A	A	A	A	A	TAAATTCGGCATGGCAAAAAGTTACT(G/A)TCTATCATCCTGTGGCTCCTGCAAC
173965315		rs32318440		C	C	C	C	C	C	C	C	A	A	A	A	A	A	A	A	CTCTATTTGCATGTGTGCCTGAATAA(C/A)AGAAAAGGGCACTAGATCCCATTGTAG
173965401		rs31484499		A	A	A	A	A	A	A	A	C	C	C	C	C	C	C	C	GAACTGAACTCAGGATCTCTGGAAAAG(A/C)AGCCAGTGCTCTTAACCACTGTGCTATC
173965423		rs31469612		T	T	T	T	T	T	T	T	A	A	A	A	A	A	A	A	AGCAGCCAGTGCTCTTAACCACTG(T/A)GCTATCTCTCCAGCCCCTCCAGTTCC
173965942		rs31583284		A	A	A	A	A	A	A	A	G	G	G	G	G	G	G	G	TCTTATATGATAGATTGCAGAGCAT(A/G)CACATAATATATGTACACATAAAAGAT
173966083		rs31296070		A	A	A	A	A	A	A	A	C	C	C	C	C	C	C	C	GAGTATGGATCTAACAAAACCCCAA(A/C)AGCAGGCATGAGAAGGCCCCTTTGAATT
173966147		rs32145489		A	A	A	A	A	A	A	A	G	G	G	G	G	G	G	G	AATTCAAAAGACTTCCAAAACATTATTG(A/G)CTATTTGCTGTTGCCCTCATGTGTCCCT
173966419		rs31591631		T	T	T	T	T	T	T	T	A	A	A	A	A	A	A	A	GCACACATACCTTGGAGGTAATCA(T/A)CAGCCCTCTAATTGGATTTAGGTCCTG
173966615		rs31101477		G	G	G	G	G	G	G	G	A	A	A	A	A	A	A	A	TATGCCCTCAGATAAATGTAGTTTTC(G/A)CCCCTCATCAAATAAACTTCTGTTTA
173967030		rs32386139		A	A	A	A	A	A	A	A	G	G	G	G	G	G	G	G	GGTCTTCCCAGGAAAGAGCACACCA(A/G)TTTGTTAACCAATACCAAGTGGTCAGC
173967168		rs32326134		G	G	G	G	G	G	G	G	A	A	A	A	A	A	A	A	AGCAGAGAGTGCTCGTGGGAGGGTTA(G/A)AGGAAGAAAGTTAAGGGAGGGAGG
173967301		rs31582541		C	C	C	C	C	C	C	C	T	T	T	T	T	T	T	T	AAGAGAAAAGGAAGAAAGAGAAAA(C/T)ATTGTAAGGTGTGCAATATAATATTGT
173967345		rs31012435		G	G	G	G	G	G	G	G	T	T	T	T	G	T	T	T	GCAATATAATATTGTTTGAAATGTAAAATAT(G/T)CAGACTAATGCATTTACCGCTTCTATA
173976178		rs31578267		T	T	T	T	T	T	T	T	AC	AC	AC	AC	AC	AC	AC	AC	CCCCATCAGCCTTCCTTGTACCACG(T/AC)CTGTTCCTTACACATATCTCATGCATTTCC
173976200		rs3724848		T	T	T	T	T	T	T	T	A	A	A	A	A	A	A	A	ACCACGTCTGTTCCTTACACATATCTCA(T/A)GCATTTCCAAGTCTATGCCCCCCACAT
173979970		rs31106495		A	A	A	A	A	A	A	A	G	G	G	G	G	G	G	G	ATCATAGGAAGTCATGGTACCTTTCTC(A/G)ATATAGGCACTTGTCTTTGAAACAAAGGAT
173980082		rs33859915		T	T	T	T	T	T	T	T	C	C	C	C	C	C	C	C	GTGGATGGCAGGCTAAAGGCCAGCC(T/C)GGGCTAGTTAATGTGACTTTGTCTCAAAA
173982148		rs32309841		T	T	T	T	T	T	T	T	C	C	C	C	C	C	C	C	GCTTTCTCCGGCAGCAGGGACCCA(T/C)GGACGCAGGTTTAACTTAGGTTCTATTAG
173988356		no		T	T	T	T	T	T	T	T	C	C	C	C	C	C	C	C	ACCTGCTCGTCTCTCTTTCAGGCCCTAT(T/C)CTCCTACCTGCCCCCTTTACCAGGCGAGC
173988386		no		T	T	T	T	T	T	T	T	C	C	C	C	C	C	C	C	CCTACCTGCCCCCTTTACCAGGCGAGC(T/C)GTGGAGTCGAGTCTGGGTGGAGACCCC
173988394		no		-	-	-	-	-	-	-	-	C	C	C	C	C	C	C	C	GCCCCCTTTACCAGGCGAGCTGTGGAGT(-/C)CGAGTCTGGGTGGAGACCCCCCACA
173988433		no		G	G	G	G	G	G	G	G	T	T	T	T	T	T	T	T	GGAGACCCCCCACAAGGAGTTTTTCTAG(G/T)GATCTACAGAGCATCAGGGGCTGGGG
173988480		no		C	C	C	C	C	C	C	C	G	G	G	G	G	G	G	G	CTGGGGAGGACAGAGATAATAGGAGA(C/G)GGAGGTGGAAGATCCAAGAAAGGCAG
173988485		no		G	G	G	G	G	G	G	G	A	A	A	A	A	A	A	A	GGACAGAGATAATAGGAGAGGGAG(G/A)TGGAAGATCCAAGAAAGGCAGGGCAAA
173988616		rs3022861		G	G	G	G	G	G	G	G	A	A	A	A	G	A	A	A	GCTATTGGTGTGAACGTAATCAGT(G/A)TTGATTTGCACATGATTTTCTATCTAC
173988868		rs31191032		A	A	A	A	A	A	A	A	C	C	C	C	C	C	C	C	GACCCCAGGCACAGTGAGCTACAGT(A/C)TAGGGGGCTCTGTCAGCTGTAT
173988919		rs31976082		C	C	C	C	C	C	C	C	T	T	T	T	T	T	T	T	CCTGGACAAGTAATGACCTTTGAGC(C/T)TCAATATCCTTTTTCTCTTAAATAG
173990265		rs32311922		T	T	T	T	T	T	T	T	C	C	C	C	C	C	C	C	GATCTCAGGCTCTGGGGACTCCCAGTC(T/C)CAAGCCTCACTCAGGAACTCTGAGG
173990347		rs31582680		C	C	C	C	C	C	C	C	T	T	T	T	T	T	T	T	AATAGCATCATACTATAGAAAGCAAC(C/T)GTGTCTACTGAGTCCCAAGTCTGCGG
173991783		rs31055924		T	T	T	T	T	T	T	T	C	C	C	C	C	C	C	C	GATGTCTCCCTCACTTCAGTTTGGAAT(T/C)CAGCCTTCTACTCTCTCTGACCATCCC
173992297		rs32593308		C	C	C	C	C	C	C	C	G	G	G	G	G	G	G	G	TGATCCTTGTATTGTCTCTGAGAGTTT(C/G)TGAATTGATCATCTTTTCAAATGGCTC
173992381		rs31828344		G	G	G	G	G	G	G	G	T	T	T	T	T	T	T	T	GAGGCTAAAACCCCACAGAACCAG(G/T)CAGAGCCAGCATGGACTAGAGACCAG
173992587		rs32378984		T	T	T	T	T	T	C	C	C	C	C	C	C	C	C	C	GTAGAACCTGTCTCTCACTGATCTGGTA(T/C)GGAACATACACAGCCTTGCTGGCTTAGC
173992754		rs31431676		T	T	T	T	T	T	T	T	C	C	C	C	C	C	C	C	TCAGCAAGTGTTTACTACTGCTATGGC(T/C)GCCAGCACTAATCTAAGACATGGTCTA
173992780		rs30738765		T	T	T	T	T	T	T	T	G	G	G	G	G	G	G	G	CCGCCAGCACTAATCTAAGACATGGTC(T/G)AGTCTCAACCCAGTCTCTCCCTTATTGTC
173992899		rs32365457		A	A	A	A	A	A	A	A	G	G	G	G	G	G	G	G	GATTCTCTGGACCTAGTGGTGCCTACCT(A/G)TAGCTCCAGTATTTAAGATACTGAGGCA
173993730		no		C	C	C	C	C	C	C	T	C	C	C	C	C	C	C	C	TCCTCCATAGACCTCCCCACCCCCCAGCC(C/T)CTGAATATGGAGATAAAGTATCTTCCAA
173993737		rs31423733		A	A	A	A	A	A	A	A	G	G	G	G	G	G	G	G	GACCTCCCCACCCCCCAGCCCCTGAAT(A/G)TGGAGATAAAGTATCTTCCAACACCCTG
173994061		rs31949038		G	G	G	G	G	G	G	G	A	A	A	A	A	A	A	A	GTGCCAGGCTAGCCAGGGCCACATAGT(G/A)AAAACCTGGCTCAAATCAATCAATCAAT
173994072		rs32686046		A	A	A	A	A	A	A	A	G	G	G	G	G	G	G	G	TAGTGAAAACCTGGCTCAAATCAATCA(A/G)TCAATCAGTCAGTCAATCAATCAATCAA
173994076		no		A	A	A	A	A	A	A	A	G	G	G	G	G	G	G	G	GAAAACCTGGCTCAAATCAATCAATCA(A/G)TCAGTCAGTCAATCAATCAATCAATCAAT
173994681		rs30655030		A	A	A	A	A	A	A	A	G	G	G	G	A	G	G	G	GGGGACAAAGGAAAGCCAGGGCATTAC(A/G)AAGTCTGTGGCCCCTAAGATGCTGCAGG
173994729		rs31581745		C	C	C	C	C	C	C	C	T	T	T	T	C	T	T	T	TGCTGCAGGCCGTGAGGGGCTAGCACAC(C/T)GCTCGGAGAGGAGCCGTGGGAGCCT
173994774		rs31819181		A	A	A	A	A	A	A	A	C	C	C	C	C	C	C	C	TGGGAGCCTCGGTGGCTGTGCTCCTTCT(A/C)TGGAGCCTGACTTCTGGAAAGCCCATGA
173996886	Ncstn ex17	no	S/S	G	G	G	G	G	G	G	G	A	A	A	A	A	A	A	A	CTTTGGCATTGATGCAGTAGGTGACGATGAG(G/A)GAGAAGACAAGGGTGCTGAAGCCCACGATCA
173996894	Ncstn ex17	no	V/I	C	C	C	C	C	C	C	C	T	T	T	T	T	T	T	T	ATGCAGTAGGTGACGATGAGGGAGAAGA(C/T)AAGGGTGCTGAAGCCCACGATCAGCGTG
173996901	Ncstn ex17	no	T/I	G	G	G	G	G	G	G	G	A	A	A	A	A	A	A	A	ATGCAGTAGGTGACGATGAGGGAGAAGACAAGG(G/A)TGCTGAAGCCCACGATCAGCGTG
173998344	Ncstn ex14	rs13466163	L/L	A	A	A	A	A	A	A	G	G	G	G	G	G	G	G	G	TTACCCAAATAGGACCTTAGGTCATGTTTCA(A/G)GATCGACTGAAACCATGAGTTGTTAGCTCTAA
173998373	Ncstn ex14	rs31579115	R/K	C	C	C	C	C	C	C	C	C	C	C	C	T	C	C	C	TTTCAAGATCGACTGAAACCATGAGTTGTTAGCT(C/T)TAACCAGGAACCCATAGAGCAGACGTGTAAC
174001620	Nsctn ex9	rs31577299	I/I	A	A	A	A	A	A	A	A	G	G	G	G	G	G	G	G	ACACCTGTCCCAGCTCCACGAAGGAGTC(A/G)ATGTTCTCGAGCCGCACGGGAAACTTGCCGTTCTCCA
174002684	Nsctn ex7	rs31576271	S/S	G	G	G	G	G	G	G	G	A	A	A	A	A	A	A	A	ATAGGCTTAAGCATGCTCCATACGTTGTAGTC(G/A)GATAAGGGGTCACAGACGATTTCTGAGTGGGACA
174005628	Nsctn ex3	rs13466162	H/H	A	A	A	A	A	A	A	G	G	G	G	G	G	G	G	G	CAACACCCACTTCAGGTCTTCTTCTTTCTCCACTAC(A/G)TGGATAACCCCTGTATCCCCACTAATTGAAG
174012752	Ncstn ex1	rs31580400	S/F	G	G	G	G	G	G	G	G	A	A	A	A	G	A	A	A	TGGGGTGACCTCACCTGCCAGTACCACGGAAAAA(G/A)ACAGAAGAAGAAGACCCCGACTTCCTGGGTC
174012765	Ncstn ex1	no	L/F	G	G	G	G	G	G	G	A	G	G	G	G	G	G	G	G	ACCACGGAAAAAGACAGAAGAAGAA(G/A)ACCCCGACTTCCTGGGTCAGGCCCAGAGCC
174012850	Ncstn UTR	rs31580399		C	C	C	C	C	C	C	C	T	T	T	T	C	T	T	T	CGCTGGGCGGAAGCCTCAGGTCCCTT(C/T)CAGACTCGTAGCGGCCTCTCTAGGCTT
174035228	Copa in11	rs31581947		A	A	A	A	A	A	A	G	G	G	G	G	G	G	G	G	AGGATCTATCTCCTCAGTACGGAAGT(A/G)GTGCATGCGCGTCCTGAGGGTATAAACG
174035230	Copa in11	no		T	T	T	T	T	T	T	T	C	C	C	C	C	C	C	C	GATCTATCTCCTCAGTACGGAAGTAG(T/C)GCATGCGCGTCCTGAGGGTATAAACGTTG
174035250	Copa in11	no		A	A	A	A	A	A	A	G	G	G	G	G	G	G	G	G	GAAGTAGTGCATGCGCGTCCTGAGGGT(A/G)TAAACGTTGAAGCGATAGATTCTCCTG
174035253	Copa in11	rs31581945		A	A	A	A	A	A	A	A	G	G	G	G	G	G	G	G	GTAGTGCATGCGCGTCCTGAGGGTATA(A/G)ACGTTGAAGCGATAGATTCTCCTGTCTG
174035265	Copa in11	rs31581013		A	A	A	A	A	A	A	A	G	G	G	G	G	G	G	G	GCGTCCTGAGGGTATAAACGTTGAAGCG(A/G)TAGATTCTCCTGTCTGTTCTTACCCGAT
174035353	Copa ex12	rs13461810	N/N	T	T	T	T	T	T	T	T	C	C	C	C	T	C	C	C	AAGTTTCCAGTATTCAACATGTCATACAA(T/C)CCAGCAGAAAACGCAGTGCTGCTCTGC
174044807	Copa in21	no		C	C	C	C	C	C	C	C	A	A	A	A	C	A	A	A	TGCAAGCATTTGAATACTAGGAGATAG(C/A)GGTCATCCCTACGAAACTAGCGTTCTT
174044858	Copa in21	rs31577630		G	G	G	G	G	G	G	G	A	A	A	A	A	A	A	A	GCGTTCTTTTGGAAATGTACCTATACCACAA(G/A)CCCTGTTTTTCCTGTAGAATCCC
174044864	Copa in21	no		-	-	-	-	-	-	-	-	2	2	2	2	3	2	2	2	TTTGGAAATGTACCTATACCACAAGCCCTG(-/TT/TTT)TTTTTCCTGTAGAATCCCTAGCCTATCT
174044869	Copa in21	no		C	C	C	C	C	C	C	C	T	T	T	T	T	T	T	T	ATGTACCTATACCACAAGCCCTGTTTTT(C/T)CTGTAGAATCCCTAGCCTATCTCTCAGCT
174044893	Copa ex22	no	S/T	T	T	T	T	T	T	T	T	A	A	A	A	A	A	A	A	TTTTTCCTGTAGAATCCCTAGCCTATCTC(T/A)CAGCTGCTACCCATGGCTTAGATGAAGA
174044925	Copa ex22	rs13461816	A/A	T	T	T	T	T	T	T	T	C	C	C	C	C	C	C	C	CTGCTACCCATGGCTTAGATGAAGAAGC(T/C)GAGAGCCTGAAGGAAACCTTTGACCCT
174044943	Copa ex22	rs31577627	T/T	C	C	C	C	C	C	C	C	A	A	A	A	A	A	A	A	TGAAGAAGCTGAGAGCCTGAAGGAAAC(C/A)TTTGACCCTGAGAAGGAGACAGTGAGTA
174045019	Copa in22	rs31577625		A	A	A	A	A	A	A	G	G	G	G	G	G	G	G	G	ATAACAGGATTCATTCCCATCTTGGGATA(A/G)TTTAAAATCATAAATTTTACTCTACCAGGG
174049099	Copa ex28	rs13461811	N/S	A	A	A	A	A	A	A	A	G	G	G	G	A	G	G	G	TGCTTGCCCTCCATGTATAGTTACCCTA(A/G)TCGCAATTGGTAAGTCCCCTTGCTCTC
174049116	Copa in28	rs31575170		C	C	C	C	C	C	C	C	C	C	C	C	T	C	C	C	AGTTACCCTAATCGCAATTGGTAAGTC(C/T)CCTTGCTCTCTGCTGTGTGTTTCAGTAGA
174049119	Copa in28	no		C	C	C	C	C	C	C	C	C	C	T	C	C	C	C	C	TTACCCTAATCGCAATTGGTAAGTCCCC(C/T)TGCTCTCTGCTGTGTGTTTCAGTAGA
174052498		rs31580933		G	G	G	G	G	G	G	G	A	A	A	A	G	A	A	A	CGTTTCCCTGTTTGACACTCACTTTCAT(G/A)ACCCTGTCACACTGTAGCTGTCTCTCTCAC
174052937		rs31985792		G	G	G	G	G	G	G	G	A	A	A	A	A	A	A	A	CATTTGACTCAATGCCATGTGGCAGTAC(G/A)TCATTGCAGGGAAGGGAAGGTGGCTGAA
174052952		rs32792015		G	G	G	G	G	G	G	G	A	A	A	A	G	A	A	A	GTGGCAGTACATCATTGCAGGGAAG(G/A)GAAGGTGGCTGAACCTGAAGCAGCTAGT
174053373		rs31421819		A	A	A	A	A	A	A	G	G	G	G	G	G	G	G	G	GGAACTATCTCAATTGTCAGAGTGTC(A/G)TGCTTCTAAGAATAATTGCATAAATGATGT
174053500		rs31580926		T	T	T	T	T	T	T	C	C	C	C	C	C	C	C	C	ACAAGATGGAAATATGGTCAAGGGTT(T/C)GAGACCAGCCATGCATGGTGGCACATG
174058778	Pex19 ex2	no	F/F	C	C	C	C	C	C	C	C	C	C	C	C	T	C	C	C	TCTCCGAAGGTGCTCTTGATGATTT(C/T)GACAAAGCCAAACCCTCCCCAGAACATGC
174058854	Pex19 ex2	rs32297387	P/S	C	C	C	C	C	C	C	C	T	T	T	T	T	T	T	T	GCTTCAGGACCCCAGAAGAGAGCG(C/T)CAGGAGATACTGCCAAAGTATCAATTCC
174058879	Pex19 in2	no		T	T	T	T	T	T	T	T	del	del	del	del	del	del	del	del	GCCAGGAGATACTGCCAAAGTATCAA(T/-)TCCCCCACTTAAGGGAGAGGGAGGATGGC
174063266	Pex19 ex6	rs32789892	P/P	A	A	A	A	A	A	A	A	G	G	G	G	A	G	G	G	CCGCCCATCTCCTCTCTTTAGTATCC(A/G)GAATGGCTCCAGAGTCACCAGGACTC
174066456		rs31563412		G	G	G	G	G	G	G	G	A	A	A	A	A	A	A	A	CCTCCTCAAGGTATGTGTGGTAAAG(G/A)ACCAGAGTTTAGTCCCTCTGCATCAGTA
174066604		rs32406359		A	A	A	A	A	A	G	G	G	G	G	G	G	G	G	G	GGTTAAGCCCACTGATCACATAATT(A/G)AATTTCACAGCTATATCAAATACTAAAG
174067806		rs32157885		T	T	T	T	T	T	T	T	C	C	C	C	C	C	C	C	TCTAACCGGAAAACTCACCATATTCCT(T/C)TAGAAAGCCAAAGTAGTACTTAACT
174067822		rs32757354		G	G	G	G	G	G	G	G	C	C	C	C	G	C	C	C	ACCATATTCCTTTAGAAAGCCAAAGTA(G/C)TACTTAACTGTCAGAAGCAGATTGGTAG
174068060		rs31576683		C	C	C	C	C	C	C	C	T	T	T	T	T	T	T	T	GAGCCATTTACTCTCAGGAAAAATCAT(C/T)CAAAGGAGTTGAAACACAGTCTTAGGAT
174068180		rs31609903		T	T	T	T	T	T	T	T	A	A	A	A	A	A	A	A	ATGGTGGCAGTTAACCTGATGGAGTCT(T/A)AGAACTAGGGAGCTTGTTGAGGTGAGG
174068218		rs31791562		C	C	C	C	C	C	C	C	T	T	T	T	T	T	T	T	GAGCTTGTTGAGGTGAGGAGTCCAGATG(C/T)CTTAGCACCAATCTGGTGTTGGAGACCT
174068365		rs31576681		G	G	G	G	G	G	G	G	A	A	A	A	A	A	A	A	TGTACAAGAATCAAGACAGGCAGGTA(G/A)TAACTGCTAGTGTGGAAGGGGCTTC
174068557		rs31177282		T	T	T	T	T	T	T	T	C	C	C	C	C	C	C	C	AAGCGTACCTGCTACTCTTGCAGAAGAC(T/C)TTGAATATGGGCCCTAGTGCCCAAAGGG
174068590		rs32416683		A	A	A	A	A	A	A	A	G	G	G	G	G	G	G	G	TATGGGCCCTAGTGCCCAAAGGGTTGA(A/G)TATAAAACTCCAGTTCCAAGGCATCTGA
174068655		rs32686636		G	G	G	G	G	G	G	G	A	A	A	A	A	A	A	A	CTAGCCTCTGAACATCACATACATGTG(G/A)TGCCCATACTTTTAGATAAAACACTCATCA
174068960		rs32059008		T	T	T	T	T	T	T	T	C	C	C	C	C	C	C	C	CCCCACCTCTATCAAGATAAAAATGCTG(T/C)TGCTTGTGAGGGAAGTGTTGGGGATTAG
174068979		rs32800151		TGG	TGG	TGG	TGG	TGG	TGG	TGG	TGG	CA	CA	CA	CA	CA	CA	CA	CA	ATGCTGCTGCTTGTGAGGGAAGTGT(TGG/CA)GGATTAGTTCACCCTTAAAGGTGTATCGT
174069008		rs31576676		C	C	C	C	C	C	C	C	T	T	T	T	T	T	T	T	CAGGATTAGTTCACCCTTAAAGGTGTAT(C/T)GTATCCTCAGTTTCATCTTTCTGGATTT
174069227		rs31383657		G	G	G	G	G	G	G	G	A	A	A	A	A	A	A	A	TGCCTAATTTAAAAAAAAAAGTGTGTGT(G/A)TTGGGGTGGGGGTGGGAGTGTCATGAA
174069264		rs31805822		A	A	A	A	A	A	A	A	G	G	G	G	G	G	G	G	GTGTGTGTATTGGGGTGGGGGTGGG(A/G)GTGTCATGAACAGGTTGAAATCAAGAGG
174069854		no		-	-	-	-	-	-	-	-	T	T	T	T	T	T	T	T	CAGTGGTGGCAAGCCTTGGAGACGA(-/T)TTAAAGGAACTTAAAGGAAGTCAAGAGTT
174069856		no		A	A	A	A	A	A	A	A	GT	GT	GT	GT	GT	GT	GT	GT	AGTGGTGGCAAGCCTTGGAGACGATTA(A/GT)AGGAACTTAAAGGAAGTCAAGAGTTTT
174069857		rs31668391		A	A	A	A	A	A	A	A	C	C	C	C	C	C	C	C	GTGGTGGCAAGCCTTGGAGACGATTAA(A/C)GGAACTTAAAGGAAGTCAAGAGTTTTGTA
174069858		rs32571283		G	G	G	G	G	G	G	G	T	T	T	T	T	T	T	T	GGTGGCAAGCCTTGGAGACGATTAAA(G/T)GAACTTAAAGGAAGTCAAGAGTTTTGTAGC
174069860		rs31780153		A	A	A	A	A	A	A	A	C	C	C	C	C	C	C	C	GGCAAGCCTTGGAGACGATTAAAGG(A/C)ACTTAAAGGAAGTCAAGAGTTTTGTAGC
174069907		rs32592593		A	A	A	A	A	A	A	A	G	G	G	G	G	G	G	G	TTTTGTAGCAAGTTCTTTGGGGTGGAC(A/G)TGAGACATGTGGCCTGAAAAATATGGTA
174075936		rs30616346		C	C	C	C	C	C	C	C	T	C	C	C	C	C	T	T	CGTAGTTTGGTTGTTAGGGTACTTGTT(C/T)AACATGCCCAAAAGCCCCGTGGCTCCAC
174076139		rs31970926		T	T	T	T	T	T	T	T	G	G	G	G	G	G	G	G	CAGGATGAAACTTGGCCTTGCAGGCA(T/G)CAGGAAGAGTCAGCCTCTGTGGACTGAG
174076336		rs31571339		A	A	A	A	A	A	A	G	G	G	G	G	G	G	G	G	CTCTAGTCCTTACTGTGTACTGTTTGCA(A/G)TCCTCGATAATGCAAGGTATTGCAGG
174077651		rs31424442		C	C	C	C	C	C	C	C	G	G	G	G	C	G	G	G	GTGAGATCTACAGTTCCAGGACAGCC(C/G)GGGTAGAAAGATCCTGTTTCAAATG
174102773	Dcaf8 ex4	rs30465495	D/D	T	T	T	T	T	T	C	C	C	C	C	C	C	C	C	C	CAAACGGGCCAGCCGTGACCAGGA(T/C)TCATCAGATGATGAGCGAGCCCTGGAAG
174102776	Dcaf8 ex4	rs32298173	S/S	A	A	A	A	A	A	A	A	G	G	G	G	G	G	G	G	CAAACGGGCCAGCCGTGACCAGGATTC(A/G)TCAGATGATGAGCGAGCCCTGGAAGA
174105590	Dcaf8 in5	no		A	A	A	A	A	A	A	A	G	G	G	G	A	G	G	G	AGATTCTGTCTTAAGTTTTAGAAGCCAC(A/G)TCCTTTCCCTTTCTCTCCTTCAGTTAGC
174105616	Dcaf8 ex6	no	L/L	A	A	A	A	A	A	A	A	G	G	G	G	G	G	G	G	CACATCCTTTCCCTTTCTCTCCTTCAGTT(A/G)GCCCTAGAACCAGACTCCCCCTGCACGT
174105661	Dcaf8 ex6	rs32413915	E/E	A	A	A	G	A	A	A	A	G	G	G	G	G	G	G	G	CCCCTGCACGTTCCTGTCAGCTGGTGA(A/G)GATGCCGTCGTCTTCACCATTGACCTGAG
174105691	Dcaf8 ex6	rs32244283	R/R	A	A	A	G	A	A	A	A	G	G	G	G	A	G	G	G	ATGCCGTCGTCTTCACCATTGACCTGAG(A/G)CAAGACCGGCCAGCTTCGTAAGTTTAACC
174105718	Dcaf8 in6	rs30720837		A	A	A	A	A	A	A	A	G	G	G	G	A	G	G	G	GACAAGACCGGCCAGCTTCGTAAGTTTA(A/G)CCATAGCACCTACTTTGTTTAAGGTTT
174129381	Pea15a ex3	rs31573227	I/I	A	A	A	A	A	A	A	A	T	T	T	T	A	T	T	T	GGACGGCGAGATATCCTCAAACATGTNCTC(A/T)ATGTAGGAGAGGTTGTCTGGAGGA
174130582	Pea15a ex2	rs31572538	S/S	A	A	A	A	A	A	A	A	G	G	G	G	G	G	G	G	TTGTGGCTCTCCAGGAAGCTAAACCAGGCA(A/G)CTGCCTGTGGTGATCTCCTCACTCTTCTCACT
174137150		rs31411686		C	C	C	C	C	C	C	C	G	G	G	G	G	G	G	G	GATGGCCAGGACCCCTGGAAGGCAGAT(C/G)AATTTGGATTGGGGGATTTGGAAGACC
174137175		rs32714938		A	A	A	A	A	A	A	A	G	G	G	G	G	G	G	G	GATCAATTTGGATTGGGGGATTTGGAAG(A/G)CCTATGGCCTCTGGGTTCTCTTAGCTAC
174137210		rs31686887		T	T	T	T	T	T	T	T	C	C	C	C	C	C	C	C	GCCTCTGGGTTCTCTTAGCTACTTCGCT(T/C)TGGTATTTAGAAATCCTATTTCCTAGCCT
174137229		rs32472817		T	T	T	T	T	T	T	T	C	C	C	C	C	C	C	C	CTACTTCGCTTTGGTATTTAGAAATCCTA(T/C)TTCCTAGCCTTATAGATCAGAGACTCAG
174137488		rs31568829		A	A	A	A	A	A	A	A	A	T	A	T	A	T	A	A	CTGGAGGAAAAAAGCCATGAGCTCAGC(A/T)TGCAAATATAGACAACAAAGCCACACTTAG
174137583		rs31338070		A	A	A	A	A	A	A	A	G	G	G	G	G	G	G	G	TGTGATAATTCTCACTTCCCCTACACCTC(A/G)GGGACTTTCCTCCTCCAGAGGCTCACTCA
174140394	Casq1 UTR	no		A	A	A	A	A	A	A	A	G	G	G	G	G	G	G	G	AGAGAATGACCTAGTGTCCCAAGGAGCCC(A/G)GGGAAGGGCACAGATGGCAGAAAGGTACAACAAGT
174140452	Casq1 UTR	no		T	T	T	T	T	T	T	T	G	G	G	G	G	G	G	G	ACAAGTAAGGAGCAAGTGGGGCTGGTAC(T/G)CGGCTGCCACGGCCACTCGTCATCTAGT
174140470	Casq1 UTR	no		C	C	C	C	C	C	C	C	A	A	A	A	C	A	A	A	GTGGGGCTGGTACTCGGCTGCCACGGCCACT(C/A)GTCATCTAGTCGTCGTCATCATCATCGTCATCGTC
174140485	Casq1 ex11	no	D/D	G	G	G	G	G	G	G	G	A	A	A	A	A	A	A	A	TCGGCTGCCACGGCCACTCGTCATCTAGTCGTC(G/A)TCATCATCATCGTCATCGTCATCGTC
174140496	Casq1 ex11	no	D/D	A	A	A	A	A	A	A	A	G	G	G	G	G	G	G	G	CGGCCACTCGTCATCTAGTCGTCGTCATCATC(A/G)TCGTCATCGTCATCGTCGTCATCGTCG
174140499	Casq1 ex11	no	D/D	G	G	G	G	G	G	G	G	A	A	A	A	A	A	A	A	GGCCACTCGTCATCTAGTCGTCGTCATCATCATC(G/A)TCATCGTCATCGTCGTCATCGTCGTCGTCAT
174140632	Casq1 ex11	no	A/A	G	G	G	G	G	G	G	G	C	C	C	C	C	C	C	C	CTCCTCGTTATCCATCTCCATCCATATGCTGTC(G/C)GCCTAGGTCACGGCACAGGGAGGGGA
174143469	Casq1 ex8	no	P/P	G	A	G	G	G	G	G	G	A	A	A	A	A	A	A	A	AGGCCGCTCCAGTGTCCTCTCCTCACC(G/A)GGATCTGCTTCCTCTGCAAAGGCGACAATGTGG
174145140	Casq1 in6	rs30662336		C	T	C	C	C	C	C	C	T	T	T	T	T	T	T	T	AGCCCTGGGAGGAACCTTGGCCAATCCC(C/T)ACCTCCTGTGCTCCTCCACGAAGCTGACAAT
174145166	Casq1 ex6	rs31567907	V/V	G	C	G	G	G	G	G	G	C	C	C	C	C	C	C	C	CCACCTCCTGTGCTCCTCCACGAAGCT(G/C)ACAAGCCCAACAGTGAAGAGGAGATTGT
174149597	Casq1 ex1	no	P/P	G	A	G	G	G	G	G	G	A	G	A	A	A	A	A	A	ATTGTCTCTGCGAGGCCTTGTCGTCCTC(G/A)GGGGGCTCATGGTAGAGGAGGGCCAGCACC
174149663	Casq1 ex1	rs31575637	N/N	G	A	G	G	G	G	G	G	A	G	A	A	A	A	A	A/G	TACTTCTTAAACACGTTCTTGTAGTTCTTGGC(G/A)TTCACATTGATCACACGGTCCACACCGTCGTAC
174149892	Casq1 UTR	rs31575636		C	T	C	C	C	C	C	C	T	T	T	T	T	T	T	T	GGTTAGCTGAAATAGGGAGAGGTGCCCCT(C/T)GGATACAGAATCCTGAGTTAGGGGCTCCAGGTGG
174149931	Casq1 UTR	rs32720609		G	G	G	G	G	G	G	G	G	A	G	G	G	G	G	G	ATCCTGAGTTAGGGGCTCCAGGTGGGGGT(G/A)GGGTAGAGAGTGGGCCAGAGCAGTGGACAGAGGA
174149956	Casq1 UTR	no		G	G	G	G	G	G	G	A	G	G	G	G	G	G	G	G	GGGGGTGGGGTAGAGAGTGGGCCAGAGCAGT(G/A)GACAGAGGACACTGCTGGGTCCTGGAGAAACTG

## Sheet: all strains
Single nucleotide polymorphisms (SNP) in the Suppressor of Clock (Soc) candidate region among 21 mouse strains. See other tab "16 strains" for SNPs used in Figure 2.
All sequences are compared to the C57BL/6J reference sequence in NCBI m37
Red: C57BL/6 allele
Yellow: Non C57BL/6J allele
Green, Blue, Purple: minor allele
"-" is same as reference C57BL/6J sequence
positive number: insertion
negative number: deletion
"/": heterozygous allele
Chr1 location (bp, Build37)	NCBI gene annotation	dbSNP rs	CODE	C57BL/6J	C58/J	MOLF/EiJ	I/LNJ	MA/MyJ	BTBR_T+_tf/J	JF1/Ms	CZECHII/EiJ	BALB/cJ	DBA/2J	AKR/J	A/J	FVB/NJ	SJL/J	C3H/HeJ	129S1/SvImJ	CAST/EiJ	SPRET/J	PWK/PhJ	PERA/EiJ	WSB/EiJ	Flanking Sequence
173288040	Pfdn2 ex4	no	N/N	C	C	C	C	C	C	C	C	C	C	C	C	C	C	C	C	C	T	C	C	C	CTTCAGGCAAAGGGCAAAGAACTGAA(C/T)GAATTCCGGGAAAAGCACAACATTCGTC
173288094	Pfdn2 ex4	rs31549998	A/A	A	A	A	A	A	A	A	A	G	G	A	G	G	G	G	G	G	G	G	G	G	TCATGGGGGAAGATGAGAAGCCAGC(A/G)GCCAAGGAAAACTCAGAAGGGGCTG
173288172	Pfdn2 UTR	no		G	G	G	G	G	G	G	G	A	A	G	G	A	G	A	A	G	G	G	A	G	TGGTCTCTTAGGAGCTAAGGCCTCT(G/A)GGGTTTTTTTTTTTTTACCCTGATTC
173310357	Pvrl4 ex2	no	G/E	G	G	G	G	G	G	G	G	G	G	A	A	A	G	A	G	A	G	A	A		GAGGGGATCCGGATGAGCAGGTGG(G/A)GCAGGTGGCATGGGCTCGAGTGGACCC
173310361	Pvrl4 ex2	no	Q/Q	G	G	G	G	G	G	G	G	G	G	A	A	A	G	A	G	A	G	A	A		GAGGGGATCCGGATGAGCAGGTGGGGCA(G/A)GTGGCATGGGCTCGAGTGGACCCAAA
173310367	Pvrl4 ex2	rs13465597	A/A	A	A	A	A	A	A	A	A	G	G	G	G	G	G	G	G	G	A	G	G		TCCGGATGAGCAGGTGGGGCAGGTGGC(A/G)TGGGCTCGAGTGGACCCAAACGAGGGT
173310491	Pvrl4 ex2	rs13465598	L/L	C	C	C	C	C	C	C	C	T	T	T	T	T	T	T	T	T	T	T	T		GCAACCACCGCCCCCACGAGACCCT(C/T)TAGACGGCTCGGTCCTCCTGCGCAACGCTG
173312666	Pvrl4 ex3	no	P/P	A	A	A	A	A	A	A	A	C	C	C	C	C	C	C	C						CACACAGTCGAGCCGCTCTTTCACACACCC(A/C)CGCTCAGCTGCCGTCACTTCAGAGTT
173312738	Pvrl4 ex3	rs31547447	C/C	C	C	C	C	C	C	C	C	T	T	T	T	T	T	T	T						AAGTATGAATGGGCAGCCGCTGACCTG(C/T)GTGGTGTCTCACCCTGGCCTGCTCCAGGA
173316802	Pvrl4 ex9	rs31552672	R/R	A	A	A	A	A	A	A	A	C	C	C	C	C	C	C	C	C	A				AGACCGAACTGCTATCTCCAGGCTCTGGG(A/C)GGACAGAGGAGGACGACGATCAGGATGAAGG
173316915	Pvrl4 ex9	rs31552671	N/N	C	C	C	C	C	C	C	C	T	T	T	T	T	T	T	T	C	C	T	T	T	AACCTACAGGCAATGGTATCTACATCAA(C/T)GGGCGAGGGCACCTGGTCTGACCCAGG
173319318	arhgap30 UTR	rs32366716		G	G	G	A/G	G	A	A/G	G	A	A	A	A	A	A	A	A						CCTGCCCCCCCTGGGGCTGGGCCAA(G/A)CCCAACTACTGACTGGGATTCCATGGGGGA
173332250	arhgap30 in4	no		-	-	-	-	-	-	-	-	6	-	-	-	-	-	6	6	6	6	-	-	-	TCCCAACTTTCAAGTCTCAGCCCAACCA(3/9)TATATTTTAGACGATCTCTTTCTTCCT
173332257	arhgap30 in4	no		T	T	T	T	T	T	T	T	T	T	T	T	T	T	T	T	G	T	T	T	T	TTTCAAGTCTCAGCCCAACCATTTTATA(T/G)TTTAGACGATCTCTTTCTTCCTTCTT
173332264	arhgap30 in4	no		C	C	C	C	C	C	C	C	C	C	C	C	C	C	C	C	T	C	C	C	C	TCTCAGCCCAACCATTTTATATTTTAGA(C/T)GATCTCTTTCTTCCTTCTTGCAGGACCCT
173332282	arhgap30 in4	rs31542833		T	T	T	T	T	T	T	T	C	T	T	T	T	T	C	C	C	C	T	T	T	ATATTTTAGACGATCTCTTTCTTCCTTC(T/C)TGCAGGACCCTGGAATTCCTTATGCGCCAC
173332381	arhgap30 ex5	no	A/A	C	C	C	C	C	C	C	C	T	C	C	C	C	C	T	T	T	C	T	T	T	GCTCGCAATCTGGCAATTGTGTGGGC(C/T)CCCAACCTGCTGAGGTGGGTGCGTGTATG
173334401	arhgap30 ex9	rs31541392	S/S	G	G	G	G	G	G	G	G	A	A	A	A	A	A	A	A						CACTGCGGCCTGCCAAAAGCATGGACTC(G/A)CTGAGTGCTGCCGCTGGGGCCAGTGACG
173335292	arhgap30 ex10	no	L/S	T	T	T	T	T	T	T	C	C	C	C	C	C	C	C	C						CCCTACAACCCCGGCCAAGCCCTGCCT(T/C)GGGTCCTGGCCCCCCAGGTGAGAACTTGG
173335305	arhgap30 ex10	no	WPRPWPWP	-	-	-	-	-	-	-	24	24	24	24	24	24	24	24	24						GCCAAGCCCTGCCTTGGGTCCTGGCCC(-/24)CCCAGGTGAGAACTTGGAGATTTCCTAGGG
173337954	arhgap30 ex12	rs31540535	A/A	G	G	G	G	G	G	G	G	T	G	G	G	G	G	T	T/G	G	T	G	G	G	TCCTAACTGCTGCTCCCTTGATTCTGC(G/T)GTTTCCACACCTGACGTAGAAGAGGACTAT
173338065	arhgap30 ex12	rs31540534	G/G	G	G	G	G	G	G	G	G	C	G	G	G	G	G	C	C	G	G	G	G	G	CTAAACCCATCAACTGGGAAGGTGTAGG(G/C)AGTCTGGAGGAAGAGGCAGCAGGGTGTG
173338067	arhgap30 ex12	no	S/N	G	G	G	G	G	G	G	G	G	G	G	G	G	G	G	G	G	A	G	G	G	AAACCCATCAACTGGGAAGGTGTAGGGA(G/A)TCTGGAGGAAGAGGCAGCAGGGTGTGGGA
173338149	arhgap30 ex12	rs31087141	Q/Q	G	G	G	G	G	G	G	G	G	A	A	A	A	A	G	G	G	G	A	A	A	AACAGGCCTGCTCAGAAACCAGGCA(G/A)GAAAAGGAGGCTAAGCCCCGGAGCACATC
173338217	arhgap30 ex12	rs31539493	E/V	A	A	A	A	A	A	A	A	T	A	A	A	A	A	T	T	T	A	A	A	A	AGAAGCAGAGGCAACTCCAGAGACTG(A/T)GATGGAGGCTGGAAAGGCTGATGCGGAA
173339192	arhgap30 ex12	rs31539488	R/K	G	G	G	G	G	G	G	G	G	A	A	A	A	A	G	G						GTGGCCCTGGCCCGGGAACGCCAGA(G/A)GACCGAGTCTCAGGGAGTTCTGCGGACCCA
173339213	arhgap30 ex12	rs31539487	L/R	T	T	T	T	T	T	T	G	G	G	G	G	G	G	G	G						GCCAGAGGACCGAGTCTCAGGGAGTTC(T/G)GCGGACCCAGACCTGTACTGGAGGTGGGG
173339255	arhgap30 ex12	rs31539486	S/N	G	G	G	G	G	G	G	G	A	G	G	G	G	G	A	A						TGTACTGGAGGTGGGGATTATAGTCTCA(G/A)CTCCAGAACCCCTCCTTGTAGCATGATC
173339265	arhgap30 ex12	rs31644962	T/T	C	C	C	C	C	C	C	C	C	T	T	T	T	T	C	C						GTGGGGATTATAGTCTCAGCTCCAGAAC(C/T)CCTCCTTGTAGCATGATCCTTGCCCATTCT
173339546	arhgap30 UTR	no		C	C	C	C	C	C	C	C	C	C	T	C	T	C	C	C	C	C	T	T	T	GAGCACTTGCCTAGCTGTCTTTGCTGCCT(C/T)GGCAGCTGAGATGTCTAATTCCATAGGCTT
173339654	arhgap30 UTR	no		C	C	C	C	C	C	C	C	C	C	C	C	C	C	C	C	del	del	C	C	C	ATTTACTTATGTTTGTGTTAGACACAAAG(C/-)CACTTATGTCTTAGCAGAGTCTTAAGAAAC
173339691	arhgap30 UTR	no		C	C	C	C	C	C	C	C	C	C	C	C	C	C	C	C	C	A	C	C	C	TTAGCAGAGTCTTAAGAAACATAGAA(C/A)AATCTTGTTTCCAGGGAGTTAACAAAAACA
173339692	arhgap30 UTR	no		A	A	A	A	A	A	A	G	G	G	G	G	G	G	G	G	G	G	G	G	G	TTAGCAGAGTCTTAAGAAACATAGAAC(A/G)ATCTTGTTTCCAGGGAGTTAACAAAAACA
173339721	arhgap30 UTR	no		AT	AT	AT	AT	AT	AT	AT	AT	AT	AT	AT	AT	AT	AT	AT	AT	AT	del	AT	AT	AT	ATCTTGTTTCCAGGGAGTTAACAAAAAC(AT/-)AGGGTAGGTAAAAGCTTTTTTTTTTCTTAA
173339727	arhgap30 UTR	no		T	T	T	T	T	T	T	T	T	T	T	T	T	T	T	T	T	T	G	T	T	TTGTTTCCAGGGAGTTAACAAAAACATAGGG(T/G)AGGTAAAAGCTTTTTTTTTTCTTAAAT
173339748	arhgap30 UTR	no		-	-	-	-	-	-	-	-	3	-	-	-	-	-	3	3	-	10	-	-	-	CATAGGGTAGGTAAAAGCTTTTTTTTTT(-/3/10)CTTAAATTTAAATACAGTGGGGGAATTTCA
173339776	arhgap30 UTR	rs32793042		C	C	C	C	C	C	C	C	C	T	T	T	T	T	C	C	C	C	T	T	T	CTTAAATTTAAATACAGNGGGGGAATTT(C/T)AGCCAAACTTTTGCCCTATTCTGAGCTGTG
173339936	arhgap30 UTR	no		A	A	A	A	A	A	A	A	A	A	A	A	A	A	A	A	A	G	A	A	A	ACCCTCTTTAGTTTCAGAGTAGGAGAAAC(A/G)TCCAAGAAGCTCTTTAAAGTCCTCA
173340127	arhgap30 UTR	no		A	A	A	A	A	A	A	A	A	A	A	A	A	A	A	A	A	G	A	A	A	GTCCTGAGTTCAATTCCTAGCAATCACATG(A/G)TGGCTCACAACCATCTGTAACGGAAT
173340171	arhgap30 UTR	no		T	T	T	T	T	T	T	T	T	T	T	T	T	T	T	T	T	C	T	T	T	TCTGTAACGGAATTTGATGCCTTCTACGGG(T/C)GAGTCTGAAGAGAGCAATGGTGTACTCA
173340211	arhgap30 UTR	rs13465196		T	T	T	T	T	T	T	T	G	T	T	T	T	T	G	G	T	G	T	T	T	GTGTACTCATTCATATACATAAAATAAA(T/G)AAAGAAAGAAAAGAAAAAGGAAAAGAA
173340282	arhgap30 UTR	rs31539484		C	C	C	C	C	C	C	C	C	C	T	C	T	C	C	C	C	C	C	C	C	GGAATGTCACTCAATTTGGCTCTAGCA(C/T)TGTCTCTGCACAGGCTGGGGCTAC
173340325	arhgap30 UTR	rs31538553		G	G	G	G	G	G	G	G	G	A	G	A	G	A	G	G	G	G	A	G	G	TGGGGCTACAGGCCACCATTTAGCAAT(G/A)GTGGGTATTTGATAATAAAAGCTGAATTTT
173340352	arhgap30 UTR	no		T	T	T	T	T	T	T	del	T	T	T	T	T	T	T	T	T	del	T	T	T	GTGGGTATTTGATAATAAAAGCTGAA(T/-)TTTTTTTTTAACATTTAAACAGTGTA
173340361	arhgap30 UTR	no		T	T	T	T	T	T	T	T	T	T	T	T	T	T	T	T	T	A	T	T	T	ATTTGATAATAAAAGCTGAATTTTTTTTT(T/A)AACATTTAAACAGTGTATGTACTTTGTC
173340426	arhgap30 UTR	no		A	A	A	A	A	A	A	A	A	A	A	A	A	A	A	A	A	T	A	A	A	TAAAGTTTTGGGTGAATGGTATCACATTCCAA(A/T)GTTGCCAAAATGTACATATCTTGTTT
173340541		no		G	G	G	G	G	G	G	G	G	G	G	G	G	G	G	G	G	C	G	G	G	TGGGTTCATGGTGGTCAAGAAATGAGGAA(G/C)AGAAACCTGTATTTACATAATGTTCATCTA
173440552		no		A	A	A	A	A	A	A	A	A	A	A	A	A	A	A	A	A	G	A	A	A	GGTGGTCAAGAAATGAGGAAGAGAAACCTGT(A/G)TTTACATAATGTTCATCTAATGCCAGG
173340567		rs31538552		A	A	A	A	A	A	A	A	T	A	A	A	A	A	T	T	A	A	A	A	A	GAAGAGAAACCTGTATTTACATAATGTTC(A/T)TCTAATGCCAGGAATTGGGCCAGATT
173340663		no		G	G	G	G	G	G	G	G	G	G	G	G	G	G	G	G	G	C	G	G	G	CACTTGATGTGAAGTTGGTATTGGTATTTCC(G/C)TTTTACAAAGAAATTGAGCTGTAGTTAAGTA
173340751		no		T	T	T	T	T	T	T	T	C	C	C	C	C	C	C	C	C	C	C	C	C	GAAGTGTTAGTTTCTAGGTGTGGTGGC(T/C)GTCTTTAATCCTAGCACTTGGGAGTGGAG
173340981		rs30553775		C	C	C	C	C	C	C	C	A	A	A	A	A	A	A	A	A	A	A	A	A	ACCCAGAATGAAGAAAATGGTAATCAAA(C/A)TCGTACCCACACGTATTTAAGAGCCTGA
173340986		rs32595832		C	C	C	C	C	C	C	C	C	A	C	A	C	A	C	C	C	C	A	A	C	TGAAGAAAATGGTAATCAAAATCGT(C/A)CCCACACGTATTTAAGAGCCTGAGGAAAAGCT
173341108		no		C	C	C	C	C	C	C	C	del	del	del	del	del	del	del	del	del	del	del	del	del	AGAAATGTCCCAAAGTCCACTTGGAA(C/-)CCCCTCAAAGTGATGCCCTGATCCAAGAT
173341185		rs31538551		C	C	C	C	C	C	C	C	T	T	T	T	T	T	T	T	T	T	T	T	T	ATGAAAGATGGCGCCTAAGATTGCCGTT(C/T)CACCCTCTACTTCCTTTTACTGGAAGTAAA
173341189		rs32038561		C	C	C	C	C	C	C	C	T	C	C	C	C	C	T	T	C	C	C	C	C	AAGATGGCGCCTAAGATTGCCGTTTCAC(C/T)CTCTACTTCCTTTTACTGGAAGTAAAAG
173341228		no		-	-	-	-	-	-	-	-	-	A	A	A	A	A	-	-	-	A	A	A	A	TACTGGAAGTAAAAGGGCTCCGCCT(-/A)ACCACAAGGATGGAAGTACAATTTAGTCGG
173341235		rs31538550		G	G	G	G	G	G	G	G	A	A	A	A	A	A	A	A	A	A	A	A	A	AGTAAAAGGGCTCCGCCTACCACAA(G/A)GATGGAAGTACAATTTAGTCGGGTTTTTT
173341259		no		TT	TT	TT	TT	TT	TT	TT	TT	-	-	-	-	-	-	-	-	-	T	-	-	-	CACAAGGATGGAAGTACAATTTAGTCGGG(TT/-/T)TTTTTTTTCCTGGTTCTTGCTGAAAACAAA
173341279		rs31538549		A	A	A	A	A	A	A	A	G	G	G	G	G	G	G	G	G	G	G	G	G	ATTTAGTCGGGTTTTTTTTTTCCTGGTTCTT(A/G)CTGAAAACAAAGGCCTCTAGCGAGGTCC
173341300		rs31538548		C	C	C	C	C	C	C	C	T	C	C	C	C	C	T	T	C	C	C	C	C	GGTTCTTACTGAAAACAAAGGCCTCTAG(C/T)GAGGTCCCCAAGGATACCGTCTGTTTCCCTT
173341401		rs31538547		T	T	T	T	T	T	T	T	C	C	C	C	C	C	C	C	C	C	C	C	C	CGGGCATCAGATTTGAAGCGAGCGGAAGTG(T/C)GGCAGCTCGGGGGGCCGTCCGTCGGCTG
173341408		no		-	-	-	-	-	-	-	-	-	-	GG	-	-	-	-	-	-	-	-	GG	-	TTGAAGCGAGCGGAAGTGTGGCAGCTC(-/GG)GGGGGGCCGTCCGTCGGCTGGG
173341510		rs31538546		A	A	A	A	A	A	A	A	C	A	A	A	A	A	A	A	A	A				TGCGCATGAGCAGCTGTCTATGGAGAG(A/C)CCTAGATCCAAAGACGGAGAAGGCTGCC
173341612	Usf1 UTR	rs31498508		A	A	A	A	A	A	A	A	C	A	A	A	A	A	A	A	A	A				CCGGCCGGAGTCCGGACGCCGGTGG(A/C)TCGGCATGGCGGGGCACCTTTGCTTT
173341755	Usf1 UTR	no		T	T	T	T	T	T	T	T	A	A	T	A	A	A	A	A	A	A	A	A	A	GGCCGAGCTCGCTCCCCGCCCCGG(T/A)GTGCACACGTCCCAGCCGCCTGCGGTGGGTAT
173341823	Usf1 UTR	rs31864623		C	C	C	C	C	C	C	C	C	T	C	T	T	T	C	C	C	C	T	T	C	CCGCAGGCCCGGGAAGGTCCCCGG(C/T)GTCCTTTCCCCGGCTCTCCCGGCAGCTGGGGC
173441836	Usf1 UTR	no		T	T	T	T	T	T	T	T	G	G	T	G	G	G	G	G	G	T	G	G	G	GAAGGTCCCCGGCGTCCTTTCCCCG(T/G)CTCTCCTCCGCGGAGCAGCTGGGGCGCAGGC
173441841	Usf1 UTR	no		-	-	-	-	-	-	-	-	-	-9	-	-9	-	-9	-	-	-	-	-	-	-	GTCCCCGGCGTCCTTTCCCCGTCTCT(9/-)CCTCCGCGGAGCAGCTGGGGCGCAGGCG
173341850	Usf1 UTR	no		A	A	A	A	A	A	A	A	A	G	A	G	A	G	A	A	A	A	A	A	A	TCCTTTCCCCGTCTCTCCTCCGCGG(A/G)GCAGCTGGGGCGCAGGCGAGCTGGGCTGG
173341921	Usf1 UTR	rs30465544		C	C	C	C	C	C	C	C	C	T	C	T	T	T	C	C	C	C	T	T	C	CGCGGGCTGCGGGGCTCGCGCCTG(C/T)CGGGTACTCAGGTCCCCAAGCGCCTACT
173341975	Usf1 UTR	rs31439167		C	C	C	C	C	C	C	C	C	T	C	T	T	T	C	C	C	C	T	T	C	TACTAGTCGGTGGGCCTGCAGGGAGA(C/T)GCGTCGTTCTCGGGCAAGGTCCGGGCGCTT
173342053	Usf1 UTR	no		-	-	-	-	-	-	-	-	T	T	T	T	T	T	T	T	-	T	-	-	-	CTGGTTTTTGTGTGTGGGTGGTGGTGG(-/T)GGGGTGTTTTGTTTTTTAAATTTCTGCCT
173342064	Usf1 UTR	no		-	-	-	-	-	-	-	-	T	T	T	T	T	T	T	-	T	T	T	T	T	TGTGTGTGGGTGGTGGTGGGGGGTGTTTTG(-/T)TTTTTTAAATTTCTGCCTTTGCGTCTG
173342105	Usf1 in1	rs31538544		G	G	G	G	G	G	G	G	G	G	G	G	G	G	G	G	A	G	G	G	G	CTGCCTTTGCGTCTGTGCTTGGTGAGGAC(G/A)TTTGCTGGGCTCTCCTTTTGAGCATGC
173342145	Usf1 in1	no		T	T	T	T	T	T	T	T	T	T	T	T	T	T	T	T	T	A	T	T	T	TCTCCTTTTGAGCATGCAAAACCACAAAA(T/A)CCTAGGCTGATTTCCGTATCACGTATTA
173342157	Usf1 in1	no		T	T	T	T	T	T	T	T	T	T	T	T	T	T	T	T	T	G	T	T	T	GCATGCAAAACCACAAAATCCTAGGCTGAT(T/G)TCCGTATCACGTATTATTAATGCTCAGG
173342163	Usf1 in1	rs31321207		A	A	A	A	A	A	A	A	G	G	G	G	G	G	G	G	G	G	G	G	G	CACAAAATCCTAGGCTGATTTCCGT(A/G)TCACGTATTATTAATGCTCAGGATGCTTCC
173342256	Usf1 in1	no		C	C	C	C	C	C	C	C	C	C	C	C	C	C	C	C	C	G	C	C	C	CCGCCGTTTCTGGGTAGCCTCAGAAGTTG(C/G)GCTGACAGCTGTTGGCTATACGGTTGT
173342300	Usf1 in1	no		TC	TC	TC	TC	TC	TC	TC	TC	TC	TC	TC	TC	TC	TC	TC	TC	TC	del	TC	TC	TC	TATACGGTTGTCTCGTGCGCCTTGCAG(TC/-)TCTTTCATAGCCTCCTCCTGCAGGCCGTGC
173342334	Usf1 in1	rs31544709		G	G	G	G	G	G	G	G	C	C	C	C	C	C	C	C	C	C	C	C	C	ATAGCCTCCTCCTGCAGGCCGTGCCA(G/C)GAGCTTCAGGAGGAGCTCTTCCTCCTGTT
173342343	Usf1 in1	no		G	G	G	G	G	G	G	G	G	G	G	G	G	G	G	G	G	del	G	G	G	TCCTCCTGCAGGCCGTGCCAGGAGCTTCA(G/-)GAGGAGCTCTTCCTCCTGTTTGAGGATGG
173342387	Usf1 in1	no		-	-	-	-	-	-	-	-	-7	-	-	-	-	-	-7	-7	-	-	-	-	-	TTTGAGGATGGAGACCCCCTAGGTG(7/-)GTCCGTACATCCGGACGCTGCCTCCCTTT
173342439	Usf1 in1	no		T	T	T	T	T	T	T	T	T	T	T	T	T	T	T	T	T	T	T	G	T	TCCCTTTGCAGCCTTACTTTCTACGGACAG(T/G)TTCACTTTCAGTTCCCTTTTGTTATTGT
173342485	Usf1 in1	rs31544708		G	G	G	G	G	G	G	G	A	A	A	A	A	A	A	A	G	G	A	A	A	TTTTGTTATTGTTGTTAACGTTCTTCTTT(G/A)CACACGGTCTTTCCGAGGCGCATTATCCGC
173342520	Usf1 in1	rs31544707		C	C	C	C	C	C	C	C	A	C	C	C	C	C	A	A	C	C	C	C	C	GTCTTTCCGAGGCGCATTATCCGCTAAA(C/A)TAAGGTTTTTCTTTGATTAGAAAGGTTTGG
173342973	Usf1 in1	no		T	T	T	T	T	T	T	T	T						T	T	C	C				AAACAAGAGCCCCGACAGCGGAGTAGTA(T/C)CCAAGAGCCAAACCTGGGTTTTATGCTTAG
173343092	Usf1 in1	no		T	T	T	T	T	T	T	T	T						T	T	A	A				GAATTTGTTTTTTGTTATTCTTATTTGAT(T/A)TTGAAACAGGACCTCTCTATACATAACCTT
173343118	Usf1 in1	no		A	A	A	A	A	A	A	A	G						G	G	G	G				TTTTGAAACAGGACCTCTCTATACATA(A/G)CCTTGGCTGTCCTGGAACTCACTCTGTAGAC
173343222	Usf1 in1	no		A	A	A	A	A	A	A	A	A						A	A	C	C				TAGTGCTGGGATCAAAGGCTGGCATCACC(A/C)CCTCCCAGCTTCAGATTTCTTTTCGTAC
173343294	Usf1 in1	no		A	A	A	A	A	A	A	A	A						A	A	T	T				AAGCTGGAAGAAGAATCAGGGAGTGTGTG(A/T)GGGAGTGTGTGGGTGGGGGGGTTATTAGTT
173343298	Usf1 in1	no		A	A	A	A	A	A	A	A	A						A	A	G	G				TGGAAGAAGAATCAGGGAGTGTGTGAGGG(A/G)GTGTGTGGGTGGGGGGGTTATTAGTTACT
173343427	Usf1 in1	no		C	C	C	C	C	C	C	C	C	C	C	C	C	C	C	C	C	A	C	C	C	GCTTTAGTAACAATCCACAATAGCCTCAGC(C/A)ATGCACCCCAGACATTGTTTCACAGTCTA
173343436	Usf1 in1	no		CA	CA	CA	CA	CA	CA	CA	CA	CA	CA	CA	CA	CA	CA	CA	CA	CA	del	CA	CA	CA	AATCCACAATAGCCTCAGCCATGCACCC(CA/-)GACATTGTTTCACAGTCTACTCCTCCCCCC
173343507	Usf1 in1	no		C	C	C	C	C	C	C	C	C	C	C	C	C	C		C	A	C	C	C	C	AATGGAGGAGCAGCTGGGTGGTGG(C/A)GACCCATGCCTTTAATCCTAGCACTAGAT
173343508	Usf1 in1	no		G	G	G	G	G	G	G	G	G	T	T	T	T	T		G	G	G	T	T	T	AATGGAGGAGCAGCTGGGTGGTGGC(G/T)ACCCATGCCTTTAATCCTAGCACTAGAT
173343537	Usf1 in1	no		A	A	A	A	A	A	A	A	A	A	A	A	A	A		A	A	G	A	A	A	CGACCCATGCCTTTAATCCTAGCACTAGAT(A/G)GGCAGAAGCAGGCAGGATCTCTGAGAGTT
173343539	Usf1 in1	no		G	G	G	G	G	G	G	G	G	G	G	G	G	G		G	G	A	G	G	G	ACCCATGCCTTTAATCCTAGCACTAGATAG(G/A)CAGAAGCAGGCAGGATCTCTGAGAGTTC
173343558	Usf1 in1	no		CT	CT	CT	CT	CT	CT	CT	CT	CT	CT	CT	CT	CT	CT		CT	CT	del	CT	CT	CT	ACTAGATAGGCAGAAGCAGGCAGGATCT(CT/-)GAGAGTTCAGAGGCCAGCCTGGCCTACAG
173343562	Usf1 in1	no		G	G	G	G	G	G	G	G	G	del	del	del	del	del		G	del	G	del	del	del	GGCAGAAGCAGGCAGGATCTCTGA(G/-)AGTTCAGAGGCCAGCCTGGCCTACAGAG
173343604	Usf1 in1	no		G	G	G	G	G	G	G	G	G	T	T	T	T	T		G	T	G	T	T	T	CTGGCCTACAGAGTGAGTTCCAGGAC(G/T)GCCAGGGCTACAAGAGAAACCCTGT
173343614	Usf1 in1	no		A	A	A	A	A	A	A	A	A	A	A	A	A	A		A	A	G	A	A	A	CAGAGTGAGTTCCAGGACGGCCAGGGCT(A/G)CAAGAGAAACCCTGTCTCAGAAAGAGAGAA
173343650	Usf1 in1	no		G	G	G	G	G	G	G	G	G	G	G	G	G	G		G	G	A	G	G	G	AAACCCTGTCTCAGAAAGAGAGAAGCGGG(G/A)TTGGGGGGGAAGGAAGGAAGAGAGAAAAG
173343653	Usf1 in1	no		G	G	G	G	G	G	G	G	del	G	G	G	G	G		del	G	G	G	G	G	CTGTCTCAGAAAGAGAGAAGCGGGGTT(G/-)GGGGGGAAGGAAGGAAGAGAGAAAAGT
173343685	Usf1 in1	no		-	-	-	-	-	-	-	-	2	10	10	10	10	10		2	2	6	10	10	8	GGAAGGAAGAGAGAAAAGTTTTG(-/2/10/6/8)GTGTGTGTGTGTGCACATGCATGTGTGT
173343725	Usf1 in1	rs31543973		G	G	G	G	G	G	G	G	G	A	A	A	A	A		G	G	G	A	A	A	CACATGCATGTGTGTGGTGGGCTGGAC(G/A)CTGTGATAAACAGCTTTCACAAGTTAGTT
173343764	Usf1 in1	no		T	T	T	T	T	T	T	T	T	T	T	C	T	C		T	T	T	C	T	T	CAGCTTTCACAAGTTAGTTTTTGCCTCT(T/C)TGAGGGGAGGAGGTTGTTTTTTTTGTTTT
173343766	Usf1 in1	no		A	A	A	A	A	A	A	A	G	G	G	G	G	G	G	G	G	G	G	G	G	CTTTCACAAGTTAGTTTTTGCCTCTTTG(A/G)GGGGAGGAGGTTGTTTTTTTTGTTTTGTTTT
173343781	Usf1 in1	no		T	T	T	T	T	T	T	T	G	G	G	G	G	G	G	G	G	G	G	G	G	TTTGCCTCTTTGAGGGGAGGAGGTTG(T/G)TTTTTTTGTTTTGTTTTTTGAGATATGGATT
173343825	Usf1 in1	no		C	C	C	C	C	C	C	C	C	C	C	C	C	C	C	C	C	T	C	C	C	TTTTTTGAGATATGGATTCTCTAGGTTGCC(C/T)TGGTCATCCTGGAACTCTGTAGCCATG
173343836	Usf1 in1	no		G	G	G	G	G	G	G	G	G	G	G	G	G	G	G	G	G	A	G	G	G	TGGATTCTCTAGGTTGCCCTGGTCATCCT(G/A)GAACTCTGTAGCCATGGCTGGCCTTGAA
173343842	Usf1 in1	no		C	C	C	C	C	C	C	C	C	C	C	C	C	C	C	C	C	T	C	C	C	CTCTAGGTTGCCCTGGTCATCCTGGAACT(C/T)TGTAGCCATGGCTGGCCTTGAACTCAG
173343871	Usf1 in1	no		G	G	G	G	G	G	G	G	A	G	G	G	G	G	A	A	G	G	G	G	G	TGTAGCCATGGCTGGCCTTGAACTCAGA(G/A)ATCCACGTGCCTGGCTCCCAAGTGCTT
173343899	Usf1 in1	no		-	-	-	-	-	-	-	-	-	21	21	21	21	21	-	-	21	-	21	21	21	ATCCACGTGCCTGGCTCCCAAGTGCTT(-/21)GAATCAGGCATTGCCACCACGCCCTGC
173343908	Usf1 in1	no		A	A	A	A	A	A	A	A	G	G	G	G	G	G	G	G	G	G	G	G	G	GCCTGGCTCCCAAGTGCTTGAATCAGGC(A/G)TTGCCACCACGCCCTGCCTGCTGAGCCCT
173343915	Usf1 in1	no		C	C	C	C	C	C	C	C	C	C	C	C	C	C	C	C	C	T	C	C	C	CTCCCAAGTGCTTGAATCAGGCATTGCCA(C/T)CACGCCCTGCCTGCTGAGCCCTCCTAGC
173343925	Usf1 in1	no		C	C	C	C	C	C	C	C	C	C	C	C	C	C	C	C	C	T	C	C	C	GCTTGAATCAGGCATTGCCACCACGCCCTG(C/T)CTGCTGAGCCCTCCTAGCTTTTCTTTTG
173343982	Usf1 in1	rs31543972		G	G	G	G	G	G	G	G	C	G	G	G	G	G	C	C	G	G	G	G	G	TCAGAGGAGAGCCGTAGGGGGTCAGTT(G/C)TTGTCTTTCCACGTTGCTGGAGACAGTGG
173343985	Usf1 in1	rs31543971		G	G	G	G	G	G	G	G	G	T	T	T	T	T	G	G	T	G	T	T	T	GAGGAGAGCCGTAGGGGGTCAGTTGTT(G/T)TCTTTCCACGTTGCTGGAGACAGTGGCT
173344013	Usf1 in1	no		T	T	T	T	T	T	T	T	T	T	T	T	T	T	T	T	T	A	T	T	T	TTGTTGTCTTTCCACGTTGCTGGAGACAGTGGC(T/A)GGCGCCCCGCTTGTAGAGATTCTCTC
173344042	Usf1 in1	rs31543970		C	C	C	C	C	C	C	C	C	T	T	T	T	T	C	C	T	C	T	T	T	CTGGCGCCCCGCTTGTAGAGATTCTCTCAT(C/T)TCCAGCTCTCCATCAGGCGCCCTGTGAT
173344060	Usf1 in1	rs31543969		C	C	C	C	C	C	C	C	C	C	C	C	C	C	C	C	A	C	C	C	C	AGATTCTCTCATCTCCAGCTCTCCATCAGG(C/A)GCCCTGTGATTACACATGCTCTCAATGC
173344063	Usf1 in1	no		-	-	-	-	-	-	-	-9	-	-	-	-	-	-	-	-	-	-	-	-	-	CTCATCTCCAGCTCTCCATCAGGCGC(21/12)CCTGTGATTACACATGCTCTCAATGCTGCA
173344094	Usf1 in1	rs31543968		T	T	T	T	T	T	T	T	C	T	T	T	T	T	C	C	T	T	T	T	T	GTGATTACACATGCTCTCAATGCTGCAT(T/C)CCTCTCTTCTATAGGTTTTAGGACTCGGGT
173344105	Usf1 in1	rs31543967		A	A	A	A	A	A	A	A	G	A	A	A	A	A	G	G	A	G	A	A	A	GCTCTCAATGCTGCATTCCTCTCTTCT(A/G)TAGGTTTTAGGACTCGGGTGTTACCTTCATT
173344130	Usf1 in1	no		C	C	C	C	C	C	C	C	C	C	C	C	C	C	C	C	C	T	C	C	C	TCTTCTATAGGTTTTAGGACTCGGGTGTTAC(C/T)TTCATTCCGAGTGAGACTTCCATTGCGA
173344184	Usf1 in1	rs31543966		T	T	T	T	T	T	T	T	T	C	C	C	C	C	T	T	T	T	C	C	C	ATTGCGAGTGCTGTTTGAGCCAATCTCCAGT(T/C)TTGTTTTATTTTATTTTGAGACAAGTT
173344225	Usf1 in1	no		C	C	C	C	C	C	C	C	C	C	C	C	C	C	C	C	C	G	C	C	C	TATTTTGAGACAAGTTCTTGTAGCCCAGC(C/G)TAGCGTGACACTAGCTTTGCACCCCAGGA
173344272	Usf1 in1	no		-	-	-	-	-	-	-	22	22	22	22	22	22	22	22	22	22	22	22	22	22	GCACCCCAGGATGGCCTTGAACTCCTAA(-/22)GTATTGGTATTACGGGCATGAGCAAGCA
173344339	Usf1 in1	no		-	-	-	-	-	-	-	-	-	7	7	7	7	7	-	-	-	-	7	7	7	CCTTTTTCTCCTCAAACTCGCACCGTTCCTG(-/7)TCTCCTTCCCCTGAGTGTTAGGCTCC
173344358	Usf1 in1	rs31543965		A	A	A	A	A	A	A	A	G	A	A	A	A	A	G	G	A	A	A	A	A	ACCGTTCCTGTCTCCTTCCCCTGAGTGTT(A/G)GGCTCCCAGGAGTGAGCCTCCATGTCCCG
173344387	Usf1 in1	rs31543964		G	G	G	G	G	G	G	G	G	G	G	G	G	G	G	G	A	G	G	G	G	TAGGCTCCCAGGAGTGAGCCTCCATGTCCC(G/A)TGAAGAGTTGCTTCTTCAGTCACTGCAGA
173344460	Usf1 in1	no		G	G	G	G	G	G	G	G	G	G	G	G	G	G	G	G	G	A	G	G	G	ATCAGAATTGGGGGAGTTGACTGTCCTTTGC(G/A)GATGCTTGGTTTATCTTCCTGGCTGTGT
173344524	Usf1 in1	rs31543163		G	G	G	G	G	G	G	G	G	A	A	A	A	A	A	A	G	G	A	A	A	AACCTAGGTTCTAGAACCTGGAAAGCT(G/A)TTCAGTTGCCTGGCCTCACTGCAAACTC
173344624	Usf1 UTR	rs31543162		C	C	C	C	C	C	C	C	T	C	C	C	C	C	C	C	T	T	C	C	C	TCCTCCGAAAAAAGACCGG(C/T)GCCTCGGATGAGCCCCCTCACAGAGAG
173345710	Usf1 in3	no		T	T	T	T	T	T	T	T	C	T	C	T	T	T	C	C	C	C	T	T	T	AAGGTGAATGTTGACAGTCAAGACTTA(T/C)GGCTCATCCTCCCCTCCCTCTCTTCAGATGA
173345711	Usf1 in3	no		G	G	G	G	G	G	G	G	G	G	G	G	G	G	G	G	G	A	G	G	G	AAGGTGAATGTTGACAGTCAAGACTTAT(G/A)GCTCATCCTCCCCTCCCTCTCTTCAGATGA
173345729	Usf1 in3	no		T	T	T	T	T	T	T	T	C	T	C	T	T	T	C	C	C	C	T	T	T	AGACTTATGGCTCATCCTCCCCTCCC(T/C)CTCTTCAGATGATGGTCCATCTCCTTCCT
173345779	Usf1 in3	rs31543159		G	G	G	G	G	G	G	G	A	A	A	G	G	G		A	A	A				CTCCTTCCTACATACCGTGTGTCTTTTAA(G/A)TGCCATGCAAGTAGAACAGGGAGGAAGG
173345803	Usf1 in3	rs31543158		G	G	G	G	G	G	G	G	A	A	A	A	A	A		A	A	A				AAGTGCCATGCAAGTAGAACAGGGAG(G/A)AAGGCAGTTAACTTCTAGATCTTTCTTT
173346026	Usf1 in4	no		G	G	G	G	G	G	G	G	A	A	G	G	G	G		A	G	G				GGTTTGGGGTTAAGGGAGGGGCATGA(G/A)CATGTTTTGGGGAGCTGTGGCTTGGAGG
173346179	Usf1 in4	rs31543157		C	C	C	C	C	C	C	C	C	T	T	T	T	T	C	C	C	C	T	T	T	ACAGTTGCTGAGTCTCTCTGAAAGACT(C/T)GTGGGACTTAACATGTACAAATACCAGAGG
173346180	Usf1 in4	rs31543156		G	G	G	G	G	G	G	G	C	G	G	G	G	G	C	C	C	G	G	G	G	AGTTGCTGAGTCTCTCTGAAAGACTC(G/C)TGGGACTTAACATGTACAAATACCAGAGG
173347054	Usf1 ex6	rs31542370	G/G	T	T	T	T	T	T	T	T	C	C	C	C	C	C		C	T	T	C			CGCAGTGGGAGATGGGTCAGGGGG(T/C)ACCACATCTGGGAGTACTACAGCTGTT
173347072	Usf1 ex6	no	T/T	T	T	T	T	T	T	T	T	A	A	A	A	A	A		A	T	A	A			CAGGGGGTACCACATCTGGGAGTAC(T/A)ACAGCTGTTGTTACCACCCAGGGCTCAGAGGC
173347197	Usf1 in6	no		A	A	A	A	A	A	A	A	G	A	A	A	A	A		A	A	A				TGGGGGCTAGGCTGTGGGGTGTGGCTGGGGG(A/G)TGTGGCTGGGGGTGTGG
173347261	Usf1 in6	rs31542367		G	G	G	G	G	G	G	G	A	A	A	A	A	A		A	A	A				TTAGTAATTACTCCGATCAGAACAT(G/A)TGGTGAGTCTGGGCTGCTTTACAAA
173347339	Usf1 in6	no		-	-	-	-	-	-	-	-	4	4	4	4	4	4		4	4	4				CCCAAGGTCTAGGTGAGGTTCCTAG(-/4)GGGTCCTCATAAAACCTGCCTCATGTCGT
173347346	Usf1 in6	rs31542364		C	C	C	C	C	C	C	C	G	G	G	G	G	G		G	G	G				TCTAGGTGAGGTTCCTAGGGGTCCT(C/G)ATAAAACCTGCCTCATGTCGTCACAGGT
173347431	Usf1 ex7	no	S/S	G	G	G	G	G	G	G	G	G	G	G	G	G	G		G	G	A				GAAGTATTGCAGGGAGGGAGCCAGCGATC(G/A)ATTGCCCCCAGGACCCACCCTTATTCCC
173347447	Usf1 ex7	no	H/Y	C	C	C	C	C	C	C	C	C	T	T	T	T	T		C	C	C				CAGCGATCGATTGCCCCCAGGACC(C/T)ACCCTTATTCCCCGTGAGTGACCTTATCT
173347628	Usf1 ex8	rs31541670	T/T	T	T	T	T	T	T	T	T	A	A	A	A	A	A	A	A	T	T	A	A	A	GGAAGTCAGAGGCTCCCAGGACAAC(T/A)CGAGATGAGAAACGGAGGGCTCAACATAA
173348186	Usf1 ex10	rs31093636	N/N	C	C	C	C	C	C	C	C	T	T	T	T	T	T	T	T	C	C	C	C	C	CAGGTGGAAGATCTCAAGAACAAGAA(C/T)CTGCTCCTGCGAGCTCAGCTTCGGCAC
173348290	Usf1UTR	rs30809766		C	C	C	C	C	C	C	C	A	A	A	A	A	A	A	A	C	A	A	A	A	TCAGGGGCTTTGGGCCAAGGACTGCAG(C/A)CGGCCCAGGAGCAACAGGCTAACC
173349434		rs31540180		G	G	G	G	G	G	G	G	T	T	T	T	T	T	T	T	T		T	T	T	TAGCAGCCACAAGTGTCTTGTGGTCCC(G/T)CGGCCCTCAAGACTTTTCATGCCCTCTTC
173349533		no		C	C	C	C	C	C	C	T	C	C	C	C	C	C	C	C	C		C	C	C	AGCCTCAGGCAGGGCCAGGCTCTTCGA(C/T)GTTCGATCTCCAGAGGAGGCAGCAGCTG
173349634		rs31453028		G	G	G	G	G	G	G	T	T	T	T	T	T	T	T	T	T		T	T	T	TTGGCAAAGGAACAGTCCATGATGG(G/T)CTTAACTAAAGGAGCCTCATTTAGTATGC
173350514		no		A	A	A	A	A	A	A	del	A	del	del	del	del	del	del	del						AGTTGTATTTAATTTGTCACATGGAC(A/-)AAAAAAAATGGTTCTAGTATTAATCTAGTGC
173350542		rs31540174		G	G	G	G	G	G	G	A	G	A	A	A	A	A	A	A						CAAAAAAAATGGTTCTAGTATTAATCTA(G/A)TGCTGTTTATCTCAGGATCTTTGTCCATTC
173350801		rs31888561		A	A	A	A	A	A	A	A	G	G	G	G	G	G	G	G	G	G	G	G	G	GACCAGGACACGCCATTGAGAGGGCT(A/G)TGACAATCAGGCATGTAGGGACAACACC
173352179		rs31526130		G	G	G	G	G	G	G	G	A	A	A	A	A	A	A	A	A	A	A	A	A	TGTCTGCTTGCTGAAAGGACTGGACTGT(G/A)ACTGCGGGCTCGTGCCTGGTGTCTGCAG
173352188		no		C	C	C	C	C	C	C	C	del	del	del	del	del	del	del	del	C	C	del	del	del	GAAAGGACTGGACTGTGACTGCGGG(C/-)TCGTGCCTGGTGTCTGCAGCTGCTGAGTT
173352235		rs31316466		T	T	T	T	T	T	T	T	T	T	T	C	T	C	T	T	T	T	C	T	T	GCTGCTGAGTTGTATTTGGTGTTTGCTC(T/C)GGGACTGAACTGCTGCCCCAGAAGATCA
173352254		no		-	-	-	-	-	-	-	-	-	-	-	-	-	-	-	-	-	-3	-	-	-	TTTGCTCTGGGACTGAACTGCTGCCC(CAG/-)AAGATCAAGCTCACCCCAAAGCACTATTGC
173352273		no		-	-	-	-	-	-	-	-	-	-	-	-	-	-	-	-	-	A	-	-	-	CTGCTGCCCCAGAAGATCAAGCTCACCC(-/A)CAAAGCACTATTGCTGAACAGGTCCACTTC
173352278		no		C	C	C	C	C	C	C	C	C	C	C	C	C	C	C	C	C	A	C	C	C	CCCCAGAAGATCAAGCTCACCCCAAAG(C/A)ACTATTGCTGAACAGGTCCACTTCCCCCAC
173352290		n0		A	A	A	A	A	A	A	A	A	A	A	A	A	A	A	A	A	G	A	A	A	CAAGCTCACCCCAAAGCACTATTGCTGA(A/G)CAGGTCCACTTCCCCCACATCCTAATAACT
173352299		rs31063110		C	C	C	C	C	C	C	C	T	C	C	C	C	C	T	T	C	C	C	C	C	CCCAAAGCACTATTGCTGAACAGGTCCA(C/T)TTCCCCCACATCCTAATAACTTTTCTCTT
173352355		no		G	G	G	G	G	G	G	G	G	G	G	G	G	G	G	G	A	A	G	G	G	TTCCACTACCTCTGCTGGGTGGTGGGCT(G/A)GAGGAGAGATTGAACCCCTATTAAAAGTAGG
173352376		no		T	T	T	T	T	T	T	T	T	T	T	T	T	T	T	T	T	A	T	T	T	GTGGGCTGGAGGAGAGATTGAACCCCTA(T/A)TAAAAGTAGGTTACAAAAAATTTATGCCT
173352391		no		-	-	-	-	-	-	-	-	-	-	-	-	-	-	-	-	A	-	-	-	-	AGATTGAACCCCTATTAAAAGTAGGTTAC(-/A)AAAAAATTTATGCCTACTTACAGGTCG
173352399		no		T	T	T	T	T	T	T	T	T	T	T	T	T	T	T	T	G	T	T	T	T	ACCCCTATTAAAAGTAGGTTACAAAAAAT(T/G)TATGCCTACTTACAGGTCGTCCTCTGACC
173352416		no		C	C	C	C	C	C	C	C	C	C	C	C	C	C	C	C	T	T	C	C	C	TTACAAAAAATTTATGCCTACTTACAGGT(C/T)GTCCTCTGACCTCATGTATGCAGCAA
173352438		rs32695744		A	A	A	A	A	A	A	A	T	A	A	A	A	A	T	T						AGGTCGTCCTCTGACCTCATGTATGC(A/T)GCATATGCTCATATACAACACACACAA
173352941		no		C	C	C	C	C	C	C	C	C	C	C	C	C	C	C	C	C	T	C	C	C	CATCTACATTCTGTAATTTCTCCTACC(C/T)ACCTGAGTTTTCAGCTTCAGTCACTGTCC
173353023		rs31539397		G	G	G	G	G	G	G	G	A	A	A	A	A	A	A	A	G	G	A	A	A	AGTTTAGCCAGACACTGGTGCTTTTA(G/A)TTTTTGTTTGCTCAAGCTCTGAGCTGCTC
173355154		no		-	-	-	-	-	-	-	-	-6	-12	-6	-12	-6	-12	-6	-6						ATCACACTACGTTGTTGTTGTTGCTGT(12/6/-)TCTTGTTGTTCAAATCTCTCTCCTAAAT
173355174		rs31538529		T	T	T	T	T	T	T	T	C	C	C	C	C	C	C	C						GTTGCTGTTGCTGCTGCTGTTCTTGTTG(T/C)TCAAATCTCTCTCCTAAATGGGTGGCTT
173355240		rs31538527		C	C	C	C	C	C	C	C	G	G	G	G	G	G	G	G						AACCTTTCTTTACCTCCTACTAAGCTCT(C/G)GGTAGGTGTTGAGCCCTGCTAATCTTCTG
173355383		rs31538526		T	T	T	T	T	T	T	T	C	T	C	T	C	T	C	C						GGTCTCTGTTGCCTAATGGCTGGAACA(T/C)GTCTCATCCTGACTCTGAGATAACTGCGG
173361290		rs32307462		C	C	C	C	C	C	C	C	C	T	C	T	C	T	C	C	C	C	T	C	C	GCTGACTCAACTGCTTGCCAAAGCAAA(C/T)TCTTCCTACCTTAAACTGCACTTTGTTGGG
173361333		no		A	A	A	A	A	A	A	A	G	G	G	G	G	G	G	G	G	A	G	G	G	GCACTTTGTTGGGCATTTGTCCCAC(A/G)ATGGGAAAGGCACTGCAGCACTCGGCC
173361458		rs31537585		A	A	A	A	A	A	A	A	G	G	G	G	G	G	G	G	G	G	G	G	G	GAGAATAGTTCATCATCGAAAAGTG(A/G)TAAAGACATCCCTAACTATGACGCAAA
173361521		no		G	G	G	G	G	G	G	G	A	A	A	A	A	A	A	A	A	G	A	A	A	CATAGAAAAAGCTGAGGATGCCAGGT(G/A)TGGTGGTGAACACCTTTAATCCCAGGAC
173361539		no		C	C	C	C	C	C	C	C	A	A	A	A	A	A	A	A	A	A	A	A	A	ATGCCAGGTGTGGTGGTGAACACCTTT(C/A)ATCCCAGGACTCAGTAAGAGAGGCAG
173361559		rs30903793		A	A	A	A	A	A	A	A	A	G	A	A	A	A	A	A	A	A	A	A	A	CCTTTAATCCCAGGACTCAGTAAGC(A/G)GAGGCAGGAGAACGAGTTTGAGGTCA
173361562		no		A	A	A	A	A	A	A	A	G	G	G	G	G	G	G	G	G	A	G	G	G	CTTTCATCCCAGGACTCAGTAAGCAGA(A/G)GCAGGAGAATGAGTTTGAGGTCAACCTG
173361572		no		T	T	T	T	T	T	T	T	C	C	C	C	C	C	C	C	T	T	C	C	C	AGGACTCAGTAAGCAGAAGCAGGAGAA(T/C)GAGTTTGAGGTCAACCTGGTCTATAGTA
173364560		rs31406691		C	C	C	C	C	C	C	C	G	G	G	G	G	G	G	G						AACTGTCCAATTCAAGGGGTGGTGGTG(C/G)TGGAGAACAAAACAAAAACAAGAACA
173366112		rs32662804		T	T	T	T	T	T	T	C	C	C	C	C	C	C	C	C						ACCCAACAGGTATAGTGAGTGGGTCA(T/C)ACTGTAATCTTGGTATTCAGGGAGGCT
173391513	F11r ex5	rs31535594	T/T	T	T	T	T	T	T	T	C	C	C	C	C	C	C	C	C						CCGGGCCTTCATGAATTCTTCATTCAC(T/C)ATTGATCCAAAGTCGGGGGATCTGGTAT
173395446		rs6315425		A	A	A	A	A	A	A	G	G	G	G	G	G	G	G	G						GCCTCCCGAGTGCTGGGATTAAACAC(A/G)CCCGGCTTACGGTGGTCTTTTGATGGT
173395449		no		C	C	C	C	C	C	C	T	C	C	C	C	C	C	C	C						TCCCGAGTGCTGGGATTAAACACACC(C/T)GGCTTACGGTGGTCTTTTGATGGTCACTGA
173395640		rs31540744		G	G	G	G	G	G	G	G	G	A	A	A	A	A	G	G						CTGTTCTTGCAGGTGTGTGCTTGCATGTA(G/A)GTGCGACGAACGTGCAGGCCAGAGAT
173400296		rs31617885		T	T	T	T	T	T	T	C	C	C	C	C	C	C	C	C						TTTGCTGGTTTATATAGGGTTTCAGGTAT(T/C)CCAGGCTGGCTTCCAACTCCCTATATA
173400377		rs32702324		T	T	T	T	T	T	T	T	C	C	C	C	C	C	C	C						CCTTGCTCCACCTTCTGAGGGCCAGGA(T/C)TACAGGAATCTGCCGTCCCACTGGATTTA
173400463		rs30807791		T	T	T	T	T	T	T	C	C	C	C	C	C	C	C	C						AGGCATACTAGGCAAGTACTGAGTCA(T/C)ACCCCCAGTCCAGATATCACTAGTTAT
173400473		rs30819726		C	C	C	C	C	C	C	C	T	T	T	T	T	T	T	T						GGCAAGTACTGAGTCACACCCCCAGT(C/T)CAGATATCACTAGTTATTTGAAATTTCTTC
173400604		rs32494904		G	G	G	G	G	G	G	A	A	A	A	A	A	A	A	A						CCAGGTGGCGCTAGACATCCCTGGCTC(G/A)GTACTTCTAAACTGTGATGTTAGCTACCTG
173400606		rs32263857		T	T	T	T	T	T	T	C	C	C	C	C	C	C	C	C						AGGTGGCGCTAGACATCCCTGGCTCAG(T/C)ACTTCTAAACTGTGATGTTAGCTACCTGC
173400612		rs32003138		T	T	T	T	T	T	T	C	C	C	C	C	C	C	C	C						GCTAGACATCCCTGGCTCAGCACTTC(T/C)AAACTGTGATGTTAGCTACCTGCAGGAT
173400626		no		A	A	A	A	A	A	A	G	A	A	A	A	A	A	A	A						GCTCGGTACTTCTAAACTGTGATGTT(A/G)GCTACCTGCAGGATTTGCTGGAGATAACTTT
173400653		rs31538132		A	A	A	A	A	A	A	A	T	T	T	T	T	T	T	T						AGCTACCTGCAGGATTTGCTGGAGATA(A/T)CTTTGCATGAAGAATTAAAAATAGCTTG
173401202		rs3721184		G	G	G	G	G	G	G	G	C	C	C	C	C	C	C	C	G	G	C	C	C	GACGTGATAGGTCCTCTTCTGAGG(G/C)AACCAGCCTCCAGTACCCAACTGACC
173401229		rs3684527		G	G	G	G	G	G	G	G	A	A	A	A	A	A	A	A	G	G	A	A	A	AGCCTCCAGTACCCAACTGACC(G/A)CAAGCAGGGTGACTCATTCCTGAGTCA
173401252		rs3684553		A	A	A	A	A	A	A	C	C	C	C	C	C	C	C	C	C	A	C	C	C	CCGCAAGCAGGGTGACTCATTCCTG(A/C)GTCAACCATCAGAAACCTGTGACTCCAGC
173401253		rs3684555		G	G	G	G	G	G	G	T	T	T	T	T	T	T	T	T	T	G	T	T	T	ACCGCAAGCAGGGTGACTCATTCCTGA(G/T)TCAACCATCAGAAACCTGTGACTCCAG
173401270		rs3684583		T	T	T	T	T	T	T	C	C	C	C	C	C	C	C	C	C	T	C	C	C	ACTCATTCCTGAGTCAACCATCAGAAAC(T/C)GTGACTCCAGCCTTTGAGACTCTTCACTC
173401321		no		C	C	C	C	C	C	C	C	C	C	C	C	C	C	C	C	T	C	C	C	C	CTTCACTCTTGCTCCCTCCGTCAATGAGC(C/T)GCTCTGCATGGTCTGCTGTTGGCTTCCC
173401329		rs31538131		A	A	A	A	A	A	A	A	A	A	G	A	G	A	A	A	A	A	A	G	G	CCCTCCGTCAATGAGCCGCTCTGC(A/G)TGGTCTGCTGTTGGCTTCCCCAGG
173401330		no		T	T	T	T	T	T	T	T	T	T	T	T	T	T	T	T	C	T	T	T	T	CCCTCCGTCAATGAGCCGCTCTGCA(T/C)GGTCTGCTGTTGGCTTCCCCAGG
173409419		rs31474511		G	G	G	G	G	G	G	G	G	T	G	T	G	T	G	G	G	G	T	G	G	AACATTCAGATATATAAAATTTAAAA(G/T)TGTTTAATGGATTTTAATGATCTGCATAT
173409440		rs31537005		T	T	T	T	T	T	T	T	C	C	C	C	C	C	C	C	C	C	C	C	C	TTAAAAGTGTTTAATGGATTTTAATGA(T/C)CTGCATATGTGTGTCTGTGTGTTCCTACT
173409482		rs31825605		A	A	A	A	A	A	A	A	C	C	C	C	C	C	C	C	C	C	C	C	C	TCTGTGTGTTCCTACTGTTCTTTATAAC(A/C)ATATGGTAGTTTTAAAATTATTATACAG
173409507		rs32586671		A	A	A	A	A	A	A	A	G	G	G	G	G	G	G	G	G	G	G	G	G	ATAACCATATGGTAGTTTTAAAATTATTAT(A/G)CAGGGTGATGCATAAAGATTATACACCTT
173433719	Rebfbp2 UTR	no		A	A	A	A	A	A	A	A	A	T	A	T	A	T	A	A						AGAGGCGGAGTCAAGGCGGGGGAATC(A/T)TTGAATTTGAGTACTTTCTGGTCTGCACC
173433732	Rebfbp2 utr	rs31537263		A	A	A	A	A	A	A	C	C	C	C	C	C	C	C	C						TCAAGGCGGGGGAATCATTGAATTTGAGT(A/C)CTTTCTGGTCTGCACCGCGAGGGCCGG
173433735	Rebfbp2 utr	no		T	T	T	T	T	T	T	A	A	A	A	A	A	A	A	A						AGGCGGGGGAATCATTGAATTTGAGTACT(T/A)TCTGGTCTGCACCGCGAGGGCCGGGC
173433765	Rebfbp2 utr	no		T	T	T	T	T	T	T	C	C	C	C	C	C	C	C	C						TGGTCTGCACCGCGAGGGCCGGGCCAG(T/C)CAGGCCCGGATCCGCGCCCGCCATGG
173445736		no		C	C	C	C	C	C	C	C	T	C	C	C	C	C	T	T						GCTTTCCAGAACCCTGGCTACTTCGACAT(C/T)CAGGCTGAGAACCTGGGCATCTGGCATG
173445785		no		A	A	A	A	A	A	A	A	A	C	A	C	A	C	A	A						TGGCATGTGCCCAACAAAAGCCCCCTG(A/C)AAAACTGGAGGAAGAGCTCCCTGCT
173445787		no		A	A	A	A	A	A	A	A	A	C	A	C	A	C	A	A						ATGTGCCCAACAAAAGCCCCCTGAA(A/C)AACTGGAGGAAGAGCTCCCTGCTGA
173445799		rs30465989		G	G	G	G	G	G	G	G	G	C	G	C	G	C	G	G						AAAGCCCCCTGAAAAACTGGAGGAA(G/C)AGCTCCCTGCTGAGGTACCGCACCTTC
173445819		no		G	G	G	G	G	G	G	G	A	C	G	C	G	C	A	A						GAGGAAGAGCTCCCTGCTGAGGTACC(G/A)CACCTTCACTGGCTTCCTGCAGCACTTG
173446978		no		A	A	A	A	A	A	A	A	T	T	T	T	T	T	T	T						GGGCAGTGTTGGACTTACCGTGGCCC(A/T)GCATTACCTGTGGTCTATGACTTTGGT
173446982		no		T	T	G	T	T	G	G	G	G	G	G	G	G	G	G	G						AGTGTTGGACTTACCGTGGCCCAGCA(T/G)TACCTGTGGTCTATGACTTTGGTGATGCT
173446983		no		T	T	T	T	T	T	T	T	T	T	A	T	A	T	T	T						AGTGTTGGACTTACCGTGGCCCAGCAT(T/A)ACCTGTGGTCTATGACTTTGGTGATGCT
173447040		no		A	A	A/C	A	A	A/C	A/C	C	C	C	C	C	C	C	A/C	A/C						CAGAAGACAGCCTCTTATTACTCCCCCT(A/C)TGGCCAGAGTGAGTCTATTAATGCTC
173447053		no		G	G	A	G	G	A	A	A	A	A	A	A	A	A	A	A						CTTATTACTCCCCCTATGGCCAGAGTGA(G/A)TCTATTAATGCTCCTCTGAACTCTCTG
173448381	Itln ex8	no	F/F	A	A	G	A	A	G	G	G	A	A	A	G	G	G	A	A						CAGGGCCAATCCCGCAGAGTTCTCAGCGATA(A/G)AACAGAAGCACAGCTGCTTCAGTTATCT
173448430	Itln ex8	no	N/I	T	T	A	T	T	A	A	A	A	A	A	A	A	A	A	A						TTATCTTCCGGCTACTGCTGTACCCA(T/A)TGTGAGTTCCATATCCATCCCAATCAAAT
173448449	Itln ex8	no	D/N	C	C	C	C	C	C	C	T	T	T	T	T	T	T	T	T						TGTACCCATTGTGAGTTCCATATCCAT(C/T)CCAATCAAATGACGCAAAGTCTCCACACTGCA
173448461	Itln ex8	no	S/A	A	A	A	A	A	A	A	C	C	C	C	C	C	C	A	A						TTCCATATCCATCCCAATCAAATG(A/C)CGCAAAGTCTCCACACTGCACGGGGTTACCTTCT
173448462	Itln ex8	no	A/A	C	C	C	C	C	C	C	A	A	A	A	A	A	A	A	A						AGTTCCATATCCATCCCAATCAAATGA(C/A)GCAAAGTCTCCACACTGCACGGGGTTACCTT
173460683	Itln ex6	no	V/V	C	C	C	C	C	C	C	C	T	T	C	T	C	T	T	T						TTCCGAGCATCACCAAAGTCATAGAC(C/T)ACAGGTAATGCTGGGCCATTGTCAGTCCAAC
174460698	Itln ex6	no	G/G	G	G	G	G	G	G	G	G	A	G	G	A	G	A	A	A						CAAAGTCATAGACCACAGGTAATGCTGG(G/A)CCATTGTCAGTCCAACACTTTCCTTCTCCGT
174460726	Itln ex6	no	G/E	C	C	C	C	C	C	C	T	C	C	C	C	T	C	C	C						GACCATTGTCAGTCCAACACTTTCCTTCT(C/T)CGTATTTCACTGGGTACTTCTACAAAGAAGAAAA
174460737	Itln ex6	no	P/P	T	T	T	T	T	T	T	T	C	C	C	C	T	C	C	C						TGTCAGTCCAACACTTTCCTTCTCCGTATTTCAC(T/C)GGGTACTTCTACAAAGAAGAAAAGAAGGTA
173460748	Itln in5	no		A	A	A	A	A	A	A	G	A	A	A	A	G	A	A	A						CTTCTCCGTATTTCACTGGGTACTTCT(A/G)CAAAGAAGAAAAGAAGGTACTGGGTAAGGAC
173460763	Itln in5	no		A	A	A	A	A	A	A	G	A	A	A	A	G	A	A	A						TTCACTGGGTACTTCTACAAAGAAGAAAAGA(A/G)GGTACTGGGTAAGGACTACAGCATTGGA
173461153	Itln in5	no		T	T	T/A	T	T	A	T/A	A	A	A	A	A	A	A	A	A						CTCACACCCATGAGAAGAAGCCTCAGCCAGT(T/A)GTTTTGAGTACCTTGTAGAGGCCAAACAGAT
173461207	Itln ex5	no	K/Q	T	T	T/G	T	T	T/G	G	G	T	T	T	G	G	G	T	G						AAGAAGCCTCAGCCAGTTGTTTTGAGTACCT(T/G)GTAGAGGCCAAACAGATTATGTCCCAA
173461240	Itln ex5	rs31537348	K/N	C	C	C/G	C	C	C/G	G	G	C	C	C	C/G	C/G	C/G	C	C/G						GTGAAGGTGCGGTACCTCAGCAGGGAGCT(C/G)TTCCTCCAGTTGTGCAGGGGGCTTTTGTTG
173461276	Itln ex5	rs31537347	H/H	G	G	A/G	G	G	A	A/G	A	A	A	A	A	A	A	A	A						GTTGTGCAGGGGGCTTTTGTTGGGCAC(G/A)TGCCAGATGCCCAGGTTCTCAGCCTGGAT
173461341	Itln in4	rs31537345		A	A	C	A	A	T	C	T	A	T	T	T	T	T	T	C						AAGTAGCCAGGGTTCTGGAAAGCAAGCAACA(A/C/T)TGAGCCTGACCAGAGCAGGAGAGTTCACT
173461659	Itln ex4	no	A/G	G	G	G	G	G	G	G	G	C/G	C/G	C/G	C/G	C/G	C/G	G	G						ACCAACCTTGTAGTCATCACTTGTGGCA(G/G&C)CCTCTGCAGACCCAAAGGTGTTGTAGTTGGCC
173461745	Itln ex4	no	R/R	G	G	G	G	G	G	G	G	T	T	T	T	T	T	G	G						AGTCAGCTCTGTTGCCTTGCTGACTGGACCA(G/T)CGATCACCCACAGTGCACTTCCCACGCATG
173463512	Itln ex3	no	H/D	G	G	G	G	G	G	G	C/G	C/G	C/G	C/G	C/G	C/G	C/G	C/G	C/G						ATGCTTCCTCACTCACCTTGTGCCTTTGTGT(G/G&C)CTCCTGCTTGATTTCCTTGCAGCTTCTGG
173463539	Itln ex3	no	R/W	C	C	C	C	C	C	C	C	T/C	T/C	T/C	T/C	T/C	T/C	C	C						TCACTCACCTCCTGCTTGATTTCCTTGCAGCTT(C/T&C)GGGCAGAGAGGAAAAGAAAGAATTGCCCCAC
173463604	ltln in2	rs30897699		G	G	G	G	G	G	G	C/G	C/G	C/G	C/G	C/G	C/G	C/G	C/G	C/G						TGTTGGTGTCCAGGTTCTCTTCAGCTAGGGAA(G/G&C)ATGCAGAGGTTCACTGTTATGTGACACCCAGG
173463621	ltln in2	no		T	T	T	T	T	T	T	T	T	T	T	T/G	T/G	T/G	T	T						CTTCAGCTAGGGAAGATGCAGAGGTTCACTG(T/G)TATGTGACACCCAGGCTCCCCTTGTCAT
173470451		rs30610193		C	C	C	C	C	C	C	T	T	T	T	T	T	T	T	T						TCCTTTGAAGTTACTAGCAAACTTT(C/T)ATGAGGCTGTATTTGTTAAGCCAATGTTT
173470477		no		G	G	G	G	G	G	G	A	A	A	A	A	A	A	A	A						CATGAGGCTGTATTTGTTAAGCCAAT(G/A)TTTTCTTTGTATATTTACATAGTTCCATAAT
173470971		rs31052396		TG	TG	CA	TG	TG	CA	CA	CA	CA	CA	CA	CA	CA	CA	CA	CA						CACACCAAACATTTACAACAAACTCTACCTAAG(TG/CA)AGAGCAGTGAGGAGT
173471547		rs32465824		A	A	T	A	A	T	T	T	T	T	T	T	T	T	T	T	T	T	T	T	T	TCTCTCATTCACGGCTCTCTCCAACTTTCTAA(A/T)ACTCCACCCCCACCTTTCCCTTCCAT
173471548		rs32288439		A	A	T/C	A	A	T/C	T	T	T/C	C	C	C	C	C	C	C	C	T/C	C	T	T	TCTCTCATTCACGGCTCTCTCCAACTTTCTAAA(A/T/C)CTCCACCCCCACCTTTCCCTTCCAT
173471558		no		C	C	T	C	C	T	T	T	T	T	T	T	T	T	T	T	C	T	T	T	T	TCTCCAACTTTCTAAAAACTCCACCCC(C/T)ACCTTTCCCTTNCATTGTCCAACCATAGGCT
173471803		rs32352885		G	G	G	G	G	G	G	T	A	A	A	A	A	A	A	G	G	T	A	T	A	TATAAATTAAGCATAGCCTTTTTCCTC(G/A)TCAGGCATCTGAAGACAAGATGGGTCAC
173471806		rs31426702		A	A	A	A	A	A	A	A	G	G	G	G	G	G	G	A	G	G	G	A	G	AAATTAAGCATAGCCTTTTTCCTCATC(A/G)GGCATCTGAAGACAAGATGGGTCACCAG
173471807		no		G	G	G	G	G	G	G	G	G	G	G	G	G	G	G	G	G	G	G	A	G	AAATTAAGCATAGCCTTTTTCCTCATCA(G/A)GCATCTGAAGACAAGATGGGTCACCAG
173471809		no		C	C	C	C	C	C	C	C	C	C	C	C	C	C	C	C	C	C	C	A	C	AAATTAAGCATAGCCTTTTTCCTCATCAGG(C/A)ATCTGAAGACAAGATGGGTCACCAG
173471848		no		T	T	T	T	T	T	T	C	T	T	T	T	T	T	T	T	C	C	T	C	T	ATGGGTCACCAGTAGCTCTACTGGAG(T/C)CACGGTGGAAGTTCGGCCAAGGTTCCTAC
173471852		no		GG	GG	GG	GG	GG	GG	GG	AA	GG	GG	GG	GG	GG	GG	GG	GG	AA	AA	GG	AA	GG	GTCACCAGTAGCTCTACTGGAGTCAC(GG/AA)TGGAAGTTCGGCCAAGGTTCCTACTCT
173471855		rs31490897		T	T	T	T	T	T	T	C	C	C	C	C	C	C	C	T	C	C	C	C	C	CCAGTAGCTCTACTGGAGTCACGG(T/C)GGAAGTTCGGCCAAGGTTCCTACTCTTGC
173471856		no		G	G	G	G	G	G	G	A	G	G	G	G	G	G	G	G	A	A	G	A	G	CCAGTAGCTCTACTGGAGTCACGGT(G/A)GAAGTTCGGCCAAGGTTCCTACTCTTGC
173471873		no		T	T	T	T	T	T	T	G	T	T	T	T	T	T	T	T	G	G	T	T	T	GTCACGGTGGAAGTTCGGCCAAGGT(T/G)CCTACTCTTGCCGCGTCTGCTCTAACTGCC
173471877		no		A	A	A	A	A	A	A	G	A	A	A	A	A	A	A	A	G	G	A	A	A	ACGGTGGAAGTTCGGCCAAGGTTCCT(A/G)CTCTTGCCGCGTCTGCTCTAACTGCCAC
173471885		no		C	C	C	C	C	C	C	A	C	C	C	C	C	C	C	C	A	A	C	A	C	AGTTCGGCCAAGGTTCCTACTCTTGC(C/A)GCGTCTGCTCTAACTGCCACGGTCTGA
173471886		no		G	G	G	G	G	G	G	G	G	G	G	G	G	G	G	G	G	G	G	A	G	AGTTCGGCCAAGGTTCCTACTCTTGCC(G/A)CGTCTGCTCTAACTGCCACGGTCTGA
173471893		no		C	C	C	C	C	C	C	C	C	C	C	C	C	C	C	C	C	C	C	T	C	GCCAAGGTTCCTACTCTTGCCGCGTCTG(C/T)TCTAACTGCCACGGTCTGATCCATAAATA
173471895		no		C	C	C	C	C	C	C	C	C	C	C	C	C	C	C	C	T	C	C	T	C	CAAGGTTCCTACTCTTGCCGCGTCTGCT(C/T)TAACTGCCACGGTCTGATCCATAAATAC
173471899		no		C	C	C	C	C	C	C	C	C	C	C	C	C	C	C	C	T	C	C	C	C	GTTCCTACTCTTGCCGCGTCTGCTCTAA(C/T)TGCCACGGTCTGATCCATAAATACAAGCTG
173471900		no		T	T	T	T	T	T	T	T	T	T	T	T	T	T	T	T	C	T	T	C	T	TTCCTACTCTTGCCGCGTCTGCTCTAAC(T/C)GCCACGGTCTGATCCATAAATACAAGCTG
173471901		no		G	G	G	G	G	G	G	G	G	G	G	G	G	G	G	G	G	G	G	T	G	TCCTACTCTTGCCGCGTCTGCTCTAACT(G/T)CCACGGTCTGATCCATAAATACAAGCTGAA
173471905		rs31443070		C	C	C	C	C	C	C	C	T	T	T	T	T	T	T	C	C	C	T	T	T	TCTTGCCGCGTCTGCTCTAACTGCCA(C/T)GGTCTGATCCATAAATACAAGCTGAACATGT
173471917		no		T	T	T	T	T	T	T	C	T	T	T	T	T	T	T	T	C	C	T	C	T	CTGCTCTAACTGCCACGGTCTGATCCA(T/C)AAATACAAGCTGAACATGTGCCGCCAG
173471924		no		A	A	A	A	A	A	A	T	A	A	A	A	A	A	A	A	T	T	A	T	A	ACTGCCACGGTCTGATCCATAAATAC(A/T)AGCTGAACATGTGCCGCCAGTGCTTCCA
173471950		no		-	-	-	-	-	-	-	-	-	-	-	-	-	-	-	-	CT	-	-	-	-	CAAGCTGAACATGTGCCGCCAGTGCTT(-/CT)CCAGCAGTACTTAAAGGACATAGGCTTCAT
173471997		no		G	G	G	G	G	G	G	G	G	G	G	G	G	G	G	G	G	G	G	C	G	ATAGGCTTCATTAAGTTGGACTAAACGA(G/C)CTTGAATGGATTGTATGACTGTCTACCAAGT
173472554		rs32726328		G	G	G	G	G	G	G	G	T	T	T	T	T	T	T	T						CTTTGTAAAGCAGAGCTGTGAAGGAC(G/T)GCTTACCCTGTCTTGACAGAGCTATCAG
173472818		no		A	A	A	A	A	A	A	A	T	T	T	T	T	T	T	T						TCCTGTATAGGCTGCCCATGGAAGG(T/C)ATGGCCCAGATGTTTTCCCTGCTCAAAA
173472819		rs31280501		T	T	T	T	T	T	T	C	C	C	C	C	C	C	C	C						CATATGCTGTGGACTTTTGACACTTTTGC(A/T)GACGATTTATTTACGTAAAGTATATC
173477885		no		C	C	C	C	C	C	C	T	T	T	T	T	T	T	T	T						AAGGTGTGTCTTCCCACCTCAAAGATC(C/T)GAATTAGAAGTGGATCTTCCTACTTCA
173483044		rs31727577		T	T	T	T	T	T	T	C	C	C	C	C	C	C	C	C						GGGGTGTGGAATTCAGCATAGCAA(T/C)ACACTATTGGCTTATTCAAACATCAGCA
173483171		rs32284245		A	A	A	A	A	A	A	G	G	G	G	G	G	G	G	G						TGTCCTCACATTCCTCTTTATCTTTAAG(A/G)TTAAGCTGTTCCCAGGAATGTTTTAA
173483211		rs32673332		T	T	T	T	T	T	T	C	C	C	C	C	C	C	C	C						CCAGGAATGTTTTAACTATGGGGCATAC(T/C)CGGGTTTGTTTTTCTTTTTTCTTAGCCC
173483302		rs33851400		T	T	T	T	T	T	T	C	C	C	C	C	C	C	C	C						AGCAATTTCTGAGCACTTTATATGACTTACAGGT(T/C)TTGAAATTTCATTTCTTTCAG
173503817	CD244 ex2	rs31537918		C	C	C	C	C	C	C	T	C	C	T	C	T	C	C	C	C	C	C	C	C	TTTCTTTTCTTTTCTTTTTTTCTAGACTGC(C/T)CAGATTCTTCTGAAGAAGTGGTTGGTGTCT
173503826	CD244 ex2	no		T	T	T	T	T	T	T	T	T	T	C	T	C	T	T	T	T	T	T	T	T	TTCTTTTTTTCTAGACTGCCCAGATTCT(T/C)CTGAAGAAGTGGTTGGTGTCTCAGGAAAG
173503837	CD244 ex2	no		G	G	G	G	G	G	G	G	G	G	T	G	T	G	G	G	G	G	G	G	G	AGACTGCCCAGATTCTTCTGAAGAAGT(G/T)GTTGGTGTCTCAGGAAAGCCTGTCCAGCT
173503838	CD244 ex2	rs31537917		G	G	G	G	G	G	G	G	A	A	G	A	G	A	A	A	G	G	A	A	A	GACTGCCCAGATTCTTCTGAAGAAGTG(G/A)TTGGTGTCTCAGGAAAGCCTGTCCAGCT
173503863	CD244 ex2	no		A	A	A	A	A	A	A	G	A	A	G	A	G	A	A	A	A	A	A	A	A	GTTGGTGTCTCAGGAAAGCCTGTCC(A/G)GCTGAGGCCTTCCAACATACAGACAAAAG
173503865	CD244 ex2	no		C	C	C	C	C	C	C	T	C	C	C	C	C	C	C	C	C	C	C	C	C	TTGGTGTCTCAGGAAAGCCTGTCCAG(C/T)TGAGGCCTTCCAACATACAGACAAAAGA
173503898	CD244 ex2	no		T	T	T	T	T	T	T	T	A	A	T	A	T	A	A	A	T	A	A	A	A	AGGCCTTCCAACATACAGACAAAAGATGTT(T/A)CTGTTCAATGGAAGAAGACAGAACA
173503899	CD244 ex2	no		C	C	C	C	C	C	C	T	C	C	C	C	C	C	C	C	C	C	C	C	C	CCTTCCAACATACAGACAAAAGATGTTT(C/T)TGTTCAATGGAAGAAGACAGAACAGGGCT
173503901	CD244 ex2	no		G	G	G	G	G	G	G	A	G	G	G	G	G	G	G	G	G	G	G	G	G	TTCCAACATACAGACAAAAGATGTTTCT(G/A)TTCAATGGAAGAAGACAGAACAGGGCT
173503902	CD244 ex2	no		T	T	T	T	T	T	T	T	C	C	C	C	C	C	C	C	T	C	C	C	C	CCAACATACAGACAAAAGATGTTTCTG(T/C)TCAATGGAAGAAGACAGAACAGGGCTCAC
173503917	CD244 ex2	no		C	C	C	C	C	C	C	C	G	G	A	G	A	G	G	G	C	G	G	G	G	AGATGTTTCTGTTCAATGGAAGAAGA(C/G/A)AGAACAGGGCTCACACAGAAAAATTGA
173503920	CD244 ex2	no		A	A	A	A	A	A	A	A	A	A	T	A	T	A	A	A	A	A	A	A	A	ATGTTTCTGTTCAATGGAAGAAGACAG(A/T)ACAGGGCTCACACAGAAAAATTGAGATC
173503931	CD244 ex2	no		C	C	C	C	C	C	C	C	C	C	G	C	G	C	C	C	C	C	C	C	C	ATGGAAGAAGACAGAACAGGGCTCA(C/G)ACAGAAAAATTGAGATCCTGAATTGGTAT
173503935	CD244 ex2	rs31537915		G	G	G	G	G	G	G	C	C	C	C	C	C	C	C	C	C	C	C	C	C	AAGAAGACAGAACAGGGCTCACACA(G/C)AAAAATTGAGATCCTGAATTGGTATAATG
173503939	CD244 ex2	no		A	A	A	A	A	A	A	C	A	A	C	A	C	A	A	A	A	A	A	A	A	AAGACAGAACAGGGCTCACACAGAAA(A/C)ATTGAGATCCTGAATTGGTATAATGATG
173503941	CD244 ex2	no		T	T	T	T	T	T	T	C	T	T	C	T	C	T	T	T	T	T	T	T	T	ACAGAACAGGGCTCACACAGAAAAA(T/C)TGAGATCCTGAATTGGTATAATGATGGTCC
173503953	CD244 ex2	no		A	A	A	A	A	A	A	C	A	A	T	A	T	A	A	A	A	A	A	A	A	CTCACACAGAAAAATTGAGATCCTGA(A/C)TTGGTATAATGATGGTCCCAGTTGGTCA
173503956	CD244 ex2	no		G	G	G	G	G	G	G	G	G	G	C	G	C	G	G	G	G	G	G	G	G	TCACACAGAAAAATTGAGATCCTGAATT(G/C)GTATAATGATGGTCCCAGTTGGTCAA
173503959	CD244 ex2	rs31537914		A	A	A	A	A	A	A	G	G	G	G	G	G	G	G	G	G	G	G	G	G	AGAAAAATTGAGATCCTGAATTGGT(A/G)TAATGATGGTCCCAGTTGGTCAAATGTAT
173503963	CD244 ex2	no		T	T	T	T	T	T	T	C	T	T	T	T	T	T	T	T	T	T	T	T	T	AAAATTGAGATCCTGAATTGGTATAA(T/C)GATGGTCCCAGTTGGTCAAATGTATCT
173503964	CD244 ex2	no		G	G	G	G	G	G	G	A	G	G	A	G	A	G	G	G	G	G	G	G	G	AAAATTGAGATCCTGAATTGGTATAAT(G/A)GTGGTCCCAGTTGGTCAAATGTATCTT
173503965	CD244 ex2	no		A	A	A	A	A	A	A	A	G	G	A	G	A	G	G	G	A	A	G	G	G	AATTGAGATCCTGAATTGGTATAATG(A/G)TGGTCCCAGTTGGTCAAATGTATCTTTTA
173503966	CD244 ex2	no		T	T	T	T	T	T	T	G	T	T	T	T	T	T	T	T	T	T	T	T	T	AATTGAGATCCTGAATTGGTATAATGA(T/G)GGTCCCAGTTGGTCAAATGTATCTTTTA
173503967	CD244 ex2	no		G	G	G	G	G	G	G	A	G	G	A	G	A	G	G	G	G	G	G	G	G	ATTGAGATCCTGAATTGGTATAATGAT(G/A)GTCCCAGTTGGTCAAATGTATCTTTTAGT
173503968	CD244 ex2	no		G	G	G	G	G	G	G	A	G	G	A	G	A	G	G	G	G	G	G	G	G	TTGAGATCCTGAATTGGTATAATGATG(G/A)TCCCAGTTGGTCAAATGTATCTTTTAGTGA
173503970	CD244 ex2	no		-	-	-	-	-	-	-	-	-	-	A	-	A	-	-	-	-	-	-	-	-	GAGATCCTGAATTGGTATAATGATGGT(-/A)CCCAGTTGGTCAAATGTATCTTTTAGTGA
173503970	CD244 ex2	no		C	C	C	C	C	C	C	T	C	C	A	C	A	C	C	C	C	C	C	C	C	GATCCTGAATTGGTATAATGATGGT(C/T/A)CCAGTTGGTCAAATGTATCTTTTAGTGATA
173503971	CD244 ex2	no		C	C	C	C	C	C	C	C	C	C	T	C	T	C	C	C	C	C	C	C	C	AGATCCTGAATTGGTATAATGATGGTC(C/T)CAGTTGGTCAAATGTATCTTTTAGTGAT
173503972	CD244 ex2	no		C	C	C	C	C	C	C	C	C	C	A	C	A	C	C	C	C	C	C	C	C	AGATCCTGAATTGGTATAATGATGGTCC(C/A)AGTTGGTCAAATGTATCTTTTAGTGAT
173503974	CD244 ex2	no		-	-	-	-	-	-	-	-	-	-	T	-	T	-	-	-	-	-	-	-	-	TCCTGAATTGGTATAATGATGGTCCA(-/T)GTTGGTCAAATGTATCTTTTAGTGATATCT
173503974	CD244 ex2	no		G	G	G	G	G	G	G	T	G	G	A	G	A	G	G	G	G	G	G	G	G	GATCCTGAATTGGTATAATGATGGTCCA(G/T/A)TTGGTCAAATGTATCTTTTAGTGATATCT
173503977	CD244 ex2	no		G	G	G	G	G	G	G	G	G	G	A	G	A	G	G	G	G	G	G	G	G	ATCCTGAATTGGTATAATGATGGTCCAGTT(G/A)GTCAAATGTATCTTTTAGTGATATCTA
173503978	CD244 ex2	no		G	G	G	G	G	G	G	C	G	G	A	G	A	G	G	G	G	G	G	G	G	TCCTGAATTGGTATAATGATGGTCCAGTTG(G/C/A)TCAAATGTATCTTTTAGTGATATCTAT
173503979	CD244 ex2	no		T	T	T	T	T	T	T	C	T	T	T	T	T	T	T	T	T	C	T	T	T	CCTGAATTGGTATAATGATGGTCCAGTTGG(T/C)CAAATGTATCTTTTAGTGATATCTATG
173503980	CD244 ex2	no		C	C	C	C	C	C	C	C	C	C	A	C	A	C	C	C	C	C	C	C	C	TGAATTGGTATAATGATGGTCCAGTTGGT(C/A)AAATGTATCTTTTAGTGATATCTATGG
173503982	CD244 ex2	no		-	-	-	-	-	-	-	-	-	-	T	-	T	-	-	-	-	-	-	-	-	GAATTGGTATAATGATGGTCCAGTTGGTCA(-/T)AATGTATCTTTTAGTGATATCTATGGTT
173503983	CD244 ex2	no		A	A	A	A	A	A	A	C	A	A	A	A	A	A	A	A	A	A	A	A	A	TTGGTATAATGATGGTCCAGTTGGTCA(A/C)ATGTATCTTTTAGTGATATCTATGGTTTT
173503985	CD244 ex2	no		G	G	G	G	G	G	G	G	G	G	A	G	A	G	G	G	G	G	G	G	G	GGTATAATGATGGTCCAGTTGGTCAAAT(G/A)TATCTTTTAGTGATATCTATGGTTTTG
173503986	CD244 ex2	no		T	T	T	T	T	T	T	T	T	T	A	T	A	T	T	T	T	T	T	T	T	GTATAATGATGGTCCAGTTGGTCAAATG(T/A)ATCTTTTAGTGATATCTATGGTTTTGATTA
173503987	CD244 ex2	no		A	A	A	A	A	A	A	G	A	A	T	A	T	A	A	A	A	A	A	A	A	ATAATGATGGTCCAGTTGGTCAAATGT(A/T/G)TCTTTTAGTGATATCTATGGTTTTGATTATGG
173503988	CD244 ex2	no		T	T	T	T	T	T	T	G	T	T	G	T	G	T	T	T	T	T	T	T	T	GTATAATGATGGTCCAGTTGGTCAAATGTA(T/G)CTTTTAGTGATATCTATGGTTTTGATT
173503992	CD244 ex2	rs31537443		T	T	T	T	T	T	T	C	T	T	C	T	C	T	T	T	C	T	T	T	T	ATGATGGTCCAGTTGGTCAAATGTATCTT(T/C)TAGTGATATCTATGGTTTTGATTATGGG
173503993	CD244 ex2	no		T	T	T	T	T	T	T	T	T	T	C	T	C	T	T	T	T	T	T	T	T	TGATGGTCCAGTTGGTCAAATGTATCTTT(T/C)AGTGATATCTATGGTTTTGATTATGGGGAT
173503996	CD244 ex2	no		-	-	-	-	-	-	-	-	-	-	A	-	A	-	-	-	-	-	-	-	-	GGTCCAGTTGGTCAAATGTATCTTTTAG(-/A)TGATATCTATGGTTTTGATTATGGGGATT
173503998	CD244 ex2	no		A	A	A	A	A	A	A	A	A	A	C	A	C	A	A	A	A	A	A	A	A	CCAGTTGGTCAAATGTATCTTTTAGTG(A/C)TATCTATGGTTTTGATTATGGGGATTTTG
173503999	CD244 ex2	no		T	T	T	T	T	T	T	T	T	T	T	T	T	T	T	T	T	G	T	T	T	CCAGTTGGTCAAATGTATCTTTTAGTGA(T/G)ATCTATGGTTTTGATTATGGGGATTTTG
173504000	CD244 ex2	no		-	-	-	-	-	-	-	-	-	-	C	-	C	-	-	-	-	-	-	-	-	AGTTGGTCAAATGTATCTTTTAGTGAT(-/C)ATCTATGGTTTTGATTATGGGGATTT
173504001	CD244 ex2	rs31537442		T	T	T	T	T	T	T	T	T	T	A	T	A	T	T	T	T	T	T	T	T	CCAGTTGGTCAAATGTATCTTTTAGTGATA(T/A)CTATGGTTTTGATTATGGGGATTTTGC
173504004	CD244 ex2	rs31011456		A	A	A	A	A	A	A	T	A	A	G	A	G	A	A	A	A	A	A	A	A	TGGTCAAATGTATCTTTTAGTGATATCT(A/T/G)TGGTTTTGATTATGGGGATTTTGCTCT
173504008	CD244 ex2	no		-	-	-	-	-	-	-	-	-	-	C	-	C	-	-	-	-	-	-	-	-	TCAAATGTATCTTTTAGTGATATCTATGG(-/C)TTTTGATTATGGGGATTTTGCTCTTAG
173504011	CD244 ex2	no		-	-	-	-	-	-	-	-	-	-	C	-	C	-	-	-	-	-	-	-	-	ATGTATCTTTTAGTGATATCTATGGTT(-/C)TTGATTATGGGGATTTTGCTCTTAGTATCAA
173504012	CD244 ex2	no		-	-	-	-	-	-	-	-	-	-	A	-	A	-	-	-	-	-	-	-	-	ATGTATCTTTTAGTGATATCTATGGTTT(-/A)TGATTATGGGGATTTTGCTCTTAGT
173504012	CD244 ex2	no		-	-	-	-	-	-	-	-	-	-	G	-	G	-	-	-	-	-	-	-	-	TATCTTTTAGTGATATCTATGGTTT(-/G)TGATTATGGGGATTTTGCTCTTAGTATCAA
173504015	CD244 ex2	no		-	-	-	-	-	-	-	-	-	-	A	-	A	-	-	-	-	-	-	-	-	ATCTTTTAGTGATATCTATGGTTTTGAT(-/A)TATGGGGATTTTGCTCTTAGTATCAAGTC
173504015	CD244 ex2	no		T	T	T	T	T	T	T	T	G	G	T	G	T	G	G	G	G	G	G	G	G	TCTTTTAGTGATATCTATGGTTTTGAT(T/G)ATGGGGATTTTGCTCTTAGTATCAAGT
173504016	CD244 ex2	no		A	A	A	A	A	A	A	A	A	A	C	A	C	A	A	A	A	A	A	A	A	TTTTAGTGATATCTATGGTTTTGATT(A/C)TGGGGATTTTGCTCTTAGTATCAAGTCAG
173504018	CD244 ex2	no		G	G	G	G	G	G	G	G	G	G	A	G	A	G	G	G	G	G	G	G	G	TTTAGTGATATCTATGGTTTTGATTAT(G/A)GGGATTTTGCTCTTAGTATCAAGTCA
173504019	CD244 ex2	no		G	G	G	G	G	G	G	G	A	A	T	A	T	A	A	A	A	A	A	A	A	TTAGTGATATCTATGGTTTTGATTATG(G/A/T)GGATTTTGCTCTTAGTATCAAGTCAG
173504022	CD244 ex2	no		A	A	A	A	A	A	A	A	A	A	C	A	C	A	A	A	A	A	A	A	A	TAGTGATATCTATGGTTTTGATTATGGGG(A/C)TTTTGCTCTTAGTATCAAGTCAGCTAAG
173504026	CD244 ex2	no		T	T	T	T	T	T	T	T	T	T	G	T	G	T	T	T	T	T	T	T	T	ATATCTATGGTTTTGATTATGGGGATTT(T/G)GCTCTTAGTATCAAGTCAGCTAAGCTGCA
173504027	CD244 ex2	no		G	G	G	G	G	G	G	G	G	G	A	G	A	G	G	G	G	G	G	G	G	ATATCTATGGTTTTGATTATGGGGATTTT(G/A)CTCTTAGTATCAAGTCAGCTAAGCTGCA
173504028	CD244 ex2	no		C	C	C	C	C	C	C	C	C	C	T	C	T	C	C	C	C	C	C	C	C	CTATGGTTTTGATTATGGGGATTTTG(C/T)TCTTAGTATCAAGTCAGCTAAGCTGCAA
173504030	CD244 ex2	no		C	C	C	C	C	C	C	C	C	C	A	C	A	C	C	C	C	C	C	C	C	TCTATGGTTTTGATTATGGGGATTTTGCT(C/A)TTAGTATCAAGTCAGCTAAGCTGCAAGA
173504032	CD244 ex2	no		T	T	T	T	T	T	T	T	T	T	G	T	G	T	T	T	T	T	T	T	T	GGTTTTGATTATGGGGATTTTGCTCT(T/G)AGTATCAAGTCAGCTAAGCTGCAAGA
173504033	CD244 ex2	no		A	A	A	A	A	A	A	A	A	A	G	A	G	A	A	A	A	A	A	A	A	GTTTTGATTATGGGGATTTTGCTCTT(A/G)GTATCAAGTCAGCTAAGCTGCAAGACAGT
173504035	CD244 ex2	no		T	T	T	T	T	T	T	T	T	T	G	T	G	T	T	T	T	T	T	T	T	TTTGATTATGGGGATTTTGCTCTTAG(T/G)ATCAAGTCAGCTAAGCTGCAAGACAGT
173504038	CD244 ex2	no		C	C	C	C	C	C	C	C	C	C	T	C	T	C	C	C	C	C	C	C	C	TTGATTATGGGGATTTTGCTCTTAGTAT(C/T)AAGTCAGCTAAGCTGCAAGACAGTGGTC
173504039	CD244 ex2	no		A	A	A	A	A	A	A	A	A	A	T	A	T	A	A	A	A	A	A	A	A	ATTATGGGGATTTTGCTCTTAGTATC(A/T)AGTCAGCTAAGCTGCAAGACAGTGGTCAC
173504040	CD244 ex2	no		A	A	A	A	A	A	A	A	A	A	T	A	T	A	A	A	A	A	A	A	A	ATTATGGGGATTTTGCTCTTAGTATCA(A/T)GTCAGCTAAGCTGCAAGACAGTGGTCACT
173504042	CD244 ex2	no		T	T	T	T	T	T	T	T	T	T	del	T	del	T	T	T	T	T	T	T	T	GATTATGGGGATTTTGCTCTTAGTATCAAG(T/-)CAGCTAAGCTGCAAGACAGTGGTCAC
173504044	CD244 ex2	no		A	A	A	A	A	A	A	A	A	A	del	A	del	A	A	A	A	A	A	A	A	TGGGGATTTTGCTCTTAGTATCAAGTC(A/-)GCTAAGCTGCAAGACAGTGGTCACTAC
173504045	CD244 ex2	no		G	G	G	G	G	G	G	G	G	G	T	G	T	G	G	G	G	G	G	G	G	GGATTTTGCTCTTAGTATCAAGTCA(G/T)CTAAGCTGCAAGACAGTGGTCACTACCTG
173504048	CD244 ex2	rs31567683		A	A	A	A	A	A	A	A	C	C	T	C	T	C	C	C	C	A	C	C	C	GATTTTGCTCTTAGTATCAAGTCAGCT(A/C/T)AGCTGCAAGACAGTGGTCACTACCTGC
173504051	CD244 ex2	no		C	C	C	C	C	C	C	C	C	C	T	C	T	C	C	C	C	C	C	C	C	ATTTTGCTCTTAGTATCAAGTCAGCTAAG(C/T)TGCAAGACAGTGGTCACTACCTGCTG
173504052	CD244 ex2	no		T	T	T	T	T	T	T	T	T	T	A	T	A	T	T	T	T	T	T	T	T	TTTGCTCTTAGTATCAAGTCAGCTAAGC(T/A)GCAAGACAGTGGTCACTACCTGCTGG
173504053	CD244 ex2	no		G	G	G	G	G	G	G	G	G	G	T	G	T	G	G	G	G	G	G	G	G	TCTTAGTATCAAGTCAGCTAAGCT(G/T)CAAGACAGTGGTCACTACCTGCTGGA
173504057	CD244 ex2	no		G	G	G	G	G	G	G	A	G	G	G	G	G	G	G	G	G	G	G	G	G	TTAGTATCAAGTCAGCTAAGCTGCAA(G/A)ACAGTGGTCACTACCTGCTGGAGATCAC
173504058	CD244 ex2	no		A	A	A	A	A	A	A	A	A	A	T	A	T	A	A	A	A	A	A	A	A	TAGTATCAAGTCAGCTAAGCTGCAAG(A/T)CAGTGGTCACTACCTGCTGGAGATCACCA
173504061	CD244 ex2	no		G	G	G	G	G	G	G	G	G	G	del	G	del	G	G	G	G	G	G	G	G	TCAAGTCAGCTAAGCTGCAAGACA(G/-)TGGTCACTACCTGCTGGAGATCACCAAC
173504062	CD244 ex2	no		T	T	T	T	T	T	T	T	T	T	del	T	del	T	T	T	T	T	T	T	T	TCAAGTCAGCTAAGCTGCAAGACAG(T/-)GGTCACTACCTGCTGGAGATCACCAACA
173504064	CD244 ex2	no		G	G	G	G	G	G	G	G	G	G	C	G	C	G	G	G	G	G	G	G	G	CAAGTCAGCTAAGCTGCAAGACAGTG(G/C)TCACTACCTGCTGGAGATCACCAA
173504068	CD244 ex2	no		-	-	-	-	-	-	-	-	-	-	G	-	G	-	-	-	-	-	-	-	-	CAGCTAAGCTGCAAGACAGTGGTCA(-/G)CTACCTGCTGGAGATCACCAACACAGGCG
173504070	CD244 ex2	no		A	A	A	A	A	A	A	A	A	A	G	A	G	A	A	A	A	A	A	A	A	CAGCTAAGCTGCAAGACAGTGGTCACT(A/G)CCTGCTGGAGATCACCAACACAGGCGGA
173504072	CD244 ex2	no		C	C	C	C	C	C	C	C	C	C	T	C	T	C	C	C	C	C	C	C	C	GCTGCAAGACAGTGGTCACTAC(C/T)TGCTGGAGATCACCAACACAGGCGGAAAA
173504073	CD244 ex2	no		T	T	T	T	T	T	T	T	T	T	A	T	A	T	T	T	T	T	T	T	T	AAGCTGCAAGACAGTGGTCACTACC(T/A)GCTGGAGATCACCAACACAGGCGGAAAAG
173504075	CD244 ex2	no		C	C	C	C	C	C	C	C	C	C	A	C	A	C	C	C	C	C	C	C	C	TGCAAGACAGTGGTCACTACCTG(C/A)TGGAGATCACCAACACAGGCGGAAAAGTG
173504076	CD244 ex2	no		T	T	T	T	T	T	T	T	T	T	C	T	C	T	T	T	T	T	T	T	T	TGCAAGACAGTGGTCACTACCTGC(T/C)GGAGATCACCAACACAGGCGGAAAAGTG
173504077	CD244 ex2	no		G	G	G	G	G	G	G	G	G	G	A	G	A	G	G	G	G	G	G	G	G	CTGCAAGACAGTGGTCACTACCTGCT(G/A)GAGATCACCAACACAGGCGGAAAAGTGT
173504079	CD244 ex2	no		A	A	A	A	A	A	A	A	A	A	T	A	T	A	A	A	A	A	A	A	A	TGCAAGACAGTGGTCACTACCTGCTGG(A/T)GATCACCAACACAGGCGGAAAAGTGTGC
173504081	CD244 ex2	no		A	A	A	A	A	A	A	A	A	A	G	A	G	A	A	A	A	A	A	A	A	AAGACAGTGGTCACTACCTGCTGGAG(A/G)TCACCAACACAGGCGGAAAAGTGTGCA
173504085	CD244 ex2	rs31537441		C	C	C	C	C	C	C	C	T	T	C	T	C	T	T	T	C	C	T	T	T	GACAGTGGTCACTACCTGCTGGAGATCA(C/T)CAACACAGGCGGAAAAGTGTGCAATAA
173504086	CD244 ex2	no		C	C	C	C	C	C	C	C	C	C	T	C	T	C	C	C	C	C	C	C	C	TGGTCACTACCTGCTGGAGATCAC(C/T)AACACAGGCGGAAAAGTGTGCAATAA
173504088	CD244 ex2	no		A	A	A	A	A	A	A	A	A	A	C	A	C	A	A	A	A	A	A	A	A	GTCACTACCTGCTGGAGATCACCA(A/C)CACAGGCGGAAAAGTGTGCAATAAGAAC
173504090	CD244 ex2	no		A	A	A	A	A	A	A	A	A	A	T	A	T	A	A	A	A	A	A	A	A	ACTACCTGCTGGAGATCACCAAC(A/T)CAGGCGGAAAAGTGTGCAATAAGAACTTCC
173504091	CD244 ex2	no		C	C	C	C	C	C	C	C	C	C	G	C	G	C	C	C	C	C	C	C	C	CACTACCTGCTGGAGATCACCAACA(C/G)AGGCGGAAAAGTGTGCAATAAGAACTTCCA
173504092	CD244 ex2	no		A	A	A	A	A	A	A	A	A	A	C	A	C	A	A	A	A	A	A	A	A	TCACTACCTGCTGGAGATCACCAACAC(A/C)GGCGGAAAAGTGTGCAATAAGAACTTCC
173504093	CD244 ex2	no		G	G	G	G	G	G	G	G	G	G	T	G	T	G	G	G	G	G	G	G	G	CACTACCTGCTGGAGATCACCAACACA(G/T)GCGGAAAAGTGTGCAATAAGAACTTCC
173504094	CD244 ex2	no		G	G	G	G	G	G	G	G	A	A	G	A	G	A	A	A	G	G	A	A	A	ACTACCTGCTGGAGATCACCAACACAG(G/A)CGGAAAAGTGTGCAATAAGAACTTCCA
173504095	CD244 ex2	no		C	C	C	C	C	C	C	C	C	C	G	C	G	C	C	C	C	C	C	C	C	CTGCTGGAGATCACCAACACAGG(C/G)GGAAAAGTGTGCAATAAGAACTTCCAGCT
173504096	CD244 ex2	no		G	G	G	G	G	G	G	A	G	G	A	G	A	G	G	G	G	G	G	G	G	TGCTGGAGATCACCAACACAGGC(G/A)GAAAAGTGTGCAATAAGAACTTCCAGCTT
173504099	CD244 ex2	no		A	A	A	A	A	A	A	A	A	A	T	A	T	A	A	A	A	A	A	A	A	GCTGGAGATCACCAACACAGGCGGA(A/T)AAGTGTGCAATAAGAACTTCCAGCTTCTT
173504100	CD244 ex2	no		A	A	A	A	A	A	A	A	G	G	C	G	C	G	G	G	G	G	G	G	G	CTGGAGATCACCAACACAGGCGGAA(A/G/C)AGTGTGCAATAAGAACTTCCAGCTTCT
173504102	CD244 ex2	no		G	G	G	G	G	G	G	G	G	G	del	G	del	G	G	G	G	G	G	G	G	GAGATCACCAACACAGGCGGAAAA(G/-)TGTGCAATAAGAACTTCCAGCTTCTTAT
173504103	CD244 ex2	no		T	T	T	T	T	T	T	C	T	T	C	T	C	T	T	T	T	T	T	T	T	AGATCACCAACACAGGCGGAAAAG(T/C)GTGCAATAAGAACTTCCAGCTTCTTATAC
173504104	CD244 ex2	rs31614091		G	G	G	G	G	G	G	C	G	G	C	G	C	G	G	G	G	G	G	G	G	GAGATCACCAACACAGGCGGAAAAGT(G/C)TGCAATAAGAACTTCCAGCTTCTTATA
173504106	CD244 ex2	no		G	G	G	G	G	G	G	G	G	G	A	G	A	G	G	G	G	G	G	G	G	ATCACCAACACAGGCGGAAAAGTGT(G/A)CAATAAGAACTTCCAGCTTCTTATACTT
173504109	CD244 ex2	no		-	-	-	-	-	-	-	-	-	-	G	-	G	-	-	-	-	-	-	-	-	ACCAACACAGGCGGAAAAGTGTGCA(-/G)ATAAGAACTTCCAGCTTCTTATACTTGGTG
173504109	CD244 ex2	rs31537440		A	A	A	A	A	A	A	A	C	C	A	C	A	C	C	C	C	C	C	C	C	ACCAACACAGGCGGAAAAGTGTGCA(A/C)TAAGAACTTCCAGCTTCTTATACTTGGTG
173504110	CD244 ex2	no		T	T	T	T	T	T	T	T	T	T	A	T	A	T	T	T	T	T	T	T	T	CCAACACAGGCGGAAAAGTGTGCAA(T/A)AAGAACTTCCAGCTTCTTATACTTGGTG
173504112	CD244 ex2	no		-	-	-	-	-	-	-	-	-	-	C	-	C	-	-	-	-	-	-	-	-	ACACAGGCGGAAAAGTGTGCAATA(-/C)AGAACTTCCAGCTTCTTATACTTGGTGAG
173504117	CD244 ex2	no		T	T	T	T	T	T	T	T	T	T	A	T	A	T	T	T	T	T	T	T	T	GGCGGAAAAGTGTGCAATAAGAAC(T/A)TCCAGCTTCTTATACTTGGTGAGTTT
173504118	CD244 ex2	no		T	T	T	T	T	T	T	T	T	T	G	T	G	T	T	T	T	T	T	T	T	AGGCGGAAAAGTGTGCAATAAGAACT(T/G)CCAGCTTCTTATACTTGGTGAGTTTTTA
173504119	CD244 ex2	no		C	C	C	C	C	C	C	C	C	C	T	C	T	C	C	C	C	C	C	C	C	AGGCGGAAAAGTGTGCAATAAGAACTT(C/T)CAGCTTCTTATACTTGGTGAGTTTTTA
173504120	CD244 ex2	no		C	C	C	C	C	C	C	C	C	C	G	C	G	C	C	C	C	C	C	C	C	GGCGGAAAAGTGTGCAATAAGAACTTC(C/G)AGCTTCTTATACTTGGTGAGTTTTTAG
173504121	CD244 ex2	no		A	A	A	A	A	A	A	A	A	A	T	A	T	A	A	A	A	A	A	A	A	CGGAAAAGTGTGCAATAAGAACTTCC(A/T)GCTTCTTATACTTGGTGAGTTTTTAGCA
173504124	CD244 ex2	no		T	T	T	T	T	T	T	T	T	T	del	T	del	T	T	T	T	T	T	T	T	GAAAAGTGTGCAATAAGAACTTCCAGC(T/-)TCTTATACTTGGTGAGTTTTTAGCACTGCC
173504125	CD244 ex2	no		T	T	T	T	T	T	T	T	T	T	A	T	A	T	T	T	T	T	T	T	T	GAAAAGTGTGCAATAAGAACTTCCAGCT(T/A)CTTATACTTGGTGAGTTTTTAGCACTGC
173504128	CD244 ex2	no		T	T	T	T	T	T	T	T	T	T	A	T	A	T	T	T	T	T	T	T	T	AAGTGTGCAATAAGAACTTCCAGCTTCT(T/A)ATACTTGGTGAGTTTTTAGCACTGCCCA
173504130	CD244 ex2	no		-	-	-	-	-	-	-	-	-	-	G	-	G	-	-	-	-	-	-	-	-	AAGTGTGCAATAAGAACTTCCAGCTTCTTA(-/G)TACTTGGTGAGTTTTTAGCACTGCCCAC
173504130	CD244 ex2	no		T	T	T	T	T	T	T	T	T	T	A	T	A	T	T	T	T	T	T	T	T	GTGTGCAATAAGAACTTCCAGCTTCTTA(T/A)ACTTGGTGAGTTTTTAGCACTGCCCACTCTG
173504135	CD244 ex2	no		G	G	G	G	G	G	G	G	G	G	C	G	C	G	G	G	G	G	G	G	G	GCAATAAGAACTTCCAGCTTCTTATACTT(G/C)GTGAGTTTTTAGCACTGCCCACTCTGTCC
173504237	CD244 ex3	no		C	C	C	C	C	C	C	C	A	A	C	A	C	A	A	A	A	A	C	C	C	AACCTCTGCTTCCAGATCATGTTGAGAC(C/A)CCTAACCTGAAGGCCCAGTGGAAGCCC
173504241	CD244 ex3	no		A	A	A	A	A	A	A	C	C	C	C	C	C	C	C	C	C	C	G	G	G	TGCTTCCAGATCATGTTGAGACCCCT(A/C/G)ACCTGAAGGCCCAGTGGAAGCCCTGGA
173504264	CD244 ex3	no		C	C	C	C	C	C	C	C	T	T	T	T	T	T	T	T	C	C	C	C	C	CCTAACCTGAAGGCCCAGTGGAAGCC(C/T)TGGACTAATGGGACTTGTCAACTGTTTTT
173504265	CD244 ex3	no		T	T	T	T	T	T	T	T	T	T	T	T	T	T	T	T	T	T	A	A	A	CCTAACCTGAAGGCCCAGTGGAAGCCC(T/A)GGACTAATGGGACTTGTCAACTGTTTTT
173504268	CD244 ex3	no		A	A	A/G	A	A	A/G	A/G	A	G	G	G	G	G	G	G	G	G	G	G	G	G	AACCTGAAGGCCCAGTGGAAGCCCTGG(A/G)CTAATGGGACTTGTCAACTGTTTTTGTCCT
173504287	CD244 ex3	no		T	T	T	T	T	T	T	T	T	T	T	T	T	T	T	T	T	T	A	A	A	AAGCCCTGGACTAATGGGACTTGTCAAC(T/A)GTTTTTGTCCTGCTTGGTGACCAAGGATG
173504302	CD244 ex3	no		T	T	T	T	T	T	T	C	T	T	T	T	T	T	T	T	T	T	T	T	T	TGGGACTTGTCAACTGTTTTTGTCCTGCT(T/C)GGTGACCAAGGATGACAATGTGAGCTAC
173504307	CD244 ex3	rs31537436		A	A	A/C	A	A	A/C	A/C	C	C	C	C	C	C	C	C	C	C	C	C	C	C	GACTTGTCAACTGTTTTTGTCCTGCTTGGTG(A/C)CCAAGGATGACAATGTGAGCTACGCTT
173504316	CD244 ex3	rs31537435		G	G	G	G	G	G	G	G	A	A	G	A	G	A	A	A	G	G	G/A	G/A	G/A	TGTTTTTGTCCTGCTTGGTGACCAAGGAT(G/A)ACAATGTGAGCTACGCTTTGTACAGAGG
173504330	CD244 ex3	rs31537434		C	C	C	C	C	C	C	C	T	T	T	T	T	T	T	T	T	T	T	T	T	GGTGACCAAGGATGACAATGTGAGCTA(C/T)GCTTTGTACAGAGGGAGCACTCTGATCTC
173504331	CD244 ex3	no		G	G	G	G	G	G	G	A	G	G	G	G	G	G	G	G	G	G	G	G	G	GTGACCAAGGATGACAATGTGAGCTAC(G/A)CTTTGTACAGAGGGAGCACTCTGATCTCC
173504351	CD244 ex3	no		T	T	T/G	T	T	T/G	T/G	G	A	A	G	A	G	A	A	A	G	G	G	A	A	AGCTACGCTTTGTACAGAGGGAGCAC(T/A/G)CTGATCTCCAATCAAAGGAATAGTACCCA
173504352	CD244 ex3	no		C	C	C	C	C	C	C	C	T	T	C	T	C	T	T	T	C	C	C	C	C	AGCTACGCTTTGTACAGAGGGAGCACT(C/T)TGATCTCCAATCAAAGGAATAGTACCCAC
173504360	CD244 ex3	rs31536903		C	C	C/A	C	C	C/A	C/A	A	A	A	A	A	A	A	A	A	A	C	A	A	A	CTTTGTACAGAGGGAGCACTCTGATCTC(C/A)AATCAAAGGAATAGTACCCACTGGGAGA
173504373	CD244 ex3	no		A	A	A	A	A	A	A	A	A	A	A	A	A	A	A	A	A	A	G	G	G	GGAGCACTCTGATCTCCAATCAAAGGAAT(A/G)GTACCCACTGGGAGAACCAGATTGACGC
173504393	CD244 ex3	no		G	G	G	G	G	G	G	G	G	G	G	G	G	G	G	G	G	G	A	A	A	CAAAGGAATAGTACCCACTGGGAGAACCA(G/A)ATTGACGCCAGCAGCCTGCACACATACA
173504395	CD244 ex3	no		T	T	T	T	T	T	T	C	C	C	C	C	C	C	C	C	C	T	C	C	C	GAATAGTACCCACTGGGAGAACCAGA(T/C)TGACGCCAGCAGCCTGCACACATACACC
173504399	CD244 ex3	rs31802512		C	C	C	C	C	C	C	C	T	T	C	T	C	T	T	T	C	C	T	T	T	AGTACCCACTGGGAGAACCAGATTGA(C/T)GCCAGCAGCCTGCACACATACACCTGCAA
173504400	CD244 ex3	no		G	G	G	G	G	G	G	G	G	G	A	G	A	G	G	G	A	A	G	G	G	AGTACCCACTGGGAGAACCAGATTGAC(G/A)CCAGCAGCCTGCACACATACACCTGCAA
173504414	CD244 ex3	no		C	C	C	C	C	C	C	C	C	C	T	C	T	C	C	C	T	C	C	C	C	ACCAGATTGACGCCAGCAGCCTGCA(C/T)CATACACCTGCAACGTTAGCAACAGAGC
173504420	CD244 ex3	no		C	C	C/T	C	C	C/T	C/T	T	T	T	T	T	T	T	T	T	T	T	T	T	T	TTGACGCCAGCAGCCTGCACACATA(C/T)ACCTGCAACGTTAGCAACAGAGCCAGCTG
173504429	CD244 ex3	rs32375340		C	C	C	C	C	C	C	C	T	T	T	T	T	T	T	T	C	C	T/C	T/C	T/C	CAGCAGCCTGCACACATACACCTGCAA(C/T)GTTAGCAACAGAGCCAGCTGGGCAAA
173504430	CD244 ex3	no		G	G	G	G	G	G	G	G	G	G	G	G	G	G	G	G	G	G	T	T	T	CAGCAGCCTGCACACATACACCTGCAAC(G/T)TTAGCAACAGAGCCAGCTGGGCAAA
173504446	CD244 ex3	no		C	C	C/T	C	C	C/T	C/T	T	C	C	C	C	C	C	C	C	C	C	T/C	C	C	ACCTGCAACGTTA䁇CAACAGAGCCA(C/T)CTGGGCAAACCACACCCTGAACTTCACC
173504459	CD244 ex3	no		C	C	C	C	C	C	C	C	C	C	T	C	T	C	C	C	T/C	C	C	C	C	CAACAGAGCCAGCTGGGCAAACCA(C/T)ACCCTGAACTTCACCCATGGCTGTCAAA
173504462	CD244 ex3	no		C	C	C	C	C	C	C	C	C	C	T	C	T	C	C	C	T	C	C	C	C	CAGAGCCAGCTGGGCAAACCACAC(C/T)CTGAACTTCACCCATGGCTGTCAAAGTGTC
173504467	CD244 ex3	no		A	A	A	A	A	A	A	A	A	A	A	A	A	A	A	A	A	A	T	T	T	CAGAGCCAGCTGGGCAAACCACACCCTGA(A/T)CTTCACCCATGGCTGTCAAAGTGTC
173504474	CD244 ex3	no		C	C	C	C	C	C	C	A	C	C	C	C	C	C	C	C	C	C	C	C	C	CTGGGCAAACCACACCCTGAACTTCAC(C/A)CATGGCTGTCAAAGTGTCCCTTCGAG
173504486	CD244 ex3	no		A	A	A/G	A	A	A/G	A/G	G	G	G	G	G	G	G	G	G	G	A	G	G	G	CACCCTGAACTTCACCCATGGCTGTCA(A/G)AGTGTCCCTTCGAGTAAGTGGGGGC
173504497	CD244 ex3	no		C	C	C	C	C	C	C	T	T	T	T	T	T	T	T	T	T	T	A	A	A	TCACCCATGGCTGTCAAAGTGTCCCTT(C/T/A)GAGTAAGTGGGGGCACTTTGGCCC
173507343	CD244 in3	no		G	G	G	G	G	G	G	G	G	G	G	G	G	G	G	G	G	A	G	G	G	TGATGAGTTAACATATGGGACAGTGGGT(G/A)CTCAGTCTTCCTAACGTCTGTGTCCCT
173507370	CD244 in3	no		T	T	C	T	T	C	C	C	C	C	C	C	C	C	C	C	C	T	C	C	C	CTCAGTCTTCCTAACGTCTGTGTCCC(T/C)CAGATTTCAGATTTCTGCCCTTTGGGGT
173507375	CD244 ex4	no	N/K	T	T	A	T	T	A	A	A	A	A	A	A	A	A	A	A	A	A	A	A	A	AGTCTTCCTAACGTCTGTGTCCCTCAGA(T/A)TTCAGATTTCTGCCCTTTGGGGTGATCATC
173507395	CD244 ex4	no	G/V	G	G	T	G	G	T	T	T	T	T	T	T	T	T	T	T	T	T	T	T	T	CCCTCAGATTTCAGATTTCTGCCCTTTG(G/T)GGTGATCATCGTGATTCTAGTTACATTATT
173507444	CD244 ex4	rs6344375	C/C	T	T	C	T	T	C	C	C	C	C	C	C	C	C	C	C	C	C	C	C	C	TTACATTATTTCTCGGGGCCATCATTTG(T/C)TTCTGTGTGTGGACTAAGAAGAGGAAG
173507494	CD244 in4	no		A	A	A	A	A	A	A	A	A	A	A	A	A	A	A	A	A	C	A	A	A	AGGAAGCAGTTACGTAAGTAGAAGGCTC(A/C)TGAACGGATGCTGTTGCTTGAGGTTTCAG
173507499	CD244 in4	rs31534723		C	C	C	C	C	C	C	C	C	C	C	C	C	C	C	C	C	G	C	C	C	AGCAGTTACGTAAGTAGAAGGCTCATGAA(C/G)GGATGCTGTTGCTTGAGGTTTCAGGTGTA
173507522	CD244 in4	no		G	G	C	G	G	C	C	C	C	C	C	C	C	C	C	C	C	G	C	C	C	ATGAACGGATGCTGTTGCTTGAGGTTTCA(G/C)GTGTAGTGGGTTGACCCTGTGTCCATA
173508004	CD244 ex5	no	S/S	C	C	C	C	C	C	C	T	T	T	T	T	T	T	T	T						AATATGTCAAGGACTCACGAGCCAG(C/T)AGGGATCAACAAGGATGCTCTAGGGCC
173508008	CD244 ex5	no	D/N	G	G	G	G	G	G	G	A	G	G	G	G	G	G	G	G						TGTCAAGGACTCACGAGCCAGCAGG(G/A)ATCAACAAGGATGCTCTAGGGCCTCTG
173508046	CD244 ex5	no	S/S	G	G	G	G	G	G	G	A	A	A	A	A	A	A	A	A						ATGCTCTAGGGCCTCTGGATCTCCCTC(G/A)GCTGTCCAGGAAGATGGGAGGGGAC
173508048	CD244 ex5	no	A/D	C	C	C	C	C	C	C	A	A	A	A	A	A	A	A	A						GCTCTAGGGCCTCTGGATCTCCCTCGG(C/A)TGTCCAGGAAGATGGGAGGGGACAAA
173508091	CD244 ex5	rs31534720	R/R	T	T	T	T	T	T	T	T	C	C	C	C	C	C	C	C						AGGGGACAAAGAGAATTGGACAGGCG(T/C)GTTTCTGAGGTGATGTTCAGCTCCCTTC
173508148	CD244 in5	rs31534718		C	C	C	C	C	C	C	C	T	T	T	T	T	T	T	T						CTAGCTTTTCTTCTCCACCAGTTTCCTGG(C/T)TCTACCCAAAGAGGAAAAGGAGAAA
173509203	CD244 in5	no		G	G	G	G	G	G	G	A	A	A	A	A	A	A	A	A						AGAGAGCAGAGAAAATGGGAAATAG(G/A)CAGAAGGGGTCACATGGTGCTGTACTA
173509255	CD244 ex6	rs32253274	T/N	C	C	C	C	C	C	C	C	A	A	A	A	A	A	A	A	A	A	A	A	A	GGTGCTGGAGCAGTTGCCACAGCAGA(C/A)TTTCCCTGGAGATAGAGGCACCATGTAC
173509258	CD244 ex6	rs32648057	F/S	T	T	T	T	T	T	T	C	C	C	C	C	C	C	C	C	C	C	C	C	C	GCTGGAGCAGTTGCCACAGCAGAATT(T/C)CCCTGGAGATAGAGGCACCATGTACTCT
173509323	CD244 in6	no		A	A	A	A	A	A	A	A	A	A	A	A	A	A	A	A	G	A	A	A	A	GCAAGGTAACCTCCAGCCTCTTTAACCC(A/G)TCCTATTCCGGTCAACAGGACTTCTTAAG
173509333	CD244 in6	no		C	C	C	C	C	C	C	C	C	C	C	C	C	C	C	C	C	G	C	C	C	ACCTCCAGCCTCTTTAACCCATCCTATT(C/G)CGGTCAACAGGACTTCTTAAGCCTCA
173509343	CD244 in6	no		G	G	G	G	G	G	G	G	G	G	G	G	G	G	G	G	T	G	G	G	G	CTCTTTAACCCATCCTATTCCGGTCAACA(G/T)GACTTCTTAAGCCTCACTTAAAACACA
173509354	CD244 in6	no		G	G	G	G	G	G	G	G	G	G	G	G	G	G	G	G	C	G	G	G	G	ATCCTATTCCGGTCAACAGGACTTCTTAA(G/C)CCTCACTTAAAACACACCATTGAATGGA
173510882	CD244 in6	no		T	T	C	T	T	C	T	C	C	C	C	C	C	C	C	C	C	C	C	C	C	GATCAATATTTCTGAAATACTTTTTTTCC(T/C)CATTAGCCTTCTGATTCCACATCACAAGA
173510893	CD244 ex7	no	S/F	C	C	C	C	C	C	C	T	T	T	T	T	T	T	T	T	C	C	T	T	T	TGAAATACTTTTTTTCCTCATTAGCCTT(C/T)TGATTCCACATCACAAGAAAAATGTACAG
173510940	CD244 ex7	rs31532891	P/A	C	C	G	C	C	G	C	G	G	G	G	G	G	G	G	G	G	C/G	C/G	C/G	C/G	AAAATGTACAGTATATTCAGTAGTCCAG(C/G)CTTCCAGGAAGGTGAGGAGTCTACTTTTC
173510974	CD244 in7	no		G	G	T	G	G	T	T	T	T	T	T	T	T	T	T	T	G	G	T	T	T	GGAAGGTGAGGAGTCTACTTTTCTGGA(G/T)GGTTCTGGGCATTTTACATGTGTGTGC
173510982	CD244 in7	no		G	G	T	G	G	T	T	T	T	T	T	T	T	T	T	T	T	T	T	T	T	GAGGAGTCTACTTTTCTGGAGGGTTCTG(G/T)GCATTTTACATGTGTGTGCTCTAGTGTGT
173510985	CD244 in7	no		CA	CA	TG	CA	CA	TG	TG	TG	TG	TG	TG	TG	TG	TG	TG	TG	TG	TG	TG	TG	TG	GGAGTCTACTTTTCTGGAGGGTTCTGGG(CA/TG)TTTTACATGTGTGTGCTCTAGTGTGTTTG
173511824	CD244 ex8	no	Y/Y	C	C	C	C	C	C	C	T	T	T	T	T	T	T	T	T						AGAACTCTTCCTTAAGTTGTACCGTGTA(C/T)GAGGAGGTAAGATTCAGAACTCTCCTT
173515041	CD244 UTR	rs31025817		C	C	C	C	C	C	C	T	T	T	T	T	T	T	T	T						GAGAGCCAGAAGACGAGGCCTACTC(C/T)GCCTCATGAAGGGCATTCAAGCCATGG
173515111	CD244 UTR	rs30751296		T	T	T	T	T	T	T	C	C	C	C	C	C	C	C	C						ACCTAATCCTTCATCCCTGTACATGCC(T/C)AGCAGGCTGGCATCCTCCTAGGTAGAAA
173515117	CD244 UTR	rs31902544		G	G	G	G	G	G	G	C	C	C	C	C	C	C	C	C						CTTCATCCCTGTACATGCCCAGCAG(G/C)CTGGCATCCTCCTAGGTAGAAATACAGAC
173515237	CD244 UTR	rs31538497		A	A	A	A	A	A	A	C	C	C	C	C	C	C	C	C						GTTACTGGGAGTGGAGTCAAGGTG(A/C)TTGGTAAGCAGAGACAATAAGAGATGATG
173518054		rs30694942		C	C	C	C	C	C	C	C	T	T	T	T	T	T	T	T						TTGTTCTTCACACTTGACAGTGTATTC(C/T)ATATGGCGTGTTAGCCTTTGCTTTCTTTATA
173518239		no		C	C	C	C	C	C	C	A	A	A	A	A	A	A	A	A						TATGTGTGAAAAGGGGGAGGAATGG(C/A)TGTTTAGAAGAGGGTATGAAGGATGGTC
173518241		rs32125097		G	G	G	G	G	G	G	A	A	A	A	A	A	A	A	A						TGTGTGAAAAGGGGGAGGAATGGAT(G/A)TTTAGAAGAGGGTATGAAGGATGGTCAGT
173524038	Ly9 ex8	rs3726863	G/E	C	C	C	C	C	C	C	T	T	T	T	T	T	T	T	T						ATATATGCCATGTCCTCTTCATCCATAGAC(C/T)CATCCACTTTATCATATGGAGTGATTGCT
173524163	Ly9 ex8	rs3668180	M/I	C	C	C	C	C	C	C	A	A	A	A	A	A	A	A	A						TCATACACCTGATTTCTACTATTAGCAGTGCTGTG(C/A)ATTCTGGTCTTTTCGTCATCCTCTTCT
173529867	Ly9 ex5	no	S/I	C	C	C	C	C	C	C	C	C	C	C	C	C	C	C	C	C	A	C	C	C	GCATGTGAAGTTGGGCAGGTGTTCACCA(C/A)TTTCCCAGGAGACGTTGAGGTGCGACTTC
173529881	Ly9 ex5	rs13472844	N/N	G	G	G	G	G	G	G	G	A	A	A	A	A	A	A	A	G	G	A	A	A	AGGTGTTCACCACTTTCCCAGGAGAC(G/A)TTGAGGTGCGACTTCCCTTGGGACATG
173529935	Ly9 ex5	no	T/T	T	T	T	T	T	T	T	T	T	T	T	T	T	T	T	T	T	C	T	T	T	GACAGCTTTGTTTTGTAGAGGCATCCA(T/C)GTGTATGTCACATTGTTTCCACCACC
173529961	Ly9 ex5	no	G/S	C	C	C	C	C	C	C	C	C	C	C	C	C	C	C	C	C	T	C	C	C	CATGTGTATGTCACATTGTTTCCACCAC(C/T)GTCCACTGAACAGGTCAGGACAACCTCGC
173529988	Ly9 ex5	rs31533517	E/K	C	C	C	C	C	C	C	T	T	T	T	T	T	T	T	T	T	C	T	T	T	CCACCACCGTCCACTGAACAGGTCAGGACAACCT(C/T)GCAGATTCCGTTCATCATGTGCACAGGAC
173530014	Ly9 ex5	no	P/L	G	G	G	G	G	G	G	G	G	G	G	G	G	G	G	G	G	A	G	G	G	CCTCGCAGATTCCGTTCATCATGTGCACA(G/A)GACTCTTGGTGACACTGGGCTTCTCCAGTCTC
173530019	Ly9 ex5	rs31533516	K/N	C	C	C	C	C	C	C	G	G	G	G	G	G	G	G	G	G	C	G	G	G	CCTCGCAGATTCCGTTCATCATGTGCACAGGACT(C/G)TTGGTGACACTGGGCTTCTCCAGTCTCTCTA
173530021	Ly9 ex5	no	K/	T	T	T	T	T	T	T	T	T	T	T	T	T	T	T	T	T	del	T	T	T	CCTCGCAGATTCCGTTCATCATGTGCACAGGACTCT(T/-)GGTGACACTGGGCTTCTCCAGTCTCTCTA
173531254	Ly9 ex4	rs32492479	R/R	G	G	G	G	G	G	G	T	T	T	T	T	T	T	T	T						TTGGTCCTGGTCAGAGGTCCTCACCCTCC(G/T)CTCTTCAGAACCTTTGGGCTTACGGCGAGAATC
173538731		rs31278659		C	C	C	C	C	C	C	C	G	G	G	G	G	G	G	G	C	C	G	G	G	TAAGAATCTTGGTTGTGGTATTTTCT(C/G)AGAAAGGGGAACATAAATCCTTTGCAG
173538760		rs31537822		C	C	C	C	C	C	C	T	T	T	T	T	T	T	T	T	T	T	T	T	T	AAAGGGGAACATAAATCCTTTGCAGG(C/T)CATCTTACAAGTGGCTTCATGAGCTGTGT
173538775		rs30959875		C	C	C	C	C	C	C	T	T	T	T	T	T	T	T	T	T	T	T	T	T	TCCTTTGCAGGTCATCTTACAAGTGG(C/T)TTCATGAGCTGTGTTGAGATTTTTGACTCT
173538801		rs31258624		A	A	A	A	A	A	A	G	G	G	G	G	G	G	G	G	G	G	G	G	G	TGGTTTCATGAGCTGTGTTGAGATTTTTG(A/G)CTCTTAGCCTGTATGAGATGGGTGA
173542256		rs32775244		C	C	C	C	C	C	C	C	A	A	A	A	A	A	A	A						TACCTTCTGAACACCCTCTTCAGAAC(C/A)AAGGACAGTTGCCTCTATCGCCATGG
173542272		no		-	-	-	-	-	-	-	-29	-	-	-	-	-	-	-	-						TTCAGAACCAAGGACAGTTGCCTCT(29/-)CACTTTTTACCAGGCAAAACCTCCATAC
173542321		rs31821461		C	C	C	C	C	C	C	C	G	G	G	G	G	G	G	G						AGCTAGACACTTTTTACCAGGCAAAA(C/G)CTCCATACTGAGATTGAGTAAGTGCTGT
173542510		rs32666977		T	T	T	T	T	T	T	C	C	C	C	C	C	C	C	C						AAGGCAGGTGGGGGAGTGTCAGA(T/C)TATGGTTCTTGCCACAGTGTTTAGTCACAT
173549066		rs31309068		C	C	C	C	C	C	C	C	T	T	T	T	T	T	T	T						AGAGATGTAGTCTCTGGAGCTAC(C/T)ATCCCTGGGCCTGGGCCTATCCTTCTCTGTT
173549939		rs31577750		C	C	C	C	C	C	C	C	T	T	T	T	T	T	T	T						GCACATGCATACAACATTACATTTTAGC(C/T)CTTAAATGTATACAGTTATGTGTCAATC
173549995		no		A	A	A	A	A	A	A	A	T	A	A	T	A	T	T	T	A	A	T	A	A	TACCACTACACAGGAAACTTCCAATC(A/T)GCACTTAGTGGTGGTTATTTTGAGATGTAA
173549997		no		C	C	C	C	C	C	C	C	G	G	G	G	G	G	G	G	G	C	G	G	G	CCACTACACAGGAAACTTCCAATCAG(C/G)ACTTAGTGGTGGTTATTTTGAGATGTAAA
173550043		no		TGA	TGA	TGA	TGA	TGA	TGA	TGA	TGA	del	del	del	del	del	del	del	del	del	TGA	del	del	del	GATGTAAAAGGACAGACAGAGGGG(TGA/-)GATGGTGAGATGGCTCAGTGGGTAAGAG
173550048		no		A	A	A	A	A	A	A	A	C	C	C	C	C	C	C	C	C	A	C	C	C	AAAAGGACAGACAGAGGGGTGAG(A/C)TGGTGAGATGGCTCAGTGGGTAAG
173557925		rs31321181		T	T	T	T	T	T	T	T	C	C	C	C	C	C	C	C						TCAGCTCACTGTCAACTCTTTTCCT(T/C)CTCTCCATCCTCCTTCTCTTTTCATGAG
173558070		rs31535784		A	A	A	A	A	A	A	A	T	T	T	T	T	T	T	T						GTACACCAGCTTAAACTATTTAGGTT(A/T)TGCTGAGCCAGAGAACTTCTCTGTGGTTTG
173558155		rs31534933		A	A	A	A	A	A	A	A	G	G	G	G	G	G	G	G						TTCTAGAGGCTTGTTTTACAGCGTAA(A/G)TGAATTACCAAGTAATAAGGGAGCCTCGTG
173558409		rs31397584		T	T	T	T	T	T	T	T	C	C	C	C	C	C	C	C						ATATAAGTTGCAGAAGGAGTCAAGGTC(T/C)TTGTGCTGATAGAGAAGCACTAGAGAAA
173562253		rs31534926		A	A	A	A	A	A	A	A	C	C	C	C	C	C	C	C						CTGTGATGCTAGGTCTTAGACTAGATC(A/C)AAAATTTGTATGCAGGCTATTTCTCTATTT
173562283		rs31534925		T	T	T	T	T	T	T	T	G	G	G	G	G	G	G	G						AAAATTTGTATGCAGGCTATTTCTCTATT(T/G)TTAAAGATGGACTCCTCTGTAGGCTCAG
173568800	SlamF7 ex5	rs32013887	G/R	T	T	T	T	T	T	T	T	C	C	C	C	C	C	C	C						GACAAAAGAATTCATGTTTTACCTTTTC(C/T)TTTCTTTATCCACATAGTATGAAAAATAGTC
173568814	SlamF7 ex5	rs31080132	M/T	G	G	G	G	G	G	G	G	A	A	A	A	A	A	A	A						GTTTTACCTTTTCCTTTCTTTATCCAC(A/G)TAGTATGAAAAATAGTCAGCAAGACAG
173583745		rs31557027		A	A	A	A	A	A	A	G	G	G	G	G	G	G	G	G	G	G	G	G	G	AAAGCCTGCCTATATATCTTTCCAAC(A/G)TGGCTCATAGACAGTTATTTGTTCATCTTGA
173583813		rs31533617		T	T	T	T	T	T	T	G	G	G	G	G	G	G	G	G	G	G	G	G	G	AATTAAGAGCCAGAGGTGTATTTTTTTC(T/G)AAGTACATCCTATTAGCAAACATTTCCTT
173583849		rs31142767		G	G	G	G	G	G	G	G	A	A	A	A	A	A	A	A	G	G	A	G	A	CCTATTAGCAAACATTTCCTTAGCAAA(G/A)CCGGGACATAACCCACATCAGTGACAAC
173584940		rs31667092		G	G	G	G	G	G	G	A	A	A	A	A	A	A	A	A						AGGCCGGACACTTGTAGTTTTTCCTAC(G/A)TCTACTCTGTCATGTCCCATATCCAACTGT
173584949		rs32335586		G	G	G	G	G	G	G	G	A	A	A	A	A	A	A	A						ACTTGTAGTTTTTCCTACGTCTACTCT(G/A)TCATGTCCCATATCCAACTGTCAGCACAT
173585167		rs31532743		A	A	A	A	A	A	A	G	G	G	G	G	G	G	G	G						CTCACCTCCCTGTTCTTCCTGGCTC(A/G)TGATTGTAAATAGTTCACTCCACCACACA
173588407		rs31531102		G	G	G	G	G	G	G	G	C	C	C	C	C	C	C	C						GCTTGTCTTTAGTAAGGAGCCGCTA(G/C)TATGTTAAGGCTAGAACAATACCCGTA
173588483		rs30953944		T	T	T	T	T	T	T	T	G	G	G	G	G	G	G	G						AGAAACAAAACCAAAGTTGTAAACTG(T/G)ATTATTCAAATACTGGGTAGGTGTGTCT
173588518		rs31531100		C	C	C	C	C	C	C	C	G	G	G	G	G	G	G	G						ATACTGGGTAGGTGTGTCTGGTGAG(C/G)GAGCGTGCTCAGAGAAGGGGAAAACGA
173588523		rs31531099		G	G	G	G	G	G	G	G	A	A	A	A	A	A	A	A						TGGGTAGGTGTGTCTGGTGAGGGAGC(G/A)TGCTCAGAGAAGGGGAAAACGAGGAG
173589196		rs31530153		T	T	T	T	T	T	T	T	C	C	C	C	C	C	C	C						TCTCTGGTGAGCAGGTCTTGCAGGTC(T/C)TTCTCTCTGGCTACTGGAAGCCTTTTCTCA
173591543		rs31478483		T	T	T	T	T	T	T	T	G	G	G	G	G	G	G	G						AAATGGAGTTGTCATAGTCATTTGGCT(T/G)TCTAAAGCGAGATGCAATAAAATGGAATA
173591552		rs32176953		G	G	G	G	G	G	G	G	A	A	A	A	A	A	A	A						TTGTCATAGTCATTTGGCTGTCTAAAGC(G/A)AGATGCAATAAAATGGAATAGCTTATAT
173591592		rs32370536		G	G	G	G	G	G	G	T	T	T	T	T	T	T	T	T						GGAATAGCTTATATATAATAGAAAT(G/T)TATTTCTCACAGTGGGATGCTGGTAGGTTCAGT
173591883		rs31530152		A	A	A	A	A	A	A	G	G	G	G	G	G	G	G	G						AAGGTTTAGTTTCGATTTAGAATGGAT(A/G)TATAGGATATTCTAACACTGGTTGAC
173595661		rs32193230		T	T	T	T	T	T	T	G	G	G	G	G	G	G	G	G						GTTCCTCCTTGGGTATTCTTTGGTCGGT(T/G)GTCCAGTCCCTGGGAGCTCTTGGGGGC
173595798		rs31903170		C	C	C	C	C	C	C	C	T	T	T	T	T	T	T	T						TCCATCGGGGACTCCAATGCTCAGTC(C/T)AATGCACAGAGGCTTTTTAATAGGGAGC
173597477		rs31011663		T	T	T	T	T	T	T	T	T	T	T	A	T	A	T	T						CCACCCACTCCACCTCTAGGGGATG(T/A)AGATAGCATGCTCTTAAAATTGCTTCCTGC
173597524		rs32789042		A	A	A	A	A	A	A	A	C	C	A	A	A	A	C	C						ATTGCTTCCTGCTGTCTGGAGGTGATAT(A/C)GACATAAATTTTTCTCAACCTGCTTTAAT
173599053		rs32361099		C	C	C	C	C	C	C	C	T	T	T	T	T	T	T	T						GACCATCCAGAGACTGTGCAACCTG(C/T)AGATCCATCCCATATACAACCACCAAA
173599109		rs30516145		A	A	A	A	A	A	A	A	T	T	T	T	T	T	T	T						CCAGACACTATTGTGGATGCCAACAAG(A/T)GCTTGCTGACAGAAGCCTGTTACAGCTGT
173600688		rs32789577		G	G	G	G	G	G	G	G	A	A	A	A	A	A	A	A						TACATGTCTCATCAACATTTTAAACATTC(G/A)AAAGATAGTAAAGTATTATTTAATCTGC
173600902		rs30562272		C	C	C	C	C	C	C	C	A	A	A	A	A	A	A	A						CCATAAAGCATCATCAGCTTCTATCTA(C/A)AAAGGCATCTCTAAGATTAAACACTATTTCT
173603096		rs31529166		T	T	T	T	T	T	T	T	G	G	G	G	G	G	G	G						CACACTTACATAAACTCTTACTTTTGG(T/G)CATTGCTAGTTTCTGTACAGGTTTAGAGGC
173603141		rs31529165		G	G	G	G	G	G	G	G	A	A	A	A	A	A	A	A						CAGGTTTAGAGGCTCCTCTGTGATCTC(G/A)ACTTCCTGATCTTGGCTTCCTGCGTTCACT
173611181		rs31533402		T	T	T	T	T	T	T	T	C	C	C	C	C	C	C	C						GTCTACAGCCTGAGCACCGTGCTGTATG(T/C)TTGGAAGTGCTGCAGCTGGTTCTCCACA
173611185		no		G	G	G	G	G	G	G	A	G	G	G	G	G	G	G	G						CAGCCTGAGCACCGTGCTGTATGCTTG(G/A)AAGTGCTGCAGCTGGTTCTCCACACCTGC
173612202	CD48 UTR	no		CT	CT	CT	CT	CT	CT	CT	CT	TC	TC	TC	TC	TC	TC	TC	CT	TC	CT	TC	TC	TC	CTTCTCTTACAGTTGTCTCCAGTGTT(CT/TC)GGGGAAGCTTCTCTAAGTATTATGTGCTT
173612235	CD48 ex1	rs31533394	I/R	T	T	T	T	T	T	T	T	G	T	G	T	G	G	T	G	G	G	G/T	G/T	G/T	GAAGCTTCTCTAAGTATTATGTGCTTCA(T/G)AAAACAGGGATGGTGTCTGGTCCTGGAA
173612307	CD48 in1	rs31532483		T	T	T	T	T	T	T	T	A	A	A	A	A	A	A	A	A	A	A	A/T	A/T	GAACTGGATTTCAAGGTAGCTTCC(T/A)CCAAGTGTCCGGCTGTGCACTGAAGGCATG
173612360	CD48 in1	rs6265219		G	G	G	G	G	G	G	G	T	T	T	T	T	T	T	T	T	G	T	T	T	GCATGGCCAGCTGGGAAAGGGGAGGTG(G/T)GATGTAGCTCAACCCTGGAAATGAGCA
173825989	CD48 ex2	rs3718911	N/D	A	A	A	A	A	A	A	G	G	G	G	G	A	A	G	A						AGGCAGGGTTTATCTTGAAGAAAAC(A/G)ATGGTGCACTTCATATCTCTAATGTCCG
173637110		rs32261696		C	C	C	C	C	C	C	G	G	G	G	G	G	G	G	G						GGCCCTTTAAAGCCAGTTGCTAGTCAA(C/G)TGGCCCTTTAAGAATTCTTAGCTGTTAGAA
173637156		rs31553554		G	G	G	G	G	G	G	A	A	A	A	A	A	A	A	A						TTAGCTGTTAGAACTGCTTGACCCTATG(G/A)CTTTCAGTGTTGGTTGCCTGTTGGATTTG
173637266		rs32571279		T	T	T	T	T	T	T	G	G	G	G	G	G	G	G	G						GGTGGGGCTGGCAGAGTGAGGAGA(T/G)AAGGCAATTGGTGGAAAAGATATTGTTAGGC
173637425		rs31893825		C	C	C	C	C	C	C	C	T	T	T	C	T	C	T	T	C	C	C	T	T	ACAGTGTTGGGGAGCTGAGGGAGGAA(C/T)GGTTGGGCTGGACTTGAAACTGGCAGGC
173638355		rs32368916		A	A	A	A	A	A	A	C	C	C	C	C	C	C	C	C						AAGAGTCCCCTGGTAAAATTTTTATGGT(A/C)ATTTATGTATACCATTTTATCATATGCAA
173638363		rs32408837		T	T	T	T	T	T	T	A	T	T	T	A	T	A	T	T						CCCTGGTAAAATTTTTATGGTCATTTATG(T/A)ATACCATTTTATCATATGCAAATAAAGATA
173638563		rs32309837		T	T	T	T	T	T	T	A	T	T	T	A	T	A	T	T						GCATTGAGTTTCTTTCCATATAAGTTGATG(T/A)TGGCTATAAGTTTGTTACAAATTGCCTTT
173638580		rs32807166		A	A	A	A	A	A	A	G	G	G	G	G	G	G	G	G						TAAGTTGATGATGGCTATAAGTTTGTT(A/G)CAAATTGCCTTTATGAACGGGGCAGTTCTG
173642142		rs30498891		C	C	C	C	C	C	C	T	T	T	T	T	T	T	T	T						CTTAGATTTGATCATAGTGTCCCGGGT(C/T)TCTTGAATATTTGGTGAAGTGGAAACTTC
173646952		rs30891625		C	C	C	C	C	C	C	C	T	T	T	C	T	C	T	T	C		C	T	T	TGTCGCAGATTATATAATAATCCAAAG(C/T)AGGCCATTTCAGGAAGATCACCTGCTA
173653029		rs31337233		C	C	C	C	C	C	C	C	T	C	C	C	C	C	T	T						AAGATGAAGGCCTGAAACAGGGCCTGT(C/T)CCAGAAGTTGTTAGCTTCTATAGTCCA
173653085		rs32699041		T	T	T	T	T	T	T	T	C	C	C	C	C	C	C	C						CTGTCACCTCCGCAGACTAGTCTCGG(T/C)GGGATCCAGGACCCAAGGTGGCTCCCCC
173653099		no		C	C	C	C	C	C	C	T	C	C	C	C	C	C	C	C						GACTAGTCTCGGTGGGATCCAGGACC(C/T)AAGGTGGCTCCCCCAGGTGATACAGCAA
173654764		no		C	C	C	C	C	C	C	C	C	C	C	C	C	C	C	C	T	C	C	C	C	AGGATATCTGGGTCCCTTTGAGA(C/T)GTCAAGTTCTATTCCCTGTCTGTCTATTGTCTGG
173654765		no		G	G	G	G	G	G	G	G	G	G	G	G	G	G	G	G	G	A	G	G	G	AGGATATCTGGGTCCCTTTGAGAC(G/A)TCAAGTTCTATTCCCTGTCTGTCTATTGTCTGG
173654766		rs31203563		T	T	T	T	T	T	T	T	C	C	C	T	C	T	C	T	T	T	T	C	C	AGGATATCTGGGTCCCTTTGAGACG(T/C)CAAGTTCTATTCCCTGTCTGTCTATTGTCTGG
173654810		no		C	C	C	C	C	C	C	T	C	C	C	C	C	C	C	T	C	C	C	C	C	GTCTGTCTATTGTCTGGTTCTGGTGCAC(C/T)AAATTGTCCATATGTCTGTCAGTTCATGT
173654832		rs32680739		G	G	G	G	G	G	G	A	A	A	A	A	A	A	A	A	A	A	A	A	A	TGCACCAAATTGTCCATATGTCTGTCA(G/A)TTCATGTTTGTTTTTGTTATGTTGTTTGAAT
173654993		rs31426267		G	G	G	G	G	G	G	A	A	A	A	A	A	A	A	A	A	G	A	A	A	AGAAACTGGTAAGTTAGCTGCACC(G/A)TGGCTGGGAGTCAAGGACAGCTGGAAAAG
173654999		rs32537600		G	G	G	G	G	G	G	G	G	A	A	G	A	G	A	G	G	G	G	A	G	ACTGGTAAGTTAGCTGCACCATGGCT(G/A)GGAGTCAAGGACAGCTGGAAAAGCCCC
173655503		rs31535378		C	C	C	C	C	C	C	C	C	C	C	A	C	A	C	C						TCAATTAACCACAGAACAGTACTTT(C/A)CTTCCCACTTAGTCTACCAAACAAGAGAT
173655730		no		T	T	T	T	T	T	T	C	T	T	T	T	T	T	T	T						TGGCCACAGGGTTAGCAGTGACACC(T/C)CTGCCTTGTTGATAGCTACTGGCTTTTCATT
173655732		rs31535377		T	T	T	T	T	T	T	C	C	C	C	C	C	C	C	C						CACAGGGTTAGCAGTGACACCTC(T/C)GCCTTGTTGATAGCTACTGGCTTTTCATT
173667448		no		AA	AA	AA	AA	AA	AA	AA	del	del	del	del	del	del	del	del	del	del	del	del	del	del	AAACAGTAACAACTCAAAAAAAAAA(AA/-)TATATGGACCGTTGTATTTCCTGAGCAT
173667460		rs31323085		G	G	G	G	G	G	G	G	G	G	G	A	G	A	G	G	G	A	A	G	G	CTCAAAAAAAAAAAATATATGGACC(G/A)TTGTATTTCCTGAGCATCTGCAGTCGAGT
173667508		rs30671348		C	C	C	C	C	C	C	C	A	A	A	A	A	A	A	A	T	C	A	A	A	TCGAGTTTCCTTCTGCATTTAACG(C/A/T)GCAGAAAGATAGCTCTTGTCTTCACACAGG
173667509		no		G	G	G	G	G	G	G	A	G	G	G	G	G	G	G	G	G	G	G	G	G	TCGAGTTTCCTTCTGCATTTAACGC(G/A)CAGAAAGATAGCTCTTGTCTTCACACAG
173670598		rs32008314		A	A	A	A	A	A	A	G	G	G	G	G	G/A	G/A	G	G/A						AGACAAGGTTTCGCTATTTATCCCAC(A/G)CTGGCTTTGAACTCATTGTGAAGCCCCTA
173670644		rs31397176		A	A	A	A	A	A	A	G	G	G	G	G	G	G	G	G						TGAAGCCCCTATGATCAATATTGAATG(A/G)ACTCAGAAGGCCATATTTATATATTCATG
173676169		rs31422803		T	T	T	T	T	T	T	T	C	C	C	C	C	C	C	C						GAATAGTTAGCCTTTATTATTTCTCAC(T/C)GATGAGCCTTTAAAATCCTGAGATCTTGT
173676674		rs30462915		T	T	T	T	T	T	T	T	G	G	G	G	G	G	G	G						CTGGATTGTCCTAGTTGTCTGTCTGTA(T/G)TGGAAGACTGAAGAAGCTGGAGTCAGG
173676770		rs31532109		G	G	G	G	G	G	G	G	T	T	T	T	T	T	T	T						AGCAGGAAGCCGTGCTAGGCCAATCA(G/T)CATGCACCAGGATATTTTATTGAATCACC
173679588		rs30565902		G	G	G	G	G	G	G	G	C	C	C	C	C	C	C	C	C	C	C	C	C	CATATACTGTTAGCGTCTATCAGAATAT(G/C)AAGGTCCATGCTGGCTTCCAGGATCCCC
173679597		rs31530233		T	T	T	T	T	T	T	T	C	C	C	C	C	C	C	C	T	T	C	C	C	AGCGTCTATCAGAATATCAAGGTCCA(T/C)GCTGGCTTCCAGGATCCCCCAGTCCTTA
173679606		rs30656399		C	C	C	C	C	C	C	C	T	T	T	C	T	C	T	T	C	C	C	T	T	TCAGAATATCAAGGTCCACGCTGGCTT(C/T)CAGGATCCCCCAGTCCTTACTCACAAGC
173679675		rs31530232		C	C	C	C	C	C	C	C	T	T	T	T	T	T	T	T	C	C	T	T	T	ATTTCAAAGCCCCCACACTAGTGTTCTGA(C/T)CTTCCCCTCCTCCAGCTACTCATTCTGC
173680170		rs30885457		A	A	A	A	A	A	A	A	T	T	T	T	T	T	T	T						CCATTATTTCTCCCAGATTTTAATTTTA(A/T)GTAAATCTGATCACTGTGCCAAAATAATTT
173681482		rs31529143		C	C	C	C	C	C	C	C	T	T	T	C	T	C	T	T	C	T	C	T	T	CCTGGAGAAGAACTCAGCTGAAACA(C/T)TAATACTCACAGCATTTGGGAACAATTA
173681672		rs31529141		G	G	G	G	G	G	G	G	A	A	A	A	A	A	A	A	A	G	A	A	A	CTAATTTATAGTTGTCTGCATGGTTTGTTG(G/A)CTCCCTTTATCCCTAAAATTGAGACTT
173681674		rs32091098		T	T	T	T	T	T	T	T	C	C	C	C	C	C	C	C	C	T	C	C	C	TTATAGTTGTCTGCATGGTTTGTTGAC(T/C)CCCTTTATCCCTAAAATTGAGACTTTAATA
173682441		rs3710998		G	G	G	G	G	G	G	G	A	A	A	A	A	A	A	A						GCTAGGAGGAAGCCGAGCTGCATGAC(G/A)GCAGAGGTCTCATAGTCTTGAAACCCTGT
173682555		rs3711630		C	C	C	C	C	C	C	C	T	T	T	T	T	T	T	T						CTCCATTAAATAATATAGGAAGCAGTG(C/T)GTCTTAGTGTTTCTATTACTGTGAAGAGA
173689350		rs31535256		G	G	G	G	G	G	G	G	A	A	A	G	A	G	A	A						TCATATTTACACTCTGCTTTCAATTTTCA(G/A)TTATGATTTATATTTTCTGATCCTGTTCTG
173690196		no		C	C	C	C	C	C	C	T	C	C	C	C	C	C	C	C						ATCCTCTATCCTAACCTCAGAGAAG(C/T)ACTTCCTGCACATCACTAGCTGCTGCTA
173690250		rs31535254		T	T	T	T	A	T	T	T	A	A	A	A	A	A	A	A						TACTTGGAATTCCCATTTAATTCCTCA(T/A)GCCCTCTTCTAGAAACAATAATCCTAATGG
173690283		rs31534363		T	T	T	T	C	T	T	T	T	T	T	C	T	C	T	T						TTCTAGAAACAATAATCCTAATGGGC(T/C)TCAAATGTAAAATGGCTCTCACACGCCAA
173691759		rs32055497		G	G	G	G	G	G	G	G	C	C	C	C	C	C	C	C	C	C	C	C	C	TGTCACATGTAAGTGGAAATCACCA(G/C)CCATCGGTTTCCCGGGGTTTCAGACCTTTGCT
173691906		rs31870897		G	G	G	G	G	G	G	G	G	G	G	C	G	C	G	G	G	G	C	G	G	GTCTAATGGTAGAAATCCAGTCTGAGA(G/A)CTGGAAAGGAAAACAGATGTCCCTCATC
173691909		no		G	G	G	G	G	G	G	G	G	G	G	G	G	G	G	G	G	A	G	G	G	CTGATGTGAGAAACTGTGGTGAGGAGCAT(G/A)TAGTGAGCTATCCCCCCAGATGACATAAGG
173692525		rs31968075		C	C	C	C	C	C	C	C	T	T	T	T	T	T	T	T	T	C	T	T	T	AGGAGCATGTAGTGAGCTATCCCCC(C/T)AGATGACATAAGGGCTGTGGGATGCTTG
173692545		no		G	G	G	G	G	G	G	G	G	G	G	G	G	G	G	G	G	A	G	G	G	TCCCCCCAGATGACATAAGGGCTGTG(G/A)GATGCTTGGGCCTGGATCTAAGCCACGGC
173692546		no		G	G	G	G	G	G	G	G	A	A	A	A	A	A	A	A	G	A	A	A	A	TCCCCCCAGATGACATAAGGGCTGTGG(G/A)ATGCTTGGGCCTGGATCTAAGCCACGGC
173692570		no		A	A	A	A	A	A	A	A	A	A	A	A	A	A	A	A	A	G	A	A	A	TGTGGGATGCTTGGGCCTGGATCTAAGCC(A/G)CGGCTCCTCTCATCCAGGGTCTTTATCA
173692577		no		-	-	-	-	-	-	-	-	-	-	-	-	-	-	-	-	-	-12	-	-	-	TGGATCTAAGCCACGGCTCCTCTCATCCA(12/-)CTCTCTCTTTATCACAATCCTCTCCT
173692624		no		C	C	C	C	C	C	C	C	C	C	C	C	C	C	C	C	C	del	C	C	C	CTTTATCACAATCCTCTCCTGCGCCACCC(C/-)TCTACCCCATACACACACAGCCCAACAAG
173692729		rs32465571		T	T	T	T	T	C	C	C	C	C	C	C	C	C	C	C	C	C	C	C	C	CCCCCTCTACCCATTGACAGCTTCC(T/C)CATCTTACCCAGCAGGGCAGACACAGG
173694082		rs32770524		A	A	A	A	A	A	A	A	C	C	C	A	C	A	C	C						GCAACCCTTATAAAGGAAAACATTTA(A/C)CTGGGAGTGGTTCAGAGGTTTAGTCCATT
173696660		rs3691091		C	C	C	C	C	C	C	C	G	G	G	G	G	G	G	G						TTTCTCCATAGCAAACCTTACAAACAA(C/G)TTCTAAATTGAAGGCAACAGAGAGCTAACTT
173696746		rs3691707		C	C	C	C	C	C	C	C	T	T	T	T	T	T	T	T						AATGGGCTGTTGGTCAGAGATGTCTA(C/T)GCCTGTCTACTCTATCAGTTTGTGACTATAGC
173696864		rs3692338		C	C	C	C	C	C	C	C	T	T	T	T	T	T	T	T						CCTGTCATCTCATGCCAAGTAAGTTA(C/T)AAATAGAAGTTGAGCTCTGGATTCCCTAA
173705140	SlamF1 ex2	rs31531636	S/S	A	A	A	A	A	A	A	A	G	G	G	G	G	G	G	G						CTGGAGGATGGCTACCACTTTCAATC(A/G)AAAAACCTGAGCCTGAAGATCCTCGGGAA
173734937		rs30801399		C	C	C	C	C	C	C	C	T	T	T	T	T	T	T	T						CTATCATATGTACAGTCCCAAACACA(C/T)TATATGTTTAAATAGGTCATAATTACACCTA
173735229		no		C	C	C	C	C	C	C	T	C	C	C	C	C	C	C	C						TCCTTGTTTCTGCAGCACATCGCATGG(C/T)TTACCTGGTATTTATAACTACCTTCTTCTACT
173735237		rs32392725		G	G	G	G	G	G	G	G	A	A	A	A	A	A	A	A						CTGCAGCACATCGCATGGCCTTACCTG(G/A)TATTTATAACTACCTTCTTCTACTACCTATTC
173735555		rs32436371		C	C	C	C	C	C	C	C	T	T	T	T	T	T	T	T						ATCATCCCTCATAACACTGTTACTCCTT(C/T)CTTAGCCTATTGGTTTAAGGGCATTAGAAG
173735974		rs30896586		T	T	T	T	T	T	T	T	C	C	C	C	C	C	C	C						TAACTGTGTCTTTAAAAGGTCATTCCAT(T/C)ATTCTATCAGGACATATGATTCAGGGAAGT
173735975		rs31844004		A	A	A	A	A	A	A	A	G	G	G	G	G	G	G	G						CTGTGTCTTTAAAAGGTCATTCCATT(A/G)TTCTATCAGGACATATGATTCAGGGAAG
173736632		rs31675504		C	C	C	C	C	C	C	C	T	T	T	T	T	T	T	T						TTAGACTTTTTTCTTCCCCAGATGTCTT(C/T)CTCACCAGCTTGCCAATCATGCTATTT
173736709		rs32479176		G	G	G	G	G	G	G	G	T	T	T	T	T	T	T	T						AATCCATTGGCTACAGCCCAGGAATCA(G/T)TGAGCAACTGGCCATTTCTCTTAACAAAA
173736773		rs31054016		G	G	G	G	G	G	G	G	A	A	A	A	A	A	A	A						TCATATGTACTGCCAGAAGTTCTGCCT(G/A)CTGTGACAATTTCCCTTCACCAGTGTCT
173736774		rs33860235		C	C	C	C	C	C	C	C	T	T	T	T	T	T	T	T						ATATGTACTGCCAGAAGTTCTGCCTA(C/T)TGTGACAATTTCCCTTCACCAGTGTCTC
173736882		rs31453526		C	C	C	C	C	C	C	C	T	T	T	T	T	T	T	T						TTCCTCAGTCAGCTGATCATGAGGAA(C/T)GCCCCATGGCTACAGCCCATGGGCCCA
173737289		rs32264472		C	C	C	C	C	C	C	C	A	A	A	A	A	A	A	A						CTTTGCAAGCTTCCATATTAAACCTAAA(C/A)TCTCTACTCTGAGAATCTATATGAATAAAC
173737391		no		-	-	-	-	-	-	-	-	2	2	2	2	2	2	2	2						CTCTTAAAATCCATTCCCACATATATT(-/TT)CCCCAGACTTCTGCTTGAATGAATTGCAAAC
173737442		rs31552790		T	T	T	T	T	T	T	T	G	G	G	G	G	G	G	G						CAAACTCATTAAGCTCTTTAGTAGT(T/G)TAGTGAACCTCCTCACGGACTACACTTTCT
173737458		rs32357894		C	C	C	C	C	C	C	C	T	T	T	T	T	T	T	T						TCTTTAGTAGTGTAGTGAACCTCCTCA(C/T)GGACTACACTTTCTACCTCCTTTCTAGG
173746992		no		T	T	T	T	T	T	T	T	del	del	del	del	del	del	del	del						ATTGAAGGGAATGTTTACAAAGTATTTTTT(T/-)GCACCCAAGAGAAAAACAATACTAA
173747015		rs32040171		T	T	T	T	T	T	T	T	C	C	C	C	C	C	C	C						TTTTGCACCCAAGAGAAAAACAATAC(T/C)AAACTCTGGACTGTAATCATGCTGGTACAG
173747021		no		CT	CT	CT	CT	CT	CT	CT	CT	GA	GA	GA	GA	GA	GA	GA	GA						CCCAAGAGAAAAACAATACTAAACT(CT/GA)GGACTGTAATCATGCTGGTACAGAAATCA
173747025		no		A	A	A	A	A	A	A	A	C	C	C	C	C	C	C	C						CCCAAGAGAAAAACAATACCAAACTG(A/C)CTGTAATCATGCTGGTACAGAAATCAAC
173747030		rs32215155		A	A	A	A	A	A	A	A	C	C	C	C	C	C	C	C						AAAAACAATACCAAACTGAGGCCTGT(A/C)ATCATGCTGGTACAGAAATCAACATTTGA
173747031		no		-	-	-	-	-	-	-	-	8	8	8	8	8	8	8	8						AAACAATACCAAACTGAGGCCTGTA(-/8)ATCATGCTGGTACAGAAATCAACATTTG
173747711		rs31396797		C	C	C	C	C	C	C	C	C	C	C	T	C	T	C	C						AGCTGGCCCCAAGGGTGTGAAAG(C/T)CAGAGAGCTTGCCCTGGCACAGGAGAGGT
173747854		rs32550279		G	G	G	G	G	G	G	G	G	G	G	A	G	A	G	G						GGAGCCTGTGAAGGGGCCGGTCCT(G/A)CAGATCCAAAGCTGCAAGATCTCCACTATA
173749518		rs31308979		A	A	A	A	A	A	A	A	G	G	G	G	G	G	G	G						TCTACTAACTACTACTTGCAATGTCAC(A/G)TGAGTCACTGTACTCACGTTGGGCATCTT
173749956		no		-	-	-	-	-	-	-	-	3	3	3	2	3	2	3	3	2		2	3	2	CCTCACCTAGTCTTATTCGACAAAC(-/TTT/TT)TTTTTTTTTTTAATAATGGAGTTGAAACTTT
173749975		rs30908164		G	G	G	G	G	G	G	G	G	G	G	A	G	A	G	G	G		A	G	A	GACAAACTTTTTTTTTTTTTAATAATGGA(G/A)TTGAAACTTTTTCTCTACCAATGTGATTCTT
173751064		rs31695239		T	T	T	T	T	T	T	T	C	C	C	C	C	C	C	C						TAGCCCAAGTCCTCTACTTCCCAAACTA(T/C)CAGAAGAAAAATGAATCCATGTGCTC
173751071		rs30813947		A	A	A	A	A	A	A	A	G	G	G	G	G	G	G	G						GTCCTCTACTTCCCAAACTACCAGAAG(A/G)AAAATGAATCCATGTGCTCTGTCTTAAT
173757132		rs31533525		A	A	A	A	A	A	A	A	G	G	G	A	G	A	G	G	G	G	A	G	A	GCTACTTATGCTCAGCTCGTTGGAAC(A/G)CTTACTCTGGTTTCTGGAATAAAAGTTTTC
173757173		rs31533524		G	G	G	G	G	G	G	G	A	A	A	G	A	G	A	A	G	A	G	A	G	TGGAATAAAAGTTTTCCTGGATCCAG(G/A)ACCACGAATAAAGCTAANTAAAGCCTTTAA
173757263		rs31532492		G	G	G	G	G	G	G	G	A	A	A	G	A	G	A	A	G	A	G	A	G	CCATTTCTCACGCTGGCTCCCTTGCCTCCCACCT(G/A)TTCCTGTCCTGTTGAGAAAAAA
173757286		rs31532491		C	C	C	C	C	C	C	C	A	A	A	C	A	C	A	A	C	A	C	A	C	TTGCCTCCCACCTGTTCCTGTCCTGTTGAGAAAAAA(C/A)TCTGTGCTGTGCTCCATGT
173757799		rs31888673		T	T	T	T	T	T	T	T	A	A	A	T	A	T	A	A						TGATAAATATTTTATCATAGAAATAGCT(T/A)TATAAGAAATGTATTTTGAGTGTAGTATTA
173757801		rs32149840		AT	AT	AT	AT	AT	AT	AT	AT	G	G	G	AT	G	AT	G	G						ATAAATATTTTATCATAGAAATAGCTAT(AT/G)AAGAAATGTATTTTGAGTGTAGTATTAA
173763757		rs31606676		C	C	C	C	C	C	C	C	T	T	T	C	T	C	T	T	T	C	C	T	C	ATGGGCCCCTCCCCATTCTTCATAGCCC(C/T)GTGTCTCTGAATAGTAAAATCGAGCTTTG
173763806		rs31682296		G	G	G	G	G	G	G	G	G	G	G	T	G	T	G	G	G	T	T	G	T	GAGCTTTGATCAGGAAATTGTCTTAGC(G/T)CCATCCTTTCTCGCACCGCCTAGTTTCCCT
173763807		rs31998246		C	C	C	C	C	C	C	C	C	C	C	T	C	T	C	C	C	C	T	C	T	GAGCTTTGATCAGGAAATTGTCTTAGCG(C/T)CATCCTTTCTCGCACCGCCTAGTTTCCC
173763877		rs31635144		C	C	C	C	C	C	C	C	C	C	C	T	C	T	C	C	C	C	T	C	T	TTCCAAGATGCCTTCCAGGCTCGAACC(C/T)GGGCATCTGAACCGCTGGCCTGCCTCAA
173763888		rs32734695		A	A	A	A	A	A	A	A	G	G	G	G	G	G	G	G	G	G	G	G	G	CTTCCAGGCTCGAACCCGGGCATCTGA(A/G)CCGCTGGCCTGCCTCAACACCACAGT
173763959		no		A	A	A	A	A	A	A	A	G	G	G	A	G	A	G	G	G	A	A	G	A	CACTTAAGCACATGTAAGTGTTTTCAA(A/G)ATTTAGTCCTTTTAAAATCCAAAGT
173764019		rs31437168		T	T	T	T	T	T	T	T	C	C	C	C	C	C	C	C	C	C	C	C	C	GTTCAAAGTTTTTCTACTGTGGGCTC(T/C)TATCAAATCAAAAATAAATTCCTTTTTTTA
173764145		rs32032677		C	C	C	C	C	C	C	C	C	C	C	T	C	T	C	C						TTACTCAAAGTCCAATTATCAGGGGTT(C/T)ATTCATGATCTTCTGGGCTCCACCAAGG
173764192		rs31079016		G	G	G	G	G	G	G	G	G	G	G	A	G	A	G	G						CCACCAAGGGGCTTAGTTCACTTCTCC(G/A)GCTCTGCCCTCTGCAGCACACACCGC
173764201		rs32174934		C	C	C	C	C	C	C	C	C	C	C	A	C	A	C	C						GCTTAGTTCACTTCTCCGGCTCTGCC(C/A)TCTGCAGCACACACCGCTTGCCTGCCCT
173769795		rs31448132		C	C	C	C	C	C	C	C	T	T	T	T	T	T	T	T						CTGCTGGATGGTTTGTGGTGTCTCC(C/T)GTGTTCCTTTTCTGGTTCCACAAACCCGTC
173769981		rs31531561		T	T	T	T	T	T	T	T	C	C	C	C	C	C	C	C						AGTTTGCCTCTGGCTCTGACTTCAGATCCAT(T/C)GATGGCTCTATCTTTGGC
173770601		rs30692543		A	A	A	A	A	A	A	A	G	G	G	G	G	A	A	G						CTGGCACATAGTAGGCACTTAATAAAT(A/G)TTTGTTGGATAATTAATAATGAATAT
173770856	CD84 in1	rs31531560		T	T	T	T	T	T	T	G	G	G	G	G	G	G	G	T						AAACCTGTGAGTTCTGAACCTTGTTAG(T/G)ATTGAAGTCCTACTATGTCATAACTTTTTA
173781966	CD84 ex2	rs31528577	V/M	G	G	G	G	G	G	G	G	A	A	A	A	A	A	A	A	A	A	A	A	A	GCAGCAGGAAAAGATGCAGACCCG(G/A)TGGTAATGAATGGGATTCTTGGGGAGTC
173803539	CD84 ex4	rs32284541	Y/Y	T	T	T	T	T	T	T	T	C	C	T	C	C	C	C	C						CCGATGTTGGCATTTCTGTTCCGTTTGTA(T/C)AAGAGAAGGCGAGACAGGATTGTCC
173815684	CD84 in5	no		A	A	A	A	A	A	A	A	del	del	del	del	del	del	del	del						TTCTCTTCTGCACTCTGGCTGAGGAG(A/-)AAGAATCTCTTTTCCAGATGCTGTCCTGTAA
173815717	CD84 ex6	rs31521537	K/E	A	A	A	A	A	A	A	A	G	G	G	G	G	G	G	G						CTCTTTTCCAGATGCTGTCCTGTAAG(A/G)AAGATCCGGTGACCACCATTTATTCCTCA
173815725	CD84 ex6	rs32214848	P/P	G	G	G	G	G	G	G	G	A	A	A	A	A	A	A	A						CCAGATGCTGTCCTGTAAGGAAGATCC(G/A)GTGACCACCATTTATTCCTCAGTGCAGCT
173823961		rs31117883		T	T	T	T	T	T	T	T	C	C	C	C	C	C	C	C						AACTGCCACTCTGTAACTGCCACTCTG(T/C)AACTGCCACTCTGTAACTGCCACTCTGC
173824037		no		A	A	A	A	A	A	A	A	G	G	G	G	G	G	G	G						GCCACTCTGCAACTGCCACTCTGCAAC(A/G)GCTTCCCACAAGTGGGAGTGGTAAGGC
173824075		rs30594643		T	T	T	T	T	T	T	T	C	C	C	C	C	C	C	C						GTGGGAGTGGTAAGGCTTGGGCTATG(T/C)GCTCTCCANCCCTAAGGGTAAGTGGTCCCT
173824134		rs31532782		C	C	C	C	C	C	C	C	T	T	T	T	T	T	T	T						TTGGCGGTGACTAAGATTTTTATCTC(C/T)CCATGGTAGTCGGTGTCATCCACTGTAG
173824167		rs31532781		T	T	T	T	T	T	T	T	C	C	C	C	C	C	C	C						AGTCGGTGTCATCCACTGTAGGAGT(T/C)ACCATTAGGCCTTGTAAAAGTCTGGACACT
173825305		rs31566714		C	C	C	C	C	C	C	C	T	T	T	T	T	T	T	T						CCGTTGTCTGGAGGGCGGTCGTACCT(C/T)GTGCCCCACGTCGGGTGCCACTTGACC
173825440		rs31701888		C	C	C	C	C	C	C	C	T	T	T	T	T	T	T	T						CTTGTGCGAATAACAACACGGAAAC(C/T)GTTCTGGATTGCATCAAGACCCCCAAAT
173826911		rs32257810		G	G	G	G	G	G	G	G	A	A	A	A	A	A	A	A						CATTCATAGCACAGTGCCTCCACCAG(G/A)ATGTTTGCCCCACCCCTGTCCATTCATATAT
173826922		rs31738960		C	C	C	C	C	C	C	C	T	T	T	T	T	T	T	T						ACAGTGCCTCCACCAGGATGTTTGCCC(C/T)ACCCCTGTCCATTCATATATCTTATTCTC
173827362		rs32182520		T	T	T	T	T	T	T	T	C	C	C	C	C	C	C	C						TCCCTCTGAGTCATGGCGATTCTCTCCT(T/C)GTACTGTACATGGCTGTACAGCAATTCTT
173827413		rs31488981		C	C	C	C	C	C	C	C	T	T	T	T	T	T	T	T						TTCATTGCCAATCGATGCAGGCA(C/T)CCAGCATATGAATGCAAGGCTTTTGGAAACCA
173827440		rs32774556		A	A	A	A	A	A	A	A	G	G	G	G	G	G	G	G						CAGCATATGAATGCAAGGCTTTTGG(A/G)AACCAAAAAAGATGAAGCATTAGAACCA
173827577		rs30555311		A	A	A	A	A	A	A	A	G	G	G	G	G	G	G	G						CAATTGCATTTGCTGCCACCCAACATA(A/G)TACATTGTAGCCTATGTGAGAGTAATAAGT
173827616		rs31478821		C	C	C	C	C	C	C	C	T	T	T	T	T	T	T	T						TATGTGAGAGTAATAAGTGCTGTTGA(C/T)TAGAATTCAAAGTGACCAGCCAGCTTAAAA
173827715		rs31531910		A	A	A	A	A	A	A	A	G	G	G	G	G	G	G	G						ATAGGGAAACCACATTACAGTAAAC(A/G)TTAATCATAAAGATGTAAAGATTAGCTATAGG
173828552		rs32168862		C	C	C	C	C	C	C	C	A	A	A	A	A	A	A	A						GAGGGAAGAGAATGAAAGTATGC(C/A)TTCATGGGGGTGGGGGAGAAGTGGGA
173828682		rs32551230		G	G	G	G	G	G	G	G	C	C	C	C	C	C	C	C						AAAGTCCAGGGCAGAGAGGGAA(G/C)TGTGCTAGCCATGCCCGATAACTGAGGAT
173828709		rs30897217		G	G	G	G	G	G	G	G	A	A	A	A	A	A	A	A						TGTGCTAGCCATGCCCGATAACTGAG(G/A)ATGCTGTGAGAACCTGAAGGCCAGGT
173828799		rs31429695		T	T	T	T	T	T	T	T	A	A	A	A	A	A	A	A						TTGTCTGCATCCCAACAATTTCCCCATTT(T/A)AGTCTTTATAAATTATCTAAATTGTGAC
173828947		rs31871432		A	A	A	A	A	A	A	A	T	T	T	T	T	T	T	T						ACAAACACAGTTGGCTCACTCTCTTTTTT(A/T)AAATATATTAAAGTTAAGATGTTTTAACA
173828984		rs31531908		G	G	G	G	G	G	G	G	C	C	C	C	C	C	C	C						TTAAAGTTAAGATGTTTTAACAAATAATA(G/C)TTATTAGAAGTCTTGACCTCTAACCTA
173829751		rs30820190		C	C	C	C	C	C	C	C	T	T	T	T	T	T	T	T						CTTAATCTACCTAATTCTCAAGCATAG(C/T)TCCTCTACATGCCTGCTGGCCTTGTC
173829912		rs31426553		A	A	A	A	A	A	A	A	C	C	C	C	C	C	C	C						TATGTGCCCTCCCCCCAGCCTGAGAG(A/C)AGGCTGGCTCAGACCTGGTTTGCCACAGT
173831605		rs30526282		C	C	C	C	C	C	C	C	T	T	T	T	T	T	T	T						TTAATGAAGCATTAAAAGTTGCACTA(C/T)CATGCATTCATATATACGAATTGGCAGC
173831798		rs32730213		A	A	A	A	A	A	A	A	G	G	G	G	G	G	G	G						TGTTGGTATTCCATTGACTGTGAAAAG(A/G)AACTTTGGGAAGGCCATGCCCCTTGGGAAG
173831935		rs32125404		T	T	T	T	T	T	T	T	A	A	A	A	A	A	A	A						ATTTGCAACTGTTTATGCATATACAACT(T/A)TAGTTAAGAGAAAGTACTGTTCCTTTAAAG
173838008		rs31462321		C	C	C	C	C	C	C	C	T	T	T	T	T	T	T	T						CGGAGATTTCCTCCTGCCCTTTTCCCT(C/T)CTGCCCTGGACCAGAGCCGGCTCCCT
173838018		rs30853920		A	A	A	A	A	A	A	A	G	G	G	G	G	G	G	G						TCCTGCCCTTTTCCCTTCTGCCCTGG(A/G)CCAGAGCCGGCTCCCTCCTGGCAGTTCTA
173838114		rs31572768		C	C	C	C	C	C	C	C	A	A	A	A	A	A	A	A						GTCCTGTGGCTTCTCACAGCCTGCCAG(C/A)TGTCAGTGGTATGATGTGCACACAGTCAA
173838185		rs31157238		G	G	G	G	G	G	G	G	C	C	C	C	C	C	C	C						CCTCCATGAGTGCCCCTAGCCCTGTA(G/C)TGGACAGGACACTGGACACCATTTTAA
173838202		rs32100153		C	C	C	C	C	C	C	C	T	T	T	T	T	T	T	T						GCCCTGTACTGGACAGGACACTGGA(C/T)ACCATTTTAACCCACAGATGGGCTGAGAA
173839281		rs32529820		G	G	G	G	G	G	G	G	A	A	A	A	A	A	A	A						CTCGACCCCTCCCCTGTTCCCGGAGAT(G/A)TATGCTTTAAAAAGAAGGCACCTCAGCAT
173839417		rs31530857		T	T	T	T	T	T	T	C	C	C	C	C	C	C	C	C						CCCCTCGCACCCACGAATAACTGAATCC(T/C)GCAGGACGGGATAGGAGAAAAAGTG
173839617		rs31498248		C	C	C	C	C	C	C	C	T	T	T	T	T	T	T	T						GAAACTTACAAATGCAGAGTCAGAT(C/T)CTCACAGCCAACCATTGCACTGAGTGT
173839973		rs31714944		A	A	A	A	A	A	A	G	G	G	G	G	G	G	G	G						AGGGGGATAGGATAGGGAATTTCA(A/G)GGAGAGTGTGAAACCAAGTAGGGGG
173840757		no		A	A	A	A	A	A	A	A	A	A	A	A	A	A	A	A	A	A	C	A	A	GATTTTACCAGCTGCAAAACTTTTCAGA(A/C)GTTATGTTAAGTACTAGGACCCCAAGAGG
173840759		no		T	T	T	T	T	T	T	T	T	T	T	T	T	T	T	T	G	G	T	G	G	ATTTTACCAGCTGCAAAACTTTTCAGAAG(T/G)TATGTTAAGTACTAGGACCCCAAGAG
173840790		no		A	A	A	A	A	A	A	A	A	A	A	A	A	A	A	A	G	G	A	G	G	ATGTTAAGTACTAGGACCCCAAGAGGCAG(A/G)TTTGGTGATTATTGGTCATTCAGGGGG
173840804		rs32076215		G	G	G	G	G	G	G	G	T	T	T	G	T	G	T	T	G	G	G	G	G	CCAAGAGGCAGATTTGGTGATTATT(G/T)GTCATTCAGGGGGGAAGGTTGTGG
173840805		no		G	G	G	G	G	G	G	G	G	G	G	G	G	G	G	G	A	G	G	A	A	CCAAGAGGCAGATTTGGTGATTATTG(G/A)TCATTCAGGGGGGAAGGTTGTGG
173840875		no		A	A	A	A	A	A	A	A	A	A	A	A	A	A	A	A	G	G	A	G	G	CAAAGAAGAAACAAGTTAGATTCAGGGT(A/G)GGACAAAAAGAATACGCAAAATAGCAAAG
173840890		no		C	C	C	C	C	C	C	C	C	C	C	C	C	C	C	C	C	C	T	C	C	TTAGATTCAGGGTAGGACAAAAAGAATA(C/T)GCAAAATAGCAAAGACCAGCTAGAAGC
173840891		no		G	G	G	G	G	G	G	G	G	G	G	G	G	G	G	G	A	G	G	A	A	TAGATTCAGGGTAGGACAAAAAGAATAC(G/A)CAAAATAGCAAAGACCAGCTAGAAGCA
173840879		rs31374672		A	A	A	A	A	A	A	A	T	T	T	T	T	T	T	T	A	A	T	A	A	AAAAGAATACGCAAAATAGCAAAG(A/T)CCAGCTAGAAGCAAAGAAGAAGCAA
173842170		rs31774885		T	T	T	T	T	T	T	T	C	C	C	C	C	C	C	C						TGTCTGCTTTAGCAAACAGTCCTT(T/C)CACGTATATCTGCCTCAGGAAAACACTCC
173842203		rs32018668		A	A	A	A	A	A	A	G	G	G	G	G	G	G	G	G						TATCTGCCTCAGGAAAACACTCCTTC(A/G)TGTGTTTGCCCCAACAAAACACCATCCG
173866590	slamf6 in2	rs30944892		T	T	T	T	T	T	T	T	C	C	C	C	T	C	C	C	C		C	C	T	CATGTGTCCTTAACTGAGGTCTTTTCT(T/C)TTTATGTAGAACGACTGGGTAACTTA
173866605	slamf6 ex3	rs31528124	L/L	C	C	C	C	C	C	C	C	T	T	T	T	C	T	T	T	T		T	T	C	GAGGTCTTTTCTTTTTATGTAGAACGA(C/T)TGGGTAACTTAGAAACTACCAACTAT
173866676	slamf6 ex3	no	C/R	T	T	T	T	T	T	T	T	T	T	T	T	T	T	T	T	C		T	T	T	ATGGGACCTGCCAGATACACCTGGCCTG(T/C)GTTTTGAAGAATCAAAGTCAAACTGTCTC
173866782	slamf6 ex3	no	G/S	G	G	G	G	G	G	G	G	G	G	G	G	G	G	G	G	A		G	G	G	TCACTATCTTTTGGGACCCGAGGAATTCT(G/A)GTGACCAGACTTACGTCTGCAGAGCCAA
173868197	slamf6 ex4	rs3710340	A/A	T	T	T	T	T	T	T	T	A	T	A	A	A	A	A	A						TATGACTACAATTTCAATAATCAGTGC(T/A)GTCATACTCATCTTTGTGTGCTGGAGCA
173868254	slamf6 in4	rs3710856		T	T	T	T	T	T	T	T	C	T	C	C	T	C	C	C						TGTTTGGAAGAGAAGAGGTAAGTT(T/C)CCCTTCTGCTTTCTTCTATCTGCTGTAAGA
173878107		rs31532200		T	T	T	T	T	T	T	T	G	G	G	G	G	G	G	G						AAGATCACACAGAACTTGGAATATAA(T/G)TCATCATTTTCTTTTCTTGTAGGAAACAG
173879559		rs31532197		T	T	T	T	T	T	T	T	C	C	C	C	C	C	C	C						TGCTCTCTCTGGAAAGGGAGGAGAG(T/C)GCGCCATTGTCATGTTCTAACTAACACGCCA
173879742		rs31532195		C	C	C	C	C	C	C	C	T	T	T	T	T	T	T	T						ACAAAACCCCACAGTATTAGCTTTT(C/T)CTCCTAGGTTTCATTTAATCACATCTATTT
173880033		rs32061818		A	A	A	A	A	A	A	A	G	G	G	G	G	G	G	G	G	G	G	G	G	ACCAGGTTAGTCTCAAACTCACAGA(A/G)TACGCCTGTCTCTGCCTCCTGTGTGCT
173880036		rs31741589		C	C	C	C	C	C	C	C	T	T	T	T	T	T	T	T	T	T	T	T	T	CCAGGTTAGTCTCAAACTCACAGAGTA(C/T)GCCTGTCTCTGCCTCCTGTGTGCTGA
173880098		no		T	T	T	T	T	T	T	T	T	T	T	T	T	T	T	T	T	A	T	T	T	GCATGAGCTGCCACACCTGGCCAATGA(T/A)TAAGAGTCTTGATAAAACAGTCAAAGACA
173880116		rs31531493		C	C	C	C	C	C	C	C	T	T	T	T	C	T	T	T	C	C	T	T	C	CCAATGATTAAGAGTCTTGATAAAA(C/T)AGTCAAAGACAAATGCCTGTGTCAAAACCCA
173880146		no		C	C	C	C	C	C	C	C	C	C	C	C	C	C	C	C	C	T	C	C	C	AGTCAAAGACAAATGCCTGTGTCAGAACC(C/T)ATTCCGGGATCCTACAACAATCCAAACCA
173880685		rs31531492		C	C	C	C	C	C	C	C	T	T	T	T	T	T	T	T						ATCAAAGGTACCCTCACACTCACCA(C/T)ACTATCCTAACAGTATAAATATATCA
173880816		rs31531490		T	T	T	T	T	T	T	T	C	C	C	C	C	C	C	C						TTAAGAGTATTATCTTTTTATCTTTTT(T/C)TTATCTTTATAAAACATAAATGACCTAG
173880920		rs31105671		A	A	A	A	A	A	A	A	G	G	G	G	G	G	G	G						GATCAGAAACTCAAGGCCAACCTT(A/G)GTTATGTAATAAGTCCAAACCTTGCCTAG
173881054		rs30885496		G	G	G	G	G	G	G	G	A	A	A	A	A	A	A	A						AGCTTGGCACTGTGAGAGGCCAGG(G/A)AAGGCCATTGATGAAAGTATAGC
173881121		rs33860557		A	A	A	A	A	A	A	A	G	G	G	G	G	G	G	G						CCAGTACTGAAGGGGTAATGCAAA(A/G)AAGCTGAGCCTTGGCACCATAA
173883504		no		C	C	C	C	C	C	C	C	C	C	C	C	C	C	C	C	C	T	C	C	C	CTCAACTCAGCATCTTCCTGTCTCAG(C/T)CTCCCAAGTGTGCCACGATGCCCAATTT
173883520		no		G	G	G	G	G	G	G	G	G	G	G	G	G	G	G	G	G	A	G	G	G	CTGTCTCAGCCTCCCAAGTGTGCCAC(G/A)ATGCCCAATTTCATTGTGCTGCTGGATT
173883524		rs31531484		C	C	C	C	C	C	C	C	T	T	T	C	C	C	T	T	C	C	C	C	C	CTCAGCCTCCCAAGTGTGCCACGATG(C/T)CCAATTTCATTGTGCTGCTGGATTAA
173883564		no		TA	TA	TA	TA	TA	TA	TA	TA	TA	TA	TA	TA	TA	TA	TA	TA	TA	del	TA	TA	TA	GTGCTGCTGGATTAAGGTAGGATAAAC(TA/-)TATCTCCTAGCTTTCAGTGAAGCTAGA
173883581		no		A	A	A	A	A	A	A	A	A	A	A	A	A	A	A	A	A	T	A	A	A	TAGGATAAACTATATCTCCTAGCTTTC(A/T)GTGAAGCTAGATAAAGACCTCCCTGCCTTT
173883625		rs31530683		A	A	A	A	A	A	A	G	G	G	G	G	G	G	G	G	G	G	G	G	G	TCCCTGCCTTTTTTGACTTAACAGG(A/G)GAAAGGGTTAGATTTGATGAGTGTT
173883837		rs31530682		A	A	A	A	A	A	A	A	G	G	G	G	G	G	G	G	G	G	G	G	G	TCCTCCAGGAATGAGAGGGAAA(A/G)GCAGAAAAAGTAAGAGAAGTTTGTGG
173886907		rs30609370		C	C	C	C	C	C	C	C	T	T	T	T	T	T	T	T						TGCTCACACACTATTGCTTCTCCCTT(C/T)AAAGTAGACCTGCAATCAGCTGC
173887004		rs31785179		C	C	C	C	C	C	C	C	T	T	T	T	T	T	T	T						GAACCAACATCAACAGACTGTGCTAG(C/T)GTCCTGCTGGGTCACTCTGGTTCTTGT
173887098		rs32624225		G	G	G	G	G	G	G	G	T	T	T	T	T	T	T	T						TCTACTCCATCCCTCCTGGTGCTTCTTA(G/T)CTCAATAAAAGCTAAAGTCATTAAA
173887118		rs32479710		A	A	A	A	A	A	A	A	T	T	T	T	T	T	T	T						TTCTTAGCTCAATAAAAGCTAGAGTC(A/T)TTAAAACGGTCCCTAAGCCTAACA
173887358		rs30460888		A	A	A	A	A	A	A	C	C	C	C	C	C	C	C	C						ATACACATCATCTGCTTTTCCCCTCAC(A/C)TCTTTTAGAGATGAACAAAATCATATGGTT
173888895		rs30508082		A	A	A	A	A	A	A	A	G	G	G	G	G	G	G	G						AATATCCTGAGCTCCATCCATCCCCAG(A/G)ACACACATGGTAGGAGAGAACTGACT
173892047		rs31534812		G	G	G	G	G	G	G	G	A	A	A	A	G	A	A	A						GGGGCCCCCCTCAGTTCAAGGGACC(G/A)ACATCAAAGTTGGCCTTGTTTTGCTATAT
173892111		rs31534810		C	C	C	C	C	C	C	C	T	T	T	T	T	T	T	T						TCACTCGCTCACATATGTTCCACG(C/T)GCTTAGAAAAGAGAGTCTCCAAACTGAGACC
173893904		rs31534031		T	T	T	T	T	T	T	T	C	C	C	C	C	C	C	C	C	C	C	C	C	GAGGAAAGCTTTTGAAGATTAATATA(T/C)GGCATCTCGCTTGAGAGCTGTGATTAAA
173893905		rs32801568		G	G	G	G	G	G	G	G	A	A	A	G	G	G	A	A	G	G	G	G	G	GAGGAAAGCTTTTGAAGATTAATATAC(G/A)GCATCTCGCTTGAGAGCTGTGATT
173893914		rs31010550		C	C	C	C	C	C	C	C	A	A	A	C	C	C	A	A	C	C	C	C	C	TTTGAAGATTAATATACAGCATCTCG(C/A)TTGAGAGCTGTGATTAAAACAACGGAGG
173893980		rs31534030		G	G	G	G	G	G	G	G	G	G	G	G	G	G	G	G	A	G	G	G		GAACAGGAAGCAGACTTCAGAGAAAC(G/A)GTGTTTTGGTTGTAAATAAATTGAGACTGAG
173894076		no		T	T	T	T	T	T	T	T	T	T	T	T	T	T	T	T	C	C	T	T		GAGATGTAACACAGAGACATTTTTAGTTTA(T/C)ACCAAATATAATCACATATACAAACATG
173894078		no		C	C	C	C	C	C	C	C	C	C	C	C	C	C	C	C	T	T	C	C		GATGTAACACAGAGACATTTTTAGTTTATA(C/T)CAAATATAATCACATATACAAACATGG
173894091		no		C	C	C	C	C	C	C	C	C	C	C	C	C	C	C	C	T	T	C	C		ACATTTTTAGTTTATACCAAATATAATCA(C/T)ATATACAAACATGGGAAATTA:GGAGAGT
173894096		no		A	A	A	A	A	A	A	A	A	A	A	A	A	A	A	A	G	G	A	A		TTTAGTTTATACCAAATATAATCACATAT(A/G)CAAACATGGGAAATTAGGAGAGTGGT
173896209		rs31532402		A	A	A	A	A	A	A	A	A	A	A	C	C	C	A	A						GATGCTCCATCACAGAGGGACTT(A/C)TGAAAGGGAAGCTAATGGAAACAATCTTC
173896565		rs32296875		T	T	T	T	T	T	T	T	C	C	C	C	C	C	C	C	C	C	C	C	C	GCAACTCTCTCCCCATTCCTTTCTC(T/C)GATTCCTTCTTTCCATCTCTCCTACCCTC
173896636		no		A	A	A	A	A	A	A	A	G	G	G	A	A	A	G	G	G	G	A	A	A	ACCCTCTTCTTGGCCTTCTTTCTTTT(A/G)CCCCTCTTTCTTACTTGTGTGTTGTTT
173896699		rs31532401		C	C	C	C	C	C	C	C	C	C	C	T	T	T	C	C	C	C	T	T	T	AGGCGCTAAGACAAGGATGAGGGA(C/T)GCTATCTCAAAAACAGGAAGCAAAGGGT
173896700		no		G	G	G	G	G	G	G	G	G	G	G	G	G	G	G	G	G	A	G	G	G	AGGCGCTAAGACAAGGATGAGGGAC(G/A)CTATCTCAAAAACAGGAAGCAAAGGGT
173896768		rs32756459		G	G	G	G	G	G	G	G	G	G	G	A	A	A	G	G	G	G	A	A	A	TTTGCTTTGAGACAGGGTCTCTTTCTAA(G/A)TCCTGGCCTTCCTAGAACTACCTCTGCCT
173896769		rs31522946		T	T	T	T	T	T	T	T	C	C	C	C	C	C	C	C	C	C	C	C	C	TTGCTTTGAGACAGGGTCTCTTTCTAAG(T/C)CCTGGCCTTCCTAGAACTACCTCTGCCT
173896828		rs32298681		T	T	T	T	T	T	T	T	G	G	G	G	G	G	G	G	G	G	G	G	G	GCCTCTCAAATGCTGAGATTAAAGGTGT(T/G)TGTCAACACCTCTGGCAGGAATTAGAG
173896899		rs31532399		G	G	G	G	G	G	G	G	G	G	G	T	T	T	G	G	G	G	T	T	T	TGTTGAGGCTTCTAATTGGACTCCAAGTT(G/T)GTTTACTAGAAGCATGAGAAATAAAGA
173900511		rs32742295		A	A	A	A	A	A	A	A	G	G	G	G	G	G	G	G						GAAATGGGAGAGAAAATCGGGTGCAGG(A/G)AGAAGGTTAACCAAGACTCAGAGTGTCA
173900640		rs31560901		C	C	C	C	C	C	C	C	T	T	T	T	T	T	T	T						AGATGGCATGCTTGGTGATGATGCCA(C/T)TTTCCACAGACCATGGGAAAAGGCAAA
173900649		rs32791519		G	G	G	G	G	G	G	G	A	A	A	A	A	A	A	A						ATGCTTGGTGATGATGCCATTTTCCACA(G/A)ACCATGGGAAAAGGCAAAACAAAAAGA
173900868		rs30469471		C	C	C	C	C	C	C	C	T	C	C	C	C	C	T	T						AGCAATGACAAAAATAAGCTGCCAGTC(C/T)GCAAACACCAACCTGGGAACCAAA
173902307		rs31441909		G	G	G	G	G	G	G	G	A	A	A	A	A	A	A	A						AAGTAATGAGATCACATCAAAAAGAAT(G/A)GCTTTAAAAAGAAAGTCTTAAAAGTGACC
173902308		rs32108963		G	G	G	G	G	G	G	G	A	A	A	A	A	A	A	A						GTAATGAGATCACATCAAAAAGAATA(G/A)CTTTAAAAAGAAAGTCTTAAAAGTGACCC
173902478		rs31558532		T	T	T	T	T	T	T	T	G	G	G	G	G	G	G	G						GCAGAGACAAAGTGTGGAGCAGAGA(T/G)TGAAGGAAAGGCCATCCAGACACTGCC
173905967		rs6210184		G	G	G	G	G	G	A	A	A	A	A	A		A	A	A						AACTATCTTTTTTCTAGTACTCATGGT(G/A)TATGCCAAGTATTGTTAAAATCATTAGCAA
173906057		rs32556780		G	G	G	G	G	G	G	G	A	A	A	A		A	A	A						CAGTTCTCAGTTCTTTGCTAGAACTCG(G/A)GTGAAGAAAAAAGATGATAAAAATCTCA
173906374		rs32165174		G	G	G	G	G	G	G	G	A	A	A	A	A	A	A	A						TTTGTGTAATTCAAAAATTAAAATTC(G/A)TATCTTGCATTTGAAAACCTTTTCAAGAC
173909652		rs31530803		C	C	C	C	C	C	C	C	T	T	T	T	T	T	T	T	T	T	T	T	T	GAGAGAGCAGAGAGGCCAAGGAA(C/T)GGAGACTCACCTTCAAGACATAGGGGGAGG
173909675		no		G	G	G	G	G	G	G	G	A	A	A	A	G	A	A	A	G	G	A	A	G	AACGGAGACTCACCTTCAAGACATA(G/A)GGGGAGGGAGAGGGGGTTGAGCAGCTG
173909722		rs31530802		T	T	T	T	T	T	T	T	T	T	T	T	T	T	T	T	A	T	T	T	T	GAGCAGCTGGAGTACAGCCAAGAACATG(T/A)CTGGGTAGAAAACAAAGGACAACAGA
173909755		rs31530801		A	A	A	A	A	A	A	A	A	A	A	A	A	A	A	A	C	A	A	A	A	GTAGAAAACAAAGGACAACAGAATAAGA(A/C)GTTAGATGACATTGATGGAAATGTCCAG
173909787		no		A	A	A	A	A	A	A	A	A	A	A	A	A	A	A	A	A	C	A	A	A	TAGATGACATTGATGGAAATGTCCAGGAG(A/C)CTGCTTAGAGCCACTTGAGGCAGAACTTT
173909793		ra30954752		T	T	T	T	T	T	T	T	A	A	A	A	A	A	A	A	T	T	A	A	A	ATTGATGGAAATGTCCAGGAGACTGCT(T/A)AGAGCCACTTGAGGCAGAACTTTTTGT
173909808		rs31530800		C	C	C	C	C	C	C	C	C	C	C	C	C	C	C	C	T	C	C	C	C	CAGGAGACTGCTTAGAGCCACTTGAGG(C/T)AGAACTTTTTGTATCAGCTCAGTAAAGCA
173909816		no		T	T	T	T	T	T	T	T	T	T	T	T	T	T	T	T	T	A	T	T	T	CTGCTTAGAGCCACTTGAGGCAGAACTT(T/A)TTGTATCAGCTCAGTAAAGCAAACCAA
173909825		no		-	-	-	-	-	-	-	-	-	-	-	-	-	-	-	-	-10	-	-	-	-	CCACTTGAGGCAGAACTTTTTGTATCA(10/-)GCAAACCAATGTTGGAGTAAATGCTTAA
173909884		rs32329033		C	C	C	C	C	C	C	C	A	A	A	A	C	A	A	A	C	C	A	A	C	TGCTTAATATTGATTGGGGGCTTTCTAC(C/A)CCACTTTGATCATTCAGTTCCCAGAT
173909900		no		A	A	A	A	A	A	A	A	A	A	A	A	G	A	A	A	G	A	A	A	G	GGGGCTTTCTACACCACTTTGATCATTC(A/G)GTTCCCAGATAAAAGACACAAAACTTT
173910475		rs31530799		C	C	C	C	C	C	C	C	A	A	A	A	C	A	A	A						GGGTAAGTTCATTAATTCTATAAGCCA(C/A)CAAAGGCTTCGAGGAGAGCGGACACACTG
173910667		rs31530794		G	G	G	G	G	G	G	G	A	A	A	A	A	A	A	A						GTTCCAAGTTGGCCCTAAATCCCCAC(G/A)CTCACACAATCCTGTGCGTCAGCCTTTTATT
173913239		rs31528844		G	G	G	G	G	G	G	G	T	T	T	T	T	T	T	T						CAAGACGGAGGGAGGAGGCAAGAGATC(G/T)CCAAAAAGTGTATGAGCTAGCAAGCCAG
173913250		rs31528063		T	T	T	T	T	T	T	T	C	C	C	C	C	C	C	C						GAGGAGGCAAGAGATCTCCAAAAAGTG(T/C)ATGAGCTAGCAAGCCAGGTTTACACA
173913347		rs31528062		G	G	G	G	G	G	G	G	C	C	C	C	C	C	C	C						GAGAGACTGGCATCCAGGGTTGTCATCT(G/C)TTCTCCACACAATGGTTGTGGCATGCACA
173913507		rs32385367		A	A	A	A	A	A	A	A	T	T	T	T	T	T	T	T						CCTGCCCAAAAGGGGATGGGAGAGGA(A/T)GAGAAGGGAGATGAGTGGGAAAGAAAG
173921810		rs31096804		A	A	A	A	A	A	A	A	G	G	G	G	G	G	G	G						GGCTTCTGCATCAGCTCCCGCCTCCAG(A/G)TTCCTGTCCTGTGTGAGTTCCTGTCCTG
173922027		rs31526492		A	A	A	A	A	A	A	A	G	G	G	G	G	G	G	G						GGATGTGATAATGAAAATAAATTTGAA(A/G)GACACCATCCCATTAGTTACTTGAG
173922070		rs31526491		C	C	C	C	C	C	C	C	T	T	T	T	T	T	T	T						GTTACTTGAGGGGATCTAAATGATGAA(C/T)TCAGAGTAACAAGTTGTCACTGATGAGA
173922162		rs31526489		G	G	G	G	G	G	G	G	A	A	A	A	A	A	A	A						ACTTCAGGGAATCCCAGGGCTGTCTGC(G/A)CTATTATTTTGGTCTAATAATTACCCTG
173922253		rs32100141		C	C	C	C	C	C	C	C	A	A	A	A	A	A	A	A						TAACACGTAATTATTAAATAAAACACCA(C/A)CCTGCCCAGCCCCCCTGTCTGTAATG
173922559		rs32612472		T	T	T	T	T	T	T	T	C	C	C	C	C	C	C	C						GGTTGCAAGCATTTCTCCTTAACATCTGA(T/C)TCCTTACACCCGGGCATCAGCACAGGA
173922750		rs31480148		A	A	A	A	A	A	A	A	G	G	G	G	G	G	G	G						AAAGGGAGAAGGTCTCTTTGACCAAA(A/G)AGGGTGGGGTTTCTTTGTTTGTTTTGTTC
173923736		rs32012318		T	T	T	T	T	T	T	T	C	C	C	C	C	C	C	C						AATATATTATTTAAGTATCACAGAAATCA(T/C)AATTTGATGTATATATGCAATTGTAGAAC
173925305		rs31885362		C	C	C	C	C	C	C	C	T	T	T	T	T	T	T	T						ACGTGTAAGGAACAAACCCACCCTAAC(C/T)GGTCTCCCCCACAGTGAAGGTCATGCAA
173925379		rs31548282		A	A	A	A	A	A	A	A	G	G	G	G	G	G	G	G						GCACAGGAGGCCCTCCCCTTCCTCTC(A/G)GATGTTTTGCATCACATTTCCACTTTTTTT
173929910		rs31565501		A	A	A	A	A	A	A	A	G	G	G	G	G	G	G	G						TTAGTGTTCTGTTCAGAAAGTTGTCTCCT(A/G)TGCCAATGAGTTCAAGGTTATTCCTA
173931769		no		C	C	C	C	C	C	C	C	T	T	T	T	T	T	T	T						GATCAACAGAGAGAACAAAGACATA(C/T)ATTTAAGGAGAAACTGGAAAGGGACCAA
173931900		no		T	T	T	T	T	T	T	C	C	C	C	C	C	C	C	C						AGAGGGAAGAGCGGTAAGCCCGCAC(T/C)GAGGTCATGAAAACAAAGGCCAAGTT
173933206	Vangl2 UTR	rs31078930		G	G	G	G	G	G	G	G	T	T	T	T	T	T	T	T						CTCTGAAAAATATCCATTAGAGGGTTAG(G/T)GAATCCTGCTCAAAGTGACTACTGAGA
173936242	Vangl2 ex7	rs31578569	I/I	A	A	A	A	A	A	A	A	A	A	A	A	A	A	A	A	G	G	A	A	A	GCCTACCTTGGGCGTCATGTCGTGGGT(A/G)ATGCAGAACTCCAGGTGCTGAAGGATGCTC
173936227	Vangl2 ex7	rs31578570	T/T	C	C	C	C	C	C	C	T	T	T	C	C	C	T	C	C	C	C	T	T	C	GAAGGGCTGGAAGCAGCAGGCCTACCTTGGG(C/T)GTCATGTCGTGGGTAATGCAGAACTCCAGGTGCT
173938174	Vangl2 ex6	no	N/N	A	A	A	A	A	A	A	A	G	G	G	G	G	G	G	G						AGCCCTTGATTGGCCCGTGGAGTTATTGGTGCT(A/G)TTTCTGTACGAGATCAGGAGAGAGGAGATGGT
173938208	Vangl2 in5	no		A	A	A	A	A	A	A	A	G	G	G	G	G	G	G	G						TTTCTGTACGAGATCAGGAGAGAGGAGATGGTC(A/G)GAAAAAGTGCAGCCTCTGCACTCGGGGTAAC
173943469	Vangl2 UTR	rs32163071		G	G	G	G	G	G	G	G	A	A	A	A	A	A	A	A						TGGACAAGTGGGCTTATCTCAGAGAAATTCAAGCG(G/A)CAGCTCCCTGAGAAGATAAAGCAACTGCTTAG
173958686		rs31577853		G	G	G	G	G	G	G	G	T	T	T	T	T	T	T	T						AAACTCAGGCACATCTCTGTTATACATTC(G/T)AACCAGTCCCCAAATGAGGACAGATTGT
173958697		rs31447133		C	C	C	C	C	C	C	C	G	G	G	G	G	G	G	G						CTCTGTTATACATTCGAACCAGTCCC(C/G)AAATGAGGACAGATTGTCTTTGTCCG
173958916		rs30998152		G	G	G	G	G	G	G	G	A	A	A	A	A	A	A	A						GCAAACACAATGACCTTCCTTCACCTAC(G/A)TCTGTCATGTGCCAGGCACTGGACTGCTC
173959184		rs31577850		A	A	A	A	A	A	A	A	G	G	G	G	G	G	G	G						AGCTTGTTTCCCAGACCCGGAGAC(A/G)GGCCCCAAAGAATTGGAAATGAGTTTCTGA
173960456		rs31472041		A	A	A	A	A	A	A	A	G	G	G	G	G	G	G	G						CAACATAAGAGCATACACAGGCTG(A/G)GCCTAGGCCTCCCTGCACATATGTAAT
173960472		rs31430067		C	C	C	C	C	C	C	C	A	A	A	A	A	A	A	A						ACAGGCTGAGCCTAGGCCTCCCTG(C/A)ACATATGTAATAGATGTGCAGCTTGGTCT
173960534		rs32789200		A	A	A	A	A	A	A	A	G	G	G	G	G	G	G	G						AGTCCTGAACAACCAGAATGGGGCT(A/G)TCCCAAAAGCTGTTGCCTGTACCTGGGATAT
173963326		rs31576869		G	G	G	G	G	G	G	G	A	A	A	A	A	A	A	A		G	A	A	A	CAAAAGCAGGGAGGTTAGTGGGGCTT(G/A)AAGATGTAGCCCCATGGCAGAGGTCATGA
173963342		rs31576868		G	G	G	G	G	G	G	G	A	A	A	A	G	A	A	A		G	A	A	G	TTAGTGGGGCTTGAAGATGTAGCCCCAT(G/A)GCAGAGGTCATGAGGCCTTGGACTAGGT
173963702		rs32409964		A	A	A	A	A	A	A	A	G	G	G	G	G	G	G	G						GCCAGGGATTCGTCTCAAAATTTTAGCGA(A/G)AGGGCTGGAAAAAGGCCTGGAGAGATG
173965023		rs31576866		G	G	G	G	G	G	G	G	A	A	A	A	A	A	A	A						TAAATTCGGCATGGCAAAAAGTTACT(G/A)TCTATCATCCTGTGGCTCCTGCAAC
173965315		rs32318440		C	C	C	C	C	C	C	C	A	A	A	A	A	A	A	A						CTCTATTTGCATGTGTGCCTGAATAA(C/A)AGAAAAGGGCACTAGATCCCATTGTAG
173965401		rs31484499		A	A	A	A	A	A	A	A	C	C	C	C	C	C	C	C						GAACTGAACTCAGGATCTCTGGAAAAG(A/C)AGCCAGTGCTCTTAACCACTGTGCTATC
173965423		rs31469612		T	T	T	T	T	T	T	T	A	A	A	A	A	A	A	A						AGCAGCCAGTGCTCTTAACCACTG(T/A)GCTATCTCTCCAGCCCCTCCAGTTCC
173965942		rs31583284		A	A	A	A	A	A	A	A	G	G	G	G	G	G	G	G						TCTTATATGATAGATTGCAGAGCAT(A/G)CACATAATATATGTACACATAAAAGAT
173966083		rs31296070		A	A	A	A	A	A	A	A	C	C	C	C	C	C	C	C						GAGTATGGATCTAACAAAACCCCAA(A/C)AGCAGGCATGAGAAGGCCCCTTTGAATT
173966147		rs32145489		A	A	A	A	A	A	A	A	G	G	G	G	G	G	G	G						AATTCAAAAGACTTCCAAAACATTATTG(A/G)CTATTTGCTGTTGCCCTCATGTGTCCCT
173966419		rs31591631		T	T	T	T	T	T	T	T	A	A	A	A	A	A	A	A						GCACACATACCTTGGAGGTAATCA(T/A)CAGCCCTCTAATTGGATTTAGGTCCTG
173966615		rs31101477		G	G	G	G	G	G	G	G	A	A	A	A	A	A	A	A						TATGCCCTCAGATAAATGTAGTTTTC(G/A)CCCCTCATCAAATAAACTTCTGTTTA
173967030		rs32386139		A	A	A	A	A	A	A	A	G	G	G	G	G	G	G	G	A	A	G	G	G	GGTCTTCCCAGGAAAGAGCACACCA(A/G)TTTGTTAACCAATACCAAGTGGTCAGC
173967093		no		T	T	T	T	T	T	T	T	T	T	T	T	T	T	T	T	T	C	T	T	T	ATAATATACATAAGGTAACATTATATGAA(T/C)TGAGTAAGATGTATGTGTGTATCAACAA
173967155		no		C	C	C	C	C	C	C	C	C	C	C	C	C	C	C	C	C	T	C	C	C	GAAACAGAGGCCACGAGCAGAGAGTGCT(C/T)GTGGGAGGGTTAGAGGAAGAAAGTTAAG
173967168		rs32326134		G	G	G	G	G	G	G	G	A	A	A	A	A	A	A	A	G	G	A	A	A	AGCAGAGAGTGCTCGTGGGAGGGTTA(G/A)AGGAAGAAAGTTAAGGGAGGGAGG
173967186		no		-	-	-	-	-	-	-	-	-	-	-	-	-	-	-	-	-	-4	-	-	-	TGGGAGGGTTAGAGGAAGAAAGTTAAGGG(4/-)AGGGATGTAACTATATTGTAATTTCAAAA
173967204		no		A	A	A	A	A	A	A	A	A	A	A	A	A	A	A	A	G	G	A	A	A	AAAGTTAAGGGAGGGAGGGATGTAACTAT(A/G)TTGTAATTTCAAAAACTAAAACTAAATC
173967209		no		A	A	A	A	A	A	A	A	A	A	A	A	A	A	A	A	A	T	A	A	A	TTAAGGGAGGGAGGGATGTAACTATATTGT(A/T)ATTTCAAAAACTAAAACTAAATCATAATT
173967215		no		A	A	A	A	A	A	A	A	A	A	A	A	A	A	A	A	C	A	A	A	A	GAGGGAGGGATGTAACTATATTGTAATTTC(A/C)AAAACTAAAACTAAATCATAATTTTTAA
173967301		rs31582541		C	C	C	C	C	C	C	C	T	T	T	T	T	T	T	T	T	T	T	T	T	AAGAGAAAAGGAAGAAAGAGAAAA(C/T)ATTGTAAGGTGTGCAATATAATATTGT
173967345		rs31012435		G	G	G	G	G	G	G	G	T	T	T	T	G	T	T	T	G	G	T	T	G	GCAATATAATATTGTTTGAAATGTAAAATAT(G/T)CAGACTAATGCATTTACCGCTTCTATA
173976178		rs31578267		T	T	T	T	T	T	T	T	AC	AC	AC	AC	AC	AC	AC	AC						CCCCATCAGCCTTCCTTGTACCACG(T/AC)CTGTTCCTTACACATATCTCATGCATTTCC
173976200		rs3724848		T	T	T	T	T	T	T	T	A	A	A	A	A	A	A	A						ACCACGTCTGTTCCTTACACATATCTCA(T/A)GCATTTCCAAGTCTATGCCCCCCACAT
173979970		rs31106495		A	A	A	A	A	A	A	A	G	G	G	G	G	G	G	G						ATCATAGGAAGTCATGGTACCTTTCTC(A/G)ATATAGGCACTTGTCTTTGAAACAAAGGAT
173980082		rs33859915		T	T	T	T	T	T	T	T	C	C	C	C	C	C	C	C						GTGGATGGCAGGCTAAAGGCCAGCC(T/C)GGGCTAGTTAATGTGACTTTGTCTCAAAA
173982148		rs32309841		T	T	T	T	T	T	T	T	C	C	C	C	C	C	C	C						GCTTTCTCCGGCAGCAGGGACCCA(T/C)GGACGCAGGTTTAACTTAGGTTCTATTAG
173988356		no		T	T	T	T	T	T	T	T	C	C	C	C	C	C	C	C	C	T	C	C	C	ACCTGCTCGTCTCTCTTTCAGGCCCTAT(T/C)CTCCTACCTGCCCCCTTTACCAGGCGAGC
173988386		no		T	T	T	T	T	T	T	T	C	C	C	C	C	C	C	C	C	C	C	C	C	CCTACCTGCCCCCTTTACCAGGCGAGC(T/C)GTGGAGTCGAGTCTGGGTGGAGACCCC
173988394		no		-	-	-	-	-	-	-	-	C	C	C	C	C	C	C	C	C	C	C	C	C	GCCCCCTTTACCAGGCGAGCTGTGGAGT(-/C)CGAGTCTGGGTGGAGACCCCCCACA
173988428		no		T	T	T	T	T	T	T	T	T	T	T	T	T	T	T	T	T	C	T	T	T	TCTGGGTGGAGACCCCCCACAAGGAGTTTT(T/C)CTAGGGATCTACAGAGCATCAGGGGCTG
173988433		no		G	G	G	G	G	G	G	G	T	T	T	T	T	T	T	T	T	G	T	T	T	GGAGACCCCCCACAAGGAGTTTTTCTAG(G/T)GATCTACAGAGCATCAGGGGCTGGGG
173988480		no		C	C	C	C	C	C	C	C	G	G	G	G	G	G	G	G	G	G	G	G	G	CTGGGGAGGACAGAGATAATAGGAGA(C/G)GGAGGTGGAAGATCCAAGAAAGGCAG
173988485		no		G	G	G	G	G	G	G	G	A	A	A	A	A	A	A	A	A	G	A	A	A	GGACAGAGATAATAGGAGAGGGAG(G/A)TGGAAGATCCAAGAAAGGCAGGGCAAA
173988495		no		C	C	C	C	C	C	C	C	C	C	C	C	C	C	C	C	T	T	C	C	C	GAGATAATAGGAGAGGGAGATGGAAGATC(C/T)AAGAAAGGCAGGGCAAAGATGAGGAGAGA
173988616		rs3022861		G	G	G	G	G	G	G	G	A	A	A	A	G	A	A	A	G	G	A	A	G	GCTATTGGTGTGAACGTAATCAGT(G/A)TTGATTTGCACATGATTTTCTATCTAC
173988868		rs31191032		A	A	A	A	A	A	A	A	C	C	C	C	C	C	C	C						GACCCCAGGCACAGTGAGCTACAGT(A/C)TAGGGGGCTCTGTCAGCTGTAT
173988919		rs31976082		C	C	C	C	C	C	C	C	T	T	T	T	T	T	T	T						CCTGGACAAGTAATGACCTTTGAGC(C/T)TCAATATCCTTTTTCTCTTAAATAG
173990265		rs32311922		T	T	T	T	T	T	T	T	C	C	C	C	C	C	C	C						GATCTCAGGCTCTGGGGACTCCCAGTC(T/C)CAAGCCTCACTCAGGAACTCTGAGG
173990347		rs31582680		C	C	C	C	C	C	C	C	T	T	T	T	T	T	T	T						AATAGCATCATACTATAGAAAGCAAC(C/T)GTGTCTACTGAGTCCCAAGTCTGCGG
173991783		rs31055924		T	T	T	T	T	T	T	T	C	C	C	C	C	C	C	C						GATGTCTCCCTCACTTCAGTTTGGAAT(T/C)CAGCCTTCTACTCTCTCTGACCATCCC
173992297		rs32593308		C	C	C	C	C	C	C	C	G	G	G	G	G	G	G	G						TGATCCTTGTATTGTCTCTGAGAGTTT(C/G)TGAATTGATCATCTTTTCAAATGGCTC
173992381		rs31828344		G	G	G	G	G	G	G	G	T	T	T	T	T	T	T	T						GAGGCTAAAACCCCACAGAACCAG(G/T)CAGAGCCAGCATGGACTAGAGACCAG
173992587		rs32378984		T	T	T	T	T	T	C	C	C	C	C	C	C	C	C	C						GTAGAACCTGTCTCTCACTGATCTGGTA(T/C)GGAACATACACAGCCTTGCTGGCTTAGC
173992754		rs31431676		T	T	T	T	T	T	T	T	C	C	C	C	C	C	C	C						TCAGCAAGTGTTTACTACTGCTATGGC(T/C)GCCAGCACTAATCTAAGACATGGTCTA
173992780		rs30738765		T	T	T	T	T	T	T	T	G	G	G	G	G	G	G	G						CCGCCAGCACTAATCTAAGACATGGTC(T/G)AGTCTCAACCCAGTCTCTCCCTTATTGTC
173992899		rs32365457		A	A	A	A	A	A	A	A	G	G	G	G	G	G	G	G						GATTCTCTGGACCTAGTGGTGCCTACCT(A/G)TAGCTCCAGTATTTAAGATACTGAGGCA
173993730		no		C	C	C	C	C	C	C	T	C	C	C	C	C	C	C	C						TCCTCCATAGACCTCCCCACCCCCCAGCC(C/T)CTGAATATGGAGATAAAGTATCTTCCAA
173993737		rs31423733		A	A	A	A	A	A	A	A	G	G	G	G	G	G	G	G						GACCTCCCCACCCCCCAGCCCCTGAAT(A/G)TGGAGATAAAGTATCTTCCAACACCCTG
173994061		rs31949038		G	G	G	G	G	G	G	G	A	A	A	A	A	A	A	A						GTGCCAGGCTAGCCAGGGCCACATAGT(G/A)AAAACCTGGCTCAAATCAATCAATCAAT
173994072		rs32686046		A	A	A	A	A	A	A	A	G	G	G	G	G	G	G	G						TAGTGAAAACCTGGCTCAAATCAATCA(A/G)TCAATCAGTCAGTCAATCAATCAATCAA
173994076		no		A	A	A	A	A	A	A	A	G	G	G	G	G	G	G	G						GAAAACCTGGCTCAAATCAATCAATCA(A/G)TCAGTCAGTCAATCAATCAATCAATCAAT
173994681		rs30655030		A	A	A	A	A	A	A	A	G	G	G	G	A	G	G	G	G	A	G			GGGGACAAAGGAAAGCCAGGGCATTAC(A/G)AAGTCTGTGGCCCCTAAGATGCTGCAGG
173994729		rs31581745		C	C	C	C	C	C	C	C	T	T	T	T	C	T	T	T	C	T/C	T			TGCTGCAGGCCGTGAGGGGCTAGCACAC(C/T)GCTCGGAGAGGAGCCGTGGGAGCCT
173994743		rs31580812		C	C	C	C	C	C	C	C	C	C	C	C	C	C	C	C	A	A	C			GCTAGCACACCGCTCGGAGAGGAG(C/A)CGTGGGAGCCTCGGTGGCTGTGCTCCTTC
173994774		rs31819181		A	A	A	A	A	A	A	A	C	C	C	C	C	C	C	C	A	A	C			TGGGAGCCTCGGTGGCTGTGCTCCTTCT(A/C)TGGAGCCTGACTTCTGGAAAGCCCATGA
173996886	Ncstn ex17	no	S/S	G	G	G	G	G	G	G	G	A	A	A	A	A	A	A	A						CTTTGGCATTGATGCAGTAGGTGACGATGAG(G/A)GAGAAGACAAGGGTGCTGAAGCCCACGATCA
173996894	Ncstn ex17	no	V/I	C	C	C	C	C	C	C	C	T	T	T	T	T	T	T	T						ATGCAGTAGGTGACGATGAGGGAGAAGA(C/T)AAGGGTGCTGAAGCCCACGATCAGCGTG
173996901	Ncstn ex17	no	T/I	G	G	G	G	G	G	G	G	A	A	A	A	A	A	A	A						ATGCAGTAGGTGACGATGAGGGAGAAGACAAGG(G/A)TGCTGAAGCCCACGATCAGCGTG
173998272	Ncstn in15	no		A	A	A	A	A	A	A	A	A	A	A	A	A	A	A	A	A	G	A	A	A	AAGCAAAATGATGCTTTTTTCTCTGC(A/G)TAGTTTATCAGGTGGGGATCACCCTTC
173998344	Ncstn ex14	rs13466163	L/L	A	A	A	A	A	A	A	G	G	G	G	G	G	G	G	G	A	G	G	G	G	TTACCCAAATAGGACCTTAGGTCATGTTTCA(A/G)GATCGACTGAAACCATGAGTTGTTAGCTCTAA
173998373	Ncstn ex14	rs31579115	R/K	C	C	C	C	C	C	C	C	C	C	C	C	T	C	C	C	C	C	C	C	C	TTTCAAGATCGACTGAAACCATGAGTTGTTAGCT(C/T)TAACCAGGAACCCATAGAGCAGACGTGTAAC
174001620	Nsctn ex9	rs31577299	I/I	A	A	A	A	A	A	A	A	G	G	G	G	G	G	G	G						ACACCTGTCCCAGCTCCACGAAGGAGTC(A/G)ATGTTCTCGAGCCGCACGGGAAACTTGCCGTTCTCCA
174002684	Nsctn ex7	rs31576271	S/S	G	G	G	G	G	G	G	G	A	A	A	A	A	A	A	A						ATAGGCTTAAGCATGCTCCATACGTTGTAGTC(G/A)GATAAGGGGTCACAGACGATTTCTGAGTGGGACA
174005628	Nsctn ex3	rs13466162	H/H	A	A	A	A	A	A	A	G	G	G	G	G	G	G	G	G						CAACACCCACTTCAGGTCTTCTTCTTTCTCCACTAC(A/G)TGGATAACCCCTGTATCCCCACTAATTGAAG
174012752	Ncstn ex14	rs31580400	S/F	G	G	G	G	G	G	G	G	A	A	A	A	G	A	A	A						TGGGGTGACCTCACCTGCCAGTACCACGGAAAAA(G/A)ACAGAAGAAGAAGACCCCGACTTCCTGGGTC
174012765	Ncstn ex14	no	L/F	G	G	G	G	G	G	G	A	G	G	G	G	G	G	G	G						ACCACGGAAAAAGACAGAAGAAGAA(G/A)ACCCCGACTTCCTGGGTCAGGCCCAGAGCC
174012850	Ncstn ex14	rs31580399	Silent	C	C	C	C	C	C	C	C	T	T	T	T	C	T	T	T						CGCTGGGCGGAAGCCTCAGGTCCCTT(C/T)CAGACTCGTAGCGGCCTCTCTAGGCTT
174035228	Copa in11	rs31581947		A	A	A	A	A	A	A	G	G	G	G	G	G	G	G	G						AGGATCTATCTCCTCAGTACGGAAGT(A/G)GTGCATGCGCGTCCTGAGGGTATAAACG
174035230	Copa in11	no		T	T	T	T	T	T	T	T	C	C	C	C	C	C	C	C						GATCTATCTCCTCAGTACGGAAGTAG(T/C)GCATGCGCGTCCTGAGGGTATAAACGTTG
174035250	Copa in11	no		A	A	A	A	A	A	A	G	G	G	G	G	G	G	G	G						GAAGTAGTGCATGCGCGTCCTGAGGGT(A/G)TAAACGTTGAAGCGATAGATTCTCCTG
174035253	Copa in11	rs31581945		A	A	A	A	A	A	A	A	G	G	G	G	G	G	G	G						GTAGTGCATGCGCGTCCTGAGGGTATA(A/G)ACGTTGAAGCGATAGATTCTCCTGTCTG
174035265	Copa in11	rs31581013		A	A	A	A	A	A	A	A	G	G	G	G	G	G	G	G						GCGTCCTGAGGGTATAAACGTTGAAGCG(A/G)TAGATTCTCCTGTCTGTTCTTACCCGAT
174035353	Copa ex12	rs13461810	N/N	T	T	T	T	T	T	T	T	C	C	C	C	T	C	C	C						AAGTTTCCAGTATTCAACATGTCATACAA(T/C)CCAGCAGAAAACGCAGTGCTGCTCTGC
174044807	Copa in21	no		C	C	C	C	C	C	C	C	A	A	A	A	C	A	A	A	C		A	A	C	TGCAAGCATTTGAATACTAGGAGATAG(C/A)GGTCATCCCTACGAAACTAGCGTTCTT
174044858	Copa in21	rs31577630		G	G	G	G	G	G	G	G	A	A	A	A	A	A	A	A	A		A	A	A	GCGTTCTTTTGGAAATGTACCTATACCACAA(G/A)CCCTGTTTTTCCTGTAGAATCCC
174044864	Copa in21	no		-	-	-	-	-	-	-	-	2	2	2	2	3	2	2	2	3		2	2	3	TTTGGAAATGTACCTATACCACAAGCCCTG(-/TT/TTT)TTTTTCCTGTAGAATCCCTAGCCTATCT
174044869	Copa in21	no		C	C	C	C	C	C	C	C	T	T	T	T	T	T	T	T	T		T	T	T	ATGTACCTATACCACAAGCCCTGTTTTT(C/T)CTGTAGAATCCCTAGCCTATCTCTCAGCT
174044893	Copa ex22	no	S/T	T	T	T	T	T	T	T	T	A	A	A	A	A	A	A	A	A		A	A	A	TTTTTCCTGTAGAATCCCTAGCCTATCTC(T/A)CAGCTGCTACCCATGGCTTAGATGAAGA
174044925	Copa ex22	rs13461816	A/A	T	T	T	T	T	T	T	T	C	C	C	C	C	C	C	C	C		C	C	C	CTGCTACCCATGGCTTAGATGAAGAAGC(T/C)GAGAGCCTGAAGGAAACCTTTGACCCT
174044943	Copa ex22	rs31577627	T/T	C	C	C	C	C	C	C	C	A	A	A	A	A	A	A	A	A		A	A	A	TGAAGAAGCTGAGAGCCTGAAGGAAAC(C/A)TTTGACCCTGAGAAGGAGACAGTGAGTA
174045019	Copa in22	rs31577625		A	A	A	A	A	A	A	G	G	G	G	G	G	G	G	G	A		G	G	G	ATAACAGGATTCATTCCCATCTTGGGATA(A/G)TTTAAAATCATAAATTTTACTCTACCAGGG
174048942	Copa in27	no		C	C	C	C	C	C	C	C	C	C	C	C	C	C	C	C	C	T	C	C	C	ATTTAATTTTTACTTGGTAGAAAACAAAT(C/T)CCTATGTTTCTTTTTTTCTTGTGTTCTA
174049058	Copa ex28	no	Y/Y	T	T	T	T	T	T	T	T	T	T	T	T	T	T	T	T	T	C	T	T	T	AGACATATGCCCGAGGCCGCACCACCTA(T/C)CAAGCGCTGCCCTGCTTGCCCTCCATGTA
174049099	Copa ex28	rs13461811	N/S	A	A	A	A	A	A	A	A	G	G	G	G	A	G	G	G	A	A	G	G	A	TGCTTGCCCTCCATGTATAGTTACCCTA(A/G)TCGCAATTGGTAAGTCCCCTTGCTCTC
174049116	Copa in28	rs31575170		C	C	C	C	C	C	C	C	C	C	C	C	T	C	C	C	C	C	C	C	C	AGTTACCCTAATCGCAATTGGTAAGTC(C/T)CCTTGCTCTCTGCTGTGTGTTTCAGTAGA
174049118	Copa in28	no		C	C	C	C	C	C	C	C	C	C	C	C	C	C	C	C	C	T	C	C	C	TTACCCTAATCGCAATTGGTAAGTCCC(C/T)TTGCTCTCTGCTGTGTGTTTCAGTAGA
174049119	Copa in28	no		C	C	C	C	C	C	C	C	C	C	T	C	C	C	C	C	C	C	C	C	C	TTACCCTAATCGCAATTGGTAAGTCCCC(C/T)TGCTCTCTGCTGTGTGTTTCAGTAGA
174052498		rs31580933		G	G	G	G	G	G	G	G	A	A	A	A	G	A	A	A						CGTTTCCCTGTTTGACACTCACTTTCAT(G/A)ACCCTGTCACACTGTAGCTGTCTCTCTCAC
174052937		rs31985792		G	G	G	G	G	G	G	G	A	A	A	A	A	A	A	A						CATTTGACTCAATGCCATGTGGCAGTAC(G/A)TCATTGCAGGGAAGGGAAGGTGGCTGAA
174052952		rs32792015		G	G	G	G	G	G	G	G	A	A	A	A	G	A	A	A						GTGGCAGTACATCATTGCAGGGAAG(G/A)GAAGGTGGCTGAACCTGAAGCAGCTAGT
174053373		rs31421819		A	A	A	A	A	A	A	G	G	G	G	G	G	G	G	G						GGAACTATCTCAATTGTCAGAGTGTC(A/G)TGCTTCTAAGAATAATTGCATAAATGATGT
174053500		rs31580926		T	T	T	T	T	T	T	C	C	C	C	C	C	C	C	C						ACAAGATGGAAATATGGTCAAGGGTT(T/C)GAGACCAGCCATGCATGGTGGCACATG
174058778	Pex19 ex2	no	F/F	C	C	C	C	C	C	C	C	C	C	C	C	T	C	C	C	C	C	C	C	C	TCTCCGAAGGTGCTCTTGATGATTT(C/T)GACAAAGCCAAACCCTCCCCAGAACATGC
174058854	Pex19 ex2	rs32297387	P/S	C	C	C	C	C	C	C	C	T	T	T	T	T	T	T	T	C	C	T	T	C	GCTTCAGGACCCCAGAAGAGAGCG(C/T)CAGGAGATACTGCCAAAGTATCAATTCC
174058859	Pex19 ex2	no	G/G	A	A	A	A	A	A	A	A	A	A	A	A	A	A	A	A	A	A	A	A	G	TTCAGGACCCCAGAAGAGAGCGCCAGG(A/G)GATACTGCCAAAGTATCAATTCCCCCACT
174058876	Pex19 in2	no		C	C	C	C	C	C	C	C	C	C	C	C	C	C	C	C	C	G	C	C	C	GAGAGCGCCAGGAGATACTGCCAAAGTAT(C/G)AATTCCCCCACTTAAGGGAGAGGGAGGA
174058879	Pex19 in2	no		T	T	T	T	T	T	T	T	del	del	del	del	del	del	del	del	T	T	del	del	del	GCCAGGAGATACTGCCAAAGTATCAA(T/-)TCCCCCACTTAAGGGAGAGGGAGGATGGC
174058897	Pex19 in2	no		A	A	A	A	A	A	A	A	A	A	A	A	A	A	A	A	A	G	A	A	A	AAAGTATCAATTCCCCCACTTAAGGGAG(A/G)GGGAGGATGGCCATGCAGCTCAGAGCAG
174058940	Pex19 in2	no		C	C	C	C	C	C	C	C	C	C	C	C	C	C	C	C	C	G	C	C	C	CAGCTCAGAGCAGGGATGGGGGGCCCT(C/G)TGGGCCAGAGGGGTGGCTGAGAGGGTGC
174058966	Pex19 in2	no		T	T	T	T	T	T	T	T	T	T	T	T	T	T	T	T	T	A	T	T	T	CTGGGCCAGAGGGGTGGCTGAGAGGG(T/A)GCCTTTGCCTCACACTGCTGAGTGTTCTTC
174063266	Pex19 ex6	rs32789892	P/P	A	A	A	A	A	A	A	A	G	G	G	G	A	G	G	G						CCGCCCATCTCCTCTCTTTAGTATCC(A/G)GAATGGCTCCAGAGTCACCAGGACTC
174066456		rs31563412		G	G	G	G	G	G	G	G	A	A	A	A	A	A	A	A						CCTCCTCAAGGTATGTGTGGTAAAG(G/A)ACCAGAGTTTAGTCCCTCTGCATCAGTA
174066604		rs32406359		A	A	A	A	A	A	G	G	G	G	G	G	G	G	G	G						GGTTAAGCCCACTGATCACATAATT(A/G)AATTTCACAGCTATATCAAATACTAAAG
174067806		rs32157885		T	T	T	T	T	T	T	T	C	C	C	C	C	C	C	C	T	T	C	C	T	TCTAACCGGAAAACTCACCATATTCCT(T/C)TAGAAAGCCAAAGTAGTACTTAACT
174067822		rs32757354		G	G	G	G	G	G	G	G	C	C	C	C	G	C	C	C	G	G	C	C	G	ACCATATTCCTTTAGAAAGCCAAAGTA(G/C)TACTTAACTGTCAGAAGCAGATTGGTAG
174067860		no		G	G	G	G	G	G	G	G	G	G	G	G	G	G	G	G	G	A	G	G	G	GTCAGAAGCAGATTGGTAGCTTTGCCAC(G/A)GGTTAACAGCTTGAGTGGAGATTGCTA
174067911		no		G	G	G	G	G	G	G	G	G	G	G	G	G	G	G	G	G	G	G	G	A	AGATTGCTAGTAGCACACAGGTGTTCCTAGGA(G/A)CAGGACAGATAGCCAAGATCTATAAA
174067916		no		A	A	A	A	A	A	A	A	A	A	A	A	A	A	A	A	A	T	A	A	A	GTAGCACACAGGTGTTCCTAGGAGCAGG(A/T)CAGATAGCCAAGATCTATAAATAGAGC
174067924		no		-	-	-	-	-	-	-	-	-	-	-	-	-	-	-	-	-	4	-	-	-	CAGGTGTTCCTAGGAGCAGGACAGATAG(-/4)CCAAGATCTATAAATAGAGCTTTTCAA
174067965		no		G	G	G	G	G	G	G	G	G	G	G	G	G	G	G	G	G	CT	G	G	G	AATAGAGCTTTTCAAAATTGAAGTCAAAG(G/CT)AAAATCGTAAGTTTGGTCAGCATCTGAGT
174067972		no		G	G	G	G	G	G	G	G	G	G	G	G	G	G	G	G	G	A	G	G	G	GCTTTTCAAAATTGAAGTCAAAGGAAAATC(G/A)TAAGTTTGGTCAGCATCTGAGTCACAAAG
174068001		no		GA	GA	GA	GA	GA	GA	GA	GA	GA	GA	GA	GA	GA	GA	GA	GA	GA	AG	GA	GA	GA	TAAGTTTGGTCAGCATCTGAGTCACAAA(GA/AG)GTTCTAAGATTGACAAACTATCAATTCAGA
174068044		no		T	T	T	T	T	T	T	T	T	T	T	T	T	T	T	T	T	A	T	T	T	CAAACTATCAATTCAGAGAGCCATTTAC(T/A)CTCAGGAAAAATCATCCAAAGGAGTTGAA
174068060		rs31576683		C	C	C	C	C	C	C	C	T	T	T	T	T	T	T	T	T	T	T	T	T	GAGCCATTTACTCTCAGGAAAAATCAT(C/T)CAAAGGAGTTGAAACACAGTCTTAGGAT
174068118		no		A	A	A	A	A	A	A	A	A	A	A	A	A	A	A	A	A	G	A	A	A	TTTCTAGAGCAACAAAACCCATAGAATGA(A/G)TATATTACAACCGGGATTCATCAGGTGCC
174068180		rs31609903		T	T	T	T	T	T	T	T	A	A	A	A	A	A	A	A						ATGGTGGCAGTTAACCTGATGGAGTCT(T/A)AGAACTAGGGAGCTTGTTGAGGTGAGG
174068218		rs31791562		C	C	C	C	C	C	C	C	T	T	T	T	T	T	T	T						GAGCTTGTTGAGGTGAGGAGTCCAGATG(C/T)CTTAGCACCAATCTGGTGTTGGAGACCT
174068365		rs31576681		G	G	G	G	G	G	G	G	A	A	A	A	A	A	A	A						TGTACAAGAATCAAGACAGGCAGGTA(G/A)TAACTGCTAGTGTGGAAGGGGCTTC
174068557		rs31177282		T	T	T	T	T	T	T	T	C	C	C	C	C	C	C	C						AAGCGTACCTGCTACTCTTGCAGAAGAC(T/C)TTGAATATGGGCCCTAGTGCCCAAAGGG
174068590		rs32416683		A	A	A	A	A	A	A	A	G	G	G	G	G	G	G	G						TATGGGCCCTAGTGCCCAAAGGGTTGA(A/G)TATAAAACTCCAGTTCCAAGGCATCTGA
174068655		rs32686636		G	G	G	G	G	G	G	G	A	A	A	A	A	A	A	A						CTAGCCTCTGAACATCACATACATGTG(G/A)TGCCCATACTTTTAGATAAAACACTCATCA
174068960		rs32059008		T	T	T	T	T	T	T	T	C	C	C	C	C	C	C	C						CCCCACCTCTATCAAGATAAAAATGCTG(T/C)TGCTTGTGAGGGAAGTGTTGGGGATTAG
174068979		rs32800151		TGG	TGG	TGG	TGG	TGG	TGG	TGG	TGG	CA	CA	CA	CA	CA	CA	CA	CA						ATGCTGCTGCTTGTGAGGGAAGTGT(TGG/CA)GGATTAGTTCACCCTTAAAGGTGTATCGT
174069008		rs31576676		C	C	C	C	C	C	C	C	T	T	T	T	T	T	T	T						CAGGATTAGTTCACCCTTAAAGGTGTAT(C/T)GTATCCTCAGTTTCATCTTTCTGGATTT
174069227		rs31383657		G	G	G	G	G	G	G	G	A	A	A	A	A	A	A	A						TGCCTAATTTAAAAAAAAAAGTGTGTGT(G/A)TTGGGGTGGGGGTGGGAGTGTCATGAA
174069264		rs31805822		A	A	A	A	A	A	A	A	G	G	G	G	G	G	G	G						GTGTGTGTATTGGGGTGGGGGTGGG(A/G)GTGTCATGAACAGGTTGAAATCAAGAGG
174069854		no		-	-	-	-	-	-	-	-	T	T	T	T	T	T	T	T						CAGTGGTGGCAAGCCTTGGAGACGA(-/T)TTAAAGGAACTTAAAGGAAGTCAAGAGTT
174069856		no		A	A	A	A	A	A	A	A	GT	GT	GT	GT	GT	GT	GT	GT						AGTGGTGGCAAGCCTTGGAGACGATTA(A/GT)AGGAACTTAAAGGAAGTCAAGAGTTTT
174069857		rs31668391		A	A	A	A	A	A	A	A	C	C	C	C	C	C	C	C						GTGGTGGCAAGCCTTGGAGACGATTAA(A/C)GGAACTTAAAGGAAGTCAAGAGTTTTGTA
174069858		rs32571283		G	G	G	G	G	G	G	G	T	T	T	T	T	T	T	T						GGTGGCAAGCCTTGGAGACGATTAAA(G/T)GAACTTAAAGGAAGTCAAGAGTTTTGTAGC
174069860		rs31780153		A	A	A	A	A	A	A	A	C	C	C	C	C	C	C	C						GGCAAGCCTTGGAGACGATTAAAGG(A/C)ACTTAAAGGAAGTCAAGAGTTTTGTAGC
174069907		rs32592593		A	A	A	A	A	A	A	A	G	G	G	G	G	G	G	G						TTTTGTAGCAAGTTCTTTGGGGTGGAC(A/G)TGAGACATGTGGCCTGAAAAATATGGTA
174075936		rs30616346		C	C	C	C	C	C	C	C	T	C	C	C	C	C	T	T	C	C	C	T	C	CGTAGTTTGGTTGTTAGGGTACTTGTT(C/T)AACATGCCCAAAAGCCCCGTGGCTCCAC
174076009		no		CC	CC	CC	CC	CC	CC	CC	CC	CC	CC	CC	CC	CC	CC	CC	CC	TG	CC	CC	CC	CC	ACCAGCAATGGCGATGCTTCCCTGTAAT(CC/TG)CGGCTCTGGAGGTAGAGGCGGGATACAG
174076089		rs31580834		T	T	T	T	T	T	T	T	T	T	T	T	T	T	T	T	C	C	T	T	T	CTAAAACATCTTCAACAACCTTGGTGTTC(T/C)GAGTCACACCAAAGGAAACAGCGCAGGAT
174076139		rs31970926		T	T	T	T	T	T	T	T	G	G	G	G	G	G	G	G	G	G	G	G	G	CAGGATGAAACTTGGCCTTGCAGGCA(T/G)CAGGAAGAGTCAGCCTCTGTGGACTGAG
174076142		no		G	G	G	G	G	G	G	G	G	G	G	G	G	G	G	G	G	A	G	G	G	GGATGAAACTTGGCCTTGCAGGCATCA(G/A)GAAGAGTCAGCCTCTGTGGACTGAGTAC
174076148		no		G	G	G	G	G	G	G	G	G	G	G	G	G	G	G	G	G	A	G	G	G	AACTTGGCCTTGCAGGCATCAGGAAGA(G/A)TCAGCCTCTGTGGACTGAGTACTGAAC
174076336		rs31571339		A	A	A	A	A	A	A	G	G	G	G	G	G	G	G	G	G	G	G	G	G	CTCTAGTCCTTACTGTGTACTGTTTGCA(A/G)TCCTCGATAATGCAAGGTATTGCAGG
174077651		rs31424442		C	C	C	C	C	C	C	C	G	G	G	G	C	G	G	G						GTGAGATCTACAGTTCCAGGACAGCC(C/G)GGGTAGAAAGATCCTGTTTCAAATG
174102773	Dcaf8 ex4	rs30465495	D/D	T	T	T	T	T	T	C	C	C	C	C	C	C	C	C	C						CAAACGGGCCAGCCGTGACCAGGA(T/C)TCATCAGATGATGAGCGAGCCCTGGAAG
174102776	Dcaf8 ex4	rs32298173	S/S	A	A	A	A	A	A	A	A	G	G	G	G	G	G	G	G						CAAACGGGCCAGCCGTGACCAGGATTC(A/G)TCAGATGATGAGCGAGCCCTGGAAGA
174105590	Dcaf8 in5	no		A	A	A	A	A	A	A	A	G	G	G	G	A	G	G	G	A	A	G			AGATTCTGTCTTAAGTTTTAGAAGCCAC(A/G)TCCTTTCCCTTTCTCTCCTTCAGTTAGC
174105616	Dcaf8 ex6	no	L/L	A	A	A	A	A	A	A	A	G	G	G	G	G	G	G	G	G	G	G			CACATCCTTTCCCTTTCTCTCCTTCAGTT(A/G)GCCCTAGAACCAGACTCCCCCTGCACGT
174105661	Dcaf8 ex6	rs32413915	E/E	A	A	A	G	A	A	A	A	G	G	G	G	G	G	G	G	A	A	G			CCCCTGCACGTTCCTGTCAGCTGGTGA(A/G)GATGCCGTCGTCTTCACCATTGACCTGAG
174105691	Dcaf8 ex6	rs32244283	R/R	A	A	A	G	A	A	A	A	G	G	G	G	A	G	G	G	A	A	G			ATGCCGTCGTCTTCACCATTGACCTGAG(A/G)CAAGACCGGCCAGCTTCGTAAGTTTAACC
174105718	Dcaf8 in6	rs30720837		A	A	A	A	A	A	A	A	G	G	G	G	A	G	G	G	A	A	G			GACAAGACCGGCCAGCTTCGTAAGTTTA(A/G)CCATAGCACCTACTTTGTTTAAGGTTT
174129381	Pea15a ex3	rs31573227	I/I	A	A	A	A	A	A	A	A	T	T	T	T	A	T	T	T	A	A	T	T	A	GGACGGCGAGATATCCTCAAACATGTNCTC(A/T)ATGTAGGAGAGGTTGTCTGGAGGA
174130582	Pea15a ex2	rs31572538	S/S	A	A	A	A	A	A	A	A	G	G	G	G	G	G	G	G						TTGTGGCTCTCCAGGAAGCTAAACCAGGCA(A/G)CTGCCTGTGGTGATCTCCTCACTCTTCTCACT
174137150		rs31411686		C	C	C	C	C	C	C	C	G	G	G	G	G	G	G	G						GATGGCCAGGACCCCTGGAAGGCAGAT(C/G)AATTTGGATTGGGGGATTTGGAAGACC
174137175		rs32714938		A	A	A	A	A	A	A	A	G	G	G	G	G	G	G	G						GATCAATTTGGATTGGGGGATTTGGAAG(A/G)CCTATGGCCTCTGGGTTCTCTTAGCTAC
174137210		rs31686887		T	T	T	T	T	T	T	T	C	C	C	C	C	C	C	C						GCCTCTGGGTTCTCTTAGCTACTTCGCT(T/C)TGGTATTTAGAAATCCTATTTCCTAGCCT
174137229		rs32472817		T	T	T	T	T	T	T	T	C	C	C	C	C	C	C	C						CTACTTCGCTTTGGTATTTAGAAATCCTA(T/C)TTCCTAGCCTTATAGATCAGAGACTCAG
174137488		rs31568829		A	A	A	A	A	A	A	A	A	T	A	T	A	T	A	A						CTGGAGGAAAAAAGCCATGAGCTCAGC(A/T)TGCAAATATAGACAACAAAGCCACACTTAG
174137583		rs31338070		A	A	A	A	A	A	A	A	G	G	G	G	G	G	G	G						TGTGATAATTCTCACTTCCCCTACACCTC(A/G)GGGACTTTCCTCCTCCAGAGGCTCACTCA
174140394	Casq1 UTR	no		A	A	A	A	A	A	A	A	G	G	G	G	G	G	G	G						AGAGAATGACCTAGTGTCCCAAGGAGCCC(A/G)GGGAAGGGCACAGATGGCAGAAAGGTACAACAAGT
174140452	Casq1 UTR	no		T	T	T	T	T	T	T	T	G	G	G	G	G	G	G	G						ACAAGTAAGGAGCAAGTGGGGCTGGTAC(T/G)CGGCTGCCACGGCCACTCGTCATCTAGT
174140470	Casq1 UTR	no		C	C	C	C	C	C	C	C	A	A	A	A	C	A	A	A						GTGGGGCTGGTACTCGGCTGCCACGGCCACT(C/A)GTCATCTAGTCGTCGTCATCATCATCGTCATCGTC
174140485	Casq1 ex11	no	D/D	G	G	G	G	G	G	G	G	A	A	A	A	A	A	A	A						TCGGCTGCCACGGCCACTCGTCATCTAGTCGTC(G/A)TCATCATCATCGTCATCGTCATCGTC
174140496	Casq1 ex11	no	D/D	A	A	A	A	A	A	A	A	G	G	G	G	G	G	G	G						CGGCCACTCGTCATCTAGTCGTCGTCATCATC(A/G)TCGTCATCGTCATCGTCGTCATCGTCG
174140499	Casq1 ex11	no	D/D	G	G	G	G	G	G	G	G	A	A	A	A	A	A	A	A						GGCCACTCGTCATCTAGTCGTCGTCATCATCATC(G/A)TCATCGTCATCGTCGTCATCGTCGTCGTCAT
174140632	Casq1 ex11	no	A/A	G	G	G	G	G	G	G	G	C	C	C	C	C	C	C	C						CTCCTCGTTATCCATCTCCATCCATATGCTGTC(G/C)GCCTAGGTCACGGCACAGGGAGGGGA
174143469	Casq1 ex8	no	P/P	G	A	G	G	G	G	G	G	A	A	A	A	A	A	A	A						AGGCCGCTCCAGTGTCCTCTCCTCACC(G/A)GGATCTGCTTCCTCTGCAAAGGCGACAATGTGG
174145096	Casq1 in6	no		C	C	C	C	C	C	C	C	C	C	C	C	C	C	C	C	C	C	C	C	T	CAGGTTGGCTTGCTTCCCAGCCCACTT(C/T)ACAAACTGATGTGCTAGCCCTGGGAGGAA
174145140	Casq1 in6	rs30662336		C	T	C	C	C	C	C	C	T	T	T	T	T	T	T	T	C	C	T	T	C	AGCCCTGGGAGGAACCTTGGCCAATCCC(C/T)ACCTCCTGTGCTCCTCCACGAAGCTGACAAT
174145166	Casq1 ex6	rs31567907	V/V	G	C	G	G	G	G	G	G	C	C	C	C	C	C	C	C	C	G	C	C	G	CCACCTCCTGTGCTCCTCCACGAAGCT(G/C)ACAAGCCCAACAGTGAAGAGGAGATTGT
174145193	Casq1 ex6	no	D/D	G	G	G	G	G	G	G	G	G	G	G	G	G	G	G	G	G	G	G	G	A	GACAATCTCCTCTTCACTGTTGGGCTT(G/A)TCTGGGATGGTCATAGGCTCTTCCATGAAGG
174145244	Casq1 ex6	no	N/N	A	A	A	A	A	A	A	A	A	A	A	A	A	A	A	A	A	G	A	A	A	CATGAAGGCCTCGTAGAAATCAATCTC(A/G)TTCAACTTCAGAGTCAGCTTCTTTGCCA
174145295	Casq1 in5	no		T	T	T	T	T	T	T	T	T	T	T	T	T	T	T	T	T	G	T	T	T	TGCCACCTTTGAGGAAGTAGACAAGAG(T/G)TATGGAGCAGGAGAAGCGGGAGCTGAG
174149487	Casq1 in1	no		T	T	T	T	T	T	T	T	T	T	T	T	T	T	T	T	T	A	T	T	T	CTCTTAAGCTAGCCCCCACCCTCAGAC(T/A)CAGGGCTCACCGAGGGGACTGAGCA
174149489	Casq1 in1	no		A	A	A	A	A	A	A	A	A	A	A	A	A	A	A	A	A	G	A	A	A	CTCTTAAGCTAGCCCCCACCCTCAGACTC(A/G)GGGCTCACCGAGGGGACTGAGCATGCTC
174149579	Casq1 ex1	no	S/S	C	C	C	C	C	C	C	C	C	C	C	C	C	C	C	C	C	T	C	C	C	TTAGCTCCTCCATCTCAAATTGTCTCTG(C/T)GAGGCCTTGTCGTCCTCGGGGGGCTC
174149597	Casq1 ex1	no	P/P	G	A	G	G	G	G	G	G	A	G	A	A	A	A	A	A	G	G	A	A	G	ATTGTCTCTGCGAGGCCTTGTCGTCCTC(G/A)GGGGGCTCATGGTAGAGGAGGGCCAGCACC
174149645	Casq1 ex1	no	N/N	G	G	G	G	G	G	G	G	G	G	G	G	G	G	G	G	G	G	G	G	A	AGGGCCAGCACCTCATACTTCTTAAACAC(G/A)TTCTTGTAGTTCTTGGCGTTCACATTGA
174149663	Casq1 ex1	rs31575637	N/N	G	A	G	G	G	G	G	G	A	G	A	A	A	A	A	A/G	A/G	G	A/G	A/G	G	TACTTCTTAAACACGTTCTTGTAGTTCTTGGC(G/A)TTCACATTGATCACACGGTCCACACCGTCGTAC
174149723	Casq1 utr	no		C	C	C	C	C	C	C	C	C	C	C	C	C	C	C	C	C	T	C	C	C	ACTCAGGGAAGTCCAACCCATCTTCCCC(C/T)TGGACCCCTAACCTGGGCGTCCCTAGCA
174149892	Casq1 utr	rs31575636		C	T	C	C	C	C	C	C	T	T	T	T	T	T	T	T	C	C	T	T	T	GGTTAGCTGAAATAGGGAGAGGTGCCCCT(C/T)GGATACAGAATCCTGAGTTAGGGGCTCCAGGTGG
174149931	Casq1 utr	rs32720609		G	G	G	G	G	G	G	G	G	A	G	G	G	G	G	G	G	G	G	G	G	ATCCTGAGTTAGGGGCTCCAGGTGGGGGT(G/A)GGGTAGAGAGTGGGCCAGAGCAGTGGACAGAGGA
174149956	Casq1 utr	no		G	G	G	G	G	G	G	A	G	G	G	G	G	G	G	G	G	G	G	G	G	GGGGGTGGGGTAGAGAGTGGGCCAGAGCAGT(G/A)GACAGAGGACACTGCTGGGTCCTGGAGAAACTG
