# Supplementary material for: Usf1, a suppressor of the circadian Clock mutant, reveals the nature of the DNA-binding of the CLOCK:BMAL1 complex in mice
Source: eLife. 2013 Apr 9;2:e00426. doi: 10.7554/eLife.00426 (PMC3622178; doi:10.7554/eLife.00426)
Supplement: Figure 8—source data 1. — DOI: http://dx.doi.org/10.7554/eLife.00426.015 [file elife00426s002.xlsx]

## Sheet: USF1 ChIPseq_Wt
PeakID (cmd=PeakAnnotation/Usf1_wt.subpeaks.txt mm9 -size given -fragLength 120 -gtf /home2/gene_database/UCSC_canonical_for_homer.gtf -d Usf1_wt/ Usf1_Clk/ Usf1_Clock-KO/ Usf1_Bmal1-KO/ Clock_wt/ Clock_Clk/ Clock_Clock-KO/ Bmal1_wt/ Bmal1_Clk/ Bmal1_Clock-KO/ Bmal1_Bmal1-KO/ Input_B6/ Input_Clk/)	Chr	Start	End	Strand	Annotation	Detailed Annotation	Distance to TSS	Nearest PromoterID	Symbol	Description	Usf1_wt/ Tag Count in given bp (20723541 Total, normalization factor = 0.48, effective total = 10000000)	Usf1_Clk/ Tag Count in given bp (14161426 Total, normalization factor = 0.71, effective total = 10000000)	Usf1_Clock-KO/ Tag Count in given bp (17219254 Total, normalization factor = 0.58, effective total = 10000000)	Usf1_Bmal1-KO/ Tag Count in given bp (15944524 Total, normalization factor = 0.63, effective total = 10000000)	Clock_wt/ Tag Count in given bp (18919521 Total, normalization factor = 0.53, effective total = 10000000)	Clock_Clk/ Tag Count in given bp (20911184 Total, normalization factor = 0.48, effective total = 10000000)	Clock_Clock-KO/ Tag Count in given bp (11988014 Total, normalization factor = 0.83, effective total = 10000000)	Bmal1_wt/ Tag Count in given bp (20823592 Total, normalization factor = 0.48, effective total = 10000000)	Bmal1_Clk/ Tag Count in given bp (21679173 Total, normalization factor = 0.46, effective total = 10000000)	Bmal1_Clock-KO/ Tag Count in given bp (16389479 Total, normalization factor = 0.61, effective total = 10000000)	Bmal1_Bmal1-KO/ Tag Count in given bp (19523886 Total, normalization factor = 0.51, effective total = 10000000)	Input_B6/ Tag Count in given bp (52494118 Total, normalization factor = 0.19, effective total = 10000000)	Input_Clk/ Tag Count in given bp (22821207 Total, normalization factor = 0.44, effective total = 10000000)
1	chr3	137940452	137940740	+	promoter-TSS (uc008rnf.1)	promoter-TSS (NM_007409)	-13	uc008rnf.1	Adh1	alcohol dehydrogenase 1	27.5	69.2	66.79	78.4	5.29	2.87	1.67	1.44	6.92	2.44	2.05	10.48	12.27
2	chr3	88981042	88981410	+	intron (uc012cse.1, intron 12 of 19)	promoter-TSS (NM_011886)	-5921	uc008pxy.1	Fam189b	hypothetical protein LOC68521	28.95	64.26	62.14	70.24	6.34	6.69	5	3.36	13.38	4.88	3.59	10.29	13.15
3	chr11	51814122	51814511	+	promoter-TSS (uc007iut.2)	promoter-TSS (NM_009458)	-348	uc007iut.2	Ube2b	ubiquitin-conjugating enzyme E2 B	25.57	58.61	60.98	68.36	3.7	4.78	0.83	1.44	6.92	0.61	0.51	7.24	12.27
4	chr11	83105052	83105260	+	promoter-TSS (uc007kom.2)	promoter-TSS (NR_028363)	-45	uc007kom.2	AA465934	Mus musculus mammary gland RCB-0527 Jyg-MC(B) cDNA, RIKEN full-length enriched library, clone:G930023N16 product:unclassifiable, full insert sequence.	20.27	49.43	56.33	57.07	3.17	1.43	0	1.44	0.92	0.61	0.51	5.33	6.13
5	chr4	108673002	108673310	+	promoter-TSS (uc008ubw.1)	promoter-TSS (NM_146150)	-254	uc008ubw.1	Nrd1	nardilysin precursor	21.71	43.78	50.52	45.16	1.06	0.96	0.83	1.92	0.46	0	0	5.52	7.89
6	chr5	137779492	137779710	+	Intergenic	Intergenic	-4791	uc009ace.2	Slc12a9	solute carrier family 12 member 9	19.3	48.72	48.78	49.55	0	0.96	1.67	1.44	5.07	1.22	0.51	7.05	6.57
7	chr16	94790992	94791230	+	promoter-TSS (uc008abg.2)	promoter-TSS (NM_007890)	-702	uc008abg.2	Dyrk1a	dual specificity	18.82	51.55	59.24	48.29	3.7	1.91	0.83	5.28	6.92	2.44	0.51	4.57	6.57
8	chr11	102291482	102291790	+	promoter-TSS (uc007lrv.2)	promoter-TSS (NM_008175)	0	uc007lrv.2	Grn	granulins	21.23	43.78	42.39	30.1	2.11	1.43	0.83	1.44	0.92	0	0.51	7.24	8.76
9	chr6	86388182	86388510	+	promoter-TSS (uc009cru.2)	promoter-TSS (NM_001243742)	-46	uc009cru.2	C87436	hypothetical protein LOC232196	20.75	52.25	51.11	45.16	2.11	1.91	1.67	0.48	1.85	0.61	0.51	6.1	5.7
10	chr6	3448212	3448750	+	promoter-TSS (uc009avc.2)	promoter-TSS (NM_001167750)	88	uc009avc.2	Ccdc132	coiled-coil domain-containing protein 132	18.82	49.43	47.04	49.55	2.64	5.74	0.83	3.36	9.69	1.83	1.02	7.24	10.08
11	chr8	98377302	98377590	+	promoter-TSS (uc009mzg.1)	promoter-TSS (NM_172758)	-55	uc009mzg.1	Slc38a7	putative sodium-coupled neutral amino acid	18.82	51.55	39.49	42.65	3.7	1.91	0	1.92	5.54	4.27	2.05	6.67	8.33
12	chr2	164659162	164659400	+	promoter-TSS (uc008nwk.2)	promoter-TSS (NM_001082974)	-185	uc008nwk.2	Neurl2	neuralized-like protein 2	17.37	58.61	40.65	53.94	0.53	4.3	0.83	0.48	2.77	1.22	1.02	6.29	7.01
13	chr7	109054042	109054470	+	promoter-TSS (uc009ipw.2)	promoter-TSS (NM_025605)	-95	uc009ipw.2	2400001E08Rik	ragulator complex protein PDRO	25.57	85.44	77.24	82.16	1.59	4.78	2.5	4.32	7.38	2.44	0	9.33	10.95
14	chr9	21171882	21172330	+	promoter-TSS (uc009old.1)	promoter-TSS (NM_010561)	-341	uc009old.1	Ilf3	interleukin enhancer-binding factor 3 isoform 1	30.88	102.39	100.47	101.6	7.93	3.83	1.67	6.72	6.92	3.05	2.05	9.91	11.39
15	chr9	57005962	57006370	+	promoter-TSS (uc009pul.1)	promoter-TSS (NM_025417)	-60	uc009pul.1	Commd4	COMM domain-containing protein 4	19.78	48.02	42.98	37	3.17	1.43	2.5	0	0.92	0.61	0	8.76	6.13
16	chr4	10851342	10851640	+	Intergenic	Intergenic	49846	uc012dam.1	2610301B20Rik	hypothetical protein LOC67157	20.27	42.37	40.07	38.26	5.29	3.83	1.67	4.32	8.3	3.66	1.54	9.14	7.89
17	chr16	20535282	20535540	+	promoter-TSS (uc007ypy.1)	promoter-TSS (NM_009679)	-166	uc007ypy.1	Ap2m1	AP-2 complex subunit mu	16.41	38.84	36.59	32.61	5.29	8.13	0.83	1.92	11.99	2.44	0.51	7.62	6.57
18	chr16	36874862	36875220	+	Intergenic	promoter-TSS (NM_134111)	-10056	uc007zdh.2	Golgb1	golgi autoantigen, golgin subfamily b,	18.34	36.72	35.43	28.85	2.11	1.43	1.67	0.96	2.31	1.22	3.07	9.52	5.7
19	chr18	21054812	21055040	+	promoter-TSS (uc012bad.1)	promoter-TSS (NM_177038)	-347	uc012bad.1	Trappc8	hypothetical protein LOC75964 isoform 1	15.92	45.9	55.17	52.68	3.17	0.48	0	0	4.15	1.22	0	4.38	3.94
20	chr19	4201592	4201831	+	promoter-TSS (uc008fzh.1)	promoter-TSS (NM_011237)	-108	uc008fzh.1	Rad9	cell cycle checkpoint control protein RAD9A	17.37	41.66	42.98	47.67	1.59	1.43	0	2.4	4.15	0.61	0	2.48	5.26
21	chr3	89006702	89007040	+	promoter-TSS (uc008pyc.1)	promoter-TSS (NM_008094)	21	uc008pyc.1	Gba	glucosylceramidase isoform 2	16.41	59.32	38.91	54.56	1.59	1.43	2.5	0.48	0.46	4.27	0.51	6.48	8.76
22	chr11	69813902	69814170	+	promoter-TSS (uc007jtm.1)	promoter-TSS (NM_007888)	-92	uc007jtm.1	Dvl2	segment polarity protein dishevelled homolog	16.41	43.78	56.91	60.21	3.7	3.83	0	6.72	10.15	2.44	0	7.05	8.76
23	chr1	88051192	88051430	+	promoter-TSS (uc007bvg.1)	promoter-TSS (NM_030184)	-44	uc007bvg.1	Armc9	lisH domain-containing protein ARMC9 isoform 1	15.44	45.9	50.52	57.07	0.53	2.87	1.67	0.48	1.38	0	0	4.19	5.26
24	chr11	80914342	80914780	+	intron (uc007kml.1, intron 1 of 9)	intron (NM_001034013, intron 1 of 9)	51844	uc007kml.1	Accn1	amiloride-sensitive cation channel 1, neuronal	17.37	39.54	46.46	55.82	4.23	3.35	2.5	2.4	5.54	2.44	1.02	7.05	9.64
25	chr6	116157842	116158190	+	promoter-TSS (uc009djs.2)	promoter-TSS (NM_026585)	-5	uc009djr.1	AK020619	Mus musculus adult male urinary bladder cDNA, RIKEN full-length enriched library, clone:9530062K07 product:unclassifiable, full insert sequence.	17.85	60.02	56.91	48.92	3.17	3.35	0.83	2.4	4.15	2.44	0.51	5.91	7.45
26	chr3	87981532	87981830	+	promoter-TSS (uc008pue.1)	promoter-TSS (NR_045997)	23	uc008pue.1	AK007191	Mus musculus adult male testis cDNA, RIKEN full-length enriched library, clone:1700113A16 product:unclassifiable, full insert sequence.	16.41	31.78	48.2	42.02	5.29	4.3	2.5	7.68	10.15	2.44	0	3.43	3.07
27	chr4	105037562	105037960	+	Intergenic	MLT1I|LTR|MaLR	207809	uc008tye.1	Ppap2b	lipid phosphate phosphohydrolase 3	15.92	29.66	35.43	30.1	4.76	1.43	1.67	2.88	6	2.44	0.51	7.24	7.89
28	chr7	16683352	16683920	+	promoter-TSS (uc009fgw.1)	promoter-TSS (NM_025898)	-356	uc009fgw.1	Napa	alpha-soluble NSF attachment protein	23.64	64.26	65.04	60.84	10.04	7.17	1.67	9.6	11.99	6.71	2.56	8.76	10.52
29	chr7	106289812	106290140	+	promoter-TSS (uc009ikz.2)	promoter-TSS (NM_178635)	-322	uc009ikz.2	Uvrag	UV radiation resistance associated	18.34	51.55	42.39	58.95	6.34	3.83	1.67	4.8	11.53	4.27	0.51	6.67	9.2
30	chr11	60740732	60741030	+	intron (uc007jgv.1, intron 1 of 1)	intron (NR_027800, intron 1 of 1)	4488	uc007jgv.1	Gm16516	Mus musculus adult male tongue cDNA, RIKEN full-length enriched library, clone:2310015N14 product:gene trap locus F3a, full insert sequence.	14.96	52.96	46.46	47.67	4.76	3.83	2.5	2.4	13.38	4.88	0	8.95	11.39
31	chr13	81455662	81456130	+	intron (uc007rhn.1, intron 83 of 89)	intron (NM_054053, intron 83 of 89)	250969	uc007rhm.1	AK200600	Mus musculus cDNA, clone:Y0G0101F07, strand:minus, reference:ENSEMBL:Mouse-Transcript-ENST:ENSMUST00000044779, based on BLAT search.	18.82	55.08	32.52	57.07	7.4	5.74	3.34	5.28	8.76	3.66	1.02	6.67	6.13
32	chr16	45970352	45970750	+	intron (uc007zje.2, intron 3 of 3)	intron (NM_001134480, intron 3 of 3)	24832	uc007zjd.1	AK165366	Mus musculus adult male aorta and vein cDNA, RIKEN full-length enriched library, clone:A530061A22 product:unclassifiable, full insert sequence.	21.71	57.2	25.55	36.38	12.16	1.91	3.34	13.93	5.54	1.83	1.02	9.91	9.64
33	chr17	57171122	57171540	+	promoter-TSS (uc008ddr.2)	promoter-TSS (NM_010613)	-401	uc008ddr.2	Khsrp	far upstream element-binding protein 2	16.41	32.48	25.55	32.61	2.64	4.78	1.67	0	8.76	0.61	0.51	4.57	6.57
34	chr2	130985792	130986030	+	promoter-TSS (uc008mks.1)	promoter-TSS (NM_026091)	-155	uc008mks.1	1700037H04Rik	hypothetical protein LOC67326	14.48	26.13	34.84	37.63	2.11	1.91	0	2.4	2.77	0	0.51	3.05	3.94
35	chr4	59342882	59343200	+	intron (uc012dew.1, intron 13 of 16)	intron (NM_001163288, intron 13 of 16)	108464	uc012dew.1	Susd1	sushi domain containing 1	18.34	62.14	42.39	40.14	4.23	2.39	2.5	5.28	3.23	2.44	0.51	7.05	5.7
36	chr1	182175982	182176200	+	intron (uc007dwd.2, intron 1 of 10)	promoter-TSS (NM_011183)	10340	uc007dwd.2	Psen2	presenilin-2	13.51	41.66	35.43	45.78	4.23	3.83	0.83	2.4	4.61	4.27	2.05	7.62	10.08
37	chr2	34593552	34593920	+	intron (uc008jiq.1, intron 2 of 26)	intron (NM_025709, intron 2 of 26)	17016	uc008jiq.1	Gapvd1	GTPase-activating protein and VPS9	14.96	31.07	27.3	26.34	1.59	0	0	0.96	1.85	1.22	0	6.48	7.89
38	chr7	16973182	16973450	+	promoter-TSS (uc009fhr.1)	promoter-TSS (NM_019748)	-182	uc009fhr.1	Sae1	SUMO-activating enzyme subunit 1	14.48	46.61	40.07	44.53	0.53	0.96	0.83	3.84	1.85	0	0.51	3.24	3.51
39	chr11	60590892	60591140	+	promoter-TSS (uc007jgl.1)	promoter-TSS (NM_009410)	-11	uc007jgn.1	Smcr8	Smith-Magenis syndrome chromosomal region	13.51	45.9	32.52	41.39	7.4	2.87	0.83	1.92	4.15	3.66	0	4.38	2.63
40	chr11	115948272	115948670	+	promoter-TSS (uc007mjv.1)	promoter-TSS (NM_016852)	-193	uc007mjv.1	Wbp2	WW domain-binding protein 2	14.96	49.43	40.07	40.14	5.29	2.39	0.83	5.28	9.23	0	0	6.67	5.26
41	chr6	86535342	86535670	+	Intergenic	Intergenic	-42662	uc009csf.1	Asprv1	retroviral-like aspartic protease 1 precursor	13.51	22.6	32.52	22.58	1.59	0.96	0.83	1.92	2.31	0.61	0.51	5.71	9.64
42	chr7	27981232	27981481	+	promoter-TSS (uc009fvj.1)	promoter-TSS (NM_015782)	-577	uc009fvg.1	Snrpa	U1 small nuclear ribonucleoprotein A	15.44	42.37	48.2	45.78	4.23	1.43	3.34	2.88	5.54	1.83	0.51	7.05	7.45
43	chr9	46076512	46076770	+	promoter-TSS (uc009phf.1)	promoter-TSS (NM_080434)	-50	uc009phf.1	Apoa5	apolipoprotein A-V precursor	13.99	33.89	39.49	36.38	1.59	1.91	2.5	1.92	7.38	3.05	0.51	7.05	7.89
44	chr12	111829772	111830190	+	exon (uc011yut.1, exon 1 of 1)	non-coding (NR_033340, exon 1 of 1)	397	uc011yut.1	B930059L03Rik	Mus musculus 10 days neonate cerebellum cDNA, RIKEN full-length enriched library, clone:B930059L03 product:unclassifiable, full insert sequence.	14.96	46.61	62.72	60.84	7.93	4.78	0.83	6.24	6	3.66	1.54	5.71	7.45
45	chr13	40938922	40939170	+	Intergenic	Intergenic	-73957	uc007qeo.1	Gcnt2	N-acetyllactosaminide	13.03	31.78	33.68	23.83	0.53	1.91	0	0.48	1.85	0.61	0	4.19	6.57
46	chr15	81632812	81633240	+	promoter-TSS (uc007wxj.2)	promoter-TSS (NM_153484)	17	uc007wxg.1	AK045688	Mus musculus adult male corpora quadrigemina cDNA, RIKEN full-length enriched library, clone:B230304I02 product:hypothetical protein, full insert sequence.	13.51	48.72	38.91	46.41	11.1	5.26	5.84	12.01	3.69	3.66	0	4.57	4.82
47	chr16	31494232	31494470	+	Intergenic	Intergenic	71968	uc007yxi.2	Bdh1	D-beta-hydroxybutyrate dehydrogenase,	13.03	40.25	44.14	24.46	2.64	1.43	0	0.48	4.61	1.22	0	6.48	8.33
48	chr17	35068052	35068600	+	TTS (uc008ceh.2)	TTS (NM_023557)	128	uc008cei.2	Neu1	sialidase-1 precursor	18.82	29.66	40.65	31.99	3.7	1.43	0	6.72	6.92	1.22	1.02	3.81	5.26
49	chr2	25211782	25212041	+	promoter-TSS (uc008irq.1)	promoter-TSS (NM_031843)	-59	uc008irq.1	Dpp7	dipeptidyl peptidase 2 precursor	13.51	43.78	34.84	28.22	1.06	0	0.83	0.48	0.92	0.61	0	5.14	4.82
50	chr5	116895712	116896100	+	intron (uc008zfc.1, intron 12 of 12)	intron (NM_026886, intron 12 of 12)	7175	uc008zfa.2	2410137F16Rik	Mus musculus ES cells cDNA, RIKEN full-length enriched library, clone:2410137F16 product:unclassifiable, full insert sequence.	15.44	38.13	47.62	51.43	8.46	12.43	0.83	9.12	17.99	9.15	1.02	7.62	9.64
51	chr7	107007342	107007570	+	promoter-TSS (uc009imd.1)	promoter-TSS (NM_001164258)	-63	uc009imd.1	Spcs2	signal peptidase complex subunit 2	12.55	36.72	29.62	29.48	0	1.43	0	0.48	1.38	0.61	0	3.43	4.38
52	chr8	73197482	73197741	+	intron (uc012gfd.1, intron 1 of 4)	intron (NM_015816, intron 1 of 4)	481	uc012gfd.1	Lsm4	U6 snRNA-associated Sm-like protein LSm4	13.03	33.19	34.26	34.49	2.11	4.78	0	2.88	9.23	4.88	0.51	2.86	6.13
53	chr8	86761002	86761241	+	promoter-TSS (uc009mmg.1)	promoter-TSS (NM_172503)	-180	uc009mmg.1	Zswim4	zinc finger SWIM domain-containing protein 4	13.03	45.19	42.39	37	0.53	0.96	0	0	1.38	0.61	0.51	4.95	7.01
54	chr8	87560492	87560820	+	promoter-TSS (uc009moz.2)	promoter-TSS (NM_001122843)	-158	uc009moz.2	Tnpo2	transportin-2	14.96	31.07	33.1	31.99	1.06	0.96	2.5	1.92	4.15	0.61	0	4.19	3.94
55	chr9	43874822	43875080	+	Intergenic	promoter-TSS (NM_198092)	-2561	uc009pbo.1	Usp2	ubiquitin carboxyl-terminal hydrolase 2 isoform	13.51	46.61	35.43	30.73	3.17	1.43	2.5	0.48	6	1.83	1.02	4.95	5.26
56	chr9	107904672	107904960	+	promoter-TSS (uc009roc.1)	promoter-TSS (NM_013785)	-163	uc009roc.1	Ip6k1	inositol hexakisphosphate kinase 1	13.99	42.37	43.56	59.58	4.76	3.83	1.67	6.72	13.84	1.22	0	7.05	5.26
57	chr1	5073062	5073300	+	promoter-TSS (uc007afn.1)	promoter-TSS (NM_133826)	-73	uc007afn.1	Atp6v1h	V-type proton ATPase subunit H	12.55	30.36	40.65	38.88	1.59	1.43	0	3.36	1.38	1.22	0.51	2.67	3.07
58	chr1	37398782	37399080	+	intron (uc007arl.2, intron 1 of 25)	intron (NM_030266, intron 1 of 25)	-7914	uc007arm.1	AK019601	Mus musculus adult male testis cDNA, RIKEN full-length enriched library, clone:4930439A04 product:unclassifiable, full insert sequence.	13.99	44.49	34.84	34.49	8.46	3.83	2.5	12.97	7.38	8.54	0.51	8.38	11.83
59	chr15	44234562	44234781	+	intron (uc007vpq.2, intron 4 of 9)	B4|SINE|B4	-24986	uc007vpv.1	Eny2	enhancer of yellow 2 transcription factor	12.06	33.89	23.23	21.95	1.06	1.43	0.83	3.84	3.69	0.61	0.51	6.1	6.57
60	chr16	5204012	5204230	+	promoter-TSS (uc007ybw.2)	promoter-TSS (NM_013796)	-16	uc007ybw.2	Nagpa	N-acetylglucosamine-1-phosphodiester	12.06	33.19	32.52	40.14	2.64	1.43	0.83	0	0.92	1.83	0.51	3.43	3.51
61	chr19	8945822	8946070	+	promoter-TSS (uc008gnp.1)	promoter-TSS (NM_146093)	-103	uc008gnp.1	Ubxn1	UBX domain-containing protein 1	13.03	45.19	49.94	51.43	1.59	2.39	0.83	1.92	1.85	1.22	0	4.76	5.26
62	chr4	128488722	128488950	+	Intergenic	MLT1J1|LTR|MaLR	-5480	uc008uvn.1	Zfp362	zinc finger protein 362	12.06	22.6	23.23	25.09	0.53	0.48	0	0	0.92	1.22	0	5.91	6.13
63	chr7	112900652	112900870	+	promoter-TSS (uc009izg.1)	promoter-TSS (NM_009906)	-40	uc009izg.1	Tpp1	tripeptidyl-peptidase 1 precursor	12.06	40.96	45.88	40.14	1.59	0.96	0.83	0.96	0.92	0.61	0.51	5.14	7.45
64	chr7	135888202	135888460	+	promoter-TSS (uc009jzj.2)	promoter-TSS (NM_001029982)	-53	uc009jzj.2	Sec23ip	SEC23-interacting protein	13.03	40.25	40.65	31.99	1.06	0.48	0	0.48	3.23	0.61	0	5.14	4.38
65	chr8	93928272	93928550	+	intron (uc009mst.2, intron 2 of 8)	intron (NM_011936, intron 2 of 8)	90987	uc009mst.2	Fto	alpha-ketoglutarate-dependent dioxygenase FTO	12.55	32.48	18	20.7	3.17	0.96	0	2.4	3.23	1.83	0	4.76	7.45
66	chr9	123626652	123626920	+	promoter-TSS (uc009sgm.1)	promoter-TSS (NM_033322)	-111	uc009sgm.1	Lztfl1	leucine zipper transcription factor-like protein	13.99	48.02	50.52	52.06	2.64	0.48	2.5	2.4	4.15	0.61	1.02	4.57	6.57
67	chr11	69804402	69804750	+	promoter-TSS (uc007jtg.2)	promoter-TSS (NM_019749)	-296	uc007jtg.2	Gabarap	gamma-aminobutyric acid receptor-associated	13.51	41.66	35.43	41.39	2.11	3.35	2.5	2.4	5.07	1.83	1.02	6.1	9.2
68	chr11	79467892	79468250	+	intron (uc007kku.1, intron 3 of 14)	intron (NM_175543, intron 3 of 14)	20559	uc007kkw.1	AK019731	Mus musculus adult male testis cDNA, RIKEN full-length enriched library, clone:1700020F10 product:unclassifiable, full insert sequence.	15.92	52.96	40.07	27.6	5.29	2.39	1.67	5.28	7.38	3.05	1.02	7.62	11.83
69	chr11	102050752	102051050	+	promoter-TSS (uc007lqt.1)	promoter-TSS (NM_175935)	-112	uc007lqt.1	G6pc3	glucose-6-phosphatase 3	12.55	35.31	35.43	34.49	6.34	1.91	0	3.84	4.15	2.44	0.51	3.05	6.13
70	chr13	52155842	52156091	+	Intergenic	Intergenic	36071	uc007qmr.1	AK029587	Mus musculus adult male testis cDNA, RIKEN full-length enriched library, clone:4930405J05 product:unclassifiable, full insert sequence.	12.06	37.43	46.46	45.16	1.06	1.91	0	0.48	6	1.22	0.51	4.76	5.26
71	chr18	21458772	21459040	+	promoter-TSS (uc008efg.1)	promoter-TSS (NM_001033445)	-266	uc008efg.1	Fam59a	hypothetical protein LOC381126	13.03	24.72	16.84	15.05	1.06	0.96	0.83	0.96	2.31	1.83	0	3.81	6.57
72	chr2	146381232	146381530	+	Intergenic	MLT1H2|LTR|MaLR	-43641	uc008msj.2	Ralgapa2	ral GTPase-activating protein subunit alpha-2	13.51	20.48	24.39	18.19	6.34	2.39	2.5	2.88	2.77	0.61	0	4	6.57
73	chr4	123594502	123594680	+	promoter-TSS (uc008uqm.1)	promoter-TSS (NM_017475)	-85	uc008uqm.1	Rragc	ras-related GTP-binding protein C	11.58	28.95	34.84	40.14	1.59	0.96	1.67	2.88	1.38	2.44	0	4.57	4.82
74	chr9	119069892	119070120	+	Intergenic	Intergenic	-3795	uc009saj.1	Acaa1b	3-ketoacyl-CoA thiolase B, peroxisomal	11.58	41.66	42.98	42.65	5.81	3.83	4.17	4.32	5.07	3.05	0	4.57	7.89
75	chr11	73012442	73012900	+	promoter-TSS (uc007kag.1)	promoter-TSS (NM_029031)	-150	uc007kae.1	Ctns	cystinosin	13.51	38.84	41.81	31.99	1.06	0.48	1.67	0	2.77	0.61	0.51	4.38	7.89
76	chr13	64415442	64415660	+	Intergenic	RSINE1|SINE|B4	-1533	uc007qyt.1	1110018J18Rik	hypothetical protein LOC66129	11.1	27.54	24.39	33.87	2.11	2.39	0.83	3.36	5.54	5.49	1.02	6.1	6.13
77	chr15	102126412	102126730	+	promoter-TSS (uc007xvf.2)	promoter-TSS (NM_001014976)	-153	uc007xvf.2	Espl1	separin	12.55	28.95	29.62	20.7	1.06	2.39	0.83	1.92	2.31	0.61	0	2.67	3.94
78	chr16	32868302	32868660	+	promoter-TSS (uc007yzm.2)	promoter-TSS (NM_172615)	-29	uc007yzm.2	1700021K19Rik	run domain Beclin-1 interacting and cystein-rich	13.51	26.83	24.97	21.32	5.29	5.74	0	2.4	16.14	5.49	0.51	5.33	6.13
79	chr17	57136492	57136810	+	promoter-TSS (uc008ddn.2)	promoter-TSS (NM_027372)	-111	uc008ddn.2	Alkbh7	probable alpha-ketoglutarate-dependent	12.06	32.48	31.94	37.63	2.11	2.39	2.5	2.88	7.84	1.83	1.02	4.76	5.7
80	chr18	6136052	6136310	+	promoter-TSS (uc008dzc.1)	promoter-TSS (NM_029277)	-85	uc008dzc.1	Arhgap12	rho GTPase-activating protein 12 isoform 1	12.55	51.55	54.59	53.31	4.76	1.91	0.83	2.4	2.77	1.22	0	2.1	1.31
81	chr4	46401882	46402260	+	intron (uc008stp.1, intron 1 of 5)	CpG	224	uc008stp.1	5830415F09Rik	nef-associated protein 1	15.44	38.84	32.52	39.51	4.23	4.78	2.5	5.28	11.53	3.05	0.51	6.67	7.89
82	chr4	116666952	116667200	+	promoter-TSS (uc008uht.1)	promoter-TSS (NM_175244)	-96	uc008uhr.1	Urod	uroporphyrinogen decarboxylase	12.06	21.18	30.2	24.46	3.17	1.91	0.83	1.92	4.61	0	0	2.29	5.26
83	chr5	65590602	65590990	+	promoter-TSS (uc008xnh.1)	promoter-TSS (NM_153391)	-139	uc008xnh.1	Wdr19	WD repeat-containing protein 19	13.03	26.83	24.39	27.6	1.06	2.39	1.67	0	2.77	0	0.51	2.86	3.51
84	chr8	108583242	108583450	+	promoter-TSS (uc009nfd.1)	promoter-TSS (NM_010901)	-157	uc009nfd.1	Nfatc3	nuclear factor of activated T-cells, cytoplasmic	11.1	21.89	19.75	23.83	1.59	0	0	0.96	2.77	1.22	0	3.05	3.51
85	chr10	126500312	126500571	+	promoter-TSS (uc007hhv.2)	promoter-TSS (NM_009870)	-218	uc007hhv.2	Cdk4	cell division protein kinase 4	12.06	37.43	51.11	46.41	8.99	4.3	0.83	7.68	6.46	1.22	0.51	3.05	3.94
86	chr14	51544482	51544750	+	promoter-TSS (uc007tly.1)	promoter-TSS (NM_009687)	-48	uc007tlx.1	Osgep	probable O-sialoglycoprotein endopeptidase	12.06	40.96	44.14	52.06	1.59	1.43	0.83	1.44	2.31	0	0	4.19	5.26
87	chr14	51550522	51550910	+	promoter-TSS (uc007tma.1)	promoter-TSS (NM_001033271)	-192	uc007tma.1	Tmem55b	transmembrane protein 55B	13.51	59.32	62.72	61.46	3.7	5.74	0	5.76	11.07	3.66	0	4.57	5.7
88	chr15	78262152	78262530	+	intron (uc007wpg.1, intron 2 of 6)	MLT1A0|LTR|MaLR	3283	uc007wpg.1	Kctd17	BTB/POZ domain-containing protein KCTD17	12.06	36.72	30.2	33.24	2.11	1.43	1.67	0.96	2.77	1.83	1.02	5.71	6.57
89	chr2	11699992	11700220	+	promoter-TSS (uc008ijc.1)	promoter-TSS (NM_015792)	726	uc012bqv.1	Ankrd16	ankyrin repeat domain-containing protein 16	10.62	30.36	36.01	26.34	0.53	0.48	0	0	0	1.22	0.51	2.1	3.51
90	chr2	101726272	101726700	+	promoter-TSS (uc008lhq.1)	promoter-TSS (NM_029635)	67	uc008lhq.1	Commd9	COMM domain-containing protein 9	12.06	33.19	25.55	28.22	2.64	0.48	0.83	1.92	5.54	0.61	0.51	3.43	1.75
91	chr3	138189922	138190300	+	TTS (uc012cym.1)	TTS (NR_035481)	726	uc012cym.1	Mir1956	Mus musculus adult male testis cDNA, RIKEN full-length enriched library, clone:4930550E05 product:hypothetical protein, full insert sequence.	15.92	39.54	39.49	47.04	1.59	1.91	0	2.88	3.69	0.61	0	3.24	2.19
92	chr6	13020582	13020840	+	intron (uc009ayk.2, intron 2 of 8)	intron (NM_027992, intron 2 of 8)	952	uc009ayk.2	Tmem106b	transmembrane protein 106B	11.1	32.48	36.59	20.7	1.59	3.83	0	1.92	4.61	3.66	0	4.95	7.01
93	chr6	28454662	28454950	+	intron (uc009bct.1, intron 1 of 23)	intron (NM_019776, intron 1 of 23)	24458	uc009bct.1	Snd1	staphylococcal nuclease domain-containing	12.06	34.6	27.3	30.1	3.17	0.96	2.5	2.88	6	3.66	1.02	5.33	7.01
94	chr6	48384742	48384970	+	Intergenic	MARNA|DNA|Mariner	10968	uc009buh.1	Zfp467	zinc finger protein 467 isoform a	10.62	31.78	23.23	26.97	2.64	3.35	2.5	5.28	8.3	6.71	1.02	7.05	8.33
95	chr7	19495732	19496080	+	promoter-TSS (uc009fjw.1)	promoter-TSS (NM_001033314)	-153	uc009fjw.1	Ccdc61	coiled-coil domain-containing protein 61	12.06	45.9	31.36	35.12	1.59	6.22	1.67	2.88	11.53	2.44	0	8.57	5.7
96	chr7	35697292	35697550	+	promoter-TSS (uc009gjj.2)	promoter-TSS (NM_008820)	-5	uc009gjj.2	Pepd	xaa-Pro dipeptidase	11.58	19.07	25.55	33.87	4.23	1.91	0	1.92	4.61	1.83	0	3.05	4.82
97	chr7	97624292	97624641	+	promoter-TSS (uc009ihp.1)	promoter-TSS (NM_026734)	39	uc009ihp.1	Tmem126b	transmembrane protein 126B	12.06	21.89	36.01	38.26	1.06	0.96	0	0.48	2.77	0	0	3.62	3.51
98	chr7	133726772	133727101	+	promoter-TSS (uc009jrx.2)	promoter-TSS (NM_009907)	-186	uc009jrx.2	Cln3	battenin	11.58	49.43	38.91	48.92	1.06	1.43	0	3.84	3.69	0.61	0	4	3.94
99	chr7	134530572	134530820	+	promoter-TSS (uc009jve.1)	promoter-TSS (NM_030226)	-16	uc009jve.1	9130019O22Rik	hypothetical protein LOC78921	11.1	16.95	26.13	22.58	1.06	0.96	0	2.4	2.77	0	0.51	3.05	4.38
100	chr9	44169652	44169890	+	promoter-TSS (uc009pdb.1)	promoter-TSS (NM_027889)	-18	uc009pdb.1	Vps11	vacuolar protein sorting-associated protein 11	11.1	31.07	33.1	31.36	1.06	0.48	0	0.48	1.85	1.22	0.51	3.24	3.07
101	chr1	38054022	38054330	+	promoter-TSS (uc007asm.1)	promoter-TSS (NM_172054)	-123	uc007asm.1	Txndc9	thioredoxin domain-containing protein 9	11.1	24.72	36.01	26.97	1.06	1.91	0.83	1.92	4.61	2.44	0	4	3.51
102	chr1	75176852	75177150	+	promoter-TSS (uc007bnx.1)	promoter-TSS (NM_023732)	-144	uc007bnx.1	Abcb6	ATP-binding cassette sub-family B member 6,	10.62	31.07	27.3	27.6	1.59	1.43	2.5	1.92	1.38	1.22	1.02	2.86	2.19
103	chr1	173039802	173040090	+	Intergenic	Intergenic	-11846	uc007dna.1	1700009P17Rik	hypothetical protein LOC75472	11.1	20.48	31.36	20.07	3.7	1.43	0	1.44	2.31	0.61	0.51	5.14	7.01
104	chr10	38891592	38891880	+	Intergenic	Intergenic	-8136	uc011xcu.1	Wisp3	WNT1 inducible signaling pathway protein 3	11.1	52.25	33.68	34.49	2.64	5.74	1.67	6.72	9.23	2.44	0	5.14	5.26
105	chr10	128360362	128360771	+	promoter-TSS (uc007hoz.1)	promoter-TSS (NM_015740)	14	uc007hoz.1	Bloc1s1	biogenesis of lysosome-related organelles	13.03	28.25	37.17	35.75	2.11	1.91	2.5	1.44	4.15	1.83	1.02	4	3.94
106	chr12	8889212	8889481	+	Intergenic	Intergenic	-5081	uc007nae.1	AK084679	Mus musculus adult female vagina cDNA, RIKEN full-length enriched library, clone:9930038B18 product:hypothetical protein, full insert sequence.	11.1	25.42	27.3	24.46	2.64	2.39	0	1.92	2.31	0.61	0.51	6.48	5.7
107	chr12	31628342	31628920	+	intron (uc007ngz.1, intron 8 of 9)	intron (NM_013709, intron 8 of 9)	32097	uc007ngz.1	Sh3yl1	SH3 domain-containing YSC84-like protein 1	13.51	25.42	24.39	27.6	4.76	3.35	0	4.8	6	1.83	1.54	8.95	6.13
108	chr13	60769402	60769800	+	intron (uc007qvm.1, intron 2 of 25)	MLT1J|LTR|MaLR	66293	uc007qvm.1	Dapk1	death-associated protein kinase 1	13.03	24.01	34.26	18.19	4.76	1.43	2.5	4.32	5.54	3.05	0.51	7.05	5.7
109	chr14	73002722	73003220	+	intron (uc007upg.1, intron 3 of 25)	intron (NM_207636, intron 3 of 25)	106839	uc007upg.1	Fndc3a	fibronectin type-III domain-containing protein	12.06	36.01	35.43	42.02	1.59	4.78	0.83	1.44	3.23	0	0.51	5.52	6.13
110	chr16	7099602	7100040	+	intron (uc007ycf.2, intron 1 of 12)	intron (NM_183188, intron 1 of 12)	29893	uc007ycf.2	Rbfox1	fox-1 homolog A isoform alpha	11.58	24.01	15.68	23.21	2.64	1.43	0.83	1.92	3.23	0.61	1.54	5.52	5.7
111	chr19	8860802	8861050	+	promoter-TSS (uc008gmx.2)	promoter-TSS (NM_001177798)	-120	uc008gmx.2	Taf6l	TAF6-like RNA polymerase II p300/CBP-associated	10.62	36.72	27.88	26.97	1.06	1.91	1.67	2.4	3.23	1.83	1.02	4.57	7.01
112	chr19	29138372	29138661	+	Intergenic	Intergenic	-3321	uc008hcz.1	AK028012	Mus musculus 18-day embryo whole body cDNA, RIKEN full-length enriched library, clone:1190008K20 product:hypothetical protein, full insert sequence.	11.1	31.78	32.52	29.48	1.59	1.43	0.83	1.92	1.38	1.22	0.51	3.81	5.7
113	chr2	60748982	60749200	+	Intergenic	intron (NM_020296, intron 1 of 13)	-29596	uc008jur.2	Rbms1	RNA-binding motif, single-stranded-interacting	10.13	29.66	22.65	23.83	2.64	0.48	0.83	3.84	1.85	3.05	1.54	3.81	5.7
114	chr2	157962082	157962360	+	intron (uc008npr.1, intron 3 of 12)	intron (NM_009373, intron 3 of 12)	9907	uc008npr.1	Tgm2	protein-glutamine gamma-glutamyltransferase 2	11.1	26.83	26.71	21.95	0.53	0.96	4.17	0.48	0	0.61	0.51	4.57	5.7
115	chr3	108113952	108114180	+	intron (uc008qyr.1, intron 3 of 19)	intron (NM_019972, intron 3 of 19)	27016	uc008qyr.1	Sort1	sortilin precursor	10.13	38.13	27.88	30.1	2.64	3.35	0	3.36	3.23	3.66	0.51	5.14	6.13
116	chr3	108247042	108247250	+	intron (uc008qza.1, intron 1 of 11)	intron (NM_011319, intron 1 of 11)	941	uc008qza.1	Sars	seryl-tRNA synthetase, cytoplasmic	10.13	32.48	29.04	27.6	1.06	1.91	0.83	4.32	2.31	0.61	0.51	5.14	7.01
117	chr5	23933752	23934130	+	intron (uc008wrm.2, intron 2 of 22)	intron (NM_001253892, intron 1 of 21)	2891	uc008wrm.2	Slc4a2	anion exchange protein 2	14.96	38.84	45.3	43.9	5.29	5.74	2.5	7.68	10.15	1.83	0.51	4.19	3.94
118	chr6	108135482	108135860	+	promoter-TSS (uc009ddf.2)	promoter-TSS (NM_145937)	-94	uc009ddf.2	Sumf1	sulfatase-modifying factor 1 precursor	11.1	21.89	29.62	26.97	1.06	0.48	0	0	0	0	1.54	3.43	4.82
119	chr7	105805162	105805510	+	promoter-TSS (uc009iko.1)	promoter-TSS (NM_172280)	-257	uc009iko.1	2210018M11Rik	protein EMSY	13.99	22.6	26.13	20.7	1.06	1.91	1.67	0.48	2.31	1.83	1.02	4.38	6.57
120	chr7	107356482	107356720	+	Intergenic	L2b|LINE|L2	-19516	uc012fqa.1	Pgm2l1	glucose 1,6-bisphosphate synthase	10.62	35.31	32.52	26.97	1.06	2.39	0	0.96	1.85	1.22	1.54	6.29	5.26
121	chr8	122714472	122714960	+	Intergenic	Intergenic	-13347	uc009nqx.2	Fam92b	hypothetical protein LOC436062	12.06	20.48	21.49	15.68	1.06	0.48	0	0.96	1.38	1.22	0	5.52	4.38
122	chr11	3548972	3549230	+	promoter-TSS (uc007htm.1)	promoter-TSS (NM_001159288)	-396	uc007htm.1	Morc2a	MORC family CW-type zinc finger protein 2A	10.62	33.19	31.94	35.12	1.06	2.39	0	0.96	3.23	1.22	0.51	2.29	1.75
123	chr11	97564372	97564610	+	promoter-TSS (uc007lep.1)	promoter-TSS (NM_011971)	-257	uc007lep.1	Psmb3	proteasome subunit beta type-3	10.13	22.6	26.71	26.34	2.64	1.91	2.5	2.88	6.92	0.61	1.02	2.86	5.7
124	chr15	58875442	58875720	+	intron (uc007vty.2, intron 3 of 14)	intron (NM_001146180, intron 3 of 13)	38000	uc007vty.2	Mtss1	metastasis suppressor protein 1 isoform 1	10.13	26.83	27.3	25.71	8.99	3.83	0.83	9.12	8.76	10.37	1.54	5.91	7.01
125	chr15	80628862	80629150	+	intron (uc007wvt.1, intron 4 of 24)	promoter-TSS (NM_177124)	87263	uc007wvt.1	Tnrc6b	trinucleotide repeat-containing gene 6B protein	10.13	36.72	34.26	31.36	1.59	0.48	0	0	1.38	0.61	0.51	4.76	3.51
126	chr15	88726912	88727150	+	Intergenic	Intergenic	34407	uc007xeq.1	Pim3	serine/threonine-protein kinase pim-3	10.13	22.6	20.33	17.56	3.7	1.43	0.83	2.4	3.23	2.44	0.51	4	2.63
127	chr17	24300622	24300890	+	promoter-TSS (uc008aum.1)	promoter-TSS (NM_172935)	-56	uc008aum.1	Amdhd2	putative N-acetylglucosamine-6-phosphate	10.62	36.72	54.01	39.51	3.7	2.39	0	3.84	1.38	0	0.51	1.9	3.94
128	chr17	56766232	56766530	+	promoter-TSS (uc008dcp.1)	promoter-TSS (NM_028782)	-55	uc008dcp.1	Lonp1	lon protease homolog, mitochondrial precursor	10.62	36.72	37.17	36.38	3.17	5.26	0	4.8	6	1.83	0	3.05	3.51
129	chr19	29637172	29637390	+	intron (uc008hds.1, intron 4 of 25)	RSINE1|SINE|B4	-39632	uc008hdm.1	A930007I19Rik	Mus musculus adult retina cDNA, RIKEN full-length enriched library, clone:A930007I19 product:unclassifiable, full insert sequence.	9.65	33.19	12.78	23.21	0.53	0.96	0	0.48	2.31	0	0.51	4.38	3.51
130	chr2	32570732	32570960	+	Intergenic	Intergenic	-2438	uc012bty.1	Mir2861	Mus musculus microRNA 2861 (Mir2861), microRNA.	9.65	29.66	15.68	12.54	2.11	2.39	1.67	2.4	3.23	0	0	3.62	4.38
131	chr3	8971682	8972020	+	Intergenic	MLT1J1|LTR|MaLR	-7797	uc008oor.1	Tpd52	tumor protein D52 isoform 1	13.03	26.83	26.13	16.93	0	0.48	0.83	0.48	2.31	0.61	0.51	7.81	10.95
132	chr3	87942242	87942521	+	Intergenic	Intergenic	-3936	uc008ptz.1	Mef2d	myocyte-specific enhancer factor 2D	12.06	48.02	42.98	31.36	6.34	3.35	2.5	2.88	10.15	3.05	0.51	3.05	3.07
133	chr3	88228452	88228940	+	5' UTR (uc008pve.2, exon 1 of 4)	5' UTR (NM_001145877, exon 1 of 3)	365	uc008pve.2	Slc25a44	solute carrier family 25 member 44 isoform a	11.58	12	10.45	15.68	1.59	2.39	0.83	6.72	4.15	1.22	1.02	4.38	6.57
134	chr4	44768972	44769211	+	promoter-TSS (uc008srz.2)	promoter-TSS (NM_138590)	-340	uc008srz.2	Zcchc7	zinc finger CCHC domain-containing protein 7	10.62	27.54	24.97	21.95	1.59	2.39	0	0.48	3.69	1.83	0.51	3.62	3.51
135	chr4	128331772	128332010	+	promoter-TSS (uc008uvi.2)	promoter-TSS (NM_001195130)	-55	uc008uvi.2	Phc2	polyhomeotic-like protein 2 isoform A	10.13	23.3	19.75	33.87	0	0.48	0.83	0	2.77	0	0.51	4	2.19
136	chr4	136604652	136604920	+	promoter-TSS (uc008vit.1)	promoter-TSS (NM_198248)	-176	uc008vit.1	Zbtb40	zinc finger and BTB domain-containing protein	12.55	34.6	46.46	55.82	1.06	1.91	0.83	1.92	5.07	2.44	0	3.43	5.7
137	chr4	140903242	140903561	+	Intergenic	Intergenic	-20734	uc008vod.1	Fam131c	hypothetical protein LOC277743	10.62	30.36	21.49	19.44	11.1	3.83	0.83	5.28	11.99	0.61	1.02	5.71	8.76
138	chr5	90989642	90989861	+	Intergenic	promoter-TSS (NM_001252661)	41776	uc008ybc.1	Afm	afamin precursor	9.65	24.72	19.16	15.05	0.53	0.96	2.5	0.48	0	1.22	0.51	4	3.07
139	chr6	29717762	29718170	+	promoter-TSS (uc009bei.2)	promoter-TSS (NM_021414)	-477	uc009bei.2	Ahcyl2	putative adenosylhomocysteinase 3 isoform 1	11.1	14.83	24.39	26.97	2.64	1.43	1.67	0	4.15	0	0.51	2.29	3.07
140	chr7	133520832	133521131	+	5' UTR (uc009jqy.2, exon 1 of 12)	non-coding (NR_045537, exon 1 of 13)	467	uc009jqy.2	Spns1	protein spinster homolog 1	13.03	28.95	37.17	32.61	3.7	1.91	0.83	2.4	2.31	0.61	0	4.95	6.57
141	chr9	80104902	80105240	+	intron (uc009qvg.2, intron 11 of 32)	intron (NM_001039546, intron 11 of 32)	92230	uc009qvg.2	Myo6	myosin-VI	11.1	21.18	8.13	31.99	1.59	0.48	0.83	3.84	2.77	0.61	1.02	4.19	8.33
142	chr1	9537972	9538190	+	promoter-TSS (uc007agl.2)	promoter-TSS (NR_027664)	-46	uc007agl.2	Adhfe1	hydroxyacid-oxoacid transhydrogenase,	9.17	12	14.52	15.05	0.53	0.96	1.67	0.48	1.85	0.61	0.51	3.05	2.19
143	chr1	74243272	74243550	+	Intergenic	Intergenic	-2206	uc007blm.1	Cxcr1	C-X-C chemokine receptor type 1	10.13	25.42	11.61	19.44	0	1.43	0.83	1.44	1.85	1.83	0	4.76	3.51
144	chr1	155548472	155548860	+	Intergenic	MIR|SINE|MIR	-38817	uc007dae.2	Rgs16	regulator of G-protein signaling 16	10.13	10.59	17.42	11.29	2.64	1.91	0	3.36	1.38	3.05	0.51	6.67	8.33
145	chr1	156946742	156946960	+	promoter-TSS (uc007dax.2)	promoter-TSS (NM_010500)	-85	uc007dax.2	Ier5	immediate early response gene 5 protein	9.17	19.77	18.58	18.19	1.06	1.43	0.83	0	2.77	1.22	0	2.1	2.63
146	chr10	43210712	43210940	+	intron (uc011xdl.1, intron 1 of 3)	intron (NM_199028, intron 1 of 3)	11880	uc011xdl.1	Bend3	BEN domain-containing protein 3	9.17	35.31	30.78	31.99	1.59	2.39	0.83	1.44	1.85	0.61	0.51	4.95	5.26
147	chr11	3831932	3832280	+	promoter-TSS (uc007htz.2)	promoter-TSS (NM_001130459)	-25	uc007htz.2	Tcn2	transcobalamin-2 precursor	10.13	36.01	42.98	30.1	0	0	0.83	0.96	1.38	0	0.51	2.29	5.26
148	chr11	109346782	109347110	+	intron (uc007mcn.1, intron 2 of 13)	intron (NM_028710, intron 2 of 13)	-12036	uc007mcm.1	Slc16a6	monocarboxylate transporter 7 isoform a	11.1	19.77	21.49	21.95	1.59	0.48	0.83	1.44	2.31	3.05	0.51	2.48	3.51
149	chr14	27354342	27354640	+	promoter-TSS (uc007ssr.1)	Intergenic	-381	uc007ssr.1	Slmap	sarcolemmal membrane-associated protein	10.62	16.95	18	22.58	0	0	1.67	1.44	3.23	0.61	0	2.29	6.13
150	chr15	96841892	96842440	+	intron (uc007xkr.1, intron 6 of 15)	intron (NM_027052, intron 6 of 15)	44221	uc007xkr.1	Slc38a4	sodium-coupled neutral amino acid transporter 4	11.1	19.07	16.84	18.19	3.17	2.87	0.83	1.44	4.15	1.83	2.05	8.19	9.64
151	chr15	98711862	98712090	+	promoter-TSS (uc011zzb.1)	promoter-TSS (NM_026967)	-131	uc011zzb.1	Rhebl1	GTPase RhebL1 precursor	9.17	22.6	20.91	19.44	4.23	6.22	0	6.24	9.23	1.22	0	3.24	5.26
152	chr17	25270202	25270450	+	promoter-TSS (uc008azv.1)	promoter-TSS (NM_011930)	-13	uc008azv.1	Clcn7	H(+)/Cl(-) exchange transporter 7	9.65	42.37	50.52	42.02	5.81	2.87	0.83	4.8	4.15	1.22	0	3.05	7.89
153	chr17	32925172	32925450	+	promoter-TSS (uc008bxm.1)	promoter-TSS (NM_172458)	-79	uc008bxm.1	Zfp871	zinc finger protein 871	10.13	21.18	21.49	21.95	1.59	1.91	0	2.88	4.15	0.61	0.51	4	3.94
154	chr17	35378212	35378440	+	promoter-TSS (uc008cha.2)	promoter-TSS (NM_019693)	-365	uc008cha.2	Bat1a	spliceosome RNA helicase Bat1	9.17	15.54	18	18.19	3.7	1.91	0	1.44	6	1.22	0	2.67	1.75
155	chr18	39523562	39523860	+	intron (uc008esr.1, intron 22 of 22)	intron (NM_175164, intron 22 of 22)	25368	uc008esw.1	AK158482	Mus musculus adult inner ear cDNA, RIKEN full-length enriched library, clone:F930120G13 product:hypothetical protein, full insert sequence.	9.65	19.77	23.81	13.17	6.87	4.78	0.83	6.24	11.07	4.88	1.02	3.05	6.13
156	chr2	35466012	35466230	+	Intergenic	intron (NM_001114125, intron 1 of 16)	-11380	uc008jks.2	Dab2ip	disabled homolog 2-interacting protein isoform	9.17	20.48	26.13	22.58	2.11	1.43	2.5	1.44	6.46	1.83	0.51	3.81	4.38
157	chr2	139892472	139892720	+	promoter-TSS (uc008mpi.2)	promoter-TSS (NM_001159640)	-75	uc008mpi.2	Tasp1	threonine aspartase 1 isoform a	10.13	26.13	32.52	32.61	0	0.48	0	0.96	0.92	1.83	0.51	3.81	3.07
158	chr2	169828172	169828420	+	Intergenic	B4A|SINE|B4	67875	uc012ckk.1	A630075F10Rik	Mus musculus 0 day neonate head cDNA, RIKEN full-length enriched library, clone:4831414D02 product:unclassifiable, full insert sequence.	10.13	24.72	29.04	25.71	1.59	2.39	2.5	2.4	4.15	1.22	0.51	5.14	4.82
159	chr3	88128832	88129270	+	exon (uc008pup.1, exon 1 of 6)	exon (NM_020003, exon 1 of 6)	106	uc008pup.1	0610031J06Rik	lysosomal protein NCU-G1 precursor	10.13	21.89	18	21.32	0	0	1.67	0.48	0.46	0	0.51	4.38	3.94
160	chr3	107136092	107136330	+	promoter-TSS (uc008qwz.1)	promoter-TSS (NM_001045807)	-4	uc008qwz.1	Rbm15	RNA binding motif protein 15	9.65	28.25	21.49	26.97	0.53	1.43	0	0	0.92	0.61	0	3.81	3.94
161	chr3	126298952	126299460	+	promoter-TSS (uc008rgj.1)	promoter-TSS (NM_023813)	-685	uc008rgj.1	Camk2d	calcium/calmodulin-dependent protein kinase type	12.06	25.42	33.1	49.55	3.17	0.48	0.83	1.44	0.92	0	0.51	4.76	5.26
162	chr4	150120232	150120650	+	Intergenic	Intergenic	-79401	uc008vxv.1	AK033051	Mus musculus adult male eyeball cDNA, RIKEN full-length enriched library, clone:7530416H05 product:unclassifiable, full insert sequence.	10.13	22.6	19.16	15.68	4.23	2.39	0.83	2.88	2.31	1.83	0	4.57	7.01
163	chr6	72520682	72520900	+	intron (uc009ciu.1, intron 10 of 12)	L2|LINE|L2	26358	uc009cis.1	Capg	macrophage-capping protein isoform 1	9.17	26.83	24.97	18.19	3.7	1.43	0	1.92	5.07	2.44	1.02	4.95	3.94
164	chr7	72947742	72948050	+	Intergenic	Intergenic	-1042	uc009hgv.1	AK007376	Mus musculus 10 day old male pancreas cDNA, RIKEN full-length enriched library, clone:1810008I18 product:unclassifiable, full insert sequence.	10.62	25.42	31.94	33.24	6.87	5.74	2.5	7.68	8.76	4.27	0.51	4.95	3.94
165	chr7	127978502	127978740	+	Intergenic	Intergenic	-7776	uc009jnb.1	Eef2k	eukaryotic elongation factor 2 kinase	9.65	12.71	15.1	10.03	0.53	0.48	0	0	1.38	0	0	3.05	4.82
166	chr7	143177722	143178001	+	Intergenic	Intergenic	132496	uc009ken.1	AK031861	Mus musculus adult male medulla oblongata cDNA, RIKEN full-length enriched library, clone:6330420H09 product:unclassifiable, full insert sequence.	9.65	28.95	20.91	23.21	11.1	8.13	1.67	7.2	8.76	7.93	1.02	6.86	11.83
167	chr8	72444252	72444490	+	intron (uc009lyg.2, intron 3 of 12)	intron (NM_145596, intron 3 of 12)	-17914	uc009lyd.1	Ndufa13	NADH dehydrogenase [ubiquinone] 1 alpha	9.65	36.01	19.75	25.71	1.59	0.96	0.83	1.92	2.31	0	0.51	6.1	7.01
168	chr8	113557452	113557740	+	promoter-TSS (uc009nlo.1)	promoter-TSS (NM_146217)	-271	uc009nlo.1	Aars	alanyl-tRNA synthetase, cytoplasmic	10.62	26.13	24.39	20.7	2.64	0.48	0	1.44	3.23	1.83	0.51	2.86	4.38
169	chr9	50315522	50315791	+	Intergenic	Intergenic	13026	uc009pjo.1	1600029D21Rik	placenta-expressed transcript 1 protein	10.13	9.18	16.84	15.05	5.29	0.96	1.67	3.84	3.69	0	0.51	4.19	3.51
170	chr9	74800572	74800800	+	Intergenic	promoter-TSS (NM_001113283)	-23232	uc009qrl.2	BC031353	hypothetical protein LOC235493 isoform 2	9.17	11.3	21.49	24.46	2.64	6.22	0	3.36	8.3	3.05	0.51	1.52	2.19
171	chr1	54602112	54602520	+	intron (uc011wky.1, intron 3 of 26)	MER68|LTR|ERVL	12210	uc011wky.1	Pgap1	GPI inositol-deacylase	9.65	20.48	12.78	10.66	5.29	3.83	0	3.36	6.46	6.1	0	4.57	5.26
172	chr1	90172982	90173331	+	promoter-TSS (uc007byo.1)	intron (NM_172505, intron 2 of 4)	-396	uc007byo.1	A730008H23Rik	Mus musculus 12 days embryo spinal ganglion cDNA, RIKEN full-length enriched library, clone:D130054G24 product:unclassifiable, full insert sequence.	10.62	28.25	19.75	20.07	1.59	1.43	2.5	1.44	2.31	0.61	0.51	9.91	6.57
173	chr10	77076312	77076540	+	intron (uc007fvy.1, intron 2 of 3)	intron (NM_019929, intron 2 of 3)	7447	uc007fvy.1	Sumo3	small ubiquitin-related modifier 3 precursor	8.69	25.42	23.23	18.82	0.53	0.96	0	0	1.85	1.22	0	3.24	3.07
174	chr11	70053402	70053810	+	promoter-TSS (uc007jui.2)	promoter-TSS (NM_173742)	-252	uc007jui.2	Rnasek	ribonuclease kappa	10.13	33.19	34.26	30.73	1.59	0.48	0.83	0	1.85	1.83	0	5.52	6.13
175	chr11	75268112	75268330	+	promoter-TSS (uc011xzj.1)	promoter-TSS (NM_138950)	-2	uc011xzj.1	Wdr81	WD repeat-containing protein 81	8.69	25.42	29.62	21.32	1.06	2.39	0	4.32	8.76	1.83	0	2.29	3.07
176	chr11	90225122	90225420	+	intron (uc007kws.1, intron 2 of 3)	intron (NM_172563, intron 2 of 3)	26960	uc007kws.1	Hlf	hepatic leukemia factor	9.65	33.19	27.88	25.09	2.11	3.83	0.83	0.96	3.69	4.27	1.02	4.95	4.82
177	chr11	93829432	93829760	+	5' UTR (uc007kxu.1, exon 1 of 5)	5' UTR (NM_008704, exon 1 of 5)	239	uc007kxu.1	Nme1	nucleoside diphosphate kinase A	10.13	22.6	25.55	24.46	3.7	4.78	1.67	4.32	3.69	0	0	2.29	3.07
178	chr11	95171472	95171690	+	promoter-TSS (uc007lae.2)	promoter-TSS (NM_177619)	-21	uc007lae.2	Myst2	histone acetyltransferase MYST2 isoform 1	8.69	15.54	14.52	13.8	1.06	0.96	0.83	0.96	1.38	0.61	0	1.71	1.31
179	chr11	106362022	106362350	+	promoter-TSS (uc011ygj.1)	promoter-TSS (NR_030703)	-119	uc011ygj.1	Snord104	Mus musculus small nucleolar RNA, C/D box 104 (Snord104), small nucleolar RNA.	9.65	21.89	24.39	24.46	3.17	2.39	2.5	2.4	2.31	0	0	3.43	2.19
180	chr11	108113782	108114010	+	intron (uc011ygr.1, intron 2 of 16)	MER21B|LTR|ERV1	91306	uc011ygr.1	Prkca	protein kinase C alpha type	8.69	16.95	11.61	12.54	1.06	0.48	0	0.96	1.38	2.44	0.51	4.76	7.01
181	chr11	110241462	110241661	+	Intergenic	Intergenic	-18875	uc007mdr.1	Map2k6	dual specificity mitogen-activated protein	8.69	26.83	22.65	25.09	5.29	2.39	0	6.24	5.07	6.1	0.51	4.19	3.94
182	chr11	120661722	120661950	+	Intergenic	L1M4b|LINE|L1	-4127	uc007mus.1	Dus1l	tRNA-dihydrouridine synthase 1-like	8.69	19.07	19.16	21.32	0.53	0.48	0	0.48	2.31	0.61	0	4.95	5.26
183	chr13	97960332	97960620	+	intron (uc007roc.2, intron 3 of 13)	intron (NM_010422, intron 3 of 13)	7836	uc007roc.2	Hexb	beta-hexosaminidase subunit beta precursor	9.17	0.71	2.32	2.51	0.53	2.39	5	3.36	3.69	1.83	3.07	4	6.57
184	chr15	39691632	39691870	+	Intergenic	Intergenic	-2735	uc007vok.2	Dpys	dihydropyrimidinase	9.17	29.66	24.97	25.09	1.06	0	0.83	0.96	3.23	0.61	0.51	5.33	6.57
185	chr15	78609002	78609220	+	intron (uc007wrk.1, intron 17 of 20)	L2|LINE|L2	-5236	uc007wri.1	Mfng	beta-1,3-N-acetylglucosaminyltransferase manic	8.69	22.6	20.33	15.68	3.7	0.48	0.83	0	1.38	0	1.02	2.67	3.51
186	chr17	31840622	31841040	+	Intergenic	Intergenic	25941	uc008bvp.1	Cryaa	alpha-crystallin A chain	9.17	26.13	22.07	21.95	3.17	0.48	3.34	1.44	5.07	0	1.02	4.57	5.7
187	chr18	55643002	55643410	+	Intergenic	Intergenic	493242	uc008eyi.1	AK163160	Mus musculus adult male diencephalon cDNA, RIKEN full-length enriched library, clone:9330120A15 product:unclassifiable, full insert sequence.	9.65	33.89	18	31.99	1.06	1.43	0	0	1.38	0.61	0	3.62	3.51
188	chr19	4510132	4510420	+	promoter-TSS (uc008gaf.2)	promoter-TSS (NM_001162946)	-196	uc008gaf.2	Pcx	pyruvate carboxylase, mitochondrial isoform 1	10.13	36.72	36.59	29.48	4.23	4.78	0.83	6.72	6.92	3.05	0	1.71	0.44
189	chr19	47045492	47045800	+	Intergenic	intron (NM_001164363, intron 1 of 17)	-1589	uc012bna.1	Nt5c2	cytosolic purine 5'-nucleotidase isoform 2	10.62	16.95	15.68	11.29	8.99	2.39	0.83	9.12	7.38	3.05	0	5.52	4.82
190	chr2	32426252	32426440	+	promoter-TSS (uc008jfu.1)	promoter-TSS (NM_010073)	-32	uc008jfu.1	Dpm2	dolichol phosphate-mannose biosynthesis	8.69	14.83	23.81	23.21	0.53	0	0	0.96	3.69	0	0.51	2.48	2.63
191	chr2	147851262	147851580	+	Intergenic	Intergenic	21284	uc008mtb.1	Foxa2	hepatocyte nuclear factor 3-beta	11.1	33.89	32.52	37.63	3.7	0.48	1.67	2.4	5.07	1.83	0.51	6.1	5.7
192	chr4	41471922	41472131	+	exon (uc008sjb.1, exon 3 of 3)	intron (NM_027993, intron 1 of 5)	4097	uc008sjb.1	AK086793	Mus musculus 0 day neonate lung cDNA, RIKEN full-length enriched library, clone:E030001J20 product:unclassifiable, full insert sequence.	9.17	19.77	24.39	22.58	3.17	0.96	0	4.8	4.15	3.05	0	2.67	1.75
193	chr4	108128732	108129060	+	Intergenic	Intergenic	-3135	uc008ubd.1	Zcchc11	terminal uridylyltransferase 4	10.13	24.72	22.65	16.31	2.11	0.48	0.83	0.48	0.92	0.61	1.02	6.29	5.26
194	chr5	122724852	122725350	+	Intergenic	Intergenic	-9306	uc008zky.1	Pptc7	protein phosphatase PTC7 homolog	10.13	24.72	21.49	14.43	4.76	4.3	1.67	4.32	10.61	3.05	0.51	5.52	5.26
195	chr6	82690242	82690511	+	intron (uc009cll.2, intron 7 of 17)	intron (NM_013820, intron 7 of 17)	34072	uc009cll.2	Hk2	hexokinase-2	9.65	34.6	26.71	27.6	2.11	2.39	0	0.48	5.54	0.61	1.02	4	6.57
196	chr7	52379822	52380100	+	promoter-TSS (uc009gth.2)	promoter-TSS (NM_013725)	-202	uc009gth.2	Rps11	40S ribosomal protein S11	9.17	25.42	28.46	25.71	3.17	2.87	0	4.32	9.69	1.83	0.51	3.81	3.94
197	chr7	149573872	149574180	+	promoter-TSS (uc009kmv.1)	promoter-TSS (NM_009983)	-251	uc009kmv.1	Ctsd	cathepsin D precursor	10.13	27.54	22.65	22.58	3.7	1.43	0	1.44	2.31	0	0.51	2.67	3.51
198	chr8	36771032	36771270	+	Intergenic	Intergenic	118462	uc009llc.2	Cldn23	claudin-23	9.17	14.12	15.68	16.93	0.53	0.96	0	0.96	1.85	1.22	0	3.43	1.31
199	chr8	119105302	119105590	+	intron (uc009noi.1, intron 5 of 6)	intron (NM_029441, intron 5 of 6)	-24400	uc009nok.1	AK133333	Mus musculus adult male testis cDNA, RIKEN full-length enriched library, clone:4930447E11 product:unclassifiable, full insert sequence.	9.17	14.12	12.2	21.32	1.59	0.96	0.83	0.96	7.84	4.88	0	4.19	3.07
200	chr8	127940202	127940410	+	Intergenic	Intergenic	76427	uc009nye.1	Sipa1l2	signal-induced proliferation-associated 1-like	8.69	33.19	18	24.46	2.11	4.3	1.67	2.88	4.61	0.61	0.51	4.38	4.38
201	chr9	24956492	24956930	+	promoter-TSS (uc009oph.2)	promoter-TSS (NM_020586)	-431	uc009oph.2	Herpud2	homocysteine-responsive endoplasmic	9.17	29.66	29.04	26.34	2.64	1.91	0.83	2.4	3.23	0.61	0.51	3.43	3.07
202	chr9	43564112	43564430	+	intron (uc009pbj.1, intron 1 of 5)	intron (NM_021424, intron 1 of 5)	11612	uc009pbj.1	Pvrl1	poliovirus receptor-related protein 1 precursor	9.17	27.54	22.65	18.19	0.53	0.48	1.67	1.44	3.23	1.83	0.51	4.38	6.13
203	chr9	106794272	106794520	+	promoter-TSS (uc009rku.1)	promoter-TSS (NM_029103)	-127	uc009rku.1	Manf	mesencephalic astrocyte-derived neurotrophic	9.17	14.83	18	13.8	3.17	6.22	0.83	3.36	6.46	1.22	0	1.33	3.94
204	chr9	119920872	119921060	+	Intergenic	Intergenic	11750	uc009sbw.2	Xirp1	xin actin-binding repeat-containing protein 1	8.69	18.36	11.03	17.56	1.59	0.96	0.83	0.48	1.85	0.61	1.02	2.86	3.07
205	chrX	137077672	137077890	+	intron (uc009ulb.1, intron 2 of 3)	promoter-TSS (NM_010286)	57280	uc009ulb.1	Tsc22d3	TSC22 domain family protein 3 isoform 1	8.69	10.59	8.13	17.56	1.06	0.96	0	0	1.85	1.22	0	2.1	3.07
206	chr1	164574012	164574250	+	intron (uc007dgm.2, intron 1 of 2)	intron (NM_010865, intron 1 of 2)	4850	uc007dgm.2	Myoc	myocilin precursor	8.69	16.24	25.55	20.07	0.53	2.87	0.83	1.44	3.23	1.22	0	3.81	3.51
207	chr11	84256092	84256440	+	intron (uc007kqm.1, intron 11 of 12)	intron (NM_019816, intron 11 of 12)	70737	uc007kqm.1	Aatf	protein AATF	10.62	26.13	30.78	20.7	4.23	3.83	1.67	9.12	14.76	6.1	0.51	5.52	7.01
208	chr11	94463322	94463730	+	promoter-TSS (uc007kzc.1)	promoter-TSS (NM_153807)	-426	uc007kzc.1	Acsf2	acyl-CoA synthetase family member 2,	9.17	41.66	39.49	35.75	4.23	5.26	1.67	4.8	5.54	3.66	0	4.19	4.82
209	chr12	111945032	111945291	+	Intergenic	Intergenic	-10556	uc007pbr.1	Hsp90aa1	heat shock protein HSP 90-alpha	9.65	23.3	18.58	27.6	1.06	0	0	0.96	0.46	2.44	0	3.05	4.38
210	chr13	51966552	51966990	+	Intergenic	Intergenic	24727	uc007qmq.2	Gadd45g	growth arrest and DNA damage-inducible protein	9.17	25.42	21.49	16.93	2.11	2.87	1.67	0.96	4.15	1.83	0	4.38	8.76
211	chr13	109106362	109106620	+	promoter-TSS (uc007rvc.1)	promoter-TSS (NM_178683)	-40	uc007rvc.1	Depdc1b	DEP domain-containing protein 1B	8.69	19.77	19.16	23.83	1.06	0.96	0.83	0.48	1.85	1.22	0.51	1.71	1.75
212	chr14	56222832	56223220	+	TTS (uc007tzi.1)	promoter-TSS (NM_001159418)	204	uc007tzk.2	Irf9	interferon regulatory factor 9 isoform 1	8.69	21.89	20.91	22.58	1.59	2.87	3.34	1.44	4.15	1.83	0.51	1.9	3.51
213	chr14	79250572	79250970	+	intron (uc007usq.2, intron 1 of 44)	intron (NM_027906, intron 1 of 44)	1786	uc007usq.2	1300010F03Rik	hypothetical protein LOC219189 isoform 1	9.17	21.89	27.3	34.49	4.76	5.26	0.83	6.24	9.69	3.05	0.51	5.33	4.82
214	chr15	10110562	10110930	+	intron (uc007vfy.2, intron 1 of 9)	intron (NM_011169, intron 1 of 9)	3753	uc007vfy.2	Prlr	prolactin receptor precursor	8.69	19.07	12.2	14.43	2.11	1.43	0	2.88	4.61	0.61	0	8.19	6.13
215	chr15	96859872	96860290	+	intron (uc007xkr.1, intron 1 of 15)	B1F|SINE|Alu	26306	uc007xkr.1	Slc38a4	sodium-coupled neutral amino acid transporter 4	8.69	28.95	29.04	23.21	2.11	3.35	0	3.84	6.92	2.44	0	2.86	5.26
216	chr16	30045702	30045960	+	Intergenic	Intergenic	-6266	uc007ywk.1	AK018484	Mus musculus adult male colon cDNA, RIKEN full-length enriched library, clone:9030404E10 product:unclassifiable, full insert sequence.	9.65	15.54	22.65	26.34	3.7	2.39	0	4.8	5.07	2.44	0	3.81	4.38
217	chr16	44139332	44139650	+	promoter-TSS (uc007zgu.1)	promoter-TSS (NM_007508)	-359	uc007zgu.1	Atp6v1a	V-type proton ATPase catalytic subunit A	11.1	12.71	12.78	15.05	0.53	0.96	0	0.96	3.23	0.61	0	1.9	4.82
218	chr17	53828532	53828850	+	promoter-TSS (uc008czq.2)	promoter-TSS (NM_028232)	-51	uc008czq.2	Sgol1	shugoshin-like 1	10.13	29.66	36.01	36.38	1.59	0.48	0.83	0.96	1.38	1.83	0	1.71	2.63
219	chr18	5818962	5819200	+	Intergenic	Intergenic	215339	uc008dza.1	AK041408	Mus musculus 3 days neonate thymus cDNA, RIKEN full-length enriched library, clone:A630007I07 product:unclassifiable, full insert sequence.	8.69	10.59	11.61	6.9	9.51	1.43	4.17	10.08	5.54	10.98	0.51	5.91	6.57
220	chr18	16949872	16950240	+	intron (uc008edx.2, intron 1 of 15)	intron (NM_007664, intron 1 of 15)	17502	uc008edx.2	Cdh2	cadherin-2 precursor	10.13	24.72	18	25.71	3.7	2.87	0.83	2.88	6.46	1.83	0.51	5.91	8.33
221	chr19	8704842	8705090	+	Intergenic	Intergenic	12480	uc008gme.2	Slc22a6	solute carrier family 22 member 6	8.69	29.66	27.3	23.83	3.17	2.87	0.83	1.44	4.61	4.88	1.02	4.76	5.7
222	chr19	12682862	12683160	+	intron (uc012bjc.1, intron 1 of 5)	MER92B|LTR|ERV1	8537	uc012bjc.1	Gm4952	glycine N-acyltransferase-like protein	8.69	15.54	5.81	11.92	0.53	0.96	0.83	0	0.92	0.61	0	5.14	2.19
223	chr2	24831412	24831700	+	promoter-TSS (uc008ipu.1)	promoter-TSS (NM_146251)	3	uc008ipw.2	Pnpla7	patatin-like phospholipase domain-containing	9.17	39.54	30.2	32.61	6.87	4.3	0	6.72	3.23	1.83	0	3.05	5.26
224	chr2	119114392	119114620	+	promoter-TSS (uc008lto.2)	promoter-TSS (NM_172269)	28	uc008lto.2	Vps18	vacuolar protein sorting-associated protein 18	8.2	16.95	12.2	11.92	1.06	0.48	0	0.96	2.31	0.61	0	2.29	2.19
225	chr2	147794372	147794600	+	Intergenic	Intergenic	78219	uc008mtb.1	Foxa2	hepatocyte nuclear factor 3-beta	8.2	14.83	21.49	17.56	1.59	3.35	3.34	1.92	3.23	1.83	0	3.24	1.75
226	chr2	153566782	153567030	+	promoter-TSS (uc008nik.1)	promoter-TSS (NM_007896)	-117	uc008nik.1	Mapre1	microtubule-associated protein RP/EB family	8.69	27.54	29.62	33.87	1.06	0.48	0.83	0.48	2.31	1.22	0	2.29	3.07
227	chr3	102975412	102975640	+	promoter-TSS (uc008qsu.1)	promoter-TSS (NM_026602)	-108	uc008qsu.1	Bcas2	pre-mRNA-splicing factor SPF27	8.2	34.6	29.04	35.12	0.53	0.48	0	0.96	1.85	1.22	0	0.95	2.63
228	chr4	96289182	96289490	+	Intergenic	RLTR23|LTR|ERV1	-31160	uc008ttj.1	Cyp2j9	cytochrome P450, family 2, subfamily j,	9.65	19.77	18.58	24.46	3.17	0	2.5	1.44	0.92	0	0	6.67	3.94
229	chr4	116811922	116812300	+	Intergenic	B2_Mm2|SINE|B2	-5554	uc008uib.1	Plk3	serine/threonine-protein kinase PLK3	9.17	15.54	13.36	11.29	1.06	0	0.83	0.48	0.92	0.61	0	3.81	4.82
230	chr4	120647572	120647831	+	intron (uc008unw.2, intron 6 of 9)	intron (NM_133716, intron 6 of 9)	-23395	uc008unv.2	Zfp69	zinc finger protein 69	9.65	28.25	27.3	25.71	3.7	2.87	1.67	5.28	7.38	4.27	0.51	6.1	10.52
231	chr4	133130492	133130780	+	promoter-TSS (uc008vda.1)	promoter-TSS (NM_172876)	-24	uc008vda.1	Gpatch3	G patch domain-containing protein 3	8.69	16.95	20.91	16.93	0	0.48	0.83	0.48	0	0	0.51	1.52	4.82
232	chr4	134024112	134024370	+	promoter-TSS (uc008vfc.2)	promoter-TSS (NM_019641)	6	uc008vfc.2	Stmn1	stathmin	8.69	17.65	29.62	29.48	1.06	0.96	0	1.92	4.61	0.61	0	0.76	2.63
233	chr4	138855032	138855280	+	intron (uc008vma.2, intron 8 of 8)	intron (NM_145384, intron 8 of 8)	11459	uc008vma.2	Pqlc2	PQ-loop repeat-containing protein 2	9.65	32.48	26.13	28.22	3.17	3.35	0	4.8	5.54	5.49	1.02	5.33	3.94
234	chr5	43548142	43548460	+	intron (uc008xhh.2, intron 6 of 7)	intron (NR_028417, intron 6 of 7)	-76401	uc012dvt.1	Cpeb2	cytoplasmic polyadenylation element-binding	9.17	21.18	13.36	18.19	0.53	1.43	0	0	2.77	0.61	0	5.33	2.19
235	chr5	67692232	67692590	+	Intergenic	Intergenic	-5785	uc008xpt.1	Slc30a9	zinc transporter 9	8.69	24.01	20.33	26.34	2.64	0.48	0.83	1.44	3.23	0.61	0	3.62	7.45
236	chr5	72559352	72559580	+	promoter-TSS (uc008xre.1)	promoter-TSS (NM_178599)	-44	uc008xre.1	Commd8	COMM domain-containing protein 8	8.2	23.3	27.88	23.83	3.7	3.83	0	1.92	5.07	1.83	0	1.71	3.51
237	chr5	142939772	142940060	+	promoter-TSS (uc009aiq.1)	promoter-TSS (NM_172725)	31	uc009aiq.1	C330006K01Rik	hypothetical protein LOC231855	9.65	23.3	33.1	23.83	2.64	1.91	0	3.36	4.15	0.61	0	2.67	1.75
238	chr6	71781702	71781930	+	intron (uc009chi.1, intron 1 of 14)	CpG-12156	491	uc009chi.1	Immt	mitochondrial inner membrane protein	8.2	36.01	31.94	50.17	0.53	0.96	0.83	1.92	3.69	0	0	3.05	2.19
239	chr7	28474292	28474580	+	intron (uc009fwx.1, intron 1 of 5)	promoter-TSS (NM_001112731)	14756	uc009fwx.1	C030039L03Rik	hypothetical protein LOC112415	8.69	19.07	15.1	15.05	1.59	1.91	1.67	4.32	4.15	0.61	0	4.19	5.7
240	chr7	28964282	28964630	+	promoter-TSS (uc009fya.1)	promoter-TSS (NM_001037957)	-46	uc009fya.1	Dyrk1b	dual specificity	8.69	23.3	30.78	31.36	2.64	7.17	1.67	2.88	10.61	3.05	0	3.05	1.31
241	chr7	117265472	117265650	+	promoter-TSS (uc009jey.1)	promoter-TSS (NM_009516)	-12	uc009jey.1	Wee1	wee1-like protein kinase	8.2	19.77	30.78	33.24	1.59	1.43	0	1.44	4.15	0.61	0	1.14	1.31
242	chr8	11171612	11172030	+	Intergenic	Intergenic	141005	uc009kvb.2	Col4a1	collagen alpha-1(IV) chain precursor	9.65	33.89	25.55	20.07	0	0.96	0.83	0.48	0.92	0	0	4.19	3.94
243	chr9	56428902	56429230	+	Intergenic	Intergenic	-25434	uc009ptg.1	BC082591	Mus musculus cDNA clone IMAGE:30633015.	9.65	28.25	11.61	30.73	2.11	0.96	0.83	2.4	1.38	0.61	0.51	5.71	7.45
244	chr9	104134432	104134660	+	intron (uc012gzk.1, intron 6 of 55)	intron (NM_001163026, intron 6 of 55)	30714	uc012gzk.1	Dnajc13	DnaJ (Hsp40) homolog, subfamily C, member 13	8.2	27.54	23.81	24.46	2.64	5.26	0.83	1.92	8.76	1.83	0	4	7.45
245	chrX	47988472	47988700	+	promoter-TSS (uc009tdq.2)	promoter-TSS (NR_015505)	-151	uc009tdq.2	6720401G13Rik	Mus musculus adult male thymus cDNA, RIKEN full-length enriched library, clone:5830467J12 product:unclassifiable, full insert sequence.	8.2	21.18	26.71	31.36	1.59	0	0	0.48	0.92	0.61	0.51	1.9	1.31
246	chr1	58671252	58671610	+	Intergenic	L1MEc|LINE|L1	27988	uc007bck.1	Ndufb3	NADH dehydrogenase [ubiquinone] 1 beta	9.65	33.19	22.65	21.32	4.23	4.3	0	3.36	8.3	2.44	1.02	5.14	6.57
247	chr1	92998262	92998600	+	intron (uc007bzr.2, intron 4 of 7)	intron (NM_001111311, intron 4 of 7)	-43249	uc007bzv.1	Rbm44	RNA-binding protein 44	9.17	16.95	14.52	18.19	5.29	1.91	0.83	7.2	4.15	3.66	0	5.91	4.38
248	chr10	79316732	79317001	+	promoter-TSS (uc007gab.1)	promoter-TSS (NM_008956)	-484	uc007gab.1	Ptbp1	polypyrimidine tract-binding protein 1 isoform	8.2	16.24	17.42	11.92	4.23	3.83	0.83	1.92	2.77	0	1.02	4	3.51
249	chr11	51690612	51690940	+	Intergenic	Intergenic	-19793	uc007iuq.1	Phf15	protein Jade-2	9.65	14.12	13.94	15.05	0	1.91	0.83	1.44	2.31	2.44	0	3.43	4.82
250	chr11	113559602	113559830	+	3' UTR (uc011yhc.1, exon 8 of 8)	3' UTR (NM_001164532, exon 8 of 8)	11124	uc011yhc.1	Cpsf4l	cleavage and polyadenylation specific factor	7.72	22.6	30.2	13.8	1.59	1.43	0.83	1.44	3.69	4.27	0	3.05	3.94
251	chr11	120393042	120393420	+	intron (uc007mtc.2, intron 1 of 13)	intron (NM_008101, intron 1 of 13)	1190	uc007mtc.2	Gcgr	glucagon receptor precursor	8.69	18.36	15.1	14.43	2.11	1.91	0.83	2.88	6.46	1.83	0.51	3.05	5.26
252	chr12	86796142	86796540	+	Intergenic	CpG	-18510	uc007oha.1	Fos	proto-oncogene c-Fos	8.2	19.07	31.94	34.49	5.29	3.83	1.67	4.32	3.69	0.61	0	3.43	4.82
253	chr12	109996222	109996540	+	Intergenic	Intergenic	-35140	uc007pac.1	Yy1	transcriptional repressor protein YY1	8.2	16.24	22.65	24.46	0.53	0.48	0	1.44	2.77	0.61	0.51	2.29	3.94
254	chr14	69943102	69943420	+	Intergenic	Intergenic	11878	uc007umh.1	AK046150	Mus musculus adult male corpora quadrigemina cDNA, RIKEN full-length enriched library, clone:B230345B16 product:unclassifiable, full insert sequence.	9.65	6.36	9.87	6.9	3.17	0	0	6.24	0.46	0	0	7.81	7.01
255	chr14	120806102	120806280	+	intron (uc007uzr.1, intron 8 of 8)	intron (NM_207515, intron 7 of 7)	-71492	uc007uzx.1	Rap2a	ras-related protein Rap-2a precursor	7.72	30.36	36.01	37	2.11	1.91	2.5	0.48	2.77	0.61	1.54	4.95	6.57
256	chr15	31156272	31156510	+	intron (uc007vkc.2, intron 1 of 3)	intron (NM_146057, intron 1 of 3)	2251	uc007vkc.2	Dap	death-associated protein 1	8.2	32.48	27.3	31.36	2.11	0	0	1.44	0.92	0.61	0	4.95	4.82
257	chr15	79220892	79221150	+	intron (uc007wti.1, intron 1 of 8)	MIR|SINE|MIR	12712	uc007wti.1	Tmem184b	transmembrane protein 184B	8.69	16.95	10.45	9.41	5.29	3.35	3.34	5.76	5.54	3.05	0.51	2.48	3.94
258	chr15	99721522	99721710	+	Intergenic	Intergenic	-15729	uc007xqi.2	Lima1	LIM domain and actin-binding protein 1 isoform	7.72	23.3	14.52	13.17	1.06	2.39	0	1.92	4.15	5.49	0	3.43	3.94
259	chr15	103102862	103103220	+	promoter-TSS (uc007xxv.1)	promoter-TSS (NM_019817)	-308	uc007xxv.1	Copz1	coatomer subunit zeta-1	10.62	17.65	22.07	12.54	2.11	2.87	0.83	1.44	1.85	0.61	0	5.52	7.45
260	chr16	94609252	94609830	+	intron (uc008aaz.1, intron 6 of 45)	intron (NM_009441, intron 6 of 45)	-16919	uc012ait.1	Pigp	phosphatidylinositol	10.13	26.83	24.97	12.54	1.59	0.96	0.83	2.4	3.69	2.44	0	6.67	11.39
261	chr17	14339302	14339790	+	intron (uc008amv.2, intron 1 of 3)	intron (NM_172826, intron 1 of 3)	1292	uc008amv.2	Dact2	dapper homolog 2	10.62	27.54	28.46	19.44	4.23	1.91	1.67	2.88	6	3.66	0	6.1	4.82
262	chr18	5032102	5032410	+	Intergenic	ID_B1|SINE|B4	-14331	uc008dyr.2	Svil	supervillin	8.2	10.59	9.87	9.41	1.59	1.43	0	1.92	0.46	0	0.51	3.62	2.63
263	chr19	5510382	5510800	+	promoter-TSS (uc008gds.1)	promoter-TSS (NM_001024560)	-102	uc008gds.1	Snx32	sorting nexin-32	11.1	16.95	28.46	26.34	2.11	5.26	0	3.84	5.07	2.44	0.51	3.81	4.38
264	chr19	36871422	36871870	+	Intergenic	Intergenic	-37076	uc008hhu.2	Tnks2	tankyrase, TRF1-interacting ankyrin-related	13.03	31.78	23.81	26.97	5.81	6.69	3.34	7.68	4.61	5.49	0.51	7.05	7.45
265	chr19	43856512	43856860	+	promoter-TSS (uc008how.1)	promoter-TSS (NM_013806)	-112	uc008how.1	Abcc2	canalicular multispecific organic anion	9.65	27.54	20.91	26.34	3.17	3.83	5	8.16	14.3	3.66	1.02	7.81	11.83
266	chr19	55177532	55177940	+	Intergenic	MLT1L|LTR|MaLR	-3799	uc008hxk.1	Gpam	glycerol-3-phosphate acyltransferase 1,	10.13	22.6	22.65	37.63	4.76	2.87	2.5	7.2	7.84	4.88	1.02	6.48	4.82
267	chr2	58594522	58594760	+	Intergenic	Intergenic	-12955	uc008jsw.1	Upp2	uridine phosphorylase 2	8.2	20.48	9.29	11.29	6.87	0.96	1.67	0.96	4.15	1.22	0	4.95	3.51
268	chr2	158620322	158620530	+	promoter-TSS (uc008nqt.1)	promoter-TSS (NM_145742)	-130	uc008nqt.1	Dhx35	probable ATP-dependent RNA helicase DHX35	7.72	24.01	28.46	32.61	0.53	1.91	0	0.48	5.07	1.22	0	2.29	1.31
269	chr2	162810132	162810440	+	Intergenic	Intergenic	-2931	uc008nsg.2	Sgk2	serine/threonine-protein kinase Sgk2	9.65	17.65	15.1	13.8	2.64	4.78	1.67	0.48	3.69	3.05	1.02	3.05	4.82
270	chr2	163245352	163245641	+	promoter-TSS (uc008nsq.2)	promoter-TSS (NM_025699)	-290	uc008nsq.2	3230401D17Rik	oxidative stress responsive 1	9.65	31.07	37.17	37.63	0.53	4.3	0.83	3.36	6.46	4.27	0.51	1.33	6.13
271	chr4	46387892	46388160	+	Intergenic	Intergenic	14269	uc008stp.1	5830415F09Rik	nef-associated protein 1	8.2	21.89	27.88	36.38	2.64	0.48	0.83	0.48	2.31	0.61	0	3.43	3.94
272	chr4	128623972	128624300	+	intron (uc008uvq.1, intron 8 of 10)	intron (NM_172875, intron 8 of 10)	15525	uc008uvq.1	Adc	antizyme inhibitor 2	9.17	39.54	15.1	16.31	13.74	10.52	1.67	24.49	17.07	7.32	0.51	5.14	5.7
273	chr4	135502262	135502490	+	promoter-TSS (uc012dnc.1)	promoter-TSS (NM_008254)	8	uc012dnc.1	Hmgcl	hydroxymethylglutaryl-CoA lyase, mitochondrial	7.72	20.48	25.55	28.85	0.53	1.43	0	0.48	3.23	0.61	0	2.1	3.94
274	chr4	138532052	138532490	+	intron (uc008vlp.2, intron 1 of 16)	intron (NM_029857, intron 1 of 16)	3451	uc008vlp.2	Tmco4	transmembrane and coiled-coil domain-containing	10.62	14.12	16.84	7.53	5.29	2.39	2.5	9.12	6.92	5.49	0.51	5.14	3.94
275	chr4	154511932	154512350	+	intron (uc008wcw.1, intron 12 of 13)	intron (NM_001081100, intron 12 of 13)	51455	uc008wcw.1	Morn1	MORN repeat-containing protein 1	10.13	14.83	16.84	15.68	2.11	0	0.83	2.88	1.85	3.05	0	2.86	3.51
276	chr5	114425872	114426181	+	intron (uc008yyy.1, intron 2 of 14)	intron (NM_198109, intron 2 of 14)	17740	uc008yyy.1	Ssh1	protein phosphatase Slingshot homolog 1	9.65	26.13	16.26	11.92	1.06	1.43	1.67	0.96	1.85	1.22	0	6.29	7.01
277	chr5	137755402	137755610	+	promoter-TSS (uc009acd.1)	promoter-TSS (NM_011639)	-37	uc009acd.1	Trip6	thyroid receptor-interacting protein 6	7.72	29.66	20.91	26.97	1.59	1.43	0	0.96	3.69	0	0	2.1	2.19
278	chr5	147072742	147072970	+	intron (uc009and.1, intron 2 of 12)	LSU-rRNA_Hsa|rRNA|rRNA	29605	uc009and.1	Cdk8	cell division protein kinase 8	8.2	6.36	5.23	5.64	1.59	4.3	6.67	4.32	5.54	4.27	3.07	4.76	7.45
279	chr6	117602912	117603220	+	Intergenic	Intergenic	93351	uc009dkw.1	AK162833	Mus musculus adult male hippocampus cDNA, RIKEN full-length enriched library, clone:C630010N09 product:hypothetical protein, full insert sequence.	8.69	22.6	12.78	16.31	2.11	1.43	1.67	1.92	2.31	0	0	4.76	5.26
280	chr6	126058962	126059141	+	intron (uc009duz.2, intron 1 of 1)	intron (NM_008742, intron 1 of 1)	55927	uc009duz.2	Ntf3	neurotrophin-3 isoform a	8.2	16.95	17.42	14.43	2.11	0.96	0.83	1.44	6	1.22	0	2.86	3.51
281	chr6	140623002	140623250	+	intron (uc009eok.1, intron 8 of 8)	ID4_|SINE|ID	50916	uc009eok.1	Aebp2	zinc finger protein AEBP2 isoform 3	8.69	30.36	30.2	28.85	4.23	4.78	1.67	3.84	7.84	4.27	0	4.76	7.01
282	chr7	20093612	20093841	+	promoter-TSS (uc009fma.1)	promoter-TSS (NM_025960)	-46	uc009fma.1	Bloc1s3	biogenesis of lysosome-related organelles	7.72	17.65	15.1	21.32	0	0	0	0.48	0	0	0	1.71	1.31
283	chr7	39002562	39002870	+	Intergenic	Intergenic	10297	uc009gku.2	Plekhf1	pleckstrin homology domain-containing family F	9.17	19.77	16.26	23.83	1.59	2.87	0	1.44	4.15	4.27	0.51	3.43	3.51
284	chr7	126665322	126665680	+	intron (uc009jld.1, intron 1 of 11)	intron (NM_027943, intron 1 of 11)	1495	uc009jld.1	Pdilt	protein disulfide-isomerase-like protein of the	10.13	25.42	26.13	26.34	4.76	1.91	0	4.32	6.46	4.88	0.51	4.76	8.33
285	chr7	132721342	132721570	+	3' UTR (uc009jqc.1, exon 11 of 11)	3' UTR (NM_001008700, exon 11 of 11)	-25487	uc012ftn.1	Il21r	interleukin-21 receptor precursor	7.72	32.48	24.97	34.49	1.59	0.48	1.67	0.48	1.38	1.22	0.51	4.38	5.7
286	chr8	36438552	36439040	+	promoter-TSS (uc009lkw.1)	promoter-TSS (NM_177741)	1	uc009lkw.1	Ppp1r3b	protein phosphatase 1 regulatory subunit 3B	12.06	35.31	43.56	37	7.93	4.3	1.67	4.8	6.46	3.66	0.51	5.52	6.57
287	chr8	47448362	47448551	+	Intergenic	LTR53|LTR|ERVL	-68431	uc009lqd.1	Helt	hairy and enhancer of split-related protein	7.72	24.72	18	21.95	2.64	1.91	3.34	1.44	6.92	1.22	0.51	4	4.82
288	chr8	74967622	74967870	+	promoter-TSS (uc009mfy.2)	promoter-TSS (NM_028500)	-33	uc009mfy.2	1700030K09Rik	hypothetical protein LOC72254	8.2	26.13	30.2	21.95	1.06	1.43	0	0.96	2.31	0.61	1.02	3.24	3.07
289	chr8	107802992	107803290	+	exon (uc009ncd.1, exon 2 of 4)	exon (NM_030152, exon 2 of 4)	2794	uc009ncd.1	Nol3	nucleolar protein 3	8.69	21.18	30.2	28.85	2.11	3.83	0	8.16	6.46	3.05	0.51	3.05	1.75
290	chr9	44204762	44205120	+	Intergenic	Intergenic	-1318	uc009pdj.1	Slc37a4	glucose-6-phosphate translocase	8.69	24.01	22.07	20.07	1.06	1.91	1.67	0.48	4.15	1.83	0	4.95	7.01
291	chr9	57077582	57077870	+	Intergenic	RLTR42-int|LTR|ERVK	-6637	uc009puo.1	Trcg1	taste receptor cell protein 1 precursor	11.58	27.54	25.55	15.68	1.06	2.39	2.5	2.88	5.54	3.05	0.51	6.1	5.7
292	chr9	90030772	90031100	+	Intergenic	Intergenic	-21278	uc009qzw.2	Morf4l1	mortality factor 4-like protein 1 isoform a	8.2	41.66	30.78	50.17	1.06	1.43	0.83	0	1.38	3.05	1.02	5.71	5.7
293	chr9	95440892	95441270	+	Intergenic	Intergenic	-19155	uc009rbf.1	Paqr9	progestin and adipoQ receptor family member 9	8.2	14.12	16.26	14.43	3.7	1.43	0.83	2.4	5.54	6.1	0.51	7.24	10.52
294	chr1	13211962	13212190	+	intron (uc007aim.1, intron 3 of 22)	intron (NM_001077695, intron 3 of 21)	-94832	uc007aik.1	Prdm14	PR domain containing 14	7.24	14.12	24.97	17.56	0.53	0	0	0.96	0.92	0.61	0.51	2.67	2.63
295	chr1	107805262	107805540	+	Intergenic	Intergenic	-81582	uc007cgt.2	Zcchc2	zinc finger CCHC domain-containing protein 2	7.72	21.89	19.75	19.44	2.11	1.91	0.83	0.96	4.15	0.61	0.51	4.38	4.38
296	chr1	135830422	135830720	+	Intergenic	Intergenic	-12593	uc007crc.2	Prelp	prolargin precursor	7.72	32.48	18	31.36	1.59	0	0	0.48	0.46	0.61	0	3.81	3.94
297	chr1	162770712	162771121	+	Intergenic	MTE2b|LTR|MaLR	-47847	uc007dej.2	Rabgap1l	rab GTPase-activating protein 1-like isoform a	9.17	19.07	11.03	26.34	3.7	0.96	0	2.4	3.69	0.61	1.02	4.95	6.13
298	chr1	173154982	173155480	+	promoter-TSS (uc007dnk.2)	promoter-TSS (NM_013474)	46	uc007dnk.2	Apoa2	apolipoprotein A-II precursor	9.65	24.01	22.07	21.95	2.64	3.35	1.67	1.92	4.61	2.44	0.51	8	8.33
299	chr10	34001822	34002060	+	promoter-TSS (uc007eut.2)	promoter-TSS (NM_009433)	-55	uc007eut.2	Tspyl1	testis-specific Y-encoded-like protein 1	7.72	27.54	18.58	16.93	4.76	1.91	0.83	1.44	10.61	2.44	0	3.05	3.51
300	chr10	39679872	39680260	+	promoter-TSS (uc007ewi.1)	promoter-TSS (NM_001173500)	-107	uc007ewi.1	G630090E17Rik	sodium-dependent glucose transporter 1C	10.13	32.48	31.94	31.36	5.29	3.83	0.83	3.36	7.38	0.61	0.51	5.91	4.38
301	chr10	70800532	70800750	+	intron (uc007foq.1, intron 1 of 2)	intron (NM_134007, intron 1 of 2)	6956	uc007foq.1	Cisd1	CDGSH iron-sulfur domain-containing protein 1	7.24	26.13	20.91	19.44	1.06	0	0	1.44	0.46	0.61	0.51	3.43	3.51
302	chr10	75236192	75236530	+	promoter-TSS (uc007fra.1)	promoter-TSS (NM_010027)	-242	uc007fra.1	Ddt	D-dopachrome decarboxylase	7.72	29.66	31.94	37	5.81	4.78	0	6.72	10.15	6.1	0	4.76	5.26
303	chr11	6100272	6100670	+	promoter-TSS (uc007hxy.2)	promoter-TSS (NM_173748)	-17	uc007hxy.2	Nudcd3	nudC domain-containing protein 3	8.2	18.36	18	20.7	2.11	0.96	1.67	0.96	3.23	1.22	0.51	3.43	3.07
304	chr11	55017722	55017950	+	promoter-TSS (uc007izd.1)	promoter-TSS (NM_153139)	-6	uc007izd.1	Slc36a1	proton-coupled amino acid transporter 1	7.24	21.18	25.55	34.49	0.53	0.96	0	2.88	1.38	1.22	0.51	1.9	3.51
305	chr11	61080602	61080791	+	promoter-TSS (uc007jhf.1)	promoter-TSS (NM_007437)	-67	uc007jhf.1	Aldh3a2	fatty aldehyde dehydrogenase	7.24	22.6	31.36	38.26	0	0	0.83	0.96	1.85	0	0	2.48	2.63
306	chr11	107103112	107103320	+	intron (uc007mal.1, intron 6 of 9)	MTE2b|LTR|MaLR	-52521	uc007mai.2	Nol11	nucleolar protein 11 isoform 1	7.24	19.07	21.49	17.56	2.11	0.48	0.83	2.4	6.46	1.22	1.02	4.19	6.13
307	chr12	45311032	45311450	+	promoter-TSS (uc007nlo.1)	promoter-TSS (NM_013760)	-186	uc007nlo.1	Dnajb9	dnaJ homolog subfamily B member 9	7.72	24.01	20.33	28.85	3.17	1.91	0	1.92	6.46	4.27	0.51	2.48	5.26
308	chr12	80397342	80397530	+	promoter-TSS (uc007oae.1)	promoter-TSS (NM_001252562)	-167	uc007oae.1	Zfyve26	zinc finger FYVE domain-containing protein 26	6.27	21.89	17.42	23.21	0.53	1.91	0.83	1.44	1.85	0.61	1.02	2.86	3.94
309	chr12	80742912	80743160	+	intron (uc007oai.1, intron 7 of 10)	intron (NM_009014, intron 7 of 10)	282684	uc007oak.1	AK020496	Mus musculus 12 days embryo embryonic body between diaphragm region and neck cDNA, RIKEN full-length enriched library, clone:9430078K24 product:unclassifiable, full insert sequence.	8.2	10.59	9.29	6.27	1.59	0	0	0.48	1.38	1.83	0	2.86	1.31
310	chr12	88288172	88288530	+	promoter-TSS (uc007oic.2)	promoter-TSS (NM_173735)	58	uc007oic.2	2310044G17Rik	hypothetical protein LOC217732	7.72	18.36	26.71	23.83	4.76	6.22	0	5.28	6	4.88	1.54	2.1	3.94
311	chr13	30640762	30640980	+	Intergenic	Intergenic	-3686	uc007pyv.2	Uqcrfs1	cytochrome b-c1 complex subunit Rieske,	7.24	24.01	18.58	20.07	0	0	0.83	0	0.92	0.61	0.51	2.48	2.63
312	chr13	43656542	43656760	+	Intergenic	RMER10A|LTR|ERVL	-1091	uc007qgf.2	Ccdc90a	coiled-coil domain-containing protein 90A,	7.24	16.24	19.16	16.93	1.06	2.87	0.83	1.44	3.23	2.44	0	2.67	6.13
313	chr13	64533582	64533900	+	promoter-TSS (uc007qyx.1)	promoter-TSS (NM_053180)	-120	uc007qyx.1	Cdk20	cell division protein kinase 20	11.1	24.72	27.88	34.49	4.23	5.26	1.67	2.88	9.69	2.44	0	4.57	7.01
314	chr14	21159392	21159690	+	intron (uc011zgo.1, intron 3 of 13)	intron (NM_027475, intron 3 of 13)	7802	uc011zgo.1	Ecd	protein SGT1 homolog	7.72	18.36	13.94	20.07	5.81	1.43	0	5.28	3.69	1.22	0.51	3.81	6.57
315	chr14	31835872	31836070	+	5' UTR (uc007swn.1, exon 2 of 33)	5' UTR (NM_001081251, exon 2 of 33)	3647	uc007swn.1	Pbrm1	protein polybromo-1	7.24	16.95	11.61	8.15	6.34	3.83	1.67	6.72	7.84	6.71	0	4.38	6.57
316	chr15	35817372	35817570	+	intron (uc007vmh.2, intron 54 of 61)	RSINE1|SINE|B4	50530	uc007vmi.1	Cox6c	cytochrome c oxidase subunit 6C	7.24	14.12	21.49	16.93	7.4	1.91	2.5	5.76	3.69	2.44	0.51	4.19	4.38
317	chr15	38944312	38944540	+	promoter-TSS (uc007vob.2)	promoter-TSS (NM_198606)	6	uc007voc.2	Dcaf13	DDB1- and CUL4-associated factor 13	7.24	24.72	23.81	28.22	3.17	3.35	0	5.76	5.54	2.44	0	1.52	3.94
318	chr16	22857522	22857740	+	promoter-TSS (uc007yso.2)	promoter-TSS (NM_001081368)	11	uc007ysl.1	Tbccd1	TBCC domain-containing protein 1	7.24	33.89	32.52	40.14	6.34	5.74	0.83	3.84	7.84	3.66	0	2.67	1.75
319	chr16	78318252	78318541	+	intron (uc007zsn.1, intron 1 of 6)	intron (NM_001025192, intron 1 of 6)	16460	uc007zsn.1	Cxadr	coxsackievirus and adenovirus receptor homolog	7.72	16.95	11.61	12.54	1.06	0.48	0	0.96	2.77	0	0	3.62	4.38
320	chr17	33961342	33961570	+	promoter-TSS (uc008bzu.1)	promoter-TSS (NM_016844)	-13	uc008bzt.2	Rps28	40S ribosomal protein S28	7.24	13.42	29.04	18.19	2.11	1.91	1.67	0	1.85	1.22	0	2.48	3.07
321	chr17	35975212	35975440	+	promoter-TSS (uc008ciq.2)	promoter-TSS (NM_011655)	-80	uc008ciq.2	Tubb5	tubulin beta-5 chain	7.24	12.71	17.42	23.83	0	0.96	0	0.96	1.85	1.22	0	1.71	4.38
322	chr17	57150722	57151190	+	promoter-TSS (uc008ddp.1)	promoter-TSS (NM_133801)	-245	uc008ddp.1	Gtf2f1	general transcription factor IIF subunit 1	9.17	24.01	23.81	30.73	2.64	7.17	2.5	3.36	8.3	3.66	2.05	3.62	3.94
323	chr18	21127552	21127821	+	intron (uc008eez.1, intron 1 of 5)	intron (NM_026301, intron 1 of 5)	24560	uc008eez.1	Rnf125	E3 ubiquitin-protein ligase RNF125	8.2	15.54	11.61	16.93	2.11	0.96	0.83	2.4	0.92	0.61	0.51	4.19	6.57
324	chr19	40444822	40445170	+	intron (uc008hkr.1, intron 8 of 26)	intron (NM_001034962, intron 7 of 22)	-98890	uc008hkk.2	Pdlim1	PDZ and LIM domain protein 1	7.72	16.95	26.71	12.54	3.7	2.87	2.5	2.88	2.77	2.44	1.02	4.19	6.13
325	chr2	38639982	38640210	+	promoter-TSS (uc012but.1)	promoter-TSS (NM_001159548)	-61	uc012but.1	Nr6a1	nuclear receptor subfamily 6 group A member 1	7.24	15.54	16.84	15.05	0.53	0.48	0	0.48	0	1.83	0.51	3.62	4.82
326	chr2	152512682	152512881	+	promoter-TSS (uc008nge.1)	promoter-TSS (NM_025543)	-103	uc008nge.1	Mcts2	malignant T cell-amplified sequence 2	7.24	16.95	14.52	18.19	3.7	1.43	0	0.48	3.23	2.44	0.51	2.1	1.31
327	chr3	88356892	88357130	+	promoter-TSS (uc008pvr.1)	promoter-TSS (NM_033526)	-162	uc008pvo.1	Robld3	mitogen-activated protein-binding	7.72	16.24	9.29	8.78	0	0.96	0	1.44	4.15	0	0	2.48	3.51
328	chr3	88893852	88894131	+	intron (uc008pxm.1, intron 3 of 10)	promoter-TSS (NM_001083808)	3294	uc008pxm.1	Rusc1	RUN and SH3 domain-containing protein 1 isoform	8.2	16.95	23.81	18.19	0	1.43	0.83	0.48	0.46	0	0	1.71	3.51
329	chr3	145754412	145754620	+	intron (uc008rqw.2, intron 7 of 22)	MIR|SINE|MIR	16484	uc008rqw.2	Wdr63	WD repeat domain 63	7.72	19.77	21.49	19.44	1.06	2.39	0	4.32	2.77	0.61	0	4.19	1.75
330	chr3	159158222	159158450	+	promoter-TSS (uc008rvz.2)	promoter-TSS (NM_001172093)	-61	uc008rvz.2	Depdc1a	DEP domain-containing protein 1A isoform 1	7.24	18.36	12.2	14.43	0	0	0	0	0.46	0	0.51	1.71	3.07
331	chr4	97432362	97432550	+	intron (uc008ttp.1, intron 1 of 5)	intron (NM_001122952, intron 1 of 10)	-8484	uc008ttr.1	AK047309	Mus musculus 10 days neonate cerebellum cDNA, RIKEN full-length enriched library, clone:B930047N14 product:unclassifiable, full insert sequence.	7.24	22.6	11.61	15.68	1.06	0.96	2.5	1.44	1.38	0.61	0.51	3.05	3.51
332	chr4	147412852	147413131	+	promoter-TSS (uc008vts.1)	promoter-TSS (NM_011929)	-115	uc008vts.1	Clcn6	chloride transport protein 6	8.69	21.89	47.04	47.67	1.59	1.43	1.67	3.36	4.61	0.61	0	2.29	0.44
333	chr4	150226242	150226630	+	Intergenic	intron (NR_040649, intron 2 of 3)	-2764	uc008vxy.1	Errfi1	ERBB receptor feedback inhibitor 1	8.2	21.18	18.58	20.07	1.59	2.39	0.83	0.48	2.77	1.22	0.51	5.71	6.13
334	chr4	154744982	154745200	+	Intergenic	Intergenic	-9591	uc008wdd.1	Prkcz	protein kinase C zeta type isoform a	7.72	28.95	24.97	33.24	3.17	1.43	0	1.44	4.61	3.05	0	3.81	3.51
335	chr5	104277602	104277941	+	intron (uc008yjt.1, intron 18 of 19)	intron (NM_001080798, intron 18 of 19)	62477	uc008yjv.1	Klhl8	kelch-like protein 8	8.69	19.77	17.42	18.82	2.64	4.3	1.67	3.84	11.07	14.64	0	4.57	2.63
336	chr5	117808812	117809000	+	intron (uc008zfq.1, intron 1 of 8)	B3|SINE|B2	1592	uc008zfq.1	Wsb2	WD repeat and SOCS box-containing protein 2	7.24	19.07	19.16	17.56	0	1.43	0	0	1.85	0.61	0	2.86	0
337	chr5	141180562	141180850	+	promoter-TSS (uc009aic.1)	promoter-TSS (NM_181066)	-271	uc009aic.1	AA881470	BRCA1-associated protein required for ATM	8.2	24.01	23.81	17.56	2.64	2.87	0	1.44	6	0.61	0	4.38	4.38
338	chr6	35083822	35084080	+	promoter-TSS (uc009bid.2)	promoter-TSS (NM_016877)	-214	uc009bid.2	Cnot4	CCR4-NOT transcription complex subunit 4 isoform	8.69	22.6	18	18.19	1.06	2.87	1.67	2.4	6	3.66	0.51	2.67	3.51
339	chr6	126059152	126059360	+	intron (uc009duz.2, intron 1 of 1)	intron (NM_008742, intron 1 of 1)	55722	uc009duz.2	Ntf3	neurotrophin-3 isoform a	7.24	16.24	6.39	9.41	2.64	2.87	0	4.8	5.07	1.83	0	2.86	3.07
340	chr7	135075402	135075690	+	TTS (uc009jxm.1)	TTS (NM_001081374)	-1919	uc009jxi.2	Prss8	prostasin	8.69	19.77	14.52	15.05	10.57	0.96	1.67	9.6	1.85	0	0.51	5.33	5.7
341	chr7	147903182	147903451	+	Intergenic	Intergenic	13164	uc009kib.1	Olfr541	olfactory receptor 541	8.2	17.65	15.1	12.54	3.17	4.78	0	2.4	1.38	1.22	0.51	5.14	3.94
342	chr8	14771792	14772080	+	intron (uc012gac.1, intron 6 of 14)	RSINE1|SINE|B4	-24509	uc009kzc.1	AK021128	Mus musculus adult male corpus striatum cDNA, RIKEN full-length enriched library, clone:C030037F17 product:unclassifiable, full insert sequence.	7.72	13.42	15.1	16.93	5.29	4.3	1.67	1.92	10.15	1.83	1.02	3.43	1.75
343	chr8	87269522	87269800	+	intron (uc009mne.1, intron 2 of 9)	intron (NM_001081982, intron 2 of 9)	22755	uc009mng.1	AK168184	Mus musculus NOD-derived CD11c +ve dendritic cells cDNA, RIKEN full-length enriched library, clone:F630221H03 product:hypothetical protein, full insert sequence.	7.72	16.24	10.45	9.41	4.23	4.78	0	6.24	6.46	6.1	0	2.86	3.51
344	chr8	107115052	107115400	+	promoter-TSS (uc009naw.1)	promoter-TSS (NM_001024606)	-142	uc009naw.1	Pdp2	pyruvate dehydrogenase phosphatase isoenzyme 2	7.72	16.95	29.62	21.95	2.11	3.35	2.5	2.88	2.77	5.49	0.51	2.86	2.19
345	chr9	123382432	123382820	+	Intergenic	Intergenic	-5193	uc009sgf.2	Limd1	LIM domain-containing protein 1	7.72	15.54	16.26	6.9	3.7	3.83	0.83	7.68	3.69	1.83	0.51	4.95	6.13
346	chr1	9621692	9621970	+	promoter-TSS (uc007ago.2)	promoter-TSS (NR_015470)	-658	uc007agn.2	2610203C22Rik	Mus musculus adult male tongue cDNA, RIKEN full-length enriched library, clone:2310007M24 product:unclassifiable, full insert sequence.	7.72	8.47	9.29	6.9	1.59	1.43	0.83	3.84	6	1.22	0	2.86	5.26
347	chr1	40142582	40142810	+	promoter-TSS (uc007att.1)	promoter-TSS (NR_037980)	0	uc007att.1	AK041998	Mus musculus 3 days neonate thymus cDNA, RIKEN full-length enriched library, clone:A630051J06 product:unclassifiable, full insert sequence.	6.76	20.48	9.29	13.8	1.59	0.48	0	0.96	0	0.61	0	2.67	5.7
348	chr1	65233022	65233250	+	promoter-TSS (uc007bhs.1)	promoter-TSS (NM_001111320)	-123	uc007bhs.1	Pikfyve	1-phosphatidylinositol-3-phosphate 5-kinase	6.76	19.77	10.45	5.64	1.06	2.39	0	0.96	3.23	0.61	0.51	1.71	0.88
349	chr1	73677032	73677470	+	intron (uc007bld.1, intron 7 of 8)	intron (NR_045311, intron 7 of 8)	-223108	uc007blb.1	Pinc	Mus musculus pregnancy-induced noncoding RNA mRNA, complete sequence.	8.69	18.36	20.91	23.21	8.46	2.87	0.83	4.8	6.46	3.05	0	4.95	6.13
350	chr1	90315572	90315980	+	intron (uc007byq.1, intron 6 of 7)	intron (NM_029269, intron 6 of 7)	12182	uc007byq.1	Spp2	secreted phosphoprotein 24 precursor	7.24	27.54	16.84	22.58	6.87	3.83	1.67	3.36	6.92	4.88	1.02	7.43	8.33
351	chr1	93997162	93997480	+	intron (uc007cbf.1, intron 1 of 25)	intron (NM_207225, intron 1 of 25)	47750	uc007cbf.1	Hdac4	histone deacetylase 4	7.72	14.12	19.16	20.07	2.11	0.96	0.83	0.96	2.31	3.66	0	3.05	2.63
352	chr1	94831172	94831380	+	exon (uc011wpn.1, exon 2 of 2)	non-coding (NR_015525, exon 2 of 2)	291	uc007cby.1	Capn10	calpain-10	6.76	22.6	17.42	18.82	0.53	0.96	0.83	5.76	3.69	0.61	0	1.52	2.19
353	chr10	28367652	28368140	+	Intergenic	Intergenic	-20305	uc007esp.1	Themis	protein THEMIS	8.69	16.24	6.97	13.8	2.64	1.43	0.83	2.88	2.77	2.44	0.51	6.29	7.45
354	chr10	66466932	66467230	+	promoter-TSS (uc007flp.1)	Intergenic	-742	uc007flp.1	AK079018	Mus musculus adult male epididymis cDNA, RIKEN full-length enriched library, clone:9230111L11 product:unclassifiable, full insert sequence.	7.72	13.42	11.61	12.54	0	0.96	0.83	0	0	0.61	0	3.05	3.51
355	chr10	79635862	79636100	+	intron (uc007gcf.1, intron 1 of 2)	intron (NM_027207, intron 1 of 2)	292	uc007gcf.1	1600002K03Rik	hypothetical protein LOC69770	7.24	28.95	22.65	28.22	3.7	1.91	1.67	0.48	2.77	1.22	0.51	2.86	2.63
356	chr10	80523002	80523340	+	promoter-TSS (uc007gft.1)	promoter-TSS (NM_024499)	-272	uc007gft.1	Sgta	small glutamine-rich tetratricopeptide	8.69	17.65	25.55	16.93	1.59	0.48	0.83	1.44	4.15	0	0	2.48	1.75
357	chr10	82764482	82764750	+	intron (uc007gkf.1, intron 4 of 10)	intron (NM_177388, intron 4 of 10)	35946	uc007gkf.1	Slc41a2	solute carrier family 41 member 2	7.24	25.42	20.33	32.61	1.06	4.3	1.67	4.32	7.84	1.22	1.02	4.76	7.01
358	chr10	88289362	88289680	+	promoter-TSS (uc007grx.2)	promoter-TSS (NM_175158)	38	uc007grx.2	Utp20	small subunit processome component 20 homolog	8.2	24.72	24.39	26.34	1.06	2.87	0.83	1.44	3.23	0	0	2.67	1.31
359	chr11	11865842	11866040	+	intron (uc007iba.2, intron 4 of 16)	intron (NM_010345, intron 4 of 16)	71482	uc007iba.2	Grb10	growth factor receptor-bound protein 10 isoform	6.76	20.48	20.33	18.82	1.59	0.96	0.83	2.88	2.31	2.44	1.54	3.81	6.57
360	chr11	20353892	20354120	+	Intergenic	MLT1H|LTR|MaLR	7606	uc011xrx.1	Gm12034	40S ribosomal protein S17	6.76	28.95	26.13	28.85	7.4	5.74	0.83	6.72	6.46	1.83	0	3.62	3.07
361	chr11	60541762	60541980	+	promoter-TSS (uc007jgj.1)	promoter-TSS (NR_039559)	-29	uc007jgj.1	Smcr7	Smith-Magenis syndrome chromosomal region	6.76	17.65	23.81	20.07	0.53	1.43	0	2.4	2.77	0	0	2.1	1.75
362	chr11	69734842	69735141	+	promoter-TSS (uc011xxj.1)	promoter-TSS (NM_181582)	-214	uc011xxj.1	Eif5a	eukaryotic translation initiation factor 5A-1	7.72	12.71	13.36	18.19	2.11	5.74	0.83	1.92	6	0.61	0	1.14	3.07
363	chr11	74680812	74681120	+	intron (uc007kck.1, intron 7 of 22)	intron (NM_197943, intron 7 of 22)	29616	uc007kck.1	Sgsm2	small G protein signaling modulator 2	7.72	12.71	14.52	12.54	1.06	0	0.83	0.96	1.85	0.61	0	4.38	4.82
364	chr11	75084762	75084990	+	Intergenic	Intergenic	-29075	uc007kdk.1	AK217047	Mus musculus cDNA, clone:Y1G0127F04, strand:unspecified.	6.76	9.89	13.94	18.82	1.06	0.96	0	1.44	1.38	1.22	0	1.71	1.75
365	chr11	85509162	85509520	+	intron (uc007krq.2, intron 24 of 25)	intron (NM_001166642, intron 23 of 24)	23905	uc007krv.1	AK053124	Mus musculus 16 days embryo lung cDNA, RIKEN full-length enriched library, clone:8430403D17 product:unclassifiable, full insert sequence.	7.24	17.65	17.42	17.56	3.7	1.91	0	1.92	6	4.88	0.51	3.24	2.19
366	chr11	86571252	86571490	+	promoter-TSS (uc007kta.1)	promoter-TSS (NM_001003908)	-377	uc007kta.1	Cltc	clathrin heavy chain 1	7.24	28.95	36.59	43.9	6.34	5.74	0.83	3.84	7.38	0.61	0	2.86	3.07
367	chr11	103261452	103261880	+	intron (uc007lug.1, intron 2 of 11)	L1MB7|LINE|L1	12312	uc007lug.1	Plekhm1	pleckstrin homology domain-containing family M	8.69	16.95	12.2	13.17	0.53	1.43	1.67	1.44	3.23	0	0	4.95	6.13
368	chr12	3982352	3982540	+	intron (uc007mxh.1, intron 8 of 22)	intron (NM_001082483, intron 8 of 22)	27495	uc007mxe.1	Pomc	pro-opiomelanocortin	6.76	15.54	12.78	21.32	0.53	0.96	0	0.48	1.85	0	1.54	2.48	1.75
369	chr12	71332982	71333230	+	exon (uc007ntn.1, exon 2 of 5)	non-coding (NR_045174, exon 2 of 5)	4278	uc007ntn.1	AK154735	Mus musculus B6-derived CD11 +ve dendritic cells cDNA, RIKEN full-length enriched library, clone:F730035M05 product:unclassifiable, full insert sequence.	7.24	23.3	16.26	18.82	1.59	0.48	0.83	1.92	2.77	3.66	0	4	3.94
370	chr12	72237592	72237790	+	promoter-TSS (uc007nuj.1)	promoter-TSS (NM_029818)	-29	uc007nuj.1	Timm9	mitochondrial import inner membrane translocase	6.76	25.42	22.65	21.32	0.53	0.96	1.67	1.44	2.77	0.61	0.51	2.48	1.75
371	chr12	81317642	81317850	+	intron (uc007oap.2, intron 1 of 20)	intron (NM_134156, intron 1 of 20)	43612	uc007oap.2	Actn1	alpha-actinin-1	6.76	15.54	16.26	18.82	6.87	1.91	2.5	3.84	7.84	1.83	0	4	3.51
372	chr13	12626992	12627210	+	Intergenic	Intergenic	-5309	uc007plq.1	AK046182	Mus musculus adult male corpora quadrigemina cDNA, RIKEN full-length enriched library, clone:B230347D17 product:unclassifiable, full insert sequence.	6.76	19.07	11.03	9.41	5.29	1.91	0.83	1.92	6.92	3.05	0	4.95	3.51
373	chr13	94442432	94442690	+	intron (uc007rlk.1, intron 1 of 7)	intron (NM_022884, intron 1 of 7)	1696	uc007rlk.1	Bhmt2	betaine--homocysteine S-methyltransferase 2	7.72	35.31	27.88	20.07	4.76	1.91	2.5	1.92	2.77	1.83	0	4.95	4.82
374	chr13	100795922	100796150	+	intron (uc007rqc.1, intron 36 of 38)	intron (NM_001081061, intron 36 of 38)	-10442	uc007rpz.1	Mccc2	methylcrotonoyl-CoA carboxylase beta chain,	6.76	23.3	12.78	20.07	0.53	0.96	0	0	1.38	1.22	1.02	3.24	5.26
375	chr14	48153302	48153610	+	Intergenic	Intergenic	34653	uc007tik.2	Atg14	beclin 1-associated autophagy-related key	8.2	21.18	24.97	28.22	8.46	3.35	2.5	8.16	7.84	5.49	0.51	5.14	7.89
376	chr15	7110002	7110360	+	intron (uc007vdy.2, intron 4 of 19)	intron (NM_001113386, intron 5 of 16)	19639	uc007vdy.2	Lifr	leukemia inhibitory factor receptor isoform 1	8.69	15.54	12.2	12.54	5.29	4.78	3.34	7.2	5.07	2.44	0.51	6.67	7.01
377	chr15	36625352	36625651	+	Intergenic	MLT1J|LTR|MaLR	-86773	uc007vmx.2	Pabpc1	polyadenylate-binding protein 1	7.24	21.89	28.46	25.09	2.11	1.43	1.67	0.96	3.23	1.22	0	3.62	5.26
378	chr15	38500642	38501030	+	Intergenic	intron (NR_045757, intron 2 of 2)	-51815	uc007vnt.1	Azin1	antizyme inhibitor 1	7.24	9.89	17.42	11.92	0.53	2.39	0	2.88	1.85	1.22	0.51	2.1	3.94
379	chr15	85507432	85507660	+	Intergenic	Intergenic	-29487	uc011zxm.1	Mirlet7c-2	Mus musculus microRNA let7c-2 (Mirlet7c-2), microRNA.	6.76	18.36	10.45	13.17	0.53	0.48	0	0	1.38	0	0	2.48	1.75
380	chr16	23496362	23496611	+	intron (uc007ytr.1, intron 2 of 15)	intron (NM_008555, intron 2 of 15)	-23906	uc007ytv.1	AK144897	Mus musculus lung RCB-0558 LLC cDNA, RIKEN full-length enriched library, clone:G730049K06 product:unclassifiable, full insert sequence.	7.24	15.54	8.13	4.39	1.06	0.96	0.83	1.44	1.85	0	0	3.43	3.51
381	chr16	30969482	30969750	+	intron (uc007yxa.2, intron 3 of 3)	intron (NM_198626, intron 3 of 3)	111902	uc007yxa.2	AI480653	hypothetical protein LOC268880	7.24	12.71	31.36	35.75	7.4	6.22	0.83	9.12	10.61	6.71	1.02	3.81	4.38
382	chr17	10519582	10519830	+	Intergenic	intron (NR_045461, intron 2 of 2)	6922	uc012ajw.1	B930003M22Rik	Mus musculus 11 days embryo whole body cDNA, RIKEN full-length enriched library, clone:2700044K04 product:quaking, full insert sequence.	8.2	24.01	26.13	20.07	0	0.48	0.83	1.92	2.31	1.83	0.51	4.38	4.38
383	chr17	29592412	29592630	+	Intergenic	Intergenic	-35469	uc008bsz.1	Pim1	proto-oncogene serine/threonine-protein kinase	6.76	18.36	2.9	15.05	2.11	0.96	0.83	0.96	3.23	0.61	0	2.86	2.19
384	chr17	31176622	31176890	+	Intergenic	Intergenic	-17883	uc008buj.2	Abcg1	ATP-binding cassette sub-family G member 1	7.72	21.18	24.39	27.6	1.59	5.26	0.83	2.88	5.07	0.61	0	4	4.82
385	chr17	34783952	34784180	+	promoter-TSS (uc008cdh.2)	promoter-TSS (NM_017406)	-59	uc008cdh.2	Atf6b	cyclic AMP-dependent transcription factor ATF-6	6.76	17.65	22.65	19.44	4.23	1.91	0	0.96	9.23	3.05	0	2.67	3.07
386	chr17	34880802	34881220	+	promoter-TSS (uc008cdk.2)	promoter-TSS (NM_009780)	-169	uc008cdk.2	C4b	complement C4-B precursor	7.72	13.42	17.42	18.82	1.59	5.74	0	1.44	2.31	0	1.02	3.62	4.82
387	chr17	46633512	46633701	+	promoter-TSS (uc008csz.1)	promoter-TSS (NM_207161)	-132	uc008csz.1	BC048355	deoxyribonucleoside 5'-monophosphate	6.76	16.95	17.42	11.92	0.53	0.48	0.83	0.96	2.31	0	0	1.9	1.75
388	chr17	46782852	46783221	+	promoter-TSS (uc008ctj.1)	promoter-TSS (NM_025302)	-161	uc008ctm.1	Mrpl2	39S ribosomal protein L2, mitochondrial	8.69	31.78	37.17	24.46	1.59	0.96	0	1.92	2.77	1.22	0	1.33	2.19
389	chr17	85088882	85089120	+	intron (uc008dta.1, intron 3 of 12)	intron (NM_026180, intron 3 of 12)	6530	uc008dta.1	Abcg8	ATP-binding cassette sub-family G member 8	7.24	14.83	9.29	15.05	1.06	1.43	0	0.48	0.92	1.83	0	6.67	5.26
390	chr18	12327052	12327260	+	promoter-TSS (uc008eca.1)	promoter-TSS (NM_029623)	-83	uc008eca.1	3110002H16Rik	colon cancer-associated protein Mic1 homolog	6.76	21.89	33.68	39.51	1.06	3.35	2.5	1.44	1.85	1.83	0	1.71	1.75
391	chr18	21531082	21531320	+	Intergenic	Intergenic	-72561	uc008efg.1	Fam59a	hypothetical protein LOC381126	7.24	31.07	22.65	23.21	2.11	0.96	0	1.92	3.23	2.44	0.51	4.19	5.26
392	chr18	61533692	61533970	+	intron (uc008fbx.1, intron 1 of 11)	intron (NM_133249, intron 1 of 11)	26254	uc008fbx.1	Ppargc1b	peroxisome proliferator-activated receptor gamma	7.24	21.18	24.39	21.95	10.04	2.87	2.5	7.68	9.69	9.15	1.02	6.1	5.26
393	chr18	64485592	64485850	+	Intergenic	Intergenic	-14297	uc008fef.1	Onecut2	one cut domain family member 2	7.24	15.54	12.2	13.8	3.17	2.39	1.67	3.84	11.07	7.93	1.54	3.81	5.26
394	chr19	21727252	21727580	+	promoter-TSS (uc008gzb.1)	promoter-TSS (NM_146096)	-135	uc008gyz.1	1110059E24Rik	hypothetical protein LOC66206	7.24	17.65	13.94	21.32	1.59	1.91	0	3.84	3.23	3.66	0	1.52	1.75
395	chr19	29751362	29751580	+	Intergenic	Intergenic	-20960	uc008hdx.1	Mlana	melanoma antigen recognized by T-cells 1	6.76	28.25	23.23	18.82	1.06	0.96	0	2.4	2.77	0.61	0	2.29	2.63
396	chr19	60656812	60657031	+	promoter-TSS (uc008ibv.2)	promoter-TSS (NM_030197)	5	uc008ibv.2	2700078E11Rik	hypothetical protein LOC78832 isoform 1	7.24	31.78	37.75	31.99	1.06	1.91	0.83	3.36	5.54	0.61	0	2.48	1.75
397	chr2	30814282	30814650	+	TTS (uc008jda.1)	TTS (NM_133673)	5945	uc008jda.1	Tor1b	torsin-1B precursor	8.69	26.13	27.3	25.71	5.81	4.78	2.5	4.32	8.76	0.61	1.02	5.14	6.13
398	chr2	32020722	32020960	+	intron (uc008jen.2, intron 1 of 31)	intron (NM_001159634, intron 1 of 31)	14173	uc008jen.2	Prrc2b	protein BAT2-like 1 isoform 1	8.2	19.07	13.36	9.41	3.7	1.91	0	1.92	1.85	2.44	0	3.81	2.19
399	chr2	164283452	164283810	+	Intergenic	Intergenic	-2840	uc008nur.1	Sys1	protein SYS1 homolog	7.72	18.36	16.84	30.1	2.64	3.83	0	3.84	6	0.61	0.51	3.24	4.38
400	chr2	169920492	169920710	+	Intergenic	MTE2a|LTR|MaLR	-24430	uc012ckk.1	A630075F10Rik	Mus musculus 0 day neonate head cDNA, RIKEN full-length enriched library, clone:4831414D02 product:unclassifiable, full insert sequence.	6.76	21.18	23.81	26.34	2.11	1.91	0	2.4	6	4.88	1.02	4	4.38
401	chr3	58386712	58387051	+	intron (uc008phx.1, intron 1 of 5)	intron (NM_001040396, intron 1 of 5)	6301	uc008phx.1	2810407C02Rik	selenoprotein T precursor	7.24	16.24	15.68	18.19	2.64	0.96	0	3.36	1.85	1.22	0.51	4	3.94
402	chr3	73513892	73514260	+	Intergenic	Intergenic	-1739	uc008pmw.1	Bche	cholinesterase precursor	7.24	14.83	15.1	11.92	2.64	0.96	0.83	2.4	1.38	1.83	0.51	3.05	2.63
403	chr3	89240552	89240741	+	promoter-TSS (uc008pzr.2)	promoter-TSS (NM_146131)	20	uc008pzr.2	Pbxip1	pre-B-cell leukemia transcription	6.76	14.83	20.91	11.92	0.53	0.96	1.67	1.44	2.31	0	0	2.67	1.75
404	chr3	95686112	95686361	+	promoter-TSS (uc008qlm.1)	promoter-TSS (NM_001033302)	-85	uc008qlm.1	Gm129	hypothetical protein LOC229599	8.69	33.19	27.88	30.1	24.31	7.65	2.5	28.33	14.76	6.1	0.51	4.38	5.26
405	chr4	94879812	94880220	+	Intergenic	Intergenic	20012	uc008tst.1	AK089375	Mus musculus B6-derived CD11 +ve dendritic cells cDNA, RIKEN full-length enriched library, clone:F730016I09 product:unclassifiable, full insert sequence.	7.72	14.12	12.2	15.68	2.64	0.96	0.83	5.76	0.46	1.22	0	5.14	4.38
406	chr4	99612352	99612630	+	intron (uc008tva.2, intron 1 of 10)	MARNA|DNA|Mariner	10435	uc008tva.2	Pgm2	phosphoglucomutase-1	7.24	21.89	24.97	35.12	3.17	2.39	0	1.92	8.76	1.22	0	5.14	2.19
407	chr4	116469352	116469620	+	intron (uc008uhj.2, intron 5 of 10)	intron (NM_146151, intron 5 of 10)	10678	uc008uhk.1	Toe1	target of EGR1 protein 1	7.72	12.71	16.84	10.66	1.06	0	0	0.48	1.38	0.61	0	2.48	2.19
408	chr4	154273142	154273390	+	promoter-TSS (uc008wch.1)	promoter-TSS (NM_025582)	-114	uc008wch.1	2810405K02Rik	hypothetical protein LOC66469	7.24	16.95	12.2	3.14	1.06	1.43	0	0.96	0.46	0	0	3.43	1.75
409	chr5	31456562	31456730	+	Intergenic	promoter-TSS (NM_008622)	-15378	uc008wxe.1	Ucn	urocortin precursor	6.76	17.65	9.87	10.03	1.06	1.43	0.83	1.92	1.38	0.61	0.51	1.9	1.31
410	chr5	31754652	31754880	+	promoter-TSS (uc008wyg.2)	promoter-TSS (NM_172993)	-43	uc008wyg.2	Zfp512	zinc finger protein 512	6.76	16.95	13.94	17.56	1.06	1.91	1.67	0.48	0.92	1.22	0.51	2.67	1.31
411	chr5	51943782	51944150	+	intron (uc008xkc.2, intron 1 of 12)	intron (NM_008904, intron 1 of 12)	1194	uc008xkc.2	Ppargc1a	peroxisome proliferator-activated receptor gamma	7.24	24.01	15.68	12.54	2.64	1.91	0	3.84	2.31	1.22	1.02	3.43	4.82
412	chr5	90897532	90897830	+	exon (uc008yaz.2, exon 8 of 15)	exon (NM_009654, exon 8 of 15)	7766	uc008yaz.2	Alb	serum albumin precursor	8.2	5.65	1.74	3.14	1.59	0.48	3.34	2.4	1.85	1.83	0	4.38	4.38
413	chr5	115925812	115926140	+	Intergenic	Intergenic	8517	uc008zdz.2	Sirt4	NAD-dependent ADP-ribosyltransferase sirtuin-4	7.72	11.3	16.84	13.17	1.06	1.43	0.83	1.44	4.15	1.22	0	2.1	1.75
414	chr5	124990362	124990680	+	promoter-TSS (uc008zqa.1)	promoter-TSS (NM_019770)	-279	uc008zqa.1	Tmed2	transmembrane emp24 domain-containing protein 2	7.24	21.18	19.75	23.21	3.17	4.3	0.83	0	5.07	0	2.05	2.1	3.51
415	chr5	147499592	147499960	+	Intergenic	Intergenic	-102961	uc009ani.1	Gpr12	G-protein coupled receptor 12	7.24	16.95	16.84	14.43	3.7	4.78	0	6.24	8.76	2.44	0	2.48	4.38
416	chr6	34728062	34728270	+	Intergenic	B2_Mm2|SINE|B2	-2266	uc009bhr.1	Agbl3	cytosolic carboxypeptidase 3	6.76	12.71	10.45	12.54	0	0	1.67	1.92	0.92	0	0	3.05	2.63
417	chr6	34856712	34857010	+	intron (uc009bhz.1, intron 3 of 14)	intron (NM_001013366, intron 3 of 14)	3970	uc009bhz.1	Wdr91	WD repeat-containing protein 91	7.72	8.47	11.61	8.78	2.64	0.96	0	1.92	0.46	2.44	0.51	3.81	3.94
418	chr6	38287962	38288330	+	intron (uc009bjz.2, intron 2 of 11)	intron (NM_028421, intron 2 of 11)	16457	uc009bjz.2	Zc3hav1	zinc finger CCCH-type antiviral protein 1	7.72	18.36	17.42	15.05	2.11	1.43	0.83	0.96	4.61	1.22	1.02	4.19	3.94
419	chr6	54766392	54766570	+	promoter-TSS (uc009cae.2)	promoter-TSS (NM_199143)	-429	uc009cae.2	Znrf2	E3 ubiquitin-protein ligase ZNRF2	6.76	14.83	18	17.56	2.64	2.39	0	5.76	7.38	1.83	0.51	2.86	2.63
420	chr6	71186002	71186210	+	intron (uc009cgj.2, intron 4 of 9)	intron (NM_001160127, intron 4 of 9)	26169	uc009cgj.2	Smyd1	SET and MYND domain-containing protein 1 isoform	6.76	18.36	23.81	20.7	5.81	4.3	0.83	3.36	4.15	3.66	0.51	4.76	5.7
421	chr6	81936642	81936910	+	Intergenic	RSINE1|SINE|B4	-20833	uc009clf.1	Mrpl19	39S ribosomal protein L19, mitochondrial	7.72	14.12	12.2	11.92	1.59	0.48	0	1.92	4.15	1.83	0.51	2.86	5.7
422	chr6	87157742	87157950	+	intron (uc009cte.1, intron 13 of 17)	intron (NM_054041, intron 13 of 17)	103106	uc009ctc.2	D6Ertd527e	hypothetical protein LOC52372 isoform a	6.76	16.24	18	20.07	2.64	1.43	1.67	4.8	6	2.44	0.51	2.29	3.94
423	chr7	16872042	16872250	+	promoter-TSS (uc009fhm.2)	promoter-TSS (NM_001136471)	-2	uc009fhm.2	Ccdc9	coiled-coil domain-containing protein 9 isoform	6.76	30.36	19.75	25.09	1.59	0	0	1.44	1.85	0	0	1.71	4.82
424	chr7	82608752	82608980	+	intron (uc009hwx.2, intron 1 of 36)	intron (NM_029332, intron 1 of 36)	8446	uc009hwx.2	Akap13	A kinase (PRKA) anchor protein 13	6.76	28.25	14.52	15.05	0	0.96	0.83	0.48	1.38	0.61	0.51	3.05	6.13
425	chr7	103667802	103668100	+	intron (uc009iio.1, intron 3 of 32)	intron (NM_011858, intron 3 of 32)	270017	uc012fpf.1	Mir708	Mus musculus microRNA 708 (Mir708), microRNA.	7.72	16.24	15.68	20.07	2.11	1.91	0.83	0.48	0.92	0	0.51	4.76	6.13
426	chr7	134519382	134519700	+	promoter-TSS (uc009jvd.1)	promoter-TSS (NM_175560)	23	uc009jvd.1	Zfp747	zinc finger protein 747	7.24	21.89	24.97	18.19	2.11	0	0	0.96	0.92	0	0.51	2.67	2.63
427	chr8	18662832	18663140	+	intron (uc009kzt.1, intron 9 of 13)	intron (NM_173189, intron 9 of 13)	67813	uc009kzt.1	Mcph1	microcephalin	8.69	26.13	20.91	33.24	4.23	0.96	2.5	1.44	3.69	1.83	0.51	4.38	7.45
428	chr8	47782062	47782330	+	Intergenic	L1ME1|LINE|L1	42673	uc009lqn.1	AK144632	Mus musculus lung RCB-0558 LLC cDNA, RIKEN full-length enriched library, clone:G730015A06 product:unclassifiable, full insert sequence.	7.72	8.47	8.71	11.92	1.06	0.96	0	0	0.92	0	0	4	4.38
429	chr8	86607922	86608250	+	intron (uc009mlv.2, intron 7 of 20)	intron (NM_009055, intron 7 of 20)	-1912	uc012ggz.1	Mir709	Mus musculus microRNA 709 (Mir709), microRNA.	7.24	5.65	13.94	6.9	1.06	0.48	0.83	1.92	2.77	1.83	0.51	2.29	3.94
430	chr8	97125602	97125910	+	promoter-TSS (uc009mwn.2)	promoter-TSS (NM_026274)	-85	uc009mwq.2	Rspry1	RING finger and SPRY domain-containing protein 1	8.69	22.6	26.13	16.93	1.59	2.87	0	0	5.07	1.22	0.51	3.05	3.94
431	chr8	124197902	124198270	+	Intergenic	MLT1J|LTR|MaLR	-22253	uc009nrx.2	Zcchc14	zinc finger CCHC domain-containing protein 14	7.72	19.77	18.58	16.93	1.06	0	1.67	0.48	0.46	0	0	4.19	6.57
432	chr9	3258752	3258890	+	Intergenic	LSU-rRNA_Hsa|rRNA|rRNA	43507	uc009oas.1	DQ722852	DQ722852	6.76	0.71	2.32	0.63	1.59	0.48	3.34	2.4	5.54	0.61	1.54	1.71	3.07
433	chr9	68731462	68731870	+	intron (uc009qmx.1, intron 1 of 10)	intron (NM_013646, intron 1 of 10)	118513	uc009qmy.2	9530091C08Rik	Mus musculus 10 days neonate skin cDNA, RIKEN full-length enriched library, clone:4732444G10 product:unclassifiable, full insert sequence.	8.69	32.48	36.59	30.1	4.76	2.87	1.67	3.36	3.69	4.27	1.02	5.14	9.2
434	chrX	131135622	131135890	+	promoter-TSS (uc009ugh.1)	promoter-TSS (NM_013463)	-69	uc009ugh.1	Hnrnph2	heterogeneous nuclear ribonucleoprotein H2	8.2	28.25	25.55	25.09	1.59	0.96	0.83	0.96	1.85	0.61	1.02	4.57	3.07
435	chr1	74443572	74443810	+	3' UTR (uc007blz.2, exon 7 of 7)	3' UTR (NM_153088, exon 7 of 7)	2807	uc007bma.2	Mir26b	Mus musculus microRNA 26b (Mir26b), microRNA.	6.76	27.54	24.39	25.71	4.76	4.78	0	8.64	7.84	10.37	0.51	4	4.38
436	chr1	75314202	75314520	+	promoter-TSS (uc011wnp.1)	promoter-TSS (NM_001110831)	-149	uc011wnp.1	Dnpep	aspartyl aminopeptidase isoform a	8.69	15.54	18	13.8	2.64	4.3	1.67	11.53	9.69	0.61	0	2.1	2.63
437	chr1	88531362	88531650	+	Intergenic	MLT1J2|LTR|MaLR	35641	uc007bvt.1	Nppc	C-type natriuretic peptide precursor	6.76	14.12	11.03	18.19	1.06	0.96	1.67	0.96	0.92	0.61	0	3.05	3.07
438	chr1	182209902	182210131	+	Intergenic	Intergenic	-23585	uc007dwd.2	Psen2	presenilin-2	6.27	17.65	13.36	11.92	7.4	3.35	0	7.68	5.07	6.71	0.51	4	2.19
439	chr10	19886722	19886920	+	intron (uc011xba.1, intron 1 of 17)	B1F|SINE|Alu	-3765	uc007enp.1	AK138667	Mus musculus adult male spinal cord cDNA, RIKEN full-length enriched library, clone:A330048D23 product:unclassifiable, full insert sequence.	6.76	35.31	31.36	27.6	6.34	3.35	0	7.2	7.84	6.1	0	4.38	2.63
440	chr10	41429272	41429500	+	Intergenic	Intergenic	-37141	uc007eyd.1	BC048559	Mus musculus adult male testis cDNA, RIKEN full-length enriched library, clone:4931412B18 product:Similar to DNA-binding protein homolog [Mus musculus], full insert sequence.	6.27	22.6	20.91	20.07	1.06	0.48	0.83	0	1.38	0	0	1.9	4.38
441	chr10	42434722	42434911	+	Intergenic	Intergenic	36093	uc007eyv.1	Ostm1	osteopetrosis-associated transmembrane protein 1	6.27	26.13	15.1	15.68	1.59	0.96	0	0.96	1.38	0.61	0	1.9	1.75
442	chr10	61949572	61950050	+	promoter-TSS (uc007fhf.2)	promoter-TSS (NM_133672)	-465	uc007fhf.2	Vps26a	vacuolar protein sorting-associated protein 26A	7.24	9.89	14.52	18.19	1.06	2.87	0.83	1.44	4.61	1.83	0.51	2.29	3.07
443	chr10	62255122	62255370	+	promoter-TSS (uc007fja.2)	promoter-TSS (NM_026201)	-130	uc007fja.2	Ccar1	cell division cycle and apoptosis regulator	6.76	12.71	16.26	11.29	1.59	1.43	1.67	2.88	2.77	0	0	0.95	1.31
444	chr10	69393242	69393490	+	intron (uc007fmx.1, intron 25 of 42)	intron (NM_170728, intron 23 of 40)	-75591	uc007fno.1	AK046981	Mus musculus 10 days neonate cerebellum cDNA, RIKEN full-length enriched library, clone:B930009B17 product:unclassifiable, full insert sequence.	7.24	10.59	11.03	10.66	0.53	0.48	0	1.92	1.38	0	0	3.05	3.07
445	chr10	92542312	92542560	+	Intergenic	MTD|LTR|MaLR	-34572	uc007guh.1	AK039960	RecName: Full=Uncharacterized protein C12orf55 homolog;	6.76	9.18	3.48	5.02	1.06	0	0.83	0.96	0	0	0.51	2.67	4.38
446	chr10	98671802	98672050	+	Intergenic	Intergenic	-53939	uc007gxk.2	Dusp6	dual specificity protein phosphatase 6	6.76	13.42	10.45	11.92	0.53	0.48	0	0.48	0.92	0	0	3.81	2.63
447	chr10	127648702	127649030	+	promoter-TSS (uc007hlq.1)	promoter-TSS (NM_025716)	-16	uc007hlq.1	Spryd4	SPRY domain-containing protein 4	7.24	16.24	19.75	31.36	1.06	1.91	0.83	1.44	5.07	2.44	1.02	2.86	4.38
448	chr11	3863862	3864080	+	promoter-TSS (uc007hua.1)	promoter-TSS (NM_022889)	-7	uc007hua.1	Pes1	pescadillo homolog	6.27	13.42	15.68	17.56	3.17	2.87	0	4.8	9.69	1.22	0	2.29	0.44
449	chr11	60166642	60166920	+	promoter-TSS (uc007jfq.1)	promoter-TSS (NM_029044)	-101	uc007jfu.1	Lrrc48	leucine-rich repeat-containing protein 48	6.76	26.83	16.26	23.21	1.59	1.91	0	0.96	6	1.83	0.51	5.33	6.13
450	chr11	97643632	97643860	+	promoter-TSS (uc011ydw.1)	promoter-TSS (NM_022891)	7	uc007leu.2	Rpl23	60S ribosomal protein L23	6.27	20.48	17.42	12.54	0.53	1.43	0	1.92	0.92	0.61	0	1.71	2.19
451	chr11	102742382	102742650	+	promoter-TSS (uc011yfw.1)	promoter-TSS (NM_028492)	-42	uc007lst.1	Ccdc103	coiled-coil domain-containing protein 103	8.2	19.77	31.36	31.99	0.53	2.87	0	0.96	3.23	1.22	0	3.43	4.38
452	chr12	8461272	8461590	+	Intergenic	Intergenic	-44082	uc007mzq.1	AK192194	Mus musculus cDNA, clone:Y0G0119G09, strand:unspecified.	8.2	21.18	19.75	23.83	2.64	4.3	1.67	7.68	10.15	1.22	0.51	4.38	5.26
453	chr12	80397172	80397331	+	promoter-TSS (uc007oae.1)	promoter-TSS (NM_001008550)	18	uc007oae.1	Zfyve26	zinc finger FYVE domain-containing protein 26	5.31	11.3	13.94	16.31	0.53	1.91	0.83	0.96	0.92	0.61	0	2.1	2.19
454	chr12	85371992	85372180	+	Intergenic	Intergenic	-7243	uc007oed.1	Acot4	acyl-coenzyme A thioesterase 4	6.27	16.24	15.1	15.05	1.06	0.96	0.83	0.96	0.92	0.61	0.51	3.81	4.82
455	chr12	88174932	88175190	+	Intergenic	Intergenic	50703	uc007oia.2	6430527G18Rik	enhanced at puberty protein 1	7.24	22.6	13.94	18.19	0.53	1.43	0	1.44	0.92	1.83	0	3.43	2.63
456	chr13	38256942	38257150	+	intron (uc007qdk.2, intron 2 of 23)	intron (NM_023842, intron 2 of 23)	13883	uc007qdk.2	Dsp	desmoplakin	6.27	19.07	17.42	15.05	1.59	3.35	1.67	6.72	3.69	0	0	3.43	3.07
457	chr13	44397262	44397491	+	Intergenic	Intergenic	-85520	uc007qgo.1	AK136877	Mus musculus adult male spinal cord cDNA, RIKEN full-length enriched library, clone:A330050A06 product:unclassifiable, full insert sequence.	6.27	8.47	9.29	8.15	3.7	0.96	0.83	3.36	2.31	1.22	0	3.81	3.94
458	chr14	17312152	17312410	+	intron (uc007she.1, intron 3 of 7)	intron (NM_011243, intron 3 of 7)	95443	uc007she.1	Rarb	retinoic acid receptor beta	6.76	17.65	25.55	19.44	2.11	1.91	0	1.92	1.85	0	0	3.05	4.38
459	chr14	21493062	21493270	+	promoter-TSS (uc007skg.2)	promoter-TSS (NM_001168273)	-377	uc007skg.2	Sec24c	Sec24 related gene family, member C isoform 1	7.24	24.01	20.91	14.43	3.17	1.91	0	1.92	5.07	1.22	0	3.24	4.82
460	chr14	26560842	26561100	+	intron (uc011zho.1, intron 2 of 3)	intron (NM_001101433, intron 2 of 3)	27371	uc011zho.1	Zcchc24	zinc finger CCHC domain-containing protein 24	6.76	16.95	12.78	7.53	2.11	1.43	0	2.88	1.85	0.61	0	1.9	4.38
461	chr14	33289732	33290131	+	intron (uc007szc.1, intron 1 of 1)	Intergenic	-10836	uc007syv.1	Chat	choline O-acetyltransferase	8.69	23.3	14.52	25.09	2.64	2.87	0.83	4.8	10.61	2.44	0	5.33	7.01
462	chr14	35162262	35162600	+	Intergenic	ID4_|SINE|ID	4190	uc011ziv.1	Gm3219	Mus musculus predicted pseudogene 3219 (Gm3219), non-coding RNA.	7.24	14.12	20.33	16.93	4.76	3.83	1.67	2.4	5.07	2.44	0.51	4.57	6.57
463	chr14	48187992	48188291	+	promoter-TSS (uc007tik.2)	promoter-TSS (NM_172599)	-32	uc007tik.2	Atg14	beclin 1-associated autophagy-related key	7.24	14.83	14.52	17.56	2.64	3.83	0.83	4.32	7.38	1.83	0.51	0.57	2.19
464	chr14	70027092	70027291	+	intron (uc007umo.2, intron 1 of 13)	intron (NM_033325, intron 1 of 13)	12892	uc007uml.1	AK086749	Mus musculus adult male testis cDNA, RIKEN full-length enriched library, clone:4930513O14 product:mitochondrial solute carrier protein, full insert sequence.	6.27	15.54	17.42	16.93	4.76	4.78	1.67	8.16	17.99	6.71	0.51	5.14	5.7
465	chr15	34424872	34425160	+	promoter-TSS (uc007vlv.2)	promoter-TSS (NM_026340)	-15	uc007vlt.2	Hrsp12	ribonuclease UK114	6.76	24.72	20.33	16.31	2.11	2.87	3.34	1.92	4.15	0.61	1.54	2.48	2.63
466	chr15	34724922	34725180	+	Intergenic	Intergenic	-42085	uc007vly.1	Kcns2	potassium voltage-gated channel subfamily S	6.76	19.07	14.52	11.92	1.06	0.48	0	1.92	1.85	1.22	0.51	2.48	1.75
467	chr15	38174662	38174890	+	Intergenic	MLT1J1|LTR|MaLR	25818	uc011zsh.1	Odf1	outer dense fiber protein 1	6.27	22.6	18.58	17.56	0.53	0.48	0.83	0.96	2.31	0.61	0	4	3.94
468	chr15	58724912	58725131	+	intron (uc007vtr.1, intron 11 of 11)	ID_B1|SINE|B4	4237	uc007vtq.2	Rnf139	E3 ubiquitin-protein ligase RNF139	6.27	10.59	8.13	13.8	2.64	0.96	0.83	2.4	4.61	0	0.51	5.14	3.07
469	chr15	75751662	75751980	+	exon (uc007whq.1, exon 1 of 6)	exon (NM_025412, exon 1 of 6)	169	uc007whq.1	Pycrl	pyrroline-5-carboxylate reductase 3	6.76	21.18	12.78	17.56	0.53	1.43	0	0.96	1.38	0.61	0	1.9	2.19
470	chr15	81230052	81230510	+	promoter-TSS (uc007wwl.1)	promoter-TSS (NM_177310)	-157	uc007wwl.1	St13	hsc70-interacting protein	7.24	9.18	17.42	16.31	3.7	5.26	0.83	2.88	4.61	2.44	0.51	2.86	7.01
471	chr15	102019242	102019570	+	promoter-TSS (uc007xuu.1)	promoter-TSS (NM_144942)	68	uc007xuu.1	Csad	cysteine sulfinic acid decarboxylase	6.76	21.89	19.16	21.32	5.81	3.35	0.83	5.76	10.15	8.54	1.54	6.1	5.7
472	chr16	31412452	31412761	+	Intergenic	Intergenic	-9777	uc007yxi.2	Bdh1	D-beta-hydroxybutyrate dehydrogenase,	7.24	19.07	20.33	26.34	4.76	2.87	1.67	4.32	6.92	0.61	0	3.05	4.82
473	chr17	56428822	56429020	+	intron (uc008dbn.1, intron 1 of 7)	intron (NM_025836, intron 1 of 7)	1013	uc008dbn.1	Plin3	perilipin-3	6.27	12	8.13	6.9	0	0	0.83	0	0.46	0	0.51	1.9	3.51
474	chr17	80421482	80421700	+	Intergenic	Intergenic	26610	uc008dql.1	Hnrpll	Mus musculus 10, 11 days embryo whole body cDNA, RIKEN full-length enriched library, clone:2810036L13 product:SIMILAR TO SMOOTH homolog [Mus musculus], full insert sequence.	6.27	4.24	4.07	0.63	3.7	0	0.83	3.36	0	0	0.51	2.29	2.19
475	chr17	87175842	87176180	+	intron (uc008duj.2, intron 1 of 15)	intron (NM_010137, intron 1 of 15)	22807	uc008duj.2	Epas1	endothelial PAS domain-containing protein 1	6.76	19.07	27.88	27.6	6.87	5.74	1.67	8.16	11.99	4.88	0	4.76	4.82
476	chr18	38367802	38368000	+	intron (uc008eru.1, intron 1 of 2)	intron (NM_029357, intron 1 of 2)	1515	uc008eru.1	Pcdh1	protocadherin-1	6.27	26.13	20.33	32.61	5.29	5.26	0	1.92	10.15	4.27	0.51	4.76	4.38
477	chr19	10262702	10262961	+	intron (uc008gpe.2, intron 5 of 11)	intron (NM_146094, intron 5 of 11)	5453	uc008gpe.2	Fads1	fatty acid desaturase 1	6.76	16.95	13.36	12.54	3.17	1.91	2.5	1.44	2.31	1.22	0	2.29	3.07
478	chr19	32830862	32831150	+	Intergenic	CpG	-1061	uc008hfr.1	Pten	phosphatidylinositol-3,4,5-trisphosphate	6.76	16.95	18	20.7	7.93	3.83	0.83	2.88	3.69	3.05	0.51	3.81	3.07
479	chr19	34792992	34793260	+	intron (uc008hgu.1, intron 1 of 6)	intron (NM_172838, intron 1 of 6)	28475	uc008hgu.1	Slc16a12	monocarboxylate transporter 12	6.76	43.78	27.3	28.22	1.59	4.78	4.17	1.44	7.84	2.44	0	4.38	1.75
480	chr2	26812702	26813200	+	intron (uc008iwn.1, intron 5 of 7)	intron (NM_207234, intron 5 of 7)	6955	uc008iwn.1	Rexo4	RNA exonuclease 4	10.13	24.01	27.3	21.32	10.57	4.3	0	10.56	6.46	4.88	1.02	7.62	9.2
481	chr2	30141722	30142000	+	promoter-TSS (uc008jcb.1)	promoter-TSS (NM_198304)	13	uc008jby.1	Dolk	dolichol kinase	6.76	12.71	24.97	23.21	1.59	1.43	0	0	1.85	1.22	0	1.33	0.44
482	chr2	57153982	57154220	+	intron (uc008jse.2, intron 3 of 16)	MLT1F2|LTR|MaLR	-63182	uc008jsa.1	AK044432	Mus musculus adult retina cDNA, RIKEN full-length enriched library, clone:A930012O16 product:hypothetical protein, full insert sequence.	6.76	8.47	13.94	15.05	2.11	2.87	0	0.96	4.15	1.22	0	3.24	4.38
483	chr2	58595862	58596100	+	Intergenic	MTEa|LTR|MaLR	-11615	uc008jsw.1	Upp2	uridine phosphorylase 2	6.76	15.54	13.94	12.54	6.34	2.39	0	4.32	2.77	1.83	0	2.67	2.63
484	chr2	77341772	77342150	+	intron (uc008kfz.2, intron 3 of 9)	intron (NM_178723, intron 3 of 9)	41210	uc008kgb.1	AK078367	Mus musculus 10 days neonate cerebellum cDNA, RIKEN full-length enriched library, clone:6530418F06 product:unclassifiable, full insert sequence.	9.17	13.42	12.2	9.41	5.81	4.3	2.5	5.76	6.46	4.27	0	4	7.45
485	chr2	128393862	128394080	+	Intergenic	Intergenic	119160	uc008mgq.2	Anapc1	anaphase-promoting complex subunit 1	6.27	19.77	11.03	20.07	0.53	0.48	0	0.48	1.38	0.61	0	3.24	2.63
486	chr2	131037092	131037270	+	exon (uc008mlc.1, exon 2 of 4)	exon (NM_027129, exon 2 of 4)	1005	uc008mlc.1	2310035K24Rik	hypothetical protein LOC69596	6.27	20.48	13.94	12.54	0	0	1.67	0	0.92	0.61	0.51	3.05	4.38
487	chr2	154224092	154224380	+	intron (uc008nje.2, intron 2 of 7)	Charlie13a|DNA|Charlie	9584	uc008nje.2	Snta1	alpha-1-syntrophin	7.72	13.42	13.36	16.93	1.06	1.43	0.83	0	0.46	0	0	4.19	1.75
488	chr3	30691622	30691860	+	promoter-TSS (uc008ovh.1)	promoter-TSS (NM_027016)	-57	uc008ovh.1	Sec62	translocation protein SEC62	7.24	26.83	19.16	27.6	1.06	0.48	0	0.96	0.46	0.61	0	3.62	4.82
489	chr3	40742162	40742400	+	Intergenic	Intergenic	-12272	uc008pca.1	Larp1b	La ribonucleoprotein domain family, member 1B	6.76	16.24	6.39	6.9	2.64	0.96	0	0.48	1.85	0.61	0	2.48	1.75
490	chr3	63768672	63768860	+	promoter-TSS (uc008pkd.1)	promoter-TSS (NM_015728)	-111	uc008pkd.1	Slc33a1	acetyl-coenzyme A transporter 1	6.27	26.83	28.46	24.46	4.23	3.35	0.83	1.92	8.3	1.22	0	1.9	1.75
491	chr3	87942532	87942690	+	Intergenic	Intergenic	-3706	uc008ptz.1	Mef2d	myocyte-specific enhancer factor 2D	5.79	12.71	11.03	20.07	1.59	2.39	0	1.44	1.38	0	0	1.9	2.19
492	chr3	98945122	98945410	+	intron (uc008qqk.1, intron 1 of 5)	CpG	253	uc008qqk.1	Wars2	tryptophanyl-tRNA synthetase, mitochondrial	7.24	13.42	20.33	13.8	3.17	5.74	0.83	7.68	6.46	3.05	0	1.71	1.31
493	chr3	116653862	116654070	+	intron (uc008rcx.1, intron 2 of 7)	intron (NM_023245, intron 2 of 7)	17904	uc008rcx.1	Palmd	palmdelphin	6.27	17.65	10.45	15.68	3.17	0.96	0.83	4.32	0.92	0	0	4.38	3.51
494	chr4	15851212	15851460	+	intron (uc008sbm.1, intron 6 of 9)	intron (NM_026172, intron 6 of 9)	21318	uc008sbm.1	Decr1	2,4-dienoyl-CoA reductase, mitochondrial	6.76	16.24	14.52	13.8	5.81	4.78	0.83	6.72	6.46	4.27	0	4.76	7.01
495	chr4	86315782	86316041	+	promoter-TSS (uc008tlz.1)	promoter-TSS (NM_007408)	52	uc008tlz.1	Plin2	perilipin-2	6.76	14.83	17.42	20.7	3.17	3.35	1.67	5.28	5.54	0.61	0.51	1.33	3.51
496	chr4	96220272	96220510	+	promoter-TSS (uc008tti.2)	promoter-TSS (NM_010008)	-49	uc008tti.2	Cyp2j6	cytochrome P450 2J6	6.76	16.24	14.52	13.17	2.64	0.96	0	1.44	0.92	0.61	0.51	4.19	3.07
497	chr4	101046652	101046990	+	intron (uc008tvm.1, intron 2 of 3)	RSINE1|SINE|B4	-18007	uc008tvl.1	AK021368	Mus musculus 0 day neonate eyeball cDNA, RIKEN full-length enriched library, clone:E130102H24 product:hypothetical protein, full insert sequence.	8.2	14.12	15.68	13.8	3.7	2.39	0.83	1.92	4.61	1.22	1.02	4.76	5.26
498	chr4	104781292	104781510	+	intron (uc008tyd.2, intron 1 of 8)	intron (NM_178143, intron 1 of 8)	1102	uc008tyd.2	Prkaa2	5'-AMP-activated protein kinase catalytic	6.27	15.54	9.87	16.93	0.53	0.48	0	0.96	4.15	0.61	0.51	2.1	1.31
499	chr4	128928442	128928860	+	Intergenic	Intergenic	-2964	uc008uwn.1	C77080	hypothetical protein LOC97130	7.24	16.24	13.36	14.43	0.53	0.96	0	1.44	1.38	2.44	0.51	2.1	3.07
500	chr4	134044292	134044510	+	Intergenic	Intergenic	-8492	uc008vfd.1	Paqr7	membrane progestin receptor alpha	6.27	14.83	8.71	8.78	0.53	0.96	0.83	1.44	2.31	0.61	0.51	2.67	1.75
501	chr4	134989882	134990170	+	promoter-TSS (uc008vgm.1)	promoter-TSS (NM_022980)	-306	uc008vgm.1	Rcan3	calcipressin-3	6.76	5.65	7.55	8.15	0	0	0.83	0	0.46	0	0	1.71	0.88
502	chr4	135297342	135297520	+	intron (uc008vgx.1, intron 4 of 6)	intron (NM_178257, intron 4 of 6)	13296	uc008vgx.1	Il22ra1	interleukin-22 receptor subunit alpha-1	6.27	6.36	7.55	3.76	0.53	0.96	0	0	1.85	0	0	1.33	1.31
503	chr4	141070302	141070580	+	intron (uc008von.1, intron 3 of 15)	intron (NM_019763, intron 3 of 15)	24071	uc008von.1	Spen	msx2-interacting protein	7.24	19.77	22.07	15.05	1.59	0.48	0	1.44	4.15	1.83	0	3.81	2.63
504	chr5	65716292	65716540	+	intron (uc008xni.2, intron 1 of 24)	B3|SINE|B2	10462	uc008xni.2	Rfc1	replication factor C subunit 1	7.24	16.95	12.2	11.29	1.59	0.96	0	0.48	1.85	0	0	2.48	1.31
505	chr5	75209532	75210000	+	Intergenic	Intergenic	-110838	uc008xtt.2	Lnx1	E3 ubiquitin-protein ligase LNX isoform 1	7.24	13.42	12.78	4.39	0.53	0.96	0	1.92	0.92	0.61	0	3.62	2.19
506	chr5	104475592	104475810	+	promoter-TSS (uc008yka.1)	promoter-TSS (NM_028794)	-329	uc008yka.1	Nudt9	ADP-ribose pyrophosphatase, mitochondrial	6.27	21.89	18	26.97	0.53	2.39	0	1.92	1.85	0	0	1.9	3.07
507	chr5	135624892	135625170	+	promoter-TSS (uc008zxu.1)	promoter-TSS (NM_013763)	-550	uc008zxu.1	Tbl2	transducin beta-like protein 2	7.72	23.3	29.04	11.29	3.17	2.39	1.67	2.88	7.84	1.83	0.51	1.52	1.31
508	chr5	141271222	141271440	+	intron (uc009aih.1, intron 1 of 3)	intron (NM_010302, intron 1 of 3)	35054	uc009aih.1	Gna12	guanine nucleotide-binding protein subunit	6.27	16.24	18.58	8.78	2.11	0.48	0	2.88	1.38	0.61	0.51	2.67	4.82
509	chr5	152210772	152210950	+	intron (uc009auq.1, intron 3 of 3)	intron (NR_045700, intron 3 of 3)	1782	uc009aur.1	BC044870	Mus musculus, clone IMAGE:4212198, mRNA.	6.27	13.42	8.13	9.41	0.53	1.91	1.67	0.48	0.92	0	0.51	2.48	1.75
510	chr6	27982002	27982281	+	intron (uc009bck.1, intron 2 of 10)	intron (NM_008174, intron 2 of 10)	-95391	uc012eir.1	Mir592	Mus musculus microRNA 592 (Mir592), microRNA.	7.24	14.83	16.84	14.43	1.59	1.43	0.83	1.44	1.38	3.05	0	4.95	5.7
511	chr6	28409202	28409430	+	Intergenic	Intergenic	-9976	uc009bcs.2	Pax4	paired box protein Pax-4 isoform 1	6.27	14.83	9.29	8.15	2.11	1.91	0	1.92	0.92	1.22	0	4.95	2.19
512	chr6	72312432	72312750	+	promoter-TSS (uc009cii.1)	promoter-TSS (NM_025607)	-216	uc009cii.1	Rnf181	E3 ubiquitin-protein ligase RNF181	7.24	14.83	12.2	6.9	0	1.43	0.83	0	0	0	0	2.48	3.51
513	chr6	129110142	129110540	+	Intergenic	Intergenic	-20292	uc009efe.2	Clec2d	C-type lectin domain family 2 member D	7.24	19.77	19.16	16.93	8.46	4.3	5	5.28	7.84	6.71	0	8	4.38
514	chr6	140694172	140694510	+	Intergenic	Intergenic	122131	uc009eok.1	Aebp2	zinc finger protein AEBP2 isoform 3	8.69	21.89	15.68	23.21	3.17	1.91	0.83	0.96	6.46	1.22	0	3.81	2.19
515	chr6	144260362	144260680	+	Intergenic	Intergenic	-102443	uc009eqk.2	Sox5	transcription factor SOX-5 isoform a	7.72	24.01	19.75	11.92	3.17	1.91	2.5	5.76	3.69	3.05	1.02	5.33	3.51
516	chr7	26181282	26181510	+	promoter-TSS (uc009fsr.1)	promoter-TSS (NM_010719)	-390	uc009fsr.1	Lipe	hormone-sensitive lipase isoform 1	6.27	10.59	23.81	13.8	3.17	1.43	1.67	0.96	4.15	0	0	2.1	2.19
517	chr7	29766852	29767200	+	promoter-TSS (uc009gai.1)	promoter-TSS (NM_028659)	-193	uc009gai.1	Eif3k	eukaryotic translation initiation factor 3	6.76	12.71	16.84	11.29	1.06	1.91	0	0.48	3.23	0	0	1.33	1.31
518	chr7	36343602	36343910	+	Intergenic	MLT1F1|LTR|MaLR	-2809	uc009gka.1	Nudt19	nucleoside diphosphate-linked moiety X motif 19,	7.72	14.83	6.97	7.53	1.06	0	0	0.96	0	2.44	0.51	4	4.38
519	chr7	87274152	87274540	+	Intergenic	Intergenic	-14110	uc009hzn.2	Idh2	isocitrate dehydrogenase [NADP], mitochondrial	7.24	10.59	14.52	16.93	1.59	1.91	0.83	1.44	2.31	0.61	0.51	2.67	2.63
520	chr8	25538992	25539350	+	Intergenic	Intergenic	10247	uc009lex.1	1810011O10Rik	thyroid cancer-1	8.69	24.72	21.49	20.07	0.53	2.39	0.83	1.44	4.61	2.44	0.51	4.95	6.57
521	chr8	73085902	73086090	+	intron (uc009mau.1, intron 1 of 11)	intron (NM_007924, intron 1 of 11)	22422	uc009mau.1	Ell	RNA polymerase II elongation factor ELL	6.27	12.71	11.03	6.27	6.34	3.83	0.83	5.28	4.15	1.83	0.51	3.62	3.07
522	chr8	81896602	81897000	+	intron (uc009mip.1, intron 1 of 6)	intron (NM_008539, intron 1 of 6)	26566	uc009mip.1	Smad1	mothers against decapentaplegic homolog 1	7.24	16.24	15.68	11.29	1.59	0.96	1.67	0.48	1.38	2.44	0	4.38	3.94
523	chr8	129133902	129134210	+	Intergenic	Intergenic	-16720	uc009nyw.2	Irf2bp2	interferon regulatory factor 2 binding protein	6.76	16.24	15.1	18.82	3.7	3.35	1.67	3.84	6.92	4.27	1.02	4.76	4.38
524	chr9	79603202	79603450	+	3' UTR (uc009quv.1, exon 4 of 4)	3' UTR (NM_009945, exon 4 of 4)	4334	uc009quv.1	Cox7a2	cytochrome c oxidase subunit 7A2, mitochondrial	6.76	20.48	13.94	18.19	0	0.48	0.83	0.48	3.23	1.22	0.51	3.62	2.19
525	chrX	17739552	17739790	+	promoter-TSS (uc009ssm.1)	promoter-TSS (NM_009483)	-122	uc009ssm.1	Kdm6a	lysine-specific demethylase 6A	6.76	26.13	43.56	22.58	1.06	0	0	0.48	0.92	2.44	0	2.67	0.44
526	chr1	35821032	35821260	+	Intergenic	Intergenic	-115544	uc007apm.1	AK003327	Mus musculus 18-day embryo whole body cDNA, RIKEN full-length enriched library, clone:1110002O04 product:unclassifiable, full insert sequence.	5.79	11.3	10.45	16.93	0.53	0.48	0	2.88	1.38	1.22	2.05	3.81	3.07
527	chr1	74443012	74443420	+	3' UTR (uc007blz.2, exon 7 of 7)	3' UTR (NM_153088, exon 7 of 7)	2332	uc007bma.2	Mir26b	Mus musculus microRNA 26b (Mir26b), microRNA.	7.24	7.77	4.07	6.9	2.11	0.96	0	0.48	3.23	0.61	0	4	2.19
528	chr1	74759572	74759820	+	promoter-TSS (uc007bna.1)	promoter-TSS (NM_024264)	-452	uc007bna.1	Cyp27a1	sterol 26-hydroxylase, mitochondrial	6.76	23.3	11.03	20.07	1.06	0.96	0	0	1.85	0.61	0.51	2.48	3.07
529	chr1	93194692	93194930	+	promoter-TSS (uc007caf.1)	promoter-TSS (NM_016717)	-104	uc007caf.1	Scly	selenocysteine lyase	6.27	21.89	15.1	15.68	0	1.43	2.5	1.44	1.85	0	0	1.33	1.31
530	chr1	124253682	124253820	+	Intergenic	LSU-rRNA_Hsa|rRNA|rRNA	-789194	uc007cjw.2	Ddx18	ATP-dependent RNA helicase DDX18	5.79	2.82	2.9	1.88	0.53	0.96	3.34	1.44	3.69	1.83	1.02	0.76	0.88
531	chr1	134212552	134212720	+	promoter-TSS (uc007coo.2)	promoter-TSS (NM_028778)	-66	uc007coo.2	Nuak2	NUAK family SNF1-like kinase 2 isoform B	5.79	14.83	17.42	18.82	1.59	0.48	0	4.8	2.31	1.22	0	1.14	0.88
532	chr1	157005632	157005860	+	promoter-TSS (uc007dbb.1)	promoter-TSS (NM_021433)	-87	uc007dbb.1	Stx6	syntaxin-6	5.79	16.24	24.97	22.58	0.53	0.96	0	0.96	0.46	0	0	0.57	1.31
533	chr1	180260182	180260560	+	exon (uc011wxl.1, exon 12 of 14)	exon (NM_016805, exon 12 of 14)	-6275	uc007dva.1	BC033430	Mus musculus adult male testis cDNA, RIKEN full-length enriched library, clone:4932409F19 product:heterogeneous nuclear ribonucleoprotein U, full insert sequence.	7.24	17.65	23.23	16.31	3.17	1.91	0	2.4	4.15	2.44	1.54	3.81	6.57
534	chr1	186651072	186651300	+	intron (uc007dyq.1, intron 4 of 7)	intron (NM_133684, intron 4 of 7)	-4819	uc011wxx.1	Mir1981	Mus musculus microRNA 1981 (Mir1981), microRNA.	5.79	8.47	18.58	17.56	7.93	1.91	4.17	8.16	4.61	1.83	0.51	2.67	3.07
535	chr1	196187592	196187910	+	Intergenic	Intergenic	-258272	uc007een.1	Plxna2	plexin-A2 precursor	6.27	18.36	20.91	16.93	3.17	6.22	0.83	6.24	11.99	7.32	0.51	5.52	3.07
536	chr10	18247622	18247870	+	intron (uc007emj.2, intron 7 of 7)	intron (NM_001163592, intron 7 of 7)	18136	uc007emk.1	Hebp2	heme-binding protein 2	6.76	24.01	16.84	23.21	1.06	2.39	0	0.96	1.38	0.61	1.02	3.81	3.94
537	chr10	18735132	18735511	+	Intergenic	promoter-TSS (NM_009397)	-3552	uc007ena.2	Tnfaip3	tumor necrosis factor alpha-induced protein 3	9.17	21.89	19.75	24.46	0.53	1.43	0.83	1.44	1.85	0	0	2.1	3.51
538	chr10	41169992	41170260	+	promoter-TSS (uc007exm.1)	promoter-TSS (NM_153398)	-76	uc007exm.1	Zbtb24	zinc finger and BTB domain-containing protein	6.76	16.24	27.88	28.22	1.06	0.48	0.83	0.96	2.31	0.61	0.51	2.1	3.51
539	chr10	51483042	51483410	+	Intergenic	Intergenic	85660	uc011xdr.1	Rfx6	DNA-binding protein RFX6 isoform 1	8.2	21.18	17.42	18.82	2.11	0.96	0.83	0.96	1.85	1.22	0.51	4.57	4.38
540	chr10	61912662	61912871	+	promoter-TSS (uc007fhd.1)	promoter-TSS (NM_181423)	-325	uc007fhd.1	Supv3l1	ATP-dependent RNA helicase SUPV3L1,	6.27	32.48	30.2	23.83	2.64	0.96	2.5	2.88	4.61	1.22	0.51	4.76	4.82
541	chr10	79318622	79318900	+	intron (uc007gab.1, intron 1 of 13)	intron (NM_001077363, intron 1 of 13)	-1045	uc011xib.1	E130317F20Rik	Mus musculus RIKEN cDNA E130317F20 gene (E130317F20Rik), non-coding RNA.	6.76	13.42	9.29	10.66	0.53	1.91	0	1.92	2.31	1.22	0.51	2.29	3.07
542	chr10	82240772	82240981	+	Intergenic	Intergenic	-13990	uc007gjv.1	Nfyb	nuclear transcription factor Y subunit beta	5.79	10.59	18.58	8.15	2.64	1.91	0	2.88	3.23	1.22	0	2.48	1.75
543	chr10	114799482	114799741	+	promoter-TSS (uc007hbd.1)	promoter-TSS (NM_133683)	-293	uc007hbd.1	Tmem19	transmembrane protein 19	6.27	25.42	26.13	26.34	0	0.96	0	0.48	1.38	0.61	0	1.71	1.75
544	chr11	6446362	6446720	+	promoter-TSS (uc007hyv.2)	promoter-TSS (NM_146014)	-349	uc007hyv.2	Ccm2	malcavernin isoform 1	6.27	9.18	13.36	15.68	0	0.48	0.83	0.48	3.23	0	0	1.52	0.88
545	chr11	31738512	31738720	+	Intergenic	Intergenic	-14069	uc011xsw.1	AK158188	Mus musculus 0 day neonate kidney cDNA, RIKEN full-length enriched library, clone:D630024D03 product:unclassifiable, full insert sequence.	5.79	19.77	19.75	27.6	5.81	5.74	0	5.28	12.45	3.05	1.54	4	3.07
546	chr11	49016642	49016990	+	promoter-TSS (uc007ipx.1)	promoter-TSS (NM_009562)	-186	uc007ipx.1	Zfp62	zinc finger protein 62 isoform 1	6.27	16.95	22.07	18.82	2.64	3.35	0	0	4.15	0.61	0	1.71	2.63
547	chr11	53244422	53244601	+	promoter-TSS (uc007ivy.2)	promoter-TSS (NM_025352)	-178	uc007ivy.2	Uqcrq	cytochrome b-c1 complex subunit 8	6.27	15.54	19.75	16.31	1.59	1.91	2.5	2.88	4.61	0.61	0.51	1.71	3.07
548	chr11	68666542	68666770	+	promoter-TSS (uc007joc.2)	promoter-TSS (NM_023668)	-23	uc007joc.2	Ndel1	nuclear distribution protein nudE-like 1	5.79	15.54	27.88	30.73	2.64	3.83	0.83	5.28	3.69	1.22	0	1.52	1.31
549	chr11	68908452	68908800	+	Intergenic	Intergenic	-5034	uc007jph.2	Per1	period circadian protein homolog 1	8.2	47.31	36.59	44.53	34.88	31.56	3.34	37.94	36.9	32.34	1.54	5.91	7.45
550	chr11	90130182	90130420	+	intron (uc007kwp.1, intron 6 of 6)	intron (NM_026178, intron 6 of 6)	20182	uc007kwp.1	Mmd	monocyte to macrophage differentiation protein	6.27	14.12	11.03	9.41	1.59	1.43	0	0.96	2.77	2.44	0	3.24	5.26
551	chr11	97493292	97493610	+	Intergenic	Intergenic	-2421	uc007leg.1	E130012A19Rik	hypothetical protein LOC103551	6.27	9.18	12.2	11.92	1.59	1.43	0.83	1.92	1.85	0.61	0	1.9	3.51
552	chr11	97887892	97888120	+	promoter-TSS (uc007lfk.2)	promoter-TSS (NM_001159483)	-18	uc007lfk.2	Rpl19	60S ribosomal protein L19 isoform 2	5.79	22.6	17.42	15.68	1.59	0.48	0	3.84	2.31	0.61	0	2.29	2.19
553	chr11	100488062	100488290	+	3' UTR (uc007llv.2, exon 8 of 8)	3' UTR (NM_028024, exon 4 of 4)	3907	uc007llu.1	Nkiras2	NF-kappa-B inhibitor-interacting Ras-like	5.79	6.36	3.48	3.76	0	0.96	0	0.48	0.46	0	0	2.86	3.51
554	chr11	112937772	112938020	+	intron (uc007mei.2, intron 1 of 2)	RCHARR1|DNA|MER1_type	125256	uc007mei.2	2610035D17Rik	Mus musculus 10 days embryo whole body cDNA, RIKEN full-length enriched library, clone:2610035D17 product:unclassifiable, full insert sequence.	6.27	22.6	13.36	20.7	0.53	1.43	1.67	0	1.38	1.22	0.51	3.81	6.57
555	chr11	117680482	117680720	+	intron (uc007mnz.2, intron 4 of 6)	intron (NM_009387, intron 4 of 6)	-6632	uc007mob.2	Afmid	probable arylformamidase	6.27	7.77	14.52	3.76	2.64	0.96	0	1.44	4.15	3.05	0	2.67	2.19
556	chr11	117707872	117708240	+	Intergenic	RLTR20B2|LTR|ERVK	-2495	uc007mod.1	Birc5	baculoviral IAP repeat-containing protein 5	8.2	17.65	13.94	17.56	1.59	1.91	0	0.48	2.31	3.66	0.51	3.62	3.94
557	chr11	118600832	118601030	+	intron (uc007mpn.1, intron 2 of 14)	MLT1I|LTR|MaLR	169955	uc007mpn.1	Rbfox3	fox-1 homolog C isoform 1	5.79	4.94	7.55	10.66	0.53	0	0	0	2.31	0	0.51	0.95	0
558	chr11	119647722	119647940	+	intron (uc007mqz.1, intron 7 of 33)	intron (NM_028898, intron 7 of 33)	47848	uc007mrb.1	AK040159	Mus musculus 0 day neonate thymus cDNA, RIKEN full-length enriched library, clone:A430071A18 product:unclassifiable, full insert sequence.	5.79	10.59	6.39	6.9	0.53	0	0.83	0.48	0.92	0	0	2.67	2.63
559	chr12	3894592	3894830	+	intron (uc007mxb.1, intron 6 of 22)	intron (NM_153743, intron 1 of 18)	-60240	uc007mxe.1	Pomc	pro-opiomelanocortin	6.27	10.59	9.29	3.14	2.11	0.48	0	2.88	3.23	0	0	3.43	3.94
560	chr12	80658972	80659221	+	intron (uc007oai.1, intron 7 of 10)	intron (NM_009014, intron 7 of 10)	260827	uc007oai.1	Rad51l1	DNA repair protein RAD51 homolog 2	6.76	14.12	13.36	11.92	0.53	1.43	0	1.44	2.77	1.22	0.51	3.24	3.51
561	chr12	101757922	101758120	+	intron (uc007oss.2, intron 1 of 19)	intron (NM_001033213, intron 1 of 19)	1011	uc007oss.2	Ttc7b	tetratricopeptide repeat domain 7B	5.79	11.3	15.68	11.29	5.81	2.39	1.67	2.4	5.07	3.66	1.02	4.19	1.75
562	chr12	105642262	105642470	+	Intergenic	Intergenic	-2552	uc007oxg.1	Serpina3n	serine protease inhibitor A3N precursor	5.79	24.72	13.94	9.41	4.76	3.83	0	4.8	11.07	8.54	0.51	2.1	1.31
563	chr12	111358412	111358690	+	Intergenic	MER58A|DNA|MER1_type	37736	uc007pbg.1	AK014028	Mus musculus 13 days embryo head cDNA, RIKEN full-length enriched library, clone:3110009F21 product:unclassifiable, full insert sequence.	7.72	13.42	13.94	13.17	3.7	4.3	0.83	3.84	11.07	2.44	0.51	3.43	3.94
564	chr13	18851292	18851730	+	intron (uc007pok.2, intron 4 of 28)	intron (NM_172120, intron 4 of 28)	42350	uc007pok.2	Vps41	vacuolar protein sorting-associated protein 41	6.76	14.12	10.45	10.66	1.59	0.48	0	0	1.38	0.61	1.02	3.81	4.38
565	chr13	34826512	34826920	+	Intergenic	Intergenic	-4795	uc007qbm.1	Fam50b	DNA segment, human D6S2654E	6.76	9.18	11.03	8.15	0.53	1.91	0	1.92	4.15	0	0.51	3.24	3.94
566	chr13	44504922	44505170	+	Intergenic	Intergenic	-30050	uc007qgq.1	AK006512	Mus musculus adult male testis cDNA, RIKEN full-length enriched library, clone:1700029N11 product:unclassifiable, full insert sequence.	6.27	21.18	13.94	11.92	1.06	1.91	0	2.88	2.31	5.49	0.51	3.05	2.63
567	chr13	46333032	46333320	+	Intergenic	Intergenic	-35914	uc007qhd.1	Gm1574	hypothetical protein LOC380842	6.27	14.83	12.78	13.17	0.53	1.43	0	1.44	2.31	1.83	0.51	4.57	5.26
568	chr13	59105102	59105290	+	intron (uc007quj.1, intron 13 of 17)	intron (NM_001025074, intron 13 of 17)	178981	uc007qul.1	AK038606	Mus musculus adult male hypothalamus cDNA, RIKEN full-length enriched library, clone:A230049N23 product:unclassifiable, full insert sequence.	5.79	16.24	11.03	11.29	0	0.48	0	0.96	0.46	0.61	0.51	2.67	2.19
569	chr13	81462582	81462860	+	intron (uc007rhn.1, intron 83 of 89)	intron (NM_054053, intron 83 of 89)	257794	uc007rhm.1	AK200600	Mus musculus cDNA, clone:Y0G0101F07, strand:minus, reference:ENSEMBL:Mouse-Transcript-ENST:ENSMUST00000044779, based on BLAT search.	6.27	7.77	8.13	10.03	0.53	1.43	1.67	1.44	1.38	0	0.51	3.05	4.82
570	chr13	95068422	95068650	+	Intergenic	Intergenic	-3575	uc007rlu.1	AK089519	Mus musculus B6-derived CD11 +ve dendritic cells cDNA, RIKEN full-length enriched library, clone:F730044N15 product:unclassifiable, full insert sequence.	5.79	19.07	16.84	19.44	1.59	0.96	0	1.92	3.69	0.61	0	3.62	3.51
571	chr14	46636302	46636540	+	Intergenic	Intergenic	-67281	uc007thb.2	Ubb	polyubiquitin-B	6.27	21.89	12.78	23.21	2.11	1.91	1.67	0.96	2.31	0	0.51	4.57	5.7
572	chr14	59328202	59328410	+	Intergenic	Intergenic	433424	uc007udz.2	1700129C05Rik	hypothetical protein LOC67932	5.79	13.42	5.81	12.54	1.59	0	0.83	1.44	1.38	0	0	3.24	2.19
573	chr14	63724622	63724860	+	Intergenic	Intergenic	-16561	uc007uhh.1	Ctsb	cathepsin B preproprotein	6.27	10.59	14.52	15.68	2.11	0.48	1.67	1.92	1.85	1.22	0.51	3.05	3.51
574	chr14	69954952	69955170	+	promoter-TSS (uc007umi.2)	promoter-TSS (NM_026174)	78	uc007umh.1	AK046150	Mus musculus adult male corpora quadrigemina cDNA, RIKEN full-length enriched library, clone:B230345B16 product:unclassifiable, full insert sequence.	5.79	11.3	12.78	7.53	0	2.87	0	0	0.46	0.61	0.51	1.9	0.88
575	chr14	70082642	70082970	+	intron (uc007umo.2, intron 10 of 13)	intron (NM_033325, intron 10 of 13)	24581	uc007umq.2	R3hcc1	R3H and coiled-coil domain-containing protein 1	6.27	15.54	12.2	12.54	2.64	0.48	0	0.96	3.23	0	0	4.38	7.01
576	chr14	78936642	78936940	+	promoter-TSS (uc007usi.2)	promoter-TSS (NM_001164503)	-124	uc007usi.2	Akap11	A kinase (PRKA) anchor protein 11	6.76	17.65	20.33	13.8	1.06	1.91	1.67	1.92	1.85	0	0	0.57	1.31
577	chr15	7881652	7882020	+	intron (uc007veg.1, intron 10 of 17)	intron (NM_001081402, intron 10 of 17)	120825	uc007vee.1	Gdnf	glial cell line-derived neurotrophic factor	7.72	16.95	22.07	18.82	1.59	1.91	0	2.4	5.07	0.61	1.02	4	6.13
578	chr15	34373512	34373880	+	promoter-TSS (uc007vlr.2)	promoter-TSS (NR_028101)	-665	uc007vlr.2	Rpl30	60S ribosomal protein L30	6.27	9.18	10.45	8.78	0.53	0	0	0.48	1.38	0.61	0.51	1.33	2.19
579	chr15	55134852	55135080	+	Intergenic	Intergenic	-4339	uc007vsc.2	Col14a1	collagen alpha-1(XIV) chain	5.79	12	13.94	5.02	1.59	3.83	0	0.48	2.77	1.83	0.51	3.24	3.51
580	chr15	59489972	59490380	+	Intergenic	ID_B1|SINE|B4	9967	uc007vxx.1	Trib1	tribbles homolog 1	7.24	15.54	3.48	11.29	3.17	2.87	0	4.32	2.77	1.83	0	3.81	3.94
581	chr15	76734302	76734530	+	promoter-TSS (uc007wmt.2)	promoter-TSS (NM_012053)	-85	uc007wmt.2	Rpl8	60S ribosomal protein L8	5.79	16.95	16.26	15.68	3.7	2.39	0	0.96	6.46	0.61	0	1.71	4.38
582	chr15	79157682	79157951	+	intron (uc007wtd.2, intron 1 of 16)	intron (NM_016915, intron 1 of 15)	985	uc007wtd.2	Pla2g6	85 kDa calcium-independent phospholipase A2	6.27	15.54	13.36	8.78	1.59	0.48	0.83	2.4	0.92	2.44	0	3.05	3.07
583	chr15	88706252	88706470	+	Intergenic	Intergenic	13737	uc007xeq.1	Pim3	serine/threonine-protein kinase pim-3	5.79	7.77	16.84	11.29	3.17	3.35	1.67	2.88	2.77	2.44	0.51	2.1	4.82
584	chr16	18411962	18412330	+	intron (uc007ynu.2, intron 1 of 4)	intron (NM_007744, intron 1 of 4)	-4629	uc007ynw.1	BC046487	Mus musculus, clone IMAGE:3967700, mRNA.	7.24	22.6	23.23	29.48	8.46	3.35	0.83	8.64	9.23	5.49	0.51	4.95	4.82
585	chr16	24091142	24091440	+	Intergenic	Intergenic	-102593	uc007ytz.1	Bcl6	B-cell lymphoma 6 protein homolog	6.76	15.54	12.2	11.29	1.06	0.48	0.83	0.96	3.23	0	0	4.38	5.7
586	chr16	29989522	29989730	+	Intergenic	Intergenic	-10416	uc007ywj.1	Gm1968	Mus musculus activated spleen cDNA, RIKEN full-length enriched library, clone:F830211D15 product:hypothetical protein, full insert sequence.	5.79	16.24	10.45	16.93	1.59	1.43	0.83	1.92	2.77	2.44	0.51	3.05	4.82
587	chr16	76348012	76348230	+	intron (uc007zrx.1, intron 2 of 3)	RSINE1|SINE|B4	25173	uc007zrx.1	Nrip1	nuclear receptor-interacting protein 1	5.79	12.71	10.45	13.17	0.53	0.48	0.83	0	2.31	1.22	0.51	2.48	3.51
588	chr17	4974832	4975180	+	Intergenic	Intergenic	-20068	uc008aey.1	Arid1b	AT rich interactive domain 1B (Swi1 like)	8.2	19.77	22.07	23.83	2.64	0.96	0	1.92	3.69	0	0	3.62	3.94
589	chr17	31468932	31469300	+	intron (uc008buw.1, intron 10 of 19)	RMER30|DNA|MER1_type	36688	uc008buw.1	Slc37a1	glycerol-3-phosphate transporter	8.2	27.54	19.75	18.82	2.64	0.96	0	3.36	6.92	1.22	0	6.1	4.82
590	chr17	31611362	31611660	+	intron (uc008bva.2, intron 18 of 18)	B3|SINE|B2	37921	uc008bvc.2	Wdr4	tRNA (guanine-N(7)-)-methyltransferase subunit	7.24	24.01	29.04	21.32	4.76	2.39	0.83	6.72	5.07	1.83	0	5.33	3.51
591	chr17	47197022	47197220	+	Intergenic	Intergenic	-49640	uc008cup.2	Ubr2	E3 ubiquitin-protein ligase UBR2 isoform 2	5.79	12	18.58	9.41	2.11	1.91	0	1.44	4.61	1.22	0	1.9	2.63
592	chr17	50642502	50642810	+	Intergenic	RCHARR1|DNA|MER1_type	-6216	uc012avf.1	Plcl2	inactive phospholipase C-like protein 2	7.24	19.77	17.42	18.82	1.06	1.43	0	1.44	2.77	1.22	0	4.19	3.51
593	chr17	56147842	56148030	+	promoter-TSS (uc008dap.1)	promoter-TSS (NM_026530)	-688	uc008dap.1	Mpnd	MPN domain-containing protein	5.79	9.18	9.87	8.15	1.06	0.96	0	1.92	1.38	0	0	0.76	0.88
594	chr17	65131792	65131980	+	Intergenic	Intergenic	15435	uc008dfz.1	AK050349	Mus musculus adult male liver tumor cDNA, RIKEN full-length enriched library, clone:C730040E01 product:unclassifiable, full insert sequence.	5.79	22.6	26.71	20.07	1.06	0.48	0.83	0.48	2.77	1.22	0.51	3.43	3.51
595	chr17	80404292	80404510	+	Intergenic	Intergenic	-23399	uc008dqi.1	AK153584	Mus musculus 3 days neonate thymus cDNA, RIKEN full-length enriched library, clone:A630005O20 product:unclassifiable, full insert sequence.	5.79	17.65	15.1	13.17	3.17	4.78	0.83	5.76	3.69	3.66	0.51	3.05	3.51
596	chr17	80531142	80531450	+	intron (uc008dqo.1, intron 1 of 6)	intron (NM_176963, intron 1 of 6)	4485	uc008dqo.1	Galm	aldose 1-epimerase	6.27	16.95	19.75	25.71	2.64	2.39	1.67	3.36	7.84	1.83	0	2.86	3.51
597	chr17	86565942	86566160	+	exon (uc012ayl.1, exon 1 of 2)	CpG	365	uc012ayl.1	AK135560	Mus musculus 12 days embryo female mullerian duct includes surrounding region cDNA, RIKEN full-length enriched library, clone:6820450B02 product:unclassifiable, full insert sequence.	5.79	28.95	34.84	26.97	2.64	0	0	2.4	0.46	0.61	0	0.57	0.44
598	chr18	11048612	11048820	+	TTS (uc008ebh.1)	Intergenic	2769	uc008ebh.1	AK033147	Mus musculus 15 days embryo male testis cDNA, RIKEN full-length enriched library, clone:8030446N09 product:unclassifiable, full insert sequence.	5.79	16.24	15.1	15.68	0	0.96	0	0.48	0.46	2.44	0.51	1.33	4.38
599	chr18	12263472	12263750	+	intron (uc008ebw.1, intron 3 of 14)	intron (NM_178801, intron 3 of 14)	16351	uc008ebw.1	6030446N20Rik	transmembrane protein C18orf45 homolog	6.27	13.42	10.45	7.53	1.59	4.78	0.83	0.96	0.46	0.61	0	1.9	1.75
600	chr18	31919362	31919590	+	promoter-TSS (uc008eig.1)	promoter-TSS (NM_001242430)	-58	uc008eig.1	Ammecr1l	AMMECR1-like protein	6.27	28.95	19.75	19.44	2.64	0.48	0	0.96	3.23	0	0	3.24	5.7
601	chr18	36961532	36961770	+	exon (uc012bbu.1, exon 1 of 1)	non-coding (NR_027885, exon 1 of 1)	234	uc012bbu.1	Vaultrc5	Mus musculus vault RNA component 5 (Vaultrc5), non-coding RNA.	6.27	3.53	1.16	1.25	2.11	1.43	1.67	0.96	2.31	1.83	1.54	2.48	4.82
602	chr18	39349122	39349350	+	intron (uc008esr.1, intron 11 of 22)	intron (NM_175164, intron 11 of 22)	196437	uc008esr.1	Arhgap26	rho GTPase-activating protein 26	5.79	14.83	9.87	8.15	1.06	0.96	1.67	1.92	0.92	0	0.51	3.43	2.63
603	chr18	42670782	42670931	+	promoter-TSS (uc008etx.1)	promoter-TSS (NM_001039474)	-285	uc008etx.1	Tcerg1	transcription elongation regulator 1	5.31	16.24	18	15.68	3.7	0	0	1.92	4.15	3.05	0	2.1	3.07
604	chr18	64778172	64778490	+	intron (uc008fem.1, intron 1 of 27)	MIR|SINE|MIR	42323	uc008fem.1	Atp8b1	probable phospholipid-transporting ATPase IC	6.27	25.42	22.07	18.82	1.59	1.91	0.83	0.48	4.61	1.83	1.02	2.48	4.38
605	chr18	67859372	67859610	+	intron (uc008fmv.2, intron 2 of 8)	intron (NM_008977, intron 2 of 9)	24784	uc008fmv.2	Ptpn2	tyrosine-protein phosphatase non-receptor type 2	6.27	21.18	14.52	11.92	1.59	0	0	0.96	0.92	2.44	0	3.81	4.82
606	chr18	70705322	70705650	+	Intergenic	Intergenic	-15511	uc008fok.2	Poli	DNA polymerase iota isoform 2	7.24	21.89	22.07	18.82	2.64	1.43	4.17	1.44	0.92	2.44	0.51	3.24	2.63
607	chr18	75826522	75826760	+	intron (uc008fqg.1, intron 1 of 11)	intron (NM_201354, intron 1 of 11)	30709	uc008fqg.1	Gm672	CBP80/20-dependent translation initiation	6.27	9.89	12.2	8.78	1.06	0	0	0	0.46	0	0.51	2.1	3.51
608	chr18	81388792	81389060	+	Intergenic	Intergenic	-205609	uc008ftn.1	Sall3	sal-like protein 3	6.27	11.3	19.75	9.41	1.59	0	1.67	0.96	2.77	0	0	3.24	3.94
609	chr18	85063682	85063910	+	Intergenic	Intergenic	-40621	uc008fux.1	Fbxo15	F-box only protein 15	5.79	12.71	12.2	12.54	3.17	1.43	0.83	4.32	5.07	1.83	1.02	3.24	2.63
610	chr19	8932292	8932480	+	Intergenic	Intergenic	7111	uc008gnn.1	Lrrn4cl	LRRN4 C-terminal-like protein precursor	5.79	14.12	14.52	13.17	1.06	1.43	0.83	0.48	0.92	0	0	3.62	5.26
611	chr19	36869832	36870201	+	Intergenic	Intergenic	-38706	uc008hhu.2	Tnks2	tankyrase, TRF1-interacting ankyrin-related	8.2	22.6	18	24.46	5.29	1.91	0.83	3.36	7.38	7.32	0	5.71	6.57
612	chr19	44099422	44099800	+	intron (uc008hpc.2, intron 1 of 8)	L1MC1|LINE|L1	4126	uc008hpc.2	Cyp2c44	cytochrome P450, family 2, subfamily c,	6.76	21.18	9.29	12.54	6.34	3.83	0.83	4.32	6	3.05	0.51	4	5.7
613	chr19	46431102	46431390	+	promoter-TSS (uc008htk.1)	promoter-TSS (NM_029186)	-124	uc008htk.1	Tmem180	transmembrane protein 180	6.27	7.06	9.87	10.66	2.64	0.48	0	1.92	2.77	0.61	0	1.9	1.75
614	chr19	46574242	46574450	+	Intergenic	Intergenic	-1792	uc008hts.1	Trim8	probable E3 ubiquitin-protein ligase TRIM8	5.79	16.95	12.78	15.05	0	1.43	2.5	1.44	3.23	0	0	2.48	2.63
615	chr19	47520662	47520980	+	intron (uc008huz.2, intron 1 of 14)	intron (NM_001164717, intron 1 of 13)	18080	uc008huz.2	Sh3pxd2a	SH3 and PX domain-containing protein 2A isoform	7.24	25.42	25.55	34.49	5.81	0.96	0	1.92	6	1.83	1.02	4	5.26
616	chr19	55332082	55332300	+	intron (uc008hxp.1, intron 1 of 21)	MIR|SINE|MIR	4332	uc008hxp.1	Acsl5	long-chain-fatty-acid--CoA ligase 5	5.79	20.48	23.23	18.82	4.76	1.91	0	6.72	1.38	4.88	1.02	3.24	5.7
617	chr2	65075682	65075980	+	promoter-TSS (uc008jwi.1)	intron (NM_177025, intron 1 of 13)	852	uc008jwa.2	Cobll1	cordon-bleu protein-like 1 isoform 1	6.76	25.42	29.04	28.22	7.4	3.35	2.5	4.8	9.23	2.44	0.51	2.86	3.07
618	chr2	130403432	130403730	+	TTS (uc008mjg.1)	TTS (NM_011025)	1672	uc008mjg.1	Oxt	oxytocin-neurophysin 1 precursor	7.24	28.25	31.36	25.71	2.11	1.91	0.83	1.44	2.31	0	0	3.81	3.07
619	chr2	164504622	164504840	+	Intergenic	B3|SINE|B2	-5144	uc008nvp.1	Wfdc11	protein WFDC11	5.79	9.18	2.32	3.14	1.06	2.87	0	1.44	3.23	0	0	0.95	2.19
620	chr2	167995662	167995960	+	Intergenic	Intergenic	-15834	uc008oap.1	AK018699	Mus musculus 0 day neonate eyeball cDNA, RIKEN full-length enriched library, clone:E130018N17 product:unclassifiable, full insert sequence.	6.76	21.18	12.78	20.7	1.06	0.96	0	0.96	0.92	1.22	0.51	2.67	4.38
621	chr3	104225032	104225250	+	Intergenic	Intergenic	90638	uc008que.1	Lrig2	leucine-rich repeats and immunoglobulin-like	5.79	10.59	9.87	5.64	1.06	0.48	0	0	1.38	1.22	1.02	3.43	4.38
622	chr3	116032432	116032820	+	intron (uc008rca.1, intron 8 of 15)	intron (NM_001173553, intron 6 of 13)	-76224	uc008rbz.2	Gpr88	probable G-protein coupled receptor 88	6.76	26.13	31.94	30.73	2.64	1.43	0	3.84	2.77	2.44	1.02	2.67	2.19
623	chr3	116595932	116596150	+	intron (uc008rcv.2, intron 9 of 16)	MTD|LTR|MaLR	33556	uc008rcv.2	Frrs1	ferric-chelate reductase 1	5.79	14.12	14.52	15.68	0.53	1.43	0.83	0.48	1.38	1.22	1.02	3.24	1.75
624	chr3	130949682	130949901	+	intron (uc008rjl.1, intron 3 of 7)	intron (NM_008212, intron 3 of 7)	25164	uc008rjl.1	Hadh	hydroxyacyl-coenzyme A dehydrogenase,	5.79	27.54	18.58	16.31	4.76	1.91	1.67	4.32	6.46	3.66	0.51	3.43	3.94
625	chr3	146252452	146252771	+	intron (uc008rro.2, intron 3 of 6)	intron (NM_019957, intron 3 of 6)	-7502	uc008rrp.1	Uox	uricase	7.24	30.36	45.88	50.8	12.16	8.61	3.34	14.89	18.91	12.81	0	6.86	10.08
626	chr4	44025232	44025740	+	promoter-TSS (uc008srl.1)	promoter-TSS (NM_001080385)	-29	uc008srl.1	Clta	clathrin light chain A isoform d	7.72	28.95	25.55	18.19	2.64	1.91	0.83	1.44	4.15	0.61	0	3.24	4.38
627	chr4	94229022	94229270	+	Intergenic	Intergenic	-5659	uc008tsa.2	5830433M19Rik	hypothetical protein LOC67770	6.27	14.83	6.39	10.66	2.64	0.96	0	1.44	0.46	0	0.51	2.48	2.63
628	chr4	122770562	122770830	+	Intergenic	Intergenic	-11712	uc008uot.1	Bmp8b	bone morphogenetic protein 8B precursor	6.27	16.24	14.52	11.29	1.06	2.39	0.83	3.84	4.61	1.83	0	3.81	4.38
629	chr4	132040742	132040980	+	Intergenic	Intergenic	-21025	uc008vbi.2	Med18	mediator of RNA polymerase II transcription	6.27	10.59	11.03	9.41	2.64	1.91	0	1.44	2.77	0.61	0.51	2.29	2.63
630	chr4	133556862	133557060	+	promoter-TSS (uc008vds.1)	promoter-TSS (NM_026144)	-182	uc008vds.1	Dhdds	dehydrodolichyl diphosphate synthase	5.79	17.65	15.68	16.93	0	0.48	0	0.48	0.46	0	0	0.76	0.44
631	chr4	138528052	138528310	+	promoter-TSS (uc008vlp.2)	promoter-TSS (NM_029857)	-639	uc008vlp.2	Tmco4	transmembrane and coiled-coil domain-containing	6.27	16.95	13.94	15.05	1.06	0.48	0.83	1.92	0.92	0.61	0	4.76	2.63
632	chr4	141608392	141608670	+	intron (uc008vpr.1, intron 1 of 2)	intron (NM_145402, intron 1 of 2)	-31682	uc008vpt.1	Gm10565	Mus musculus 2 days neonate thymus thymic cells cDNA, RIKEN full-length enriched library, clone:E430026J04 product:hypothetical protein, full insert sequence.	6.27	20.48	24.39	33.24	1.59	1.91	1.67	1.44	1.85	1.83	0	2.29	2.19
633	chr4	147222532	147222760	+	promoter-TSS (uc008vtc.1)	promoter-TSS (NM_198619)	-162	uc008vtc.1	Zfp933	hypothetical protein LOC242747	5.79	17.65	12.78	7.53	2.11	3.83	0	2.88	7.38	1.83	0	2.67	3.07
634	chr4	149149512	149149750	+	Intergenic	Intergenic	-1255	uc008vxe.1	Slc25a33	solute carrier family 25 member 33	6.27	14.83	11.61	15.05	1.59	0	0.83	0.96	0.92	1.22	0	3.24	2.63
635	chr5	23953652	23953960	+	promoter-TSS (uc008wrt.2)	promoter-TSS (NM_022418)	-142	uc008wrt.2	Tmub1	transmembrane and ubiquitin-like	6.27	8.47	12.2	15.68	1.06	2.39	0	1.92	5.54	0	0.51	1.9	1.31
636	chr5	30522042	30522330	+	intron (uc008wvg.1, intron 11 of 13)	intron (NM_001014394, intron 11 of 13)	10076	uc008wvg.1	Gpr113	probable G-protein coupled receptor 113	6.27	26.13	18	27.6	2.11	0.96	0	0	1.85	0	0	2.86	3.94
637	chr5	31300752	31300990	+	Intergenic	B3A|SINE|B2	29821	uc008wws.1	Tcf23	transcription factor 23	6.27	14.12	10.45	13.8	1.06	0.48	0.83	1.44	1.38	0.61	0	2.86	4.82
638	chr5	34071492	34071750	+	intron (uc012dut.1, intron 3 of 16)	intron (NM_001205270, intron 4 of 17)	6666	uc012dut.1	Fgfr3	fibroblast growth factor receptor 3 isoform 3	6.27	16.95	21.49	15.68	0.53	1.91	0	1.92	4.15	3.05	0.51	3.24	3.94
639	chr5	36883672	36883890	+	intron (uc008xev.1, intron 4 of 14)	intron (NM_133910, intron 3 of 13)	45094	uc008xev.1	Tbc1d14	TBC1 domain family member 14 isoform a	5.79	13.42	18	6.27	3.17	1.43	0	3.36	3.23	3.05	0	3.24	2.19
640	chr5	45841422	45841950	+	promoter-TSS (uc008xix.2)	promoter-TSS (NM_024236)	-218	uc008xix.2	Qdpr	dihydropteridine reductase	10.13	24.72	24.39	18.19	4.23	6.22	1.67	5.28	9.23	3.05	1.02	1.33	3.07
641	chr5	76958242	76958460	+	promoter-TSS (uc008xuz.1)	promoter-TSS (NM_027270)	3	uc008xuz.1	Exoc1	exocyst complex component 1	5.79	16.95	18.58	20.07	1.59	2.39	0.83	0.96	3.69	0.61	1.02	3.43	2.63
642	chr5	101227552	101227810	+	promoter-TSS (uc008yib.1)	promoter-TSS (NM_026826)	-62	uc008yhz.1	Helq	helicase POLQ-like	6.76	5.65	11.61	15.05	2.11	0.48	1.67	0.96	1.38	0	0	1.52	2.19
643	chr5	104762062	104762420	+	intron (uc008ykh.2, intron 2 of 2)	intron (NM_053172, intron 2 of 2)	7893	uc008ykh.2	Mepe	matrix extracellular phosphoglycoprotein with	6.76	9.18	18	12.54	1.06	0.48	0.83	0	0.92	1.22	0	3.81	4.38
644	chr5	109103752	109103970	+	intron (uc008yoz.2, intron 1 of 2)	intron (NM_174870, intron 1 of 2)	807	uc008yoz.2	Slc26a1	sulfate anion transporter 1	5.79	29.66	19.16	30.1	4.23	2.39	1.67	4.32	4.61	3.66	0.51	4.76	4.38
645	chr5	114632242	114632560	+	intron (uc008yzi.2, intron 1 of 51)	RSINE1|SINE|B4	16874	uc008yzi.2	Acacb	acetyl-Coenzyme A carboxylase beta	7.24	16.95	11.61	10.66	2.11	1.91	0.83	2.4	3.23	1.22	0.51	2.86	3.07
646	chr5	118694932	118695310	+	promoter-TSS (uc012ecl.1)	promoter-TSS (NM_172998)	-87	uc012ecl.1	Rnft2	RING finger and transmembrane domain-containing	6.27	15.54	34.26	41.39	3.17	3.83	0	6.24	5.07	2.44	0	2.1	1.31
647	chr5	123678052	123678350	+	promoter-TSS (uc008znk.1)	promoter-TSS (NM_026000)	2	uc008znk.1	Psmd9	26S proteasome non-ATPase regulatory subunit 9	6.76	14.12	8.13	10.66	1.59	0.48	0	0.48	0.46	1.22	0.51	2.48	2.63
648	chr5	124022852	124023170	+	promoter-TSS (uc008znz.2)	promoter-TSS (NM_029929)	13	uc008znz.2	Vps33a	vacuolar protein sorting-associated protein 33A	6.27	26.13	40.07	29.48	3.7	2.39	2.5	2.88	4.15	0.61	0	2.67	3.94
649	chr5	137435962	137436280	+	Intergenic	B3|SINE|B2	-1826	uc009abf.2	Fis1	mitochondrial fission 1 protein isoform 1	6.27	9.18	8.71	11.29	1.59	0	0.83	0.96	0	1.83	0	3.24	3.07
650	chr5	139848162	139848480	+	intron (uc009agk.1, intron 2 of 4)	intron (NM_028469, intron 2 of 4)	-2622	uc012efw.1	4930432F04Rik	Mus musculus adult male testis cDNA, RIKEN full-length enriched library, clone:4930432F04 product:hypothetical protein, full insert sequence.	6.27	10.59	15.1	4.39	2.11	1.91	0	1.44	3.23	1.22	0	0.95	2.19
651	chr5	140298022	140298350	+	Intergenic	Intergenic	4611	uc009ahg.1	Psmg3	proteasome assembly chaperone 3	6.27	16.95	18.58	10.03	6.34	0.96	0.83	3.36	5.54	3.05	0.51	2.48	4.38
652	chr5	142908142	142908371	+	intron (uc009aio.1, intron 1 of 8)	intron (NM_199068, intron 1 of 8)	30805	uc009aio.1	Foxk1	forkhead box protein K1	5.79	19.07	8.71	6.27	4.23	0.96	0	3.84	6.46	1.22	0.51	3.81	6.13
653	chr6	54129092	54129320	+	intron (uc009bzo.2, intron 2 of 12)	intron (NM_001163640, intron 2 of 12)	-28273	uc009bzp.1	AK020588	Mus musculus adult male urinary bladder cDNA, RIKEN full-length enriched library, clone:9530036M11 product:unclassifiable, full insert sequence.	5.79	8.47	6.97	3.76	0.53	0	0	0	1.38	0	0.51	2.1	3.07
654	chr6	88856732	88857060	+	intron (uc009cvy.1, intron 2 of 11)	intron (NM_011906, intron 2 of 11)	4651	uc009cvy.1	Tpra1	transmembrane protein adipocyte-associated 1	6.76	8.47	10.45	6.27	1.59	1.43	0	3.36	7.84	3.05	0.51	3.43	3.51
655	chr6	146219662	146219911	+	intron (uc009erw.1, intron 37 of 56)	intron (NM_010586, intron 36 of 55)	230648	uc009erw.1	Itpr2	inositol 1,4,5-trisphosphate receptor type 2	6.76	14.12	17.42	15.68	5.81	2.39	2.5	14.41	4.61	3.66	2.05	3.62	3.07
656	chr7	26612332	26612730	+	Intergenic	Intergenic	-10982	uc009fub.1	Cyp2s1	cytochrome P450 2S1	6.76	26.83	20.91	21.32	1.06	0.48	1.67	0.96	2.31	0.61	1.02	4.57	3.07
657	chr7	29824722	29824940	+	intron (uc009gao.1, intron 87 of 105)	MER91B|DNA|Tip100	-31793	uc009gaq.1	AK048019	Mus musculus 16 days embryo head cDNA, RIKEN full-length enriched library, clone:C130030J05 product:unclassifiable, full insert sequence.	5.79	24.01	12.78	16.31	1.59	0.48	0.83	1.92	0.92	0	0.51	3.05	0.88
658	chr7	35861622	35861910	+	Intergenic	Intergenic	-20181	uc009gjk.1	Cebpg	CCAAT/enhancer-binding protein gamma	6.27	14.12	20.33	11.29	0	0.48	0	0	0.92	1.22	0.51	2.48	3.07
659	chr7	56100612	56100940	+	intron (uc009hay.2, intron 1 of 5)	intron (NM_001198841, intron 1 of 5)	2645	uc009hay.2	Csrp3	cysteine and glycine-rich protein 3	6.27	17.65	16.84	16.31	0.53	2.39	0.83	0.96	1.38	1.83	1.54	3.62	3.94
660	chr7	59722642	59722840	+	Intergenic	B3|SINE|B2	-439422	uc009hcp.1	DQ725791	DQ725791	5.79	9.89	8.13	5.64	0	0	0	0.96	2.31	0.61	0	3.05	3.51
661	chr7	108503022	108503270	+	intron (uc009iok.1, intron 1 of 33)	intron (NM_001040111, intron 1 of 33)	6563	uc009iok.1	Arap1	arf-GAP with Rho-GAP domain, ANK repeat and PH	6.27	9.89	12.2	14.43	1.59	1.43	0.83	1.44	3.23	0	0	1.9	2.19
662	chr7	117161582	117161800	+	promoter-TSS (uc009jeu.1)	promoter-TSS (NM_181517)	-248	uc009jeu.1	Ipo7	importin-7	5.79	26.13	30.78	19.44	1.06	1.91	0	1.92	2.31	0.61	0	1.9	0.88
663	chr7	134621312	134621850	+	Intergenic	Intergenic	6453	uc009jvp.1	Prr14	proline-rich protein 14	8.2	17.65	19.16	7.53	2.11	3.35	1.67	0.48	4.61	1.22	0.51	3.62	5.7
664	chr8	11477752	11477990	+	promoter-TSS (uc009kve.1)	intron (NM_011227, intron 1 of 1)	-58	uc009kve.1	BC030398	Mus musculus 2 days pregnant adult female oviduct cDNA, RIKEN full-length enriched library, clone:E230013L22 product:unclassifiable, full insert sequence.	6.27	19.77	12.2	16.93	0.53	0.96	0	0.48	2.77	0	0	3.24	2.19
665	chr8	88000902	88001280	+	Intergenic	Intergenic	-15425	uc009mpy.1	Gpt2	alanine aminotransferase 2	6.76	12.71	6.97	14.43	3.17	1.43	0.83	1.44	5.07	1.22	0	5.33	3.51
666	chr8	119841462	119841740	+	intron (uc012gln.1, intron 1 of 20)	intron (NM_001163262, intron 1 of 20)	60682	uc012gln.1	4933407C03Rik	C-Maf-inducing protein isoform 1	6.27	7.77	10.45	6.9	1.06	0.96	0.83	0.96	1.85	0.61	0	2.48	2.19
667	chr8	124109212	124109491	+	Intergenic	CpG	-5017	uc009nrw.1	Map1lc3b	microtubule-associated proteins 1A/1B light	7.24	21.18	15.1	14.43	2.11	3.35	1.67	0.96	3.69	0	0	1.33	0
668	chr8	127925282	127925610	+	Intergenic	Intergenic	91287	uc009nye.1	Sipa1l2	signal-induced proliferation-associated 1-like	7.24	17.65	11.03	5.64	0.53	0.96	0	0.96	2.77	0	0	3.81	4.82
669	chr9	36575432	36575670	+	promoter-TSS (uc009otz.1)	promoter-TSS (NM_008408)	79	uc009otz.1	AK018988	Mus musculus adult male testis cDNA, RIKEN full-length enriched library, clone:1700112N04 product:unclassifiable, full insert sequence.	6.27	19.07	24.97	20.07	0.53	1.43	0.83	0	0.92	0	0.51	2.86	2.63
670	chr9	42558282	42558680	+	intron (uc009paz.2, intron 3 of 20)	intron (NM_175481, intron 3 of 20)	193973	uc009paz.2	Grik4	glutamate receptor, ionotropic kainate 4	6.76	9.18	11.03	16.31	2.64	1.43	2.5	0.96	2.77	2.44	0	3.05	3.51
671	chr9	63033182	63033380	+	intron (uc009qaw.1, intron 21 of 21)	intron (NM_011840, intron 21 of 21)	-38494	uc009qat.2	Skor1	SKI family transcriptional corepressor 1 isoform	5.79	16.95	14.52	12.54	1.59	0.96	2.5	0.48	3.69	0.61	0.51	2.67	1.75
672	chr9	64869532	64869800	+	promoter-TSS (uc009qcp.2)	promoter-TSS (NM_021345)	-142	uc009qcp.2	Ptplad1	3-hydroxyacyl-CoA dehydratase 3	6.27	2.82	12.2	10.03	2.64	0.48	0.83	1.44	2.31	1.22	0	1.71	1.31
673	chr9	66545532	66545860	+	Intergenic	MER91C|DNA|Tip100	-15797	uc009qfc.2	Car12	carbonic anhydrase 12 precursor	8.69	29.66	24.39	16.93	6.87	3.35	1.67	5.76	10.15	7.32	0.51	6.67	7.01
674	chr9	107572582	107572890	+	Intergenic	Intergenic	-3006	uc009rmo.2	Slc38a3	sodium-coupled neutral amino acid transporter 3	6.27	13.42	17.42	7.53	12.16	3.83	0	11.05	9.23	4.27	0	2.29	3.07
675	chr9	107998352	107998590	+	3' UTR (uc009rov.1, exon 12 of 12)	3' UTR (NM_007567, exon 12 of 12)	-1660	uc009rot.2	Apeh	acylamino-acid-releasing enzyme	6.27	17.65	8.71	6.9	2.11	1.43	0.83	1.44	2.31	1.22	0	4.38	5.26
676	chr9	109887952	109888270	+	intron (uc009rsz.2, intron 2 of 18)	intron (NM_001205330, intron 2 of 18)	53833	uc009rsz.2	Mtap4	microtubule-associated protein 4	7.72	12.71	9.87	10.66	0.53	0.48	0.83	1.44	2.77	1.83	0	3.05	5.26
677	chrX	7182412	7182670	+	promoter-TSS (uc009sln.1)	promoter-TSS (NM_138603)	5	uc009sln.1	Ccdc22	coiled-coil domain-containing protein 22	6.27	21.18	20.91	17.56	0.53	0	0	1.44	1.38	0	0	1.9	0
678	chr1	34496462	34496710	+	promoter-TSS (uc007aor.2)	promoter-TSS (NM_178601)	-69	uc011wja.1	Ccdc115	coiled-coil domain-containing protein 115	6.27	9.89	15.68	10.66	0.53	1.91	0	0	0.92	0.61	0	1.33	3.51
679	chr1	52806932	52807120	+	Intergenic	Intergenic	-22864	uc007ayl.2	Mfsd6	major facilitator superfamily domain-containing	5.31	12.71	10.45	10.03	3.17	0.96	0.83	1.92	4.61	3.05	0	2.86	3.07
680	chr1	72889202	72889440	+	intron (uc007bkw.1, intron 1 of 3)	intron (NM_008342, intron 1 of 3)	18244	uc007bkw.1	Igfbp2	insulin-like growth factor-binding protein 2	5.79	16.24	14.52	12.54	2.64	2.87	0.83	2.88	3.23	1.22	0	2.29	5.26
681	chr1	74382112	74382430	+	intron (uc007blt.1, intron 2 of 9)	MIRb|SINE|MIR	-26411	uc007blx.1	Gm216	hypothetical protein LOC241112	6.27	11.3	6.97	4.39	1.06	0.96	0	0.96	2.31	1.22	1.02	4.19	5.7
682	chr1	169676922	169677330	+	intron (uc007dlc.1, intron 2 of 7)	intron (NM_033652, intron 2 of 7)	57437	uc007dlc.1	Lmx1a	LIM homeobox transcription factor 1-alpha	7.72	16.24	16.26	14.43	2.64	2.87	0	0.96	4.61	0.61	0.51	3.05	4.82
683	chr1	172691852	172692050	+	intron (uc007dmj.1, intron 14 of 15)	L1M2|LINE|L1	105951	uc007dmj.1	Atf6	cyclic AMP-dependent transcription factor ATF-6	5.31	12	13.36	13.8	1.06	2.39	1.67	0	1.38	0.61	0	0.76	2.63
684	chr10	33848232	33848670	+	promoter-TSS (uc007eur.2)	promoter-TSS (NM_175449)	-673	uc007eur.2	Fam26f	hypothetical protein LOC215900	7.72	17.65	13.94	11.29	1.06	0.96	2.5	0.48	0	0	1.02	3.43	1.75
685	chr10	67704002	67704220	+	intron (uc007fmh.1, intron 3 of 9)	intron (NM_023598, intron 3 of 9)	37363	uc007fmh.1	Arid5b	AT-rich interactive domain-containing protein	5.31	6.36	4.65	8.78	1.06	0.48	0	0.48	1.38	0.61	0	2.67	3.07
686	chr10	69379522	69379860	+	intron (uc007fmx.1, intron 23 of 42)	intron (NM_170689, intron 23 of 41)	-89266	uc007fno.1	AK046981	Mus musculus 10 days neonate cerebellum cDNA, RIKEN full-length enriched library, clone:B930009B17 product:unclassifiable, full insert sequence.	6.27	16.24	27.3	10.03	0	0.48	1.67	0.48	2.31	1.22	0.51	2.86	2.19
687	chr10	74594462	74594720	+	intron (uc007fqb.2, intron 4 of 22)	intron (NM_001081412, intron 4 of 22)	70950	uc007fqb.2	Bcr	breakpoint cluster region protein	6.27	11.3	15.68	15.68	4.23	1.91	0.83	6.72	5.54	3.05	0	2.86	5.7
688	chr10	75355772	75356090	+	promoter-TSS (uc007ftj.1)	promoter-TSS (NM_024440)	-212	uc007ftj.1	Derl3	derlin-3	7.24	14.12	19.75	15.68	5.81	7.65	2.5	7.68	6.92	2.44	0.51	2.29	4.82
689	chr10	80630422	80630620	+	promoter-TSS (uc007ggc.2)	promoter-TSS (NM_021501)	-56	uc007ggc.2	Pias4	E3 SUMO-protein ligase PIAS4	5.31	20.48	31.94	35.12	1.06	0.96	0	0.96	0.46	0	0	1.14	0.44
690	chr10	89028092	89028320	+	Intergenic	Intergenic	55788	uc007gsk.2	Slc17a8	vesicular glutamate transporter 3	5.31	11.3	8.13	13.8	4.23	1.43	0.83	5.28	3.69	0	0.51	4	4.38
691	chr10	127323652	127323880	+	intron (uc007hkv.2, intron 2 of 3)	intron (NM_017473, intron 2 of 3)	2023	uc007hkv.2	Rdh7	retinol dehydrogenase 7	5.31	9.89	6.39	4.39	0	3.35	0	0.96	1.38	1.22	0	3.24	1.75
692	chr11	59622592	59622830	+	promoter-TSS (uc007jez.1)	promoter-TSS (NR_045686)	564	uc007jew.1	Flcn	folliculin	5.79	23.3	16.26	22.58	2.11	2.39	2.5	2.88	6.92	0.61	0.51	4.19	4.38
693	chr11	60230592	60230800	+	promoter-TSS (uc007jfv.2)	promoter-TSS (NM_145427)	49	uc007jfw.2	4933439F18Rik	hypothetical protein LOC66771	5.31	19.77	23.81	17.56	3.7	2.39	0	2.88	2.31	2.44	0	1.52	0.44
694	chr11	69231092	69231530	+	Intergenic	Intergenic	-4136	uc007jqe.1	Kdm6b	lysine-specific demethylase 6B	6.27	20.48	13.94	18.19	1.59	4.3	0.83	3.84	6	1.83	0	2.29	6.13
695	chr11	80196602	80196860	+	promoter-TSS (uc007klz.2)	promoter-TSS (NM_011751)	-50	uc007klz.2	Zfp207	zinc finger protein 207 isoform 1	5.79	16.95	20.91	26.34	1.06	0.96	0	1.92	1.85	0.61	0	1.71	2.19
696	chr11	84632932	84633200	+	promoter-TSS (uc007kqr.1)	promoter-TSS (NM_145433)	-49	uc007kqr.1	Mrm1	rRNA methyltransferase 1, mitochondrial	5.79	9.18	12.78	15.68	1.06	0.48	0	2.4	2.31	0.61	0	0.57	2.63
697	chr11	89858242	89858610	+	intron (uc007kwl.1, intron 1 of 5)	intron (NM_008796, intron 1 of 5)	5782	uc007kwl.1	Pctp	phosphatidylcholine transfer protein	5.79	15.54	15.1	15.05	1.06	1.43	0	3.84	2.31	0.61	0	4.19	2.63
698	chr11	95937202	95937560	+	promoter-TSS (uc007lbg.2)	promoter-TSS (NM_007506)	-373	uc007lbg.2	Atp5g1	ATP synthase lipid-binding protein,	5.79	10.59	9.87	7.53	1.06	1.43	0	2.88	2.31	0	0	2.29	3.51
699	chr11	102091402	102091610	+	promoter-TSS (uc007lqv.1)	promoter-TSS (NM_010412)	-20	uc007lqv.1	Hdac5	histone deacetylase 5 isoform 1	5.31	13.42	13.36	10.03	1.06	0.48	0	0.96	1.85	0	0	0.95	0.88
700	chr11	105915132	105915490	+	intron (uc007lxz.1, intron 6 of 6)	B1F2|SINE|Alu	11932	uc007lya.1	AK019365	Mus musculus adult male hippocampus cDNA, RIKEN full-length enriched library, clone:2900090F08 product:unclassifiable, full insert sequence.	6.27	9.18	7.55	10.66	1.06	0.96	0	1.44	3.69	0.61	0.51	2.86	5.7
701	chr11	106650082	106650401	+	promoter-TSS (uc007lzq.1)	promoter-TSS (NM_007840)	-325	uc007lzu.2	Ccdc45	coiled-coil domain-containing protein 45 isoform	7.24	23.3	20.33	16.31	0.53	0	0.83	0.96	1.38	2.44	0.51	2.67	3.94
702	chr11	109857052	109857350	+	promoter-TSS (uc007mdb.2)	promoter-TSS (NM_013851)	-71	uc007mdb.2	Abca8b	ATP-binding cassette sub-family A member 8-B	6.27	33.19	27.3	25.09	6.87	6.22	1.67	7.2	6	2.44	0	2.67	2.63
703	chr11	118263172	118263421	+	promoter-TSS (uc007moz.1)	promoter-TSS (NM_011150)	-51	uc007moz.1	Lgals3bp	galectin-3-binding protein precursor	5.79	16.24	11.03	6.9	1.06	2.39	0	2.88	3.69	1.22	0.51	3.81	3.07
704	chr11	119849752	119849950	+	intron (uc007mrj.2, intron 6 of 13)	intron (NM_130862, intron 6 of 13)	-26230	uc011yiv.1	Mir3065	Mus musculus microRNA 3065 (Mir3065), microRNA.	5.31	15.54	16.84	12.54	0.53	0.96	0	0	2.31	1.83	0	2.67	3.94
705	chr11	120350882	120351071	+	TTS (uc007mta.1)	TTS (NM_027204)	-2175	uc007mtb.2	Slc25a10	mitochondrial dicarboxylate carrier	5.31	10.59	8.13	11.92	1.06	3.35	0	2.4	2.77	3.05	0	2.48	2.63
706	chr12	34065142	34065440	+	Intergenic	Intergenic	-14428	uc007nit.2	Efcab10	EF-hand calcium-binding domain-containing	6.27	10.59	9.87	6.27	10.57	5.74	0.83	9.12	11.53	1.83	0	4	3.51
707	chr12	41285842	41286230	+	intron (uc007nlh.1, intron 1 of 52)	intron (NM_172803, intron 1 of 52)	113396	uc007nlh.1	Dock4	dedicator of cytokinesis protein 4	5.79	12.71	13.94	19.44	1.59	1.91	0	0.96	3.69	0	1.54	3.24	3.51
708	chr12	71063592	71063810	+	intron (uc007nsy.2, intron 14 of 14)	promoter-TSS (NR_036607)	24288	uc007nte.1	Sav1	protein salvador homolog 1	5.31	12	14.52	10.03	0	0.48	0	0.48	0.92	0.61	0	2.86	3.94
709	chr12	77532592	77532810	+	intron (uc011yob.1, intron 6 of 10)	intron (NM_001163103, intron 6 of 10)	-12783	uc007nyh.2	Gm10451	Mus musculus adult male epididymis cDNA, RIKEN full-length enriched library, clone:9230006H20 product:hypothetical protein, full insert sequence.	5.31	15.54	5.81	8.78	3.7	1.91	0.83	3.36	3.69	0.61	0	3.62	3.51
710	chr12	85441602	85441870	+	5' UTR (uc007oei.1, exon 1 of 3)	5' UTR (NM_172580, exon 1 of 3)	132	uc007oei.1	Acot6	acyl-coenzyme A thioesterase 6	5.79	9.89	10.45	10.66	0	0	0.83	0.48	1.38	1.22	0.51	3.43	3.51
711	chr12	85791442	85791630	+	promoter-TSS (uc007ofl.1)	promoter-TSS (NM_173756)	364	uc007ofk.1	Aldh6a1	methylmalonate-semialdehyde dehydrogenase	5.31	8.47	15.1	10.03	1.06	0.96	1.67	0.96	1.38	0.61	0	1.9	4.38
712	chr12	85792352	85792580	+	promoter-TSS (uc007ofk.1)	promoter-TSS (NM_134042)	8	uc007ofl.1	Lin52	protein lin-52 homolog	5.31	14.12	15.68	13.8	2.11	0.96	0	2.88	2.31	3.05	0	2.67	3.07
713	chr12	88259632	88259850	+	Intergenic	Intergenic	-28552	uc007oic.2	2310044G17Rik	hypothetical protein LOC217732	5.31	17.65	19.16	22.58	4.23	1.43	0	2.4	8.76	1.83	0.51	2.29	4.38
714	chr13	12350362	12350700	+	promoter-TSS (uc007plh.1)	promoter-TSS (NM_001081128)	-264	uc007plh.1	Mtr	methionine synthase	5.79	12	12.2	4.39	2.11	0	1.67	0.48	3.23	1.83	0	1.9	2.63
715	chr13	18809042	18809280	+	promoter-TSS (uc007pok.2)	promoter-TSS (NM_172120)	0	uc007pok.2	Vps41	vacuolar protein sorting-associated protein 41	5.79	24.01	18.58	22.58	1.06	0	0	0.48	1.38	0	0.51	2.86	1.75
716	chr13	24022422	24022630	+	Intergenic	Intergenic	3499	uc007pvi.1	Hist1h2ba	histone H2B type 1-A	5.31	9.18	4.65	4.39	0.53	0.96	0	0.48	2.31	0.61	0	2.29	0.88
717	chr13	29745352	29745570	+	intron (uc007pyn.1, intron 8 of 15)	MTC|LTR|MaLR	201996	uc007pyn.1	Cdkal1	CDK5 regulatory subunit-associated protein	5.31	19.07	18.58	16.93	0.53	0.48	0.83	0	1.38	1.22	0.51	2.1	6.57
718	chr13	98301262	98301500	+	Intergenic	RMER10A|LTR|ERVL	96456	uc011zdj.1	BC065997	Mus musculus cDNA clone IMAGE:30024827.	5.79	15.54	11.03	6.27	1.06	0.96	0.83	3.36	6.46	3.66	0	3.43	4.82
719	chr13	99725672	99725840	+	Intergenic	RMER10A|LTR|ERVL	28764	uc011zdm.1	1700024P04Rik	histone H2B subacrosomal variant	5.31	12.71	19.16	11.92	2.11	1.43	0.83	0.96	0.92	0.61	0.51	1.71	3.07
720	chr13	105076982	105077210	+	promoter-TSS (uc007rti.1)	promoter-TSS (NM_001081020)	-857	uc007rti.1	Adamts6	A disintegrin and metalloproteinase with	5.31	15.54	20.33	20.07	4.23	4.3	0	6.24	7.84	0	0	3.24	2.63
721	chr14	26307012	26307390	+	intron (uc007srn.1, intron 1 of 23)	intron (NM_183208, intron 1 of 23)	-26587	uc007srl.1	AK047978	Mus musculus 16 days embryo head cDNA, RIKEN full-length enriched library, clone:C130026E14 product:unclassifiable, full insert sequence.	6.27	16.24	15.1	11.92	3.7	2.87	0.83	3.84	6.92	3.05	0.51	4.57	5.26
722	chr14	30830042	30830310	+	intron (uc007sup.2, intron 1 of 7)	intron (NM_001136240, intron 1 of 7)	7990	uc007sup.2	Chdh	choline dehydrogenase, mitochondrial precursor	5.79	10.59	11.03	8.78	1.59	0.48	0	1.92	1.38	1.22	0	2.86	4.38
723	chr14	31425792	31426140	+	intron (uc007svh.2, intron 1 of 17)	intron (NM_011103, intron 1 of 17)	13428	uc007svh.2	Prkcd	protein kinase C delta type	5.79	4.24	7.55	10.66	0.53	0.96	0	0	0.46	0.61	0	1.71	1.75
724	chr14	52639332	52639510	+	TTS (uc007tnz.1)	promoter-TSS (NM_001253694)	987	uc007tnx.2	Zfp219	zinc finger protein 219	5.31	9.18	13.36	11.92	1.06	1.43	0.83	1.44	2.31	0	0	1.71	2.19
725	chr14	55634072	55634301	+	promoter-TSS (uc007txx.2)	promoter-TSS (NM_026890)	-105	uc007txx.2	Ngdn	neuroguidin	5.79	9.18	9.29	8.78	0	0.96	1.67	0.48	2.77	0	0	3.43	2.63
726	chr14	63379952	63380170	+	promoter-TSS (uc007ugp.1)	promoter-TSS (NM_008715)	-112	uc007ugp.1	Ints6	integrator complex subunit 6	5.31	19.77	15.1	18.82	1.59	0.96	0	2.88	0.92	0	0	1.71	0.44
727	chr14	66766442	66766750	+	intron (uc007ujx.1, intron 5 of 6)	intron (NM_144803, intron 5 of 6)	6799	uc007ujx.1	Chrna2	neuronal acetylcholine receptor subunit alpha-2	6.27	24.72	26.71	19.44	2.11	2.87	0.83	1.92	3.23	2.44	1.02	4.76	5.26
728	chr14	121308732	121308980	+	Intergenic	Intergenic	-1560	uc007uzz.1	Ipo5	importin-5	5.79	9.18	8.71	6.27	1.06	0.48	0	0.48	2.77	0.61	0	2.1	2.19
729	chr15	62087212	62087490	+	Intergenic	Intergenic	-36345	uc007vyp.1	H2afy2	RecName: Full=Core histone macro-H2A.2; Short=Histone macroH2A2; Short=mH2A2;	5.79	21.18	20.33	18.82	1.59	1.43	2.5	0	2.77	1.83	1.02	4.19	6.13
730	chr15	81311362	81311750	+	Intergenic	Intergenic	14810	uc007wwq.1	Rbx1	E3 ubiquitin-protein ligase RBX1	6.27	13.42	6.39	8.78	5.29	0.48	0	8.64	2.77	0.61	0	4	5.26
731	chr15	95686012	95686200	+	intron (uc007xju.1, intron 1 of 19)	intron (NM_001253813, intron 2 of 20)	-25603	uc007xjw.1	AK077350	Mus musculus adult male pituitary gland cDNA, RIKEN full-length enriched library, clone:5330434I02 product:unclassifiable, full insert sequence.	5.31	14.12	14.52	15.68	1.59	1.91	0	0.96	2.77	2.44	0	1.71	2.19
732	chr15	101904272	101904430	+	5' UTR (uc007xuk.2, exon 1 of 15)	5' UTR (NM_145625, exon 1 of 15)	147	uc007xuk.2	Eif4b	eukaryotic translation initiation factor 4B	5.31	11.3	14.52	11.92	0.53	1.43	0	0.96	1.38	0.61	0.51	0.76	2.19
733	chr16	30988302	30988650	+	intron (uc007yxa.2, intron 3 of 3)	ORR1D2|LTR|MaLR	93042	uc007yxa.2	AI480653	hypothetical protein LOC268880	6.27	18.36	17.42	18.19	8.46	4.3	0.83	10.56	10.15	4.88	0	4.76	3.51
734	chr16	31454292	31454481	+	intron (uc007yxi.2, intron 5 of 6)	intron (NM_175177, intron 5 of 6)	32003	uc007yxi.2	Bdh1	D-beta-hydroxybutyrate dehydrogenase,	5.31	19.77	11.03	15.05	0	0.48	1.67	0.96	1.38	1.22	0	2.67	2.19
735	chr16	43073452	43073690	+	Intergenic	Intergenic	117878	uc007zgb.1	BC002163	Mus musculus cDNA sequence BC002163, mRNA (cDNA clone IMAGE:3485964).	5.79	10.59	6.39	7.53	1.59	0.48	0.83	2.88	2.31	0	0.51	3.81	2.63
736	chr16	91441752	91441980	+	Intergenic	B3|SINE|B2	-23483	uc007zxm.1	AK038602	Mus musculus adult retina cDNA, RIKEN full-length enriched library, clone:A930006K02 product:unclassifiable, full insert sequence.	5.31	12.71	24.39	16.31	4.23	1.91	0.83	6.72	8.3	3.05	0	3.05	3.07
737	chr17	15568542	15568850	+	intron (uc008aoj.2, intron 10 of 10)	intron (NR_033586, intron 10 of 10)	35530	uc008aoj.2	Fam120b	constitutive coactivator of peroxisome	6.76	13.42	11.61	25.09	1.59	1.43	0.83	1.92	2.77	1.83	0.51	4	3.94
738	chr17	23810392	23810640	+	promoter-TSS (uc008asu.1)	promoter-TSS (NM_181821)	-59	uc008asu.1	Hcfc1r1	host cell factor C1 regulator 1	5.79	8.47	8.71	8.15	1.59	1.43	0	0.96	3.69	1.22	0	3.62	2.63
739	chr17	25015042	25015260	+	promoter-TSS (uc008ayn.1)	promoter-TSS (NM_008340)	-564	uc008ayn.1	Igfals	insulin-like growth factor-binding protein	5.31	11.3	15.68	15.05	4.76	1.43	2.5	2.4	4.61	0.61	0	1.9	1.75
740	chr17	29293982	29294200	+	3' UTR (uc008bsk.2, exon 21 of 21)	3' UTR (NM_153166, exon 21 of 21)	22090	uc008bsi.1	Rab44	ras-related protein Rab-44	5.31	19.77	14.52	16.31	2.11	5.26	0	3.36	4.61	0	0.51	2.29	5.26
741	chr17	32164642	32164870	+	intron (uc008bvs.2, intron 2 of 7)	intron (NM_028902, intron 2 of 7)	6697	uc008bvs.2	Hsf2bp	heat shock transcription factor 2 binding	5.31	11.3	5.23	5.64	0.53	0.48	0	0	0.92	1.83	0.51	1.9	3.07
742	chr17	46228462	46228690	+	Intergenic	(GA)n|Simple_repeat|Simple_repeat	-19377	uc008crs.1	Mrps18a	28S ribosomal protein S18a, mitochondrial	5.31	14.83	7.55	15.05	1.06	0.48	0	0.96	0.92	0	0	1.52	0.44
743	chr17	80394532	80394790	+	Intergenic	Intergenic	-13659	uc008dqi.1	AK153584	Mus musculus 3 days neonate thymus cDNA, RIKEN full-length enriched library, clone:A630005O20 product:unclassifiable, full insert sequence.	6.76	14.83	11.61	10.03	1.59	3.35	0.83	4.8	3.23	3.05	1.02	4.19	4.38
744	chr17	80563372	80563640	+	intron (uc008dqo.1, intron 4 of 6)	intron (NM_176963, intron 4 of 6)	36695	uc008dqo.1	Galm	aldose 1-epimerase	5.79	6.36	9.29	3.76	0.53	0	0.83	0	0.46	0	0	2.48	2.63
745	chr18	67483962	67484330	+	exon (uc012beg.1, exon 2 of 3)	non-coding (NR_033214, exon 2 of 4)	3718	uc012beg.1	B430212C06Rik	Mus musculus 4 days neonate male adipose cDNA, RIKEN full-length enriched library, clone:B430212C06 product:hypothetical protein, full insert sequence.	6.76	29.66	18	23.21	1.06	2.87	2.5	0.96	2.31	0.61	1.54	4.95	6.13
746	chr19	4315322	4315600	+	TTS (uc008fzw.1)	TTS (NM_001001984)	-9506	uc008fzu.1	Adrbk1	beta-adrenergic receptor kinase 1	5.79	9.18	2.9	7.53	0	0.96	0	0.48	1.38	0	0	4.38	3.51
747	chr19	4717362	4717550	+	intron (uc008gan.1, intron 1 of 36)	intron (NM_021287, intron 1 of 36)	6233	uc008gan.1	Spnb3	spectrin beta chain, brain 2	5.31	5.65	5.23	5.02	1.59	1.43	0	0	1.85	3.05	0.51	2.29	2.19
748	chr19	25482422	25482770	+	intron (uc008hbf.1, intron 4 of 13)	intron (NM_181404, intron 4 of 13)	-97600	uc012bju.1	Dmrt1	doublesex- and mab-3-related transcription	6.76	17.65	12.2	17.56	1.06	2.39	0	0	1.38	0	0	3.43	2.63
749	chr19	41068632	41068980	+	5' UTR (uc008hll.1, exon 1 of 17)	5' UTR (NM_008528, exon 1 of 17)	219	uc008hll.1	Blnk	B-cell linker protein	6.76	15.54	10.45	5.64	1.06	0.48	0	1.44	0.92	0	0	3.43	5.26
750	chr19	57434942	57435160	+	promoter-TSS (uc008iac.2)	promoter-TSS (NM_145505)	214	uc008iab.1	AK045643	Mus musculus 10 days neonate cortex cDNA, RIKEN full-length enriched library, clone:A830046I07 product:unclassifiable, full insert sequence.	5.31	6.36	5.81	5.64	3.7	1.91	1.67	3.84	4.61	1.22	0	3.05	1.31
751	chr2	5590772	5591050	+	intron (uc008ifp.1, intron 1 of 10)	intron (NM_177343, intron 1 of 10)	44799	uc008ifp.1	Camk1d	calcium/calmodulin-dependent protein kinase type	5.79	12	12.78	7.53	3.17	1.91	0.83	1.44	3.23	1.22	0	1.9	3.07
752	chr2	20626842	20627070	+	intron (uc008imm.1, intron 4 of 21)	intron (NM_029895, intron 4 of 18)	262392	uc012brl.1	Arhgap21	rho GTPase-activating protein 21 isoform 1	5.31	12.71	11.03	8.15	3.17	3.83	0	3.36	2.77	1.22	0	2.86	3.51
753	chr2	21180762	21180970	+	Intergenic	Intergenic	53515	uc008inb.1	Thnsl1	threonine synthase-like 1 isoform a	5.31	27.54	18.58	19.44	1.06	0.48	0.83	0.48	0.92	1.83	1.02	3.62	2.63
754	chr2	30264992	30265360	+	intron (uc008jcl.1, intron 3 of 13)	intron (NM_007760, intron 3 of 13)	6092	uc008jcl.1	Crat	carnitine O-acetyltransferase	7.24	20.48	12.78	13.8	4.23	1.91	1.67	3.36	12.45	2.44	0.51	4.19	6.13
755	chr2	30555412	30555640	+	Intergenic	MLT1J|LTR|MaLR	17037	uc008jcq.1	AK138941	Mus musculus adult male aorta and vein cDNA, RIKEN full-length enriched library, clone:A530052B19 product:hypothetical protein, full insert sequence.	5.31	19.77	15.1	10.03	1.06	0	1.67	0	1.85	1.22	1.02	3.62	3.94
756	chr2	59086952	59087270	+	intron (uc008jtc.1, intron 2 of 21)	L1MA5|LINE|L1	88204	uc008jtc.1	Pkp4	plakophilin-4 isoform 1	6.27	9.89	11.03	8.78	2.11	3.83	1.67	4.32	5.54	4.88	2.05	4	3.94
757	chr2	62221292	62221530	+	intron (uc008jvg.2, intron 5 of 25)	intron (NM_010074, intron 5 of 25)	28877	uc008jvg.2	Dpp4	dipeptidyl peptidase 4 isoform 1	5.79	11.3	7.55	4.39	1.59	1.43	0	0	0.92	0	0.51	2.1	3.94
758	chr2	102585682	102585960	+	intron (uc008lic.1, intron 1 of 1)	intron (NM_001077514, intron 5 of 10)	1051	uc008lic.1	AK018918	Mus musculus adult male testis cDNA, RIKEN full-length enriched library, clone:4933426I16 product:solute carrier family 1, member 2, full insert sequence.	5.79	14.12	11.03	10.66	0.53	0.96	0.83	0.48	0.46	0	0.51	4.19	1.75
759	chr2	115846842	115847140	+	intron (uc008lqy.2, intron 7 of 11)	intron (NM_001159568, intron 7 of 11)	43803	uc008lqy.2	Meis2	homeobox protein Meis2 isoform 4	5.79	10.59	11.03	10.66	0.53	0.96	0	0	0.46	0	0	2.67	1.75
760	chr2	130753852	130754260	+	intron (uc008mkc.1, intron 1 of 28)	MTD-int|LTR|MaLR	21824	uc008mkc.1	Atrn	attractin precursor	5.79	14.83	11.61	11.29	4.23	4.3	0.83	2.4	8.76	2.44	0.51	4.57	4.38
761	chr2	136778102	136778380	+	intron (uc008mow.1, intron 2 of 7)	intron (NM_001038641, intron 2 of 7)	60242	uc008mow.1	2210009G21Rik	hypothetical protein LOC74243 isoform 1	5.79	11.3	12.78	11.92	1.06	0	0.83	0.96	0.46	0	0.51	2.86	3.07
762	chr2	163400952	163401240	+	Intergenic	Intergenic	-26954	uc008nte.1	Ttpal	alpha-tocopherol transfer protein-like	6.27	15.54	8.13	8.15	1.06	2.87	0	2.4	4.61	2.44	0	2.67	1.31
763	chr2	180778262	180778550	+	Intergenic	MIR|SINE|MIR	-4524	uc008okq.1	Chrna4	neuronal acetylcholine receptor subunit alpha-4	6.27	13.42	11.03	10.03	0.53	0.96	3.34	2.4	2.77	1.83	0.51	3.43	4.38
764	chr3	35899552	35899760	+	promoter-TSS (uc008oyy.2)	promoter-TSS (NM_023644)	-56	uc008oyy.2	Mccc1	methylcrotonoyl-CoA carboxylase subunit alpha,	5.31	12.71	17.42	14.43	0.53	0.48	0.83	0.96	1.85	0	0.51	1.71	1.75
765	chr3	83703592	83703800	+	intron (uc008ppp.1, intron 33 of 34)	intron (NM_172681, intron 33 of 34)	-58166	uc008ppn.2	Tlr2	toll-like receptor 2 precursor	5.31	18.36	15.1	11.92	1.06	1.91	0	3.36	10.15	0.61	0	3.81	4.82
766	chr3	83842962	83843320	+	intron (uc008ppp.1, intron 2 of 34)	intron (NM_172681, intron 2 of 34)	942	uc008ppp.1	D930015E06Rik	transmembrane protein 131-like precursor	5.79	16.95	20.91	11.92	7.4	3.35	0	9.12	5.54	6.1	0	1.71	2.19
767	chr3	85775642	85775880	+	intron (uc008pqy.1, intron 1 of 3)	Intergenic	432	uc008pqy.1	SH3d19	Mus musculus cDNA, clone:Y0G0112J21, strand:unspecified.	5.79	12.71	18.58	22.58	1.59	0.96	0	0.48	1.38	0.61	0	2.29	2.19
768	chr3	89077622	89077880	+	intron (uc008pyo.2, intron 2 of 4)	RSINE1|SINE|B4	-3259	uc008pyn.2	Slc50a1	RAG1-activating protein 1	5.79	17.65	18	15.05	1.06	1.43	0.83	0	1.85	1.22	0	2.86	1.31
769	chr3	89109552	89109830	+	Intergenic	Intergenic	-9670	uc008pyr.1	AK140090	Mus musculus adult male corpora quadrigemina cDNA, RIKEN full-length enriched library, clone:B230209I18 product:hypothetical protein, full insert sequence.	5.79	9.18	13.36	10.03	1.59	0.96	0	0.48	2.31	1.83	0.51	3.62	8.76
770	chr3	93383362	93383580	+	Intergenic	MIRb|SINE|MIR	24432	uc008qfk.1	S100a10	protein S100-A10	5.31	14.12	15.1	11.92	2.11	0.96	1.67	1.44	2.77	1.83	0	3.05	4.38
771	chr3	122194952	122195250	+	intron (uc008req.2, intron 3 of 11)	intron (NM_013867, intron 3 of 11)	72403	uc008req.2	Bcar3	breast cancer anti-estrogen resistance protein	5.79	26.83	12.78	17.56	0.53	0.48	0.83	2.4	2.77	0	0.51	3.24	4.38
772	chr3	145909462	145909760	+	intron (uc008rra.2, intron 2 of 2)	intron (NM_022983, intron 2 of 2)	25686	uc008rra.2	Lpar3	lysophosphatidic acid receptor 3	5.79	12.71	8.71	7.53	1.59	0	0.83	1.92	5.07	1.83	0.51	2.86	5.26
773	chr3	146267662	146267950	+	intron (uc008rrp.1, intron 1 of 7)	intron (NM_009474, intron 1 of 7)	7693	uc008rrp.1	Uox	uricase	5.79	12.71	6.97	8.78	1.59	0.96	0	0.96	6.92	0.61	0.51	4.38	5.7
774	chr4	8639432	8639720	+	intron (uc008rya.1, intron 1 of 37)	MLT1H|LTR|MaLR	21508	uc008rya.1	Chd7	chromodomain-helicase-DNA-binding protein 7	5.79	12	10.45	5.64	4.23	0.48	1.67	2.88	1.85	2.44	1.02	5.14	5.26
775	chr4	41222352	41222600	+	promoter-TSS (uc008sik.1)	promoter-TSS (NM_026872)	-308	uc008sik.1	Ubap2	ubiquitin-associated protein 2	5.79	19.77	13.94	18.82	1.06	1.91	0.83	1.44	1.85	1.22	0.51	2.86	2.63
776	chr4	53172742	53173020	+	promoter-TSS (uc008swu.1)	promoter-TSS (NM_013454)	-114	uc008swu.1	Abca1	ATP-binding cassette sub-family A member 1	5.79	4.24	8.71	6.9	3.7	2.39	1.67	2.4	4.15	0.61	0	0.57	2.19
777	chr4	57127792	57128020	+	intron (uc008sxz.2, intron 1 of 15)	intron (NM_019427, intron 1 of 15)	28122	uc008sxz.2	Epb4.1l4b	band 4.1-like protein 4B	5.79	10.59	8.13	15.05	1.59	2.39	2.5	1.44	1.38	0.61	0	1.52	5.7
778	chr4	59819492	59819760	+	intron (uc008tae.1, intron 1 of 8)	intron (NM_172468, intron 1 of 8)	1104	uc008tae.1	Snx30	sorting nexin-30	5.79	13.42	18.58	10.03	0	0	0.83	0.48	0.46	0.61	0.51	1.33	2.63
779	chr4	63404822	63405200	+	intron (uc008thc.2, intron 1 of 3)	intron (NM_177371, intron 1 of 3)	1136	uc008thc.2	Tnfsf15	tumor necrosis factor ligand superfamily member	5.79	12.71	13.94	10.03	4.23	8.13	0.83	3.36	5.07	3.66	0	5.91	6.13
780	chr4	95052242	95052480	+	Intergenic	RLTR42-int|LTR|ERVK	101723	uc008tsu.1	AK157456	Mus musculus activated spleen cDNA, RIKEN full-length enriched library, clone:F830217E06 product:unclassifiable, full insert sequence.	5.79	21.89	19.16	19.44	1.59	1.43	0	0	1.38	0	0	3.43	4.82
781	chr4	106739432	106739680	+	promoter-TSS (uc008tza.2)	promoter-TSS (NM_025500)	-85	uc008tza.2	Mrpl37	39S ribosomal protein L37, mitochondrial	5.79	7.06	9.87	6.27	1.59	0.96	1.67	2.4	4.15	0.61	0.51	2.67	3.51
782	chr4	117670222	117670470	+	intron (uc008ujk.2, intron 5 of 11)	intron (NM_001161774, intron 5 of 11)	-67978	uc008ujh.1	Artn	artemin precursor	5.79	16.24	9.29	12.54	2.11	1.91	0.83	7.68	5.07	1.83	0	2.29	3.51
783	chr4	120887642	120887830	+	Intergenic	CpG	-26597	uc008uoa.1	Rlf	zinc finger protein Rlf	5.31	9.18	13.36	6.27	1.06	2.87	0	2.4	2.77	1.22	0	0.76	0
784	chr4	133115812	133116110	+	Intergenic	Intergenic	6656	uc008vcz.1	Nr0b2	nuclear receptor subfamily 0 group B member 2	5.79	17.65	19.16	21.95	5.81	2.87	1.67	7.68	6.46	1.22	0	3.05	4.82
785	chr4	135071232	135071540	+	intron (uc008vgq.1, intron 4 of 8)	intron (NM_030189, intron 4 of 8)	19484	uc008vgq.1	4930555I21Rik	hypothetical protein LOC78806	5.79	9.89	6.39	6.9	2.64	0.96	0	0	2.77	4.27	0.51	2.29	3.07
786	chr4	149173902	149174190	+	Intergenic	B4A|SINE|B4	-25670	uc008vxe.1	Slc25a33	solute carrier family 25 member 33	6.76	11.3	11.03	9.41	4.23	0.96	0	1.92	5.07	2.44	0	2.29	3.94
787	chr4	150246282	150246710	+	Intergenic	Intergenic	17296	uc008vxy.1	Errfi1	ERBB receptor feedback inhibitor 1	6.76	9.89	9.87	10.03	3.17	2.39	1.67	3.84	2.31	0.61	0	4.76	4.82
788	chr4	155367132	155367370	+	promoter-TSS (uc008wfq.1)	promoter-TSS (NM_080445)	228	uc008wfs.1	Sdf4	45 kDa calcium-binding protein precursor	5.79	12	8.71	14.43	1.59	2.39	0	0.48	3.23	0.61	0.51	1.71	3.07
789	chr5	28118442	28118661	+	promoter-TSS (uc008wtr.1)	promoter-TSS (NM_018878)	-672	uc008wtr.1	Paxip1	PAX-interacting protein 1	5.31	10.59	13.36	12.54	1.59	0	1.67	0.96	0.92	0	0	2.67	1.75
790	chr5	53439332	53439520	+	exon (uc008xkz.1, exon 2 of 2)	Intergenic	1000	uc008xkz.1	AK087045	Mus musculus 0 day neonate lung cDNA, RIKEN full-length enriched library, clone:E030022I03 product:unclassifiable, full insert sequence.	5.31	14.83	11.61	17.56	0	0.48	0	0	2.31	0.61	0	1.9	3.94
791	chr5	64736342	64736840	+	exon (uc008xml.1, exon 19 of 20)	exon (NM_019636, exon 19 of 20)	122590	uc008xmo.1	AK006413	Mus musculus adult male testis cDNA, RIKEN full-length enriched library, clone:1700027F09 product:unclassifiable, full insert sequence.	6.76	24.01	22.07	25.71	2.64	3.35	0	2.4	4.15	3.05	0.51	3.43	3.51
792	chr5	91629502	91629720	+	Intergenic	Intergenic	60970	uc008ybt.1	Areg	amphiregulin preproprotein	5.31	12.71	8.13	13.8	6.34	1.91	1.67	2.88	1.85	1.83	0.51	4.76	3.07
793	chr5	100986062	100986260	+	intron (uc008yht.1, intron 3 of 4)	intron (NM_139198, intron 3 of 4)	15063	uc008yht.1	Plac8	placenta-specific gene 8 protein	5.31	23.3	12.78	11.29	0.53	1.91	0	0.48	2.31	0.61	0	3.05	2.19
794	chr5	106171702	106172000	+	intron (uc008ylh.2, intron 2 of 2)	intron (NM_178701, intron 2 of 2)	42022	uc008ylh.2	Lrrc8d	leucine-rich repeat-containing protein 8D	6.27	16.24	24.39	18.82	1.06	1.43	1.67	1.44	4.15	4.27	0	3.24	4.82
795	chr5	108309782	108310100	+	Intergenic	Intergenic	-5815	uc008ynb.1	Evi5	ecotropic viral integration site 5 protein	7.72	24.72	17.42	16.93	3.7	3.83	0.83	1.92	4.61	1.83	0.51	6.29	5.26
796	chr5	129513422	129513620	+	intron (uc008zso.2, intron 1 of 10)	intron (NM_007941, intron 1 of 10)	918	uc008zso.2	Stx2	syntaxin-2	5.31	11.3	8.71	8.15	1.06	0.48	0	0.48	0.92	0	0	2.67	0.88
797	chr5	137505982	137506210	+	promoter-TSS (uc009abl.1)	promoter-TSS (NM_001039385)	-34	uc009abl.1	Vgf	VGF nerve growth factor inducible	5.31	8.47	12.78	8.15	0	0.48	0	0.48	1.38	0.61	0	0.57	1.31
798	chr5	138227932	138228160	+	promoter-TSS (uc009ady.1)	promoter-TSS (NM_144913)	-117	uc009ady.1	Mepce	7SK snRNA methylphosphate capping enzyme	5.31	16.95	29.04	21.32	7.93	8.13	0	6.72	15.68	6.71	0	1.33	2.63
799	chr5	138612972	138613230	+	promoter-TSS (uc009aev.2)	promoter-TSS (NM_008568)	-11	uc009aeu.1	Mcm7	DNA replication licensing factor MCM7	5.79	11.3	8.71	15.05	0	0.48	0.83	0	0	1.22	0	1.71	1.31
800	chr5	138696752	138697060	+	5' UTR (uc009afd.2, exon 1 of 4)	5' UTR (NM_001081108, exon 1 of 4)	196	uc009afd.2	0910001L09Rik	hypothetical protein LOC66096	5.79	30.36	26.13	18.19	3.7	3.35	0.83	9.12	3.69	2.44	0	3.43	2.63
801	chr5	141288762	141289030	+	intron (uc009aih.1, intron 1 of 3)	L1MC2|LINE|L1	17489	uc009aih.1	Gna12	guanine nucleotide-binding protein subunit	5.79	7.06	8.13	6.27	4.23	0.48	0.83	2.4	1.85	1.22	0	5.33	4.82
802	chr5	149806682	149807070	+	promoter-TSS (uc009aoz.1)	Intergenic	-85	uc009aoz.1	AK036974	Mus musculus 13 days embryo forelimb cDNA, RIKEN full-length enriched library, clone:5930430L01 product:unclassifiable, full insert sequence.	6.27	24.72	30.78	36.38	23.78	19.13	0.83	36.5	28.6	15.25	0	5.91	3.51
803	chr6	33010162	33010460	+	promoter-TSS (uc009bgo.1)	promoter-TSS (NM_025336)	-159	uc009bgo.1	Chchd3	coiled-coil-helix-coiled-coil-helix	7.72	19.77	22.65	17.56	0.53	1.43	1.67	2.4	4.61	1.22	0.51	2.86	3.07
804	chr6	58683822	58684150	+	Intergenic	Intergenic	-99708	uc009cdf.1	Herc3	hect domain and RLD 3	6.76	16.95	2.32	7.53	1.06	0.48	0.83	2.88	2.31	0	0.51	4.57	3.51
805	chr6	70824522	70824740	+	intron (uc009cgb.1, intron 2 of 16)	intron (NM_010121, intron 2 of 16)	30110	uc009cgb.1	Eif2ak3	eukaryotic translation initiation factor 2-alpha	5.31	2.82	2.9	0	2.11	0.48	0	2.4	0.92	0.61	0	3.24	4.38
806	chr6	71186502	71186810	+	intron (uc009cgj.2, intron 4 of 9)	LTR33|LTR|ERVL	25619	uc009cgj.2	Smyd1	SET and MYND domain-containing protein 1 isoform	6.76	23.3	22.07	23.83	4.76	4.78	0.83	4.32	11.53	4.27	1.02	2.67	4.38
807	chr6	92191282	92191460	+	TTS (uc009cyw.1)	TTS (NM_009426)	3271	uc009cyw.1	Trh	prothyroliberin	5.31	14.12	13.36	12.54	0	0	0	0	0	0	0	2.29	2.19
808	chr6	113377412	113377630	+	intron (uc009dgb.1, intron 5 of 5)	B3A|SINE|B2	-8187	uc009dfy.2	Rpusd3	RNA pseudouridylate synthase domain-containing	5.31	20.48	17.42	18.82	3.7	2.87	0	2.4	3.23	1.83	0	3.24	4.38
809	chr7	16985352	16985690	+	Intergenic	CpG	-1024	uc012fah.1	Zc3h4	zinc finger CCCH domain-containing protein 4	5.79	17.65	24.97	25.09	0.53	2.87	0.83	1.92	1.85	1.83	0	1.52	3.07
810	chr7	17200782	17200991	+	promoter-TSS (uc009fhw.1)	promoter-TSS (NM_172739)	-544	uc009fhw.1	Grlf1	glucocorticoid receptor DNA-binding factor 1	5.31	22.6	20.33	24.46	4.23	1.91	0	4.8	2.31	0	0	2.29	0.88
811	chr7	20148382	20148740	+	promoter-TSS (uc009fmh.1)	promoter-TSS (NM_199149)	-814	uc009fmh.1	Lrrc68	leucine-rich repeat-containing protein 68	5.79	5.65	5.23	6.9	0	0.48	0	0	0	0	0	2.1	2.19
812	chr7	26443992	26444230	+	promoter-TSS (uc009fth.2)	promoter-TSS (NM_138586)	-61	uc009fti.2	Exosc5	exosome complex exonuclease RRP46	5.79	9.18	11.61	6.9	5.29	5.26	0.83	0.96	7.84	0.61	0	1.33	0.88
813	chr7	39010062	39010250	+	intron (uc009gku.2, intron 1 of 1)	intron (NM_024413, intron 1 of 1)	2857	uc009gku.2	Plekhf1	pleckstrin homology domain-containing family F	5.31	19.77	11.61	17.56	6.87	0.96	0	1.44	1.85	1.22	0.51	2.86	4.38
814	chr7	52659012	52659200	+	Intergenic	B2_Mm2|SINE|B2	-2224	uc009guz.1	Kcna7	potassium voltage-gated channel subfamily A	5.31	13.42	9.87	13.8	0	0	0.83	1.44	4.15	1.22	0.51	1.71	1.31
815	chr7	52711752	52711980	+	3' UTR (uc009gve.1, exon 16 of 16)	3' UTR (NM_030678, exon 16 of 16)	3390	uc009gvf.1	Ftl1	ferritin light chain 1	5.31	10.59	5.23	7.53	1.59	0.96	0	2.88	2.77	0	0	1.52	1.75
816	chr7	53152702	53152900	+	promoter-TSS (uc009gxp.1)	promoter-TSS (NM_021482)	362	uc009gxs.2	Tmem143	transmembrane protein 143	5.31	6.36	5.23	8.15	1.06	1.43	0	1.44	4.61	1.22	0.51	1.9	3.07
817	chr7	53974842	53975170	+	Intergenic	Intergenic	-3960	uc009gyx.1	Saa3	serum amyloid A-3 protein precursor	6.27	12.71	18.58	17.56	3.7	2.87	1.67	3.36	9.23	4.88	0	6.1	7.01
818	chr7	71457702	71457991	+	intron (uc009hgd.1, intron 6 of 15)	intron (NM_172742, intron 6 of 15)	25290	uc009hgd.1	Mtmr10	myotubularin-related protein 10	5.79	9.18	11.61	13.8	0	0.96	0.83	0	2.77	0	0	2.48	3.07
819	chr7	82560542	82560740	+	Intergenic	Intergenic	-39779	uc009hwx.2	Akap13	A kinase (PRKA) anchor protein 13	5.31	9.89	10.45	10.03	2.11	2.87	0	2.4	7.84	3.66	0.51	3.05	1.75
820	chr7	125676442	125676730	+	intron (uc009jjy.1, intron 1 of 5)	CpG	241	uc009jjy.1	Coq7	ubiquinone biosynthesis protein COQ7 homolog	5.79	18.36	16.84	6.9	0	0.96	0.83	0.48	1.38	1.83	0.51	1.71	3.94
821	chr7	131692672	131692890	+	Intergenic	MTEa|LTR|MaLR	779726	uc009jpu.1	DQ686437	DQ686437	5.31	18.36	19.16	16.31	0.53	0	0.83	1.92	2.77	2.44	0	2.48	4.82
822	chr7	137366282	137366500	+	intron (uc009jzt.1, intron 5 of 17)	intron (NM_201601, intron 3 of 15)	43931	uc009jzt.1	Fgfr2	fibroblast growth factor receptor 2 isoform	5.31	3.53	4.07	5.02	0	0.48	0	1.92	0.92	2.44	0	3.05	3.94
823	chr7	137790392	137790780	+	intron (uc009kae.1, intron 3 of 21)	intron (NM_001004468, intron 3 of 21)	69588	uc009kae.1	Tacc2	transforming acidic coiled-coil-containing	5.79	11.3	23.23	20.07	1.06	1.91	0	0.96	2.77	1.22	0	2.1	1.75
824	chr7	151208702	151209130	+	Intergenic	Intergenic	-152509	uc009kqe.2	Shank2	SH3 and multiple ankyrin repeat domains protein	6.76	9.89	8.13	8.78	3.17	4.3	0	3.84	3.23	3.05	0	3.81	3.94
825	chr8	23234772	23234990	+	intron (uc009lco.1, intron 1 of 19)	intron (NM_177898, intron 1 of 19)	644	uc009lco.1	Nek5	serine/threonine-protein kinase Nek5	5.31	11.3	12.78	10.03	0.53	0.96	0	0.48	0.46	0	0	2.67	2.19
826	chr8	35037972	35038300	+	intron (uc009lkn.1, intron 1 of 6)	intron (NM_001042674, intron 1 of 7)	2177	uc009lkn.1	Rbpms	RNA-binding protein with multiple splicing	6.76	18.36	15.68	13.17	3.7	3.35	2.5	0.48	5.07	0.61	1.02	3.43	5.7
827	chr8	36363972	36364160	+	Intergenic	Intergenic	-74729	uc009lkw.1	Ppp1r3b	protein phosphatase 1 regulatory subunit 3B	5.31	13.42	13.94	11.92	0.53	0.48	1.67	0.48	2.77	0.61	0.51	3.43	3.51
828	chr8	38485762	38486080	+	Intergenic	Intergenic	-317480	uc009lmc.1	DQ717693	Mus musculus adult male testis cDNA, RIKEN full-length enriched library, clone:1700016D18 product:unclassifiable, full insert sequence.	6.27	8.47	9.87	1.88	0.53	1.91	0	0.96	2.31	0	0.51	3.81	2.63
829	chr8	42324822	42325200	+	promoter-TSS (uc009lnr.2)	promoter-TSS (NM_023662)	-102	uc009lnr.2	Pcm1	pericentriolar material 1 protein	6.27	19.07	18	16.93	1.06	0.48	0.83	2.4	6	3.05	0.51	1.52	2.63
830	chr8	67225322	67225720	+	intron (uc009lva.1, intron 13 of 14)	intron (NM_178633, intron 13 of 14)	-13146	uc009lux.1	Sc4mol	C-4 methylsterol oxidase	5.79	19.07	13.36	12.54	2.64	3.83	3.34	2.88	11.07	1.22	0.51	3.81	6.57
831	chr8	74061182	74061501	+	promoter-TSS (uc009mdr.1)	promoter-TSS (NM_198095)	-5	uc009mdr.1	Bst2	bone marrow stromal antigen 2 precursor	6.27	15.54	10.45	12.54	1.59	1.43	0.83	0	1.85	0.61	0	3.62	3.07
832	chr8	83538952	83539160	+	promoter-TSS (uc009mjd.1)	promoter-TSS (NM_027554)	-251	uc009mjd.1	Usp38	ubiquitin carboxyl-terminal hydrolase 38	5.31	12.71	22.65	28.22	1.06	0.48	0	1.44	0.46	0	0	1.71	2.19
833	chr8	96878672	96878890	+	intron (uc009mwe.2, intron 21 of 24)	intron (NM_001205311, intron 21 of 24)	25673	uc009mwe.2	Slc12a3	solute carrier family 12 member 3	5.31	11.3	10.45	10.03	0.53	1.43	0.83	1.44	0.92	1.22	0	2.67	1.31
834	chr8	96951912	96952170	+	Intergenic	RMER19B|LTR|ERVK	6962	uc009mwi.2	9330175E14Rik	Mus musculus adult male diencephalon cDNA, RIKEN full-length enriched library, clone:9330175E14 product:HYPOTHETICAL 4.5 KDA PROTEIN homolog [Homo sapiens], full insert sequence.	5.79	11.3	16.84	20.7	4.23	0.48	1.67	2.88	3.23	0	0	2.86	5.26
835	chr8	97974292	97974480	+	intron (uc009myk.2, intron 11 of 11)	intron (NM_009974, intron 11 of 11)	-15617	uc009myj.2	Gtl3	gene trap locus 3	5.31	16.95	15.1	12.54	0	0.48	0.83	0.48	0.46	1.22	0.51	2.1	3.94
836	chr8	111309932	111310180	+	intron (uc009nid.1, intron 1 of 9)	intron (NM_007496, intron 1 of 9)	71512	uc009nid.1	Zfhx3	zinc finger homeobox protein 3	5.79	18.36	10.45	9.41	3.17	2.87	0.83	1.44	2.77	1.83	0	1.52	0.88
837	chr8	111514462	111514880	+	Intergenic	Intergenic	53911	uc012gkg.1	Mir3108	Mus musculus microRNA 3108 (Mir3108), microRNA.	9.17	30.36	27.3	26.34	4.76	4.78	1.67	5.28	6.46	7.93	0.51	5.91	8.33
838	chr8	122892962	122893170	+	Intergenic	Intergenic	-119700	uc009nqz.2	Gse1	genetic suppressor element 1 isoform 1	5.79	11.3	19.16	15.68	5.29	3.83	1.67	5.76	5.07	2.44	0.51	2.29	3.07
839	chr8	128438402	128438650	+	intron (uc009nyq.1, intron 1 of 9)	intron (NM_145608, intron 1 of 9)	4176	uc009nyq.1	BC021891	mitogen-activated protein kinase kinase kinase	5.79	9.18	11.61	10.03	1.06	0.96	0.83	0.96	4.61	1.22	0	3.62	2.63
840	chr9	25377942	25378210	+	intron (uc009opn.1, intron 3 of 7)	intron (NM_026189, intron 3 of 7)	88894	uc009opn.1	Eepd1	endonuclease/exonuclease/phosphatase family	5.79	9.18	11.61	9.41	2.64	0.96	0	1.92	0.46	1.22	0	4.19	6.57
841	chr9	29286752	29287160	+	intron (uc009oqu.1, intron 1 of 7)	intron (NM_172290, intron 1 of 7)	419572	uc009oqw.1	AK077358	Mus musculus adult male pituitary gland cDNA, RIKEN full-length enriched library, clone:5330437G22 product:unclassifiable, full insert sequence.	5.79	13.42	15.68	11.92	1.06	0.48	0.83	1.44	0.92	1.22	1.02	2.48	6.13
842	chr9	31828892	31829120	+	Intergenic	Intergenic	-94715	uc009orv.2	Arhgap32	rho GTPase-activating protein 32 isoform 1	5.31	11.3	9.29	11.92	1.59	0.96	3.34	2.4	2.31	0	1.02	2.1	2.63
843	chr9	41015662	41015880	+	intron (uc009pah.1, intron 1 of 4)	intron (NR_040392, intron 1 of 4)	1527	uc009pah.1	BC048584	Mus musculus adult male testis cDNA, RIKEN full-length enriched library, clone:1700063D05 product:unclassifiable, full insert sequence.	5.31	16.24	13.94	9.41	0	1.43	0.83	0.48	0.46	0.61	0	2.1	2.19
844	chr9	44997842	44998190	+	intron (uc009pfi.1, intron 2 of 12)	intron (NM_145403, intron 2 of 12)	-5833	uc009pfm.1	BC049352	hypothetical protein LOC408059	5.79	8.47	9.29	8.15	2.64	0.48	0	2.4	2.77	3.66	0.51	3.43	1.31
845	chr9	45770032	45770260	+	Intergenic	Intergenic	-6814	uc009pgt.1	Sidt2	SID1 transmembrane family member 2 precursor	5.31	17.65	19.75	19.44	0.53	0.96	0	0	5.54	0.61	0	3.24	3.94
846	chr9	47116342	47116550	+	Intergenic	Intergenic	-221989	uc009php.1	Cadm1	cell adhesion molecule 1 isoform a	5.31	7.77	5.23	1.25	1.06	0.48	0	1.92	3.23	0.61	0	1.52	2.19
847	chr9	48656442	48656650	+	Intergenic	MIR|SINE|MIR	-12496	uc009pil.1	Zbtb16	zinc finger and BTB domain-containing protein	5.31	14.12	5.81	10.03	0.53	0	0	0.48	1.38	1.22	0	2.86	2.19
848	chr9	50309462	50309670	+	intron (uc009pjo.1, intron 3 of 3)	intron (NM_029639, intron 3 of 3)	6936	uc009pjo.1	1600029D21Rik	placenta-expressed transcript 1 protein	5.31	14.12	11.61	12.54	0	0.48	0.83	0.48	2.77	0	0.51	3.81	0.88
849	chr9	50475962	50476330	+	intron (uc009pkc.2, intron 18 of 19)	intron (NM_178118, intron 18 of 19)	-8261	uc009pka.2	Dlat	dihydrolipoyllysine-residue acetyltransferase	5.79	6.36	7.55	7.53	0	1.43	0	0.48	2.31	1.22	0.51	3.43	4.38
850	chr9	62196442	62196730	+	intron (uc009qah.2, intron 1 of 6)	ID_B1|SINE|B4	-4745	uc009qai.1	AK028224	Mus musculus 10, 11 days embryo whole body cDNA, RIKEN full-length enriched library, clone:2810048J24 product:unclassifiable, full insert sequence.	5.79	24.72	19.16	7.53	2.64	2.39	1.67	0.48	3.23	3.05	0.51	3.05	3.07
851	chr9	106340392	106340661	+	promoter-TSS (uc009rjp.1)	promoter-TSS (NM_025371)	41	uc009rjp.1	Acy1	aminoacylase-1	5.79	12	12.2	11.92	0	0	0.83	2.4	1.85	1.22	0	1.52	0.88
852	chr9	123439892	123440240	+	intron (uc009sgh.1, intron 1 of 19)	intron (NM_030692, intron 1 of 19)	1066	uc009sgh.1	Sacm1l	phosphatidylinositide phosphatase SAC1	6.27	13.42	9.87	16.93	0.53	1.43	1.67	0.48	1.38	0.61	0.51	3.62	3.07
853	chr1	16678372	16678700	+	promoter-TSS (uc007ajz.2)	promoter-TSS (NM_001159711)	-1	uc007ajz.2	Ly96	lymphocyte antigen 96 isoform A	5.79	7.77	5.81	8.15	1.06	0	0	0.48	0.46	0	0	3.81	1.75
854	chr1	89904142	89904400	+	intron (uc007bxy.1, intron 1 of 31)	intron (NM_001033291, intron 1 of 27)	855	uc007bxy.1	Usp40	ubiquitin carboxyl-terminal hydrolase 40 isoform	5.31	15.54	11.03	8.15	0.53	0.96	1.67	0.48	0.92	0	1.02	1.9	1.75
855	chr1	121360062	121360260	+	Intergenic	B3|SINE|B2	41198	uc007cis.2	Ralb	ras-related protein Ral-B precursor	4.83	15.54	9.87	10.03	0	0.48	0.83	0	0.92	0	0.51	2.48	1.75
856	chr1	121396082	121396410	+	intron (uc007cis.2, intron 1 of 4)	intron (NM_022327, intron 1 of 4)	5113	uc007cis.2	Ralb	ras-related protein Ral-B precursor	5.79	20.48	11.61	13.8	2.64	0.96	0	1.44	4.15	0.61	1.02	3.24	5.26
857	chr1	132612282	132612610	+	promoter-TSS (uc007cmg.2)	promoter-TSS (NR_027859)	-48	uc007cmg.2	Pfkfb2	6-phosphofructo-2-kinase/fructose-2,	5.31	14.83	20.33	20.07	2.11	2.39	0.83	7.2	2.77	0.61	0	1.33	2.19
858	chr1	135077742	135077980	+	Intergenic	Intergenic	50118	uc007cpt.2	Ppp1r15b	protein phosphatase 1 regulatory subunit 15B	5.31	7.77	9.87	6.27	0.53	0.48	0.83	0	2.31	1.22	0	1.71	3.94
859	chr1	135272532	135272701	+	intron (uc007cqh.2, intron 5 of 7)	intron (NM_175443, intron 5 of 7)	12467	uc007cqh.2	Etnk2	ethanolamine kinase 2	4.83	14.12	19.16	11.29	4.23	4.78	0.83	10.56	11.53	5.49	0.51	0.57	1.75
860	chr1	135558002	135558380	+	promoter-TSS (uc007cqr.2)	promoter-TSS (NM_001166552)	-234	uc007cqn.1	Zc3h11a	zinc finger CCCH domain-containing protein 11A	5.31	20.48	17.42	20.07	1.59	2.39	0	4.32	8.76	1.22	1.02	2.1	0.44
861	chr1	135609632	135609841	+	intron (uc007cqv.2, intron 19 of 19)	intron (NM_001167949, intron 19 of 20)	-23143	uc007cqt.2	Lax1	lymphocyte transmembrane adapter 1	5.31	6.36	12.78	5.02	3.7	1.43	0.83	1.44	4.15	0.61	0	2.86	3.07
862	chr1	163189362	163189700	+	Intergenic	B3|SINE|B2	-8234	uc007dfl.1	Prdx6	peroxiredoxin-6	5.31	10.59	20.91	18.19	3.17	2.87	0.83	2.4	8.3	1.83	0.51	3.81	3.94
863	chr1	182994882	182995100	+	Intergenic	Intergenic	13623	uc007dxa.1	9130409I23Rik	hypothetical protein LOC619326	4.83	16.24	15.1	12.54	0.53	0	0.83	1.92	0.92	0	0.51	2.67	5.7
864	chr1	187286852	187287040	+	intron (uc007dzk.1, intron 3 of 3)	intron (NM_001033286, intron 3 of 3)	-7499	uc007dzj.1	AK138296	Mus musculus adult male hypothalamus cDNA, RIKEN full-length enriched library, clone:A230059D16 product:unclassifiable, full insert sequence.	4.83	11.3	9.29	8.15	0.53	0	0	0	0.46	1.83	0	2.67	1.75
865	chr1	194240212	194240431	+	intron (uc007edo.1, intron 8 of 10)	intron (NM_001038607, intron 8 of 10)	225567	uc007edo.1	Kcnh1	potassium voltage-gated channel subfamily H	5.79	15.54	20.33	11.92	1.06	0	0.83	1.92	1.85	0.61	0	3.24	3.94
866	chr10	5725502	5725701	+	intron (uc007egv.1, intron 1 of 8)	intron (NM_007956, intron 1 of 8)	8894	uc007egv.1	Esr1	estrogen receptor	4.83	9.89	8.71	6.9	0.53	1.43	0	0.96	0.92	2.44	0.51	2.86	1.75
867	chr10	6628242	6628620	+	Intergenic	Intergenic	-154557	uc007ehl.2	Plekhg1	pleckstrin homology domain containing, family G	5.79	12	13.36	13.8	1.59	0	0.83	0.48	3.69	4.27	0.51	4.19	5.7
868	chr10	21778252	21778550	+	Intergenic	CpG	-4325	uc007epa.1	DQ568657	DQ568657	5.31	4.94	11.03	4.39	1.06	1.43	0	1.44	2.77	0.61	0	0.57	0.88
869	chr10	57219332	57219530	+	intron (uc007fck.2, intron 5 of 11)	intron (NM_008297, intron 5 of 11)	13240	uc007fck.2	Hsf2	heat shock factor protein 2	4.83	9.89	8.71	6.27	1.59	1.43	1.67	0.48	0.92	0.61	0.51	2.48	2.19
870	chr10	66748152	66748331	+	promoter-TSS (uc007flw.1)	promoter-TSS (NM_001036293)	-212	uc007flw.1	Nrbf2	nuclear receptor-binding factor 2	4.83	9.89	14.52	19.44	0.53	0	0.83	0.96	0.92	0	0.51	0.38	1.31
871	chr10	67000402	67000630	+	promoter-TSS (uc007flx.1)	promoter-TSS (NM_010118)	-101	uc007flx.1	Egr2	early growth response protein 2	4.83	20.48	21.49	14.43	0.53	0.96	0	0.48	1.38	0	0	1.33	0.44
872	chr10	68750852	68751251	+	intron (uc007fmp.1, intron 9 of 10)	intron (NM_001252636, intron 9 of 10)	64609	uc007fmr.1	Cdk1	cell division protein kinase 1	9.17	15.54	20.33	17.56	7.93	4.3	0	8.64	7.84	5.49	0	6.67	5.7
873	chr10	75252602	75252811	+	intron (uc007frc.2, intron 3 of 4)	intron (NM_008185, intron 3 of 4)	-8547	uc007frb.1	Gstt3	glutathione S-transferase, theta 3	5.31	14.83	10.45	10.03	2.11	1.91	0.83	2.88	4.61	3.66	0.51	3.24	2.63
874	chr10	79429872	79430180	+	intron (uc007gat.1, intron 8 of 9)	intron (NM_175450, intron 8 of 9)	-3443	uc007gau.1	Grin3b	glutamate [NMDA] receptor subunit 3B precursor	5.31	11.3	13.94	11.29	2.64	4.78	0	1.92	4.15	2.44	0.51	2.67	2.19
875	chr10	79533732	79534010	+	intron (uc007gbn.1, intron 5 of 31)	intron (NM_183426, intron 5 of 31)	17089	uc007gbl.1	Gpx4	phospholipid hydroperoxide glutathione	5.31	15.54	16.84	13.8	2.11	2.39	0	0.96	3.69	3.05	0	2.1	1.75
876	chr10	80204932	80205171	+	promoter-TSS (uc007gek.1)	promoter-TSS (NM_007460)	-95	uc007gek.1	Ap3d1	AP-3 complex subunit delta-1	5.31	3.53	8.13	5.64	2.11	0.96	0	0.48	0.92	0.61	0	1.14	2.19
877	chr10	80631622	80631810	+	Intergenic	Intergenic	-1251	uc007ggc.2	Pias4	E3 SUMO-protein ligase PIAS4	4.83	7.77	9.87	6.27	1.06	0	0.83	0.96	2.31	0	0	0.57	0.88
878	chr10	82086052	82086330	+	promoter-TSS (uc011xjq.1)	promoter-TSS (NM_001135569)	-218	uc011xjq.1	1190007I07Rik	hypothetical protein LOC544717 precursor	5.79	17.65	16.84	16.93	5.29	2.87	2.5	6.24	9.69	3.05	0	3.05	5.26
879	chr10	83100182	83100390	+	intron (uc007gkk.1, intron 2 of 20)	MER121|Unknown|Unknown	11123	uc007gkk.1	Appl2	DCC-interacting protein 13-beta	4.83	16.95	12.2	11.92	1.06	0.48	0	0.48	1.38	0	0	1.9	2.63
880	chr10	88967772	88967961	+	intron (uc007gsg.2, intron 1 of 8)	intron (NM_001163504, intron 2 of 9)	1537	uc007gsg.2	Nr1h4	bile acid receptor isoform 1	4.83	7.77	5.81	1.88	0	0	0	0	0	0	0	1.9	1.31
881	chr10	92664902	92665310	+	intron (uc007gul.2, intron 1 of 16)	RSINE1|SINE|B4	-39325	uc011xlq.1	Pctk2	Mus musculus PCTAIRE-motif protein kinase 2, mRNA (cDNA clone MGC:25109 IMAGE:4501115), complete cds.	6.76	14.12	15.1	11.29	8.46	7.17	0	6.24	15.22	8.54	0.51	4.76	5.7
882	chr10	114688442	114688611	+	promoter-TSS (uc007hax.2)	promoter-TSS (NM_025706)	23	uc007hax.2	Tbc1d15	TBC1 domain family member 15	4.83	18.36	19.75	15.05	4.76	2.39	0.83	6.24	7.84	3.05	0	0.38	1.75
883	chr10	118069382	118069610	+	Intergenic	Intergenic	86988	uc007hdz.1	AK089123	Mus musculus 10 days neonate olfactory brain cDNA, RIKEN full-length enriched library, clone:E530004E06 product:unclassifiable, full insert sequence.	4.83	12.71	11.03	10.03	1.06	0.48	0.83	0.48	1.85	0.61	0.51	2.29	4.82
884	chr10	120803122	120803490	+	intron (uc007hfo.1, intron 1 of 13)	intron (NM_029364, intron 1 of 13)	1160	uc007hfo.1	Gns	N-acetylglucosamine-6-sulfatase precursor	5.31	14.12	9.29	7.53	5.81	1.43	0	1.92	3.23	1.22	0	4.76	5.26
885	chr10	122555482	122555671	+	intron (uc007hgn.1, intron 21 of 21)	intron (NM_027604, intron 21 of 21)	-42015	uc007hgj.2	Mon2	protein MON2 homolog isoform 1	5.31	12.71	7.55	9.41	1.06	0.96	0	1.92	0.92	0	1.02	3.05	3.51
886	chr10	124707212	124707551	+	intron (uc007hgy.1, intron 4 of 6)	intron (NM_011391, intron 4 of 6)	-38587	uc007hha.1	AK076845	Mus musculus adult male testis cDNA, RIKEN full-length enriched library, clone:4930507A20 product:unclassifiable, full insert sequence.	6.76	10.59	12.2	10.03	2.11	0.96	1.67	2.88	1.85	0.61	0	3.81	0.88
887	chr10	126500582	126500760	+	promoter-TSS (uc007hhv.2)	promoter-TSS (NM_009870)	12	uc007hhv.2	Cdk4	cell division protein kinase 4	4.83	12.71	12.78	12.54	1.59	0.96	0.83	2.88	0.92	0.61	0.51	0.38	1.75
888	chr11	4194782	4195030	+	Intergenic	Intergenic	37335	uc007hut.1	Lif	leukemia inhibitory factor isoform a	5.31	14.83	11.61	14.43	0.53	0.96	0.83	2.4	1.38	1.83	0.51	4.57	3.51
889	chr11	11852722	11852940	+	intron (uc007iba.2, intron 5 of 16)	intron (NM_001177629, intron 4 of 15)	-62420	uc007iaw.2	Ddc	aromatic-L-amino-acid decarboxylase	4.83	10.59	9.29	6.27	1.59	0.48	0	0.48	1.85	0	0.51	2.29	3.51
890	chr11	45879202	45879520	+	intron (uc007iny.1, intron 3 of 22)	intron (NM_009616, intron 3 of 22)	9872	uc007iny.1	Adam19	disintegrin and metalloproteinase	5.31	16.95	16.84	18.19	1.06	2.39	0	0.96	3.23	1.22	0	2.1	3.07
891	chr11	69486042	69486380	+	promoter-TSS (uc007jra.2)	promoter-TSS (NM_144958)	-286	uc007jra.2	Eif4a1	eukaryotic initiation factor 4A-I isoform 1	5.79	16.95	22.07	17.56	1.06	4.78	1.67	11.53	11.99	3.66	0	3.43	1.75
892	chr11	70265702	70265940	+	exon (uc007juv.1, exon 2 of 3)	exon (NM_025397, exon 2 of 3)	388	uc007juv.1	Med11	mediator of RNA polymerase II transcription	5.31	9.18	9.29	6.9	6.34	0.96	0.83	1.92	2.31	0	0	2.1	3.07
893	chr11	75003872	75004150	+	promoter-TSS (uc007kdg.1)	promoter-TSS (NM_144491)	-26	uc007kdg.1	Dph1	diphthamide biosynthesis protein 1	5.79	14.12	13.94	11.92	1.06	0	0	1.44	0.92	1.22	0	0.95	4.82
894	chr11	82594482	82594700	+	promoter-TSS (uc007kna.1)	promoter-TSS (NM_010716)	-46	uc007kna.1	Lig3	DNA ligase 3	4.83	8.47	13.36	10.03	0	0.48	0	0.48	2.77	0	0	0.95	2.63
895	chr11	90093122	90093310	+	Intergenic	Intergenic	-16903	uc007kwp.1	Mmd	monocyte to macrophage differentiation protein	4.83	9.89	8.13	3.14	1.59	0	0.83	1.92	2.31	1.22	0	2.1	0.88
896	chr11	93994622	93994960	+	Intergenic	Intergenic	-77977	uc007kyf.1	Tob1	protein Tob1	8.2	41.66	31.36	35.75	3.17	1.43	0.83	1.44	4.15	0	0.51	4.57	3.94
897	chr11	94072442	94072630	+	promoter-TSS (uc007kyf.1)	promoter-TSS (NM_009427)	-232	uc007kyf.1	Tob1	protein Tob1	4.83	4.24	4.65	3.76	2.11	1.43	0	1.44	2.31	1.22	0	1.14	1.31
898	chr11	94515212	94515410	+	promoter-TSS (uc007kzf.1)	promoter-TSS (NM_177752)	206	uc007kzg.1	Mrpl27	39S ribosomal protein L27, mitochondrial	4.83	11.3	18	13.17	1.06	0.96	0	0	0.92	0	0.51	1.9	1.75
899	chr11	100948412	100948680	+	promoter-TSS (uc007lne.2)	promoter-TSS (NM_001159384)	-58	uc007lne.2	Mlx	max-like protein X isoform gamma	5.31	20.48	15.1	19.44	1.59	0.48	0.83	0.96	0.92	0.61	0	2.29	2.19
900	chr11	121534362	121534610	+	promoter-TSS (uc007mwb.2)	promoter-TSS (NM_178664)	-21	uc007mwb.2	B3gntl1	UDP-GlcNAc:betaGal	5.31	16.95	15.1	13.17	3.7	1.91	0.83	0.96	5.54	0	0	0.76	2.19
901	chr12	17512912	17513270	+	Intergenic	Intergenic	-38588	uc007ncv.1	Odc1	ornithine decarboxylase	6.27	9.89	13.94	10.03	1.59	1.91	0.83	2.4	1.85	2.44	0.51	4	3.94
902	chr12	66066612	66066880	+	promoter-TSS (uc007nqp.1)	promoter-TSS (NM_025707)	17	uc007nqv.2	Fam179b	hypothetical protein LOC328108	5.31	19.77	20.33	20.07	1.59	1.43	0	0	1.38	1.22	0.51	2.1	2.63
903	chr12	73098362	73098690	+	Intergenic	RSINE1|SINE|B4	73452	uc007nvc.1	Gpr135	probable G-protein coupled receptor 135	6.27	12	3.48	5.64	6.34	2.87	0	6.72	6.46	1.83	0	3.81	4.38
904	chr12	76841582	76841770	+	Intergenic	B1_Mur2|SINE|Alu	-4960	uc007nxk.2	Sgpp1	sphingosine-1-phosphate phosphatase 1	4.83	21.18	12.2	9.41	1.59	0.48	1.67	2.88	3.23	0	0	3.62	4.38
905	chr12	79962482	79962860	+	promoter-TSS (uc007nzj.1)	promoter-TSS (NM_026114)	-46	uc007nzj.1	Atp6v1d	V-type proton ATPase subunit D	5.31	15.54	34.26	19.44	1.06	1.43	0.83	1.44	0.92	0	0.51	1.52	3.51
906	chr12	92828922	92829170	+	promoter-TSS (uc007okr.2)	promoter-TSS (NM_031391)	-957	uc007okr.2	Gtf2a1	transcription initiation factor IIA subunit 1	5.31	5.65	15.68	20.07	0	1.91	0	1.92	1.85	1.22	0.51	1.71	3.07
907	chr12	112277262	112277510	+	promoter-TSS (uc007pck.1)	promoter-TSS (NM_198023)	-623	uc007pck.1	Rcor1	REST corepressor 1	5.31	4.94	4.65	1.88	0.53	1.43	0	1.44	1.85	0.61	0	1.14	1.75
908	chr13	4034422	4034730	+	Intergenic	Intergenic	-24261	uc007pji.1	Akr1c14	3-alpha-hydroxysteroid dehydrogenase	5.79	19.07	20.91	21.32	4.23	2.39	0	0.48	4.15	3.66	0.51	4.57	3.51
909	chr13	23912052	23912281	+	intron (uc007pvb.1, intron 10 of 11)	intron (NM_144836, intron 10 of 11)	13270	uc007pvb.1	Slc17a2	sodium-dependent phosphate transport protein 3	5.79	14.12	12.2	14.43	1.06	0.96	0.83	1.92	3.69	0.61	0.51	4.38	6.13
910	chr13	34383952	34384231	+	intron (uc007qbh.1, intron 3 of 10)	intron (NM_001033167, intron 3 of 10)	52960	uc007qbh.1	Slc22a23	solute carrier family 22 member 23	5.31	19.77	17.42	13.17	4.76	2.87	1.67	5.28	6.92	4.27	0	5.33	6.13
911	chr13	46002662	46002960	+	intron (uc011yyv.1, intron 2 of 7)	intron (NM_001199305, intron 2 of 7)	57534	uc011yyv.1	Atxn1	ataxin-1	5.79	16.24	11.61	14.43	1.59	0	0	0	0.92	0.61	0.51	3.43	2.19
912	chr13	52120922	52121240	+	Intergenic	Intergenic	70956	uc007qmr.1	AK029587	Mus musculus adult male testis cDNA, RIKEN full-length enriched library, clone:4930405J05 product:unclassifiable, full insert sequence.	5.31	8.47	12.2	4.39	3.17	0.96	1.67	0.96	4.61	1.83	0	3.24	3.94
913	chr13	58503812	58504070	+	promoter-TSS (uc007qub.2)	promoter-TSS (NM_025279)	-17	uc007qub.2	Rmi1	recQ-mediated genome instability protein 1	5.79	24.72	30.2	26.34	3.17	4.3	0	2.4	4.61	0.61	0	1.52	2.63
914	chr13	59555932	59556140	+	intron (uc007qun.1, intron 25 of 25)	intron (NM_023328, intron 25 of 25)	102644	uc007qun.1	Agtpbp1	cytosolic carboxypeptidase 1 isoform 1	4.83	11.3	14.52	11.92	3.7	4.3	1.67	5.28	3.69	1.22	0.51	3.43	2.63
915	chr13	112652672	112652900	+	Intergenic	Intergenic	-5358	uc007rwb.1	AK134426	Mus musculus 13 days embryo male testis cDNA, RIKEN full-length enriched library, clone:6030482L16 product:unclassifiable, full insert sequence.	4.83	8.47	7.55	12.54	1.06	0	0.83	0.96	1.38	0.61	0	2.29	1.75
916	chr13	113290382	113290560	+	intron (uc007rwg.2, intron 14 of 16)	intron (NM_010560, intron 14 of 16)	36193	uc007rwg.2	Il6st	interleukin-6 receptor subunit beta precursor	4.83	12	6.97	16.93	1.59	0.96	0	0.48	3.23	0	0	3.62	2.63
917	chr14	21872422	21872750	+	promoter-TSS (uc007sla.2)	promoter-TSS (NM_018829)	731	uc007sld.1	Adk	adenosine kinase	5.31	14.83	11.03	8.78	3.7	0.96	1.67	2.4	3.69	1.22	1.02	1.71	1.75
918	chr14	21894972	21895180	+	intron (uc007sld.1, intron 1 of 10)	promoter-TSS (NM_001243041)	23221	uc007sld.1	Adk	adenosine kinase	4.83	17.65	15.68	18.82	0.53	1.91	0	0.96	2.77	1.22	0	1.33	1.31
919	chr14	60042162	60042360	+	exon (uc011zmo.1, exon 4 of 23)	exon (NM_001081024, exon 6 of 15)	14341	uc011zmo.1	Setdb2	histone-lysine N-methyltransferase SETDB2	4.83	21.18	7.55	11.92	1.06	1.43	0.83	2.4	0	0	0	2.86	5.7
920	chr14	61114352	61114521	+	Intergenic	Intergenic	117313	uc011zmz.1	Fam123a	hypothetical protein LOC72125 isoform 1	4.83	12	3.48	10.03	0	0.96	0	1.44	1.38	0	0	1.71	0.88
921	chr14	61968702	61968990	+	intron (uc007ufv.2, intron 1 of 3)	intron (NM_026598, intron 1 of 3)	10436	uc007ufv.2	Ebpl	emopamil-binding protein-like	5.31	13.42	19.16	5.02	0.53	0.96	0.83	0.96	1.38	0.61	0	2.48	3.94
922	chr14	75356572	75356770	+	Intergenic	ID_B1|SINE|B4	-8987	uc007uqf.1	Lrch1	leucine-rich repeat and calponin homology	4.83	17.65	9.29	6.9	0.53	0.48	0.83	0	0.92	1.83	0.51	2.29	1.31
923	chr15	31474942	31475310	+	Intergenic	Intergenic	-14334	uc007vkh.1	March6	E3 ubiquitin-protein ligase MARCH6	5.79	9.89	7.55	11.92	1.06	4.3	0	3.36	7.84	1.22	0	4.76	4.38
924	chr15	58830682	58830990	+	intron (uc007vty.2, intron 3 of 14)	intron (NM_001146180, intron 3 of 13)	65471	uc007vtw.1	Ndufb9	NADH dehydrogenase [ubiquinone] 1 beta	5.79	14.83	16.26	11.29	10.04	3.35	1.67	15.85	10.61	4.88	1.02	3.62	4.38
925	chr15	67255652	67255890	+	Intergenic	Intergenic	-247327	uc007wba.1	St3gal1	CMP-N-acetylneuraminate-beta-galactosamide-	5.31	22.6	20.91	18.82	4.76	2.39	0.83	1.92	6	2.44	0	3.62	4.38
926	chr15	79222282	79222530	+	intron (uc007wti.1, intron 1 of 8)	intron (NM_172608, intron 1 of 8)	11327	uc007wti.1	Tmem184b	transmembrane protein 184B	5.31	16.24	11.03	4.39	1.06	0.96	0.83	1.44	0	1.22	0	1.9	2.19
927	chr15	83361242	83361590	+	intron (uc007xbd.1, intron 1 of 4)	intron (NM_007546, intron 1 of 4)	4124	uc007xbd.1	Bik	bcl-2-interacting killer	5.31	22.6	12.2	8.78	0.53	0.96	0	0	1.38	0	0	1.71	1.31
928	chr15	85562252	85562530	+	Intergenic	Intergenic	-3603	uc007xdj.2	Ppara	peroxisome proliferator-activated receptor	6.76	14.12	6.97	5.02	7.4	3.35	0	3.36	7.84	4.88	0	4	5.26
929	chr15	102281312	102281610	+	intron (uc007xvq.2, intron 6 of 10)	intron (NM_144547, intron 6 of 10)	5663	uc007xvq.2	Amhr2	anti-Muellerian hormone type-2 receptor	5.79	13.42	13.36	10.03	0.53	0.48	0.83	0	1.85	0	0	3.43	3.07
930	chr16	6366732	6367020	+	Intergenic	intron (NM_021477, intron 2 of 16)	391196	uc007ycd.1	AK018984	Mus musculus adult male testis cDNA, RIKEN full-length enriched library, clone:1700031M04 product:unclassifiable, full insert sequence.	5.31	14.12	11.61	17.56	2.11	1.91	1.67	0.48	4.61	1.22	2.05	3.24	3.94
931	chr16	9607602	9607800	+	intron (uc007ydc.1, intron 10 of 11)	intron (NM_008170, intron 10 of 11)	384925	uc007ydc.1	Grin2a	glutamate [NMDA] receptor subunit epsilon-1	4.83	4.24	4.07	7.53	1.59	0.48	0	0.48	0	0	0	2.86	3.94
932	chr16	24199592	24199821	+	Intergenic	Intergenic	193968	uc012adu.1	AK039760	Mus musculus 18-day embryo whole body cDNA, RIKEN full-length enriched library, clone:1110054M08 product:unclassifiable, full insert sequence.	4.83	6.36	6.97	6.9	0.53	0.48	0	1.44	2.31	1.22	0	1.71	0.88
933	chr16	93929992	93930220	+	promoter-TSS (uc012aiq.1)	promoter-TSS (NM_001165925)	-294	uc012aiq.1	Cldn14	claudin-14	4.83	7.06	8.71	7.53	2.64	1.43	0	0.96	3.23	1.83	0.51	1.9	2.19
934	chr16	97979952	97980290	+	intron (uc008adn.1, intron 1 of 7)	intron (NM_023663, intron 1 of 7)	5241	uc008adn.1	Ripk4	receptor-interacting serine/threonine-protein	6.27	12	11.61	8.78	4.76	1.91	0	1.44	1.85	1.22	0.51	4.57	4.38
935	chr17	10693712	10694000	+	intron (uc008akg.1, intron 4 of 4)	intron (NM_027032, intron 4 of 4)	44774	uc008akh.1	AK038428	Mus musculus adult male hypothalamus cDNA, RIKEN full-length enriched library, clone:A230009B12 product:unclassifiable, full insert sequence.	5.79	16.24	11.03	10.03	0.53	0.96	0.83	0.48	3.69	1.83	1.02	1.9	1.75
936	chr17	26852352	26852740	+	promoter-TSS (uc008bel.2)	promoter-TSS (NM_029870)	-49	uc008bel.2	A930001N09Rik	luman-recruiting factor	7.72	20.48	27.3	25.71	3.7	1.91	0	3.36	8.3	3.66	0.51	1.33	3.07
937	chr17	28623162	28623380	+	promoter-TSS (uc008bqz.2)	promoter-TSS (NM_010220)	-214	uc008bqz.2	Fkbp5	peptidyl-prolyl cis-trans isomerase FKBP5	4.83	12.71	13.94	12.54	2.11	0.96	1.67	0.48	3.23	0.61	0	1.33	1.31
938	chr17	45736622	45736830	+	Intergenic	promoter-TSS (NM_001199115)	2290	uc008crg.2	Gm7325	embryonic stem cell- and germ cell-specific	4.83	7.06	5.23	5.02	3.17	0	0	1.92	1.38	1.22	0	1.9	1.31
939	chr17	46297702	46298010	+	promoter-TSS (uc008crw.2)	promoter-TSS (NM_019581)	-125	uc008crw.2	Gtpbp2	GTP-binding protein 2 isoform 1	5.79	9.89	8.13	6.9	0	1.43	0.83	0.96	2.77	0.61	0	1.52	0.88
940	chr17	46783262	46783590	+	intron (uc008ctm.1, intron 1 of 6)	CpG	229	uc008ctm.1	Mrpl2	39S ribosomal protein L2, mitochondrial	5.79	5.65	14.52	8.78	0.53	0	0	0	0.46	0	0.51	0.95	2.63
941	chr17	47645312	47645540	+	Intergenic	intron (NM_001081636, intron 1 of 6)	-6190	uc008cvh.1	Taf8	transcription initiation factor TFIID subunit 8	4.83	5.65	11.61	8.78	0.53	0.48	0.83	0.48	1.85	0	0.51	3.43	1.75
942	chr17	64967282	64967560	+	intron (uc008dfy.1, intron 1 of 21)	intron (NM_008549, intron 1 of 21)	16432	uc008dfy.1	Man2a1	alpha-mannosidase 2	5.31	24.01	24.39	28.85	2.64	2.39	0.83	2.88	5.07	1.83	0.51	4.76	3.51
943	chr17	71087602	71087820	+	intron (uc008dle.2, intron 6 of 11)	intron (NM_177639, intron 6 of 11)	17211	uc008dlm.1	AK145139	Mus musculus mammary gland RCB-0527 Jyg-MC(B) cDNA, RIKEN full-length enriched library, clone:G930001D02 product:unclassifiable, full insert sequence.	4.83	9.89	13.94	6.27	1.06	0.48	0	0.48	1.38	0	1.54	2.48	0.44
944	chr17	74335542	74335720	+	Intergenic	Intergenic	-36109	uc008dno.1	Xdh	xanthine dehydrogenase/oxidase	4.83	14.83	12.2	9.41	1.06	0.96	0.83	1.44	1.85	0.61	1.02	3.43	3.07
945	chr17	85082812	85083030	+	promoter-TSS (uc008dsz.1)	promoter-TSS (NM_031884)	450	uc008dta.1	Abcg8	ATP-binding cassette sub-family G member 8	5.31	11.3	6.97	5.64	4.23	0.96	0	2.4	2.77	1.22	0	3.24	2.63
946	chr18	3386122	3386390	+	intron (uc008dya.2, intron 1 of 20)	B1F1|SINE|Alu	3033	uc008dya.2	Cul2	cullin-2	5.31	13.42	9.29	11.92	2.11	0.48	0	1.44	3.23	0	0	3.24	3.94
947	chr18	7645012	7645221	+	Intergenic	Intergenic	-18255	uc008dzs.2	Mpp7	MAGUK p55 subfamily member 7 isoform 1	5.31	18.36	6.39	11.92	0	1.43	0	0.48	1.85	0.61	0	2.1	2.63
948	chr18	35992082	35992500	+	intron (uc008emx.1, intron 1 of 2)	intron (NM_133687, intron 1 of 2)	2819	uc008emx.1	Cxxc5	CXXC-type zinc finger protein 5	5.79	18.36	12.2	20.7	1.06	1.91	2.5	1.44	1.85	1.83	0	1.71	2.19
949	chr18	65960072	65960240	+	promoter-TSS (uc008ffh.1)	promoter-TSS (NM_025468)	-76	uc008ffh.1	Sec11c	signal peptidase complex catalytic subunit	4.83	14.12	15.68	12.54	1.59	2.87	0	1.92	2.77	0	0	1.33	0.88
950	chr18	75120872	75121160	+	promoter-TSS (uc008fpu.2)	promoter-TSS (NM_010720)	-99	uc008fpu.2	Lipg	endothelial lipase precursor	5.31	11.3	13.36	6.27	1.06	0.48	0.83	0	0.92	0	0	1.71	2.63
951	chr18	80348422	80348660	+	promoter-TSS (uc008fsk.1)	promoter-TSS (NM_175028)	-320	uc008fsk.1	Adnp2	ADNP homeobox protein 2	5.31	10.59	10.45	8.15	1.06	1.91	1.67	0.48	0.92	0	0.51	1.52	2.19
952	chr18	82934712	82934980	+	Intergenic	Intergenic	-72720	uc008fub.2	Zfp236	zinc finger protein 236	5.31	16.95	12.2	21.32	0.53	0	0	0.48	0.46	0	0.51	3.24	0.88
953	chr19	12869312	12869510	+	intron (uc008gup.2, intron 1 of 10)	CpG	1202	uc008gup.2	Zfp91	E3 ubiquitin-protein ligase ZFP91	4.83	14.12	15.68	16.93	1.59	3.83	0	2.4	4.61	1.83	0	0.57	0.88
954	chr19	29201102	29201570	+	intron (uc008hda.1, intron 5 of 8)	intron (NM_021525, intron 5 of 8)	-8433	uc012bki.1	Mir101b	Mus musculus microRNA 101b (Mir101b), microRNA.	7.24	15.54	20.33	17.56	0.53	4.78	0.83	0.96	3.23	1.22	1.02	3.24	4.82
955	chr19	46365242	46365540	+	Intergenic	L2|LINE|L2	14710	uc008hss.1	AK029443	Mus musculus 0 day neonate head cDNA, RIKEN full-length enriched library, clone:4833438C02 product:unclassifiable, full insert sequence.	6.27	14.83	7.55	11.92	1.06	0.96	0	1.44	1.38	0.61	0	2.48	3.51
956	chr19	46742692	46742901	+	intron (uc008hua.2, intron 6 of 7)	intron (NM_007809, intron 6 of 7)	4694	uc008hua.2	Cyp17a1	steroid 17-alpha-hydroxylase/17,20 lyase	4.83	10.59	9.29	11.92	10.57	4.3	0	12.01	9.23	6.1	0.51	3.24	3.07
957	chr19	46835692	46836000	+	promoter-TSS (uc008hue.1)	promoter-TSS (NM_033569)	-253	uc008hue.1	Cnnm2	metal transporter CNNM2 isoform a	5.31	9.89	15.68	9.41	3.7	2.87	0	8.64	6	1.83	0	1.14	2.19
958	chr19	47128062	47128280	+	Intergenic	Intergenic	-2836	uc008hul.1	Pcgf6	polycomb group RING finger protein 6	4.83	13.42	15.1	16.93	6.87	7.17	1.67	4.32	11.53	2.44	0.51	4.19	4.82
959	chr19	58165512	58165730	+	intron (uc008iai.2, intron 28 of 28)	intron (NM_181415, intron 28 of 28)	363463	uc008iak.1	Gfra1	GDNF family receptor alpha-1 precursor	4.83	11.3	2.32	8.78	2.64	0.96	0	1.92	5.07	0	0	2.86	1.31
960	chr2	7181912	7182250	+	Intergenic	intron (NM_001110232, intron 1 of 15)	-179733	uc008igt.2	Celf2	CUGBP Elav-like family member 2 isoform 2	7.24	21.18	9.87	14.43	6.87	2.87	0	7.2	6.46	3.66	0	5.71	8.33
961	chr2	19475842	19476090	+	promoter-TSS (uc008imi.1)	promoter-TSS (NM_027600)	-429	uc008imi.1	4921504E06Rik	hypothetical protein LOC70909	5.31	9.18	7.55	8.78	0.53	0.96	0.83	1.92	4.61	1.83	0.51	1.9	3.07
962	chr2	24043202	24043600	+	intron (uc008ioo.2, intron 3 of 4)	intron (NM_153511, intron 3 of 4)	1405	uc008ioo.2	Il1f9	interleukin-1 family member 9	5.79	9.89	11.03	12.54	1.59	0.96	0.83	4.8	2.77	2.44	0.51	4.76	3.51
963	chr2	35835312	35835530	+	promoter-TSS (uc008jkz.2)	promoter-TSS (NM_029774)	-277	uc008jkz.2	Ttll11	tubulin polyglutamylase TTLL11 isoform 1	4.83	4.94	11.03	10.03	0.53	0.96	0	1.44	1.85	0.61	0	0.95	2.19
964	chr2	36069742	36069960	+	Intergenic	Intergenic	12019	uc008jlk.1	AK142949	Mus musculus 0 day neonate lung cDNA, RIKEN full-length enriched library, clone:E030015P16 product:hypothetical Cysteine-rich region profile/Zn-finger, C2H2 type containing protein, full insert sequence.	4.83	6.36	6.39	7.53	2.11	1.91	0.83	0	3.23	0	0	2.1	1.31
965	chr2	59875482	59875670	+	intron (uc008jtr.1, intron 2 of 35)	intron (NM_001001182, intron 2 of 35)	88291	uc008jtr.1	Baz2b	bromodomain adjacent to zinc finger domain, 2B	4.83	18.36	15.1	16.93	0.53	1.43	0	0.48	1.38	0	0	0.76	1.75
966	chr2	63699902	63700150	+	Intergenic	Intergenic	236043	uc008jvv.2	Fign	fidgetin	5.31	5.65	1.16	4.39	0	0	0	0.48	1.38	2.44	1.02	3.05	3.51
967	chr2	69224122	69224371	+	intron (uc008jyb.1, intron 1 of 4)	intron (NM_175512, intron 1 of 4)	5727	uc008jyb.1	Dhrs9	dehydrogenase/reductase SDR family member 9	5.31	12	9.87	9.41	2.64	6.22	2.5	2.88	10.61	6.1	0	4	5.26
968	chr2	75908502	75908720	+	intron (uc008kex.1, intron 12 of 19)	intron (NM_001081033, intron 12 of 19)	-88587	uc008kew.2	Ttc30a1	tetratricopeptide repeat protein 30A1	4.83	11.3	8.71	16.31	0	1.43	0	0.96	2.31	1.22	0	1.33	1.75
969	chr2	121274732	121274941	+	promoter-TSS (uc008lzd.1)	promoter-TSS (NM_011354)	-128	uc008lzd.1	Serf2	small EDRK-rich factor 2	4.83	7.77	8.13	11.29	4.23	3.35	0	4.8	6.46	3.05	0	0.76	1.75
970	chr2	126691462	126691750	+	intron (uc008mef.2, intron 1 of 38)	MTD-int|LTR|MaLR	10391	uc008mef.2	Trpm7	transient receptor potential cation channel	5.31	9.18	4.65	8.78	2.64	0.48	0	2.88	2.31	0.61	0	2.86	3.94
971	chr2	130787682	130788070	+	intron (uc008mkc.1, intron 10 of 28)	intron (NM_009730, intron 10 of 28)	55644	uc008mkc.1	Atrn	attractin precursor	5.79	21.89	12.78	9.41	0	0	0.83	0.48	0.92	0	0.51	4.38	4.38
972	chr2	133594432	133594630	+	Intergenic	Intergenic	215596	uc008mnr.1	Bmp2	bone morphogenetic protein 2 precursor	4.83	21.89	16.84	13.8	1.59	0.96	0.83	3.36	2.77	0	1.02	2.48	5.7
973	chr2	163820712	163820920	+	promoter-TSS (uc008ntp.1)	promoter-TSS (NM_018753)	-117	uc008ntp.1	Ywhab	14-3-3 protein beta/alpha	4.83	16.24	16.84	11.29	1.06	0.48	1.67	0	0.46	0.61	0	1.9	1.31
974	chr2	165808462	165808860	+	Intergenic	MLT1M|LTR|MaLR	-9476	uc008nyi.2	Ncoa3	nuclear receptor coactivator 3	8.2	19.07	16.26	17.56	1.06	2.39	0	0.96	1.85	0.61	2.05	3.62	3.94
975	chr2	167523472	167523680	+	TTS (uc008oah.2)	TTS (NR_015500)	6868	uc008oah.2	A530013C23Rik	Mus musculus adult male aorta and vein cDNA, RIKEN full-length enriched library, clone:A530013C23 product:hypothetical protein, full insert sequence.	4.83	18.36	15.1	6.9	0.53	0.48	0	0	0	0	0	1.71	1.31
976	chr2	167930762	167931040	+	Intergenic	Intergenic	24397	uc008oao.2	Pard6b	partitioning defective 6 homolog beta	5.31	11.3	9.29	8.78	1.59	0.48	0	1.44	2.31	0.61	0	2.48	2.63
977	chr2	169751612	169751860	+	Intergenic	Intergenic	144435	uc012ckk.1	A630075F10Rik	Mus musculus 0 day neonate head cDNA, RIKEN full-length enriched library, clone:4831414D02 product:unclassifiable, full insert sequence.	5.31	16.24	16.26	18.82	3.7	1.91	0.83	3.36	2.31	1.83	1.54	2.67	3.07
978	chr3	30868212	30868530	+	promoter-TSS (uc008ovp.2)	promoter-TSS (NM_001165954)	-34	uc008ovp.2	Phc3	polyhomeotic-like protein 3 isoform 1	6.27	19.07	16.84	12.54	0.53	0.48	0	0.48	1.85	1.83	0.51	1.71	2.19
979	chr3	52426562	52426860	+	Intergenic	Intergenic	105825	uc008pej.1	AK040671	Mus musculus adult male aorta and vein cDNA, RIKEN full-length enriched library, clone:A530012F11 product:unclassifiable, full insert sequence.	5.79	19.77	15.1	10.66	1.06	1.91	0	3.84	4.61	1.83	0.51	2.86	3.51
980	chr3	67386512	67386760	+	promoter-TSS (uc008plp.1)	promoter-TSS (NM_025813)	-54	uc008plp.1	Mfsd1	major facilitator superfamily domain-containing	5.79	27.54	31.36	38.26	1.59	1.91	0	3.36	4.61	3.05	0	1.71	1.75
981	chr3	85795852	85796070	+	intron (uc008pqy.1, intron 1 of 3)	Intergenic	10452	uc008pqz.1	Prss48	serine protease 48 precursor	4.83	4.24	6.97	5.64	0.53	1.43	0	0	0.46	0	0	1.33	2.63
982	chr3	88260372	88260571	+	intron (uc008pvi.2, intron 1 of 14)	promoter-TSS (NM_013658)	4633	uc008pvi.2	Sema4a	semaphorin-4A precursor	4.83	12	13.36	18.82	1.59	0	0	0.96	0.46	0	0	2.48	3.07
983	chr3	129145752	129145960	+	Intergenic	Intergenic	9265	uc008ria.2	Gm5712	Mus musculus clone 1 OCT4-like mRNA, complete sequence.	4.83	7.77	6.39	9.41	1.06	0.48	0	1.44	1.38	0	0	1.9	0.44
984	chr3	131179722	131179960	+	Intergenic	Intergenic	-47891	uc008rjr.2	Papss1	bifunctional 3'-phosphoadenosine	5.79	19.77	8.71	8.15	6.34	3.35	0	2.4	2.77	1.22	0.51	3.81	3.51
985	chr3	135392612	135392840	+	Intergenic	Intergenic	-38215	uc008rlx.1	Nfkb1	nuclear factor NF-kappa-B p105 subunit	4.83	24.01	13.94	16.93	0.53	1.43	0	0.96	0.92	0	0	2.48	3.51
986	chr3	145289122	145289320	+	Intergenic	ID_B1|SINE|B4	23728	uc008rqq.2	Cyr61	protein CYR61 precursor	4.83	16.24	20.91	20.07	5.29	2.87	2.5	3.84	5.54	3.05	0	3.81	4.38
987	chr4	8726702	8726950	+	intron (uc008rya.1, intron 3 of 37)	intron (NM_001081417, intron 3 of 37)	108758	uc008rya.1	Chd7	chromodomain-helicase-DNA-binding protein 7	5.31	14.12	10.45	13.17	0.53	0	1.67	1.92	0.92	0	0.51	2.48	3.94
988	chr4	40647182	40647550	+	intron (uc008shp.1, intron 1 of 7)	intron (NM_001025444, intron 1 of 7)	2854	uc008shp.1	Aptx	aprataxin isoform b	5.79	16.24	16.26	17.56	4.23	7.17	0.83	3.36	11.07	1.83	1.54	4.38	4.82
989	chr4	45025582	45025810	+	promoter-TSS (uc008ssc.2)	promoter-TSS (NM_001163284)	-412	uc008ssc.2	Zbtb5	zinc finger and BTB domain-containing protein 5	4.83	11.3	6.97	6.9	0	1.43	0	0	2.77	0	0	3.62	3.51
990	chr4	57822352	57822750	+	Intergenic	Intergenic	-44883	uc012dep.1	Akap2	A-kinase anchor protein 2 isoform 1	7.24	4.24	4.07	10.03	2.64	0.96	0.83	2.4	4.15	1.22	0.51	4.76	4.82
991	chr4	63205762	63205980	+	promoter-TSS (uc008tgq.2)	promoter-TSS (NM_024173)	72	uc008tgq.2	Atp6v1g1	V-type proton ATPase subunit G 1	4.83	8.47	10.45	12.54	0.53	0.48	0	0	0	0	0	0.38	0.44
992	chr4	70196032	70196210	+	promoter-TSS (uc008tib.1)	promoter-TSS (NM_172694)	-159	uc008tib.1	Megf9	multiple epidermal growth factor-like domains	4.83	12	18	16.31	1.06	0.96	0.83	0.96	2.31	0	0	0.57	0.88
993	chr4	94228792	94229011	+	Intergenic	B1F1|SINE|Alu	-5414	uc008tsa.2	5830433M19Rik	hypothetical protein LOC67770	5.31	16.95	13.94	10.03	3.17	0	0.83	3.36	1.38	0.61	0.51	3.43	3.94
994	chr4	104859192	104859650	+	intron (uc008tye.1, intron 1 of 5)	intron (NM_080555, intron 1 of 5)	29469	uc008tye.1	Ppap2b	lipid phosphate phosphohydrolase 3	6.76	14.12	12.78	11.92	4.76	6.69	2.5	3.36	8.3	4.88	0	4.57	5.26
995	chr4	116393262	116393600	+	promoter-TSS (uc008uhj.2)	promoter-TSS (NM_146151)	-129	uc008uhj.2	Tesk2	dual specificity testis-specific protein kinase	6.27	26.13	12.78	20.07	1.06	1.91	0.83	0.48	1.38	0	0.51	3.24	1.75
996	chr4	116808512	116808920	+	Intergenic	MTD|LTR|MaLR	-2159	uc008uib.1	Plk3	serine/threonine-protein kinase PLK3	8.2	26.83	29.04	28.85	5.81	1.91	2.5	0.96	7.38	4.88	1.02	4.76	8.33
997	chr4	118967092	118967351	+	promoter-TSS (uc008ulu.1)	promoter-TSS (NM_011732)	-103	uc008ulu.1	Ybx1	nuclease-sensitive element-binding protein 1	5.31	16.95	8.13	11.29	0.53	0	0	0.48	1.85	0.61	0	1.33	2.63
998	chr4	119744612	119744840	+	intron (uc008una.1, intron 3 of 8)	intron (NM_010657, intron 3 of 8)	-89303	uc008unb.1	Edn2	endothelin-2 precursor	4.83	18.36	12.78	17.56	1.06	0	0.83	2.4	4.15	0.61	0	3.24	3.94
999	chr4	124793432	124793660	+	Intergenic	Intergenic	11579	uc008urx.2	Zc3h12a	ribonuclease ZC3H12A	4.83	14.83	11.61	17.56	0.53	0.48	0	1.44	1.85	0	0	0.95	1.31
1000	chr4	125879902	125880190	+	promoter-TSS (uc008usv.1)	promoter-TSS (NM_146153)	-92	uc008usv.1	Thrap3	thyroid hormone receptor-associated protein 3	5.79	21.89	23.81	22.58	2.64	1.91	0.83	2.88	4.15	0.61	0	0.76	1.31
1001	chr4	126754402	126754721	+	promoter-TSS (uc008uui.1)	promoter-TSS (NM_177462)	-66	uc008uui.1	Zmym6	zinc finger MYM-type protein 6	7.72	19.77	34.26	27.6	0.53	1.91	0	0.96	4.61	0	1.02	1.71	1.75
1002	chr4	132833772	132834060	+	promoter-TSS (uc008vcp.1)	promoter-TSS (NM_025667)	-211	uc008vcp.1	Tmem222	transmembrane protein 222	5.31	33.89	25.55	29.48	4.76	2.39	0	5.76	6.92	4.27	0	3.81	3.51
1003	chr4	134354832	134355080	+	Intergenic	Intergenic	-31037	uc012dmx.1	Ldlrap1	low density lipoprotein receptor adapter protein	5.31	13.42	14.52	11.29	1.06	1.91	0.83	0.48	0	1.22	0	2.86	1.75
1004	chr4	136008702	136009120	+	Intergenic	Intergenic	-16765	uc008vif.1	Luzp1	leucine zipper protein 1	7.72	5.65	6.97	5.64	2.11	0.48	0.83	1.92	0.92	1.22	0.51	3.43	3.51
1005	chr4	137990242	137990600	+	promoter-TSS (uc008vky.1)	promoter-TSS (NM_026689)	-166	uc008vky.1	Mul1	mitochondrial ubiquitin ligase activator of NFKB	5.79	19.77	16.26	20.07	0.53	0.96	0	0.48	1.85	2.44	1.02	2.48	1.75
1006	chr4	138829342	138829541	+	intron (uc008vlv.1, intron 4 of 9)	intron (NM_009798, intron 4 of 8)	37174	uc008vma.2	Pqlc2	PQ-loop repeat-containing protein 2	4.83	15.54	14.52	12.54	3.7	0.48	0	2.88	1.85	0.61	0.51	2.48	5.7
1007	chr4	148465552	148465810	+	intron (uc008vvp.1, intron 1 of 8)	L1ME1|LINE|L1	8240	uc008vvp.1	Pex14	peroxisomal membrane protein PEX14	5.31	7.06	10.45	10.66	1.06	0	0	0.96	0.46	0.61	0.51	3.05	5.7
1008	chr4	153871012	153871330	+	intron (uc008wbu.1, intron 2 of 16)	intron (NM_001177995, intron 2 of 15)	139304	uc008wby.1	5930403L14Rik	SubName: Full=Putative uncharacterized protein;	5.31	7.77	11.61	13.17	1.59	1.43	0	3.84	6.92	1.22	0.51	1.52	2.63
1009	chr5	9034502	9034700	+	Intergenic	L1M5|LINE|L1	-37455	uc008wkt.1	Crot	peroxisomal carnitine O-octanoyltransferase	4.83	10.59	8.71	13.8	3.17	0.96	1.67	0.48	0.46	1.83	0	2.67	2.63
1010	chr5	21245042	21245371	+	intron (uc008wox.1, intron 2 of 12)	intron (NM_028431, intron 2 of 12)	2228	uc008wox.1	Pmpcb	mitochondrial-processing peptidase subunit beta	5.79	9.89	18	15.68	0	2.39	0.83	2.88	5.07	6.71	0	3.24	2.63
1011	chr5	35372372	35372750	+	intron (uc008xdg.2, intron 14 of 16)	intron (NM_173402, intron 14 of 16)	8863	uc012dva.1	Mir3097	Mus musculus microRNA 3097 (Mir3097), microRNA.	5.79	8.47	2.9	5.64	3.17	0.96	1.67	2.88	1.38	1.22	0.51	3.62	4.82
1012	chr5	38700242	38700490	+	Intergenic	Intergenic	-10382	uc008xgn.1	Drd5	D(1B) dopamine receptor	5.31	12.71	9.29	9.41	0.53	0	0.83	0	0.46	0.61	0	2.48	3.07
1013	chr5	93036522	93036791	+	TTS (uc008ydr.1)	TTS (NM_177230)	4579	uc008ydp.1	Stbd1	starch-binding domain-containing protein 1	5.31	10.59	6.39	9.41	1.59	1.43	0.83	0.96	0.46	0.61	0	2.67	2.63
1014	chr5	102636082	102636250	+	Intergenic	Intergenic	-137226	uc008yis.2	Wdfy3	WD repeat and FYVE domain-containing protein 3	4.83	12.71	13.36	16.31	1.59	0	0.83	1.44	0.92	0.61	0	1.71	1.75
1015	chr5	114596042	114596361	+	Intergenic	Intergenic	15757	uc008yzf.1	Ung	uracil-DNA glycosylase isoform a	6.76	14.83	12.78	11.29	2.11	2.39	0	2.4	4.61	3.05	0.51	2.67	2.19
1016	chr5	115982092	115982290	+	intron (uc008zea.1, intron 1 of 11)	intron (NM_011223, intron 1 of 10)	25480	uc008zea.1	Pxn	paxillin isoform beta	4.83	12	8.71	5.02	0	0.48	0.83	2.4	0	0.61	0.51	1.52	1.75
1017	chr5	120966472	120966720	+	intron (uc012eco.1, intron 2 of 14)	intron (NM_001177595, intron 2 of 13)	5395	uc012eco.1	Slc24a6	sodium/potassium/calcium exchanger 6 isoform 2	5.31	21.18	15.68	18.19	2.11	2.39	0.83	3.36	2.31	1.22	0.51	1.9	2.63
1018	chr5	122765022	122765290	+	intron (uc008zky.1, intron 3 of 5)	intron (NM_177242, intron 3 of 5)	30749	uc008zky.1	Pptc7	protein phosphatase PTC7 homolog	5.31	14.12	24.97	18.82	10.04	5.26	0	11.05	11.07	6.71	0	2.1	1.75
1019	chr5	123796002	123796240	+	intron (uc008zno.2, intron 1 of 5)	intron (NM_029850, intron 1 of 5)	1664	uc008zno.2	Bcl7a	B-cell CLL/lymphoma 7 protein family member A	5.31	19.07	23.23	18.82	2.64	2.39	0	2.88	4.61	0.61	0	1.14	2.63
1020	chr5	135508522	135508750	+	intron (uc008zxk.1, intron 1 of 9)	B4|SINE|B4	9194	uc008zxk.1	Stx1a	syntaxin-1A	4.83	15.54	11.03	15.05	0	1.43	1.67	0.96	1.85	2.44	0	1.9	3.51
1021	chr5	138113302	138113570	+	intron (uc009adl.1, intron 1 of 11)	intron (NM_145566, intron 1 of 4)	12485	uc009adl.1	Agfg2	arf-GAP domain and FG repeats-containing protein	5.31	7.06	8.13	6.9	0	0.96	0	0	0	0.61	0	1.52	2.19
1022	chr5	139339882	139340100	+	Intergenic	Intergenic	43957	uc012efo.1	Gm5294	forkhead box L1-like	4.83	10.59	10.45	9.41	4.76	2.39	0	2.4	1.85	0	0	2.86	3.94
1023	chr5	145131772	145132001	+	Intergenic	Intergenic	12492	uc012egp.1	DMR	Mus musculus strain C57BL/6 Dmr isoform a; and DMRT1-DMR fusion protein (DMR) mRNA, partial cds, alternatively spliced.	4.83	7.77	5.81	3.76	3.7	0.48	0.83	2.4	3.23	3.66	0.51	3.05	2.19
1024	chr5	149818312	149818500	+	promoter-TSS (uc009apa.1)	promoter-TSS (NR_040429)	-402	uc009apa.1	AK087624	Mus musculus 2 days pregnant adult female oviduct cDNA, RIKEN full-length enriched library, clone:E230026L19 product:unclassifiable, full insert sequence.	4.83	13.42	13.94	12.54	1.06	2.39	0	1.44	2.31	0.61	0	0.57	1.31
1025	chr5	151992612	151992940	+	promoter-TSS (uc009aun.2)	promoter-TSS (NM_146258)	-8	uc009aun.2	Stard13	stAR-related lipid transfer protein 13 isoform	5.31	16.95	16.84	13.8	0.53	0.48	0	0.48	0.92	0	0	1.9	4.38
1026	chr6	31168382	31168570	+	promoter-TSS (uc009bfy.1)	Intergenic	-43	uc009bfy.1	BC145649	Mus musculus brain cDNA, clone MNCb-1768.	4.83	21.18	8.13	13.8	1.06	0.48	0	2.4	1.38	0.61	0.51	1.71	1.75
1027	chr6	51670812	51671100	+	Intergenic	Intergenic	197054	uc009bxs.2	Snx10	sorting nexin-10	5.31	9.18	11.61	5.64	4.76	3.83	0.83	6.72	4.61	1.22	0.51	4.76	3.07
1028	chr6	51962632	51962900	+	promoter-TSS (uc009bxv.1)	promoter-TSS (NM_018773)	-218	uc009bxv.1	Skap2	src kinase-associated phosphoprotein 2	6.27	9.89	18.58	16.31	0	1.43	0	0.48	1.38	0.61	0	1.14	2.19
1029	chr6	82652722	82653060	+	Intergenic	Intergenic	-50032	uc009clk.1	Pole4	DNA polymerase epsilon subunit 4	5.79	12	13.94	15.68	2.11	3.35	1.67	1.92	3.69	0	0	2.1	4.38
1030	chr6	88394512	88394700	+	intron (uc009cvg.1, intron 1 of 6)	Tigger5|DNA|MER2_type	1927	uc009cvg.1	Eefsec	selenocysteine-specific elongation factor	4.83	11.3	4.65	6.9	3.17	0.96	0.83	1.44	4.15	3.66	0.51	2.67	1.75
1031	chr6	88754072	88754290	+	intron (uc009cvp.2, intron 3 of 7)	intron (NM_001166251, intron 3 of 7)	37748	uc009cvs.2	Abtb1	ankyrin repeat and BTB/POZ domain-containing	4.83	14.83	14.52	6.9	0	1.43	1.67	1.92	2.31	0	0	3.05	3.94
1032	chr6	101221932	101222160	+	intron (uc009dcd.2, intron 3 of 9)	intron (NM_018884, intron 3 of 9)	105845	uc009dcd.2	Pdzrn3	E3 ubiquitin-protein ligase PDZRN3	4.83	12	12.2	10.03	0	0.48	0.83	2.88	2.31	1.22	0.51	1.9	2.63
1033	chr6	126889912	126890180	+	promoter-TSS (uc009dvi.1)	promoter-TSS (NM_009013)	62	uc009dvn.1	D6Wsu163e	hypothetical protein LOC28040	5.31	12.71	11.61	9.41	0.53	0.48	1.67	0.48	0	0.61	0.51	2.1	2.63
1034	chr6	140496512	140496811	+	intron (uc009eob.1, intron 11 of 30)	intron (NM_144920, intron 11 of 30)	-75549	uc009eok.1	Aebp2	zinc finger protein AEBP2 isoform 3	6.76	18.36	22.07	23.21	2.11	0.96	0.83	1.92	1.85	1.83	1.02	2.86	4.82
1035	chr6	144145792	144146190	+	intron (uc009eqk.2, intron 1 of 14)	intron (NM_001243163, intron 1 of 13)	12087	uc009eqk.2	Sox5	transcription factor SOX-5 isoform a	5.79	14.83	12.2	5.64	1.59	0.48	0	0.48	0.92	1.83	0	3.05	1.75
1036	chr7	16896402	16896650	+	intron (uc009fho.2, intron 1 of 3)	intron (NM_133234, intron 1 of 3)	1594	uc009fho.2	Bbc3	bcl-2-binding component 3	5.31	14.83	12.2	9.41	0.53	0.48	0	0	0.46	0.61	0.51	1.9	2.19
1037	chr7	19716832	19717090	+	intron (uc009fkt.2, intron 1 of 1)	CpG	11753	uc009fkt.2	Fbxo46	F-box only protein 46	5.31	9.89	18	11.92	1.59	1.91	1.67	4.32	0.46	0.61	0	0.57	0.44
1038	chr7	27981492	27981670	+	promoter-TSS (uc009fvj.1)	promoter-TSS (NM_015782)	-561	uc009fvj.1	BC024978	SubName: Full=Putative uncharacterized protein ENSMUSP00000104016;	4.83	6.36	7.55	10.66	3.17	1.91	0	0.96	2.77	1.83	0	2.86	2.19
1039	chr7	31065752	31066000	+	promoter-TSS (uc009gdx.2)	promoter-TSS (NM_146186)	-436	uc009gdx.2	Wdr62	WD repeat-containing protein 62	5.31	21.18	20.33	16.31	0	0.96	1.67	0.48	4.15	0.61	0.51	1.9	2.63
1040	chr7	35935152	35935350	+	Intergenic	Intergenic	30939	uc009gjl.1	Cebpa	CCAAT/enhancer-binding protein alpha	4.83	16.95	16.84	12.54	5.81	1.91	0	1.44	5.07	6.1	0	3.43	1.75
1041	chr7	52104492	52104640	+	promoter-TSS (uc009grc.1)	promoter-TSS (NM_026270)	-31	uc009grd.1	Akt1s1	proline-rich AKT1 substrate 1	3.86	12	13.94	6.9	1.06	1.43	1.67	0.96	0.92	0.61	0	1.33	0.88
1042	chr7	52241852	52242080	+	promoter-TSS (uc009gsj.1)	promoter-TSS (NM_019830)	-264	uc009gsg.1	Prmt1	protein arginine N-methyltransferase 1	4.83	8.47	9.87	7.53	2.64	2.39	0.83	0.48	4.15	0.61	0	1.33	0.88
1043	chr7	52967822	52968001	+	exon (uc009gwt.2, exon 3 of 6)	exon (NM_203280, exon 4 of 7)	2666	uc009gwt.2	Sphk2	sphingosine kinase 2	4.83	18.36	16.26	16.93	0.53	0.48	0	1.92	0.46	1.22	0	0.57	2.19
1044	chr7	87197992	87198320	+	intron (uc009hzj.2, intron 1 of 4)	intron (NM_175433, intron 1 of 4)	28456	uc009hzj.2	Zfp710	zinc finger protein 710 isoform a	5.79	9.18	8.13	5.02	5.29	2.39	1.67	3.84	4.61	2.44	0	3.81	2.19
1045	chr7	104718042	104718270	+	intron (uc009ijj.2, intron 2 of 4)	intron (NM_183251, intron 1 of 3)	9851	uc009ijj.2	1810020D17Rik	hypothetical protein LOC66273 isoform 1	4.83	14.12	3.48	5.02	2.11	0.48	0.83	1.44	1.85	0.61	0	1.9	1.31
1046	chr7	106317352	106317740	+	intron (uc009ile.1, intron 2 of 7)	intron (NM_026384, intron 2 of 7)	13677	uc009ile.1	Dgat2	diacylglycerol O-acyltransferase 2	6.27	11.3	7.55	11.29	3.17	0.96	0.83	4.32	2.31	1.83	0.51	3.05	2.19
1047	chr7	125884052	125884460	+	exon (uc009jko.2, exon 1 of 31)	exon (NM_027815, exon 1 of 31)	471	uc009jko.2	9030624J02Rik	hypothetical protein LOC71517	7.24	14.83	14.52	9.41	1.06	0.48	0.83	0.48	0.92	2.44	0.51	2.48	3.51
1048	chr7	148358662	148358970	+	Intergenic	promoter-TSS (NM_001172100)	-4231	uc012fwp.1	Rnh1	ribonuclease inhibitor isoform b	5.31	8.47	15.68	16.93	0	0.96	0	0	1.38	0.61	0	2.67	2.63
1049	chr8	11755872	11756100	+	intron (uc009kvv.2, intron 1 of 18)	intron (NM_001113517, intron 1 of 18)	27881	uc009kvv.2	Arhgef7	rho guanine nucleotide exchange factor 7 isoform	4.83	9.18	6.97	7.53	0.53	0	0	0.96	0.46	0	0	3.05	4.38
1050	chr8	41658882	41659120	+	intron (uc009lmz.1, intron 7 of 13)	intron (NM_001040699, intron 7 of 13)	61145	uc009lmz.1	Mtmr7	myotubularin-related protein 7	5.79	21.18	20.33	13.8	4.76	1.91	0	1.92	1.38	1.22	0.51	4.38	2.19
1051	chr8	67471392	67471620	+	intron (uc009lvb.2, intron 1 of 5)	CpG-14045	422	uc009lvb.2	Tmem192	transmembrane protein 192 isoform 1	4.83	12.71	20.33	20.7	0	0.96	0.83	1.44	3.69	1.22	0	1.9	1.31
1052	chr8	114045982	114046280	+	promoter-TSS (uc009nmi.2)	promoter-TSS (NM_001170742)	-124	uc009nmi.2	Wdr59	WD repeat-containing protein 59 isoform 1	5.79	20.48	16.26	12.54	0.53	4.78	0	0.96	4.61	0	0	3.05	2.19
1053	chr8	118507482	118507750	+	Intergenic	Intergenic	-276822	uc009nof.1	Maf	transcription factor Maf	6.27	21.18	18	22.58	8.99	5.26	0.83	11.53	11.07	7.32	1.02	6.1	6.57
1054	chr8	124467132	124467330	+	intron (uc009nsf.1, intron 1 of 6)	intron (NM_007608, intron 1 of 6)	1581	uc009nsf.1	Car5a	carbonic anhydrase 5A, mitochondrial precursor	4.83	6.36	8.71	3.14	7.4	3.35	0.83	3.36	10.15	6.71	0	2.1	0.88
1055	chr8	124516882	124517120	+	intron (uc009nsg.2, intron 6 of 13)	intron (NM_001110100, intron 6 of 13)	42568	uc009nsg.2	Banp	protein BANP isoform 2	5.31	18.36	11.61	13.17	2.11	1.43	0	0.48	1.38	1.22	1.02	2.86	5.7
1056	chr8	124622722	124622990	+	Intergenic	Tigger7|DNA|MER2_type	148423	uc009nsg.2	Banp	protein BANP isoform 2	5.79	5.65	9.29	5.02	2.64	1.43	0.83	3.84	1.38	2.44	0.51	4.57	6.57
1057	chr8	124854442	124854681	+	intron (uc009nsj.1, intron 4 of 9)	intron (NM_009569, intron 4 of 9)	30085	uc009nsk.1	Trhr2	thyrotropin releasing hormone receptor 2	5.31	10.59	11.61	4.39	5.81	4.3	0.83	11.05	8.76	4.88	0	2.48	4.82
1058	chr8	125135282	125135610	+	promoter-TSS (uc009ntj.2)	promoter-TSS (NM_021502)	-59	uc012gmh.1	Galns	N-acetylgalactosamine-6-sulfatase isoform 1	6.27	13.42	10.45	11.92	0.53	1.43	0	0	2.31	0	0	0.76	1.75
1059	chr8	126789692	126789881	+	intron (uc009nwz.1, intron 1 of 15)	intron (NM_139272, intron 1 of 15)	34492	uc009nwz.1	Galnt2	polypeptide N-acetylgalactosaminyltransferase 2	4.83	19.77	18	13.8	4.23	1.43	0.83	6.72	3.69	0.61	0	3.62	3.94
1060	chr8	126835082	126835380	+	intron (uc009nwz.1, intron 3 of 15)	intron (NM_139272, intron 3 of 15)	20464	uc009nxa.1	AK085459	Mus musculus 0 day neonate kidney cDNA, RIKEN full-length enriched library, clone:D630029M15 product:unclassifiable, full insert sequence.	6.76	16.24	11.03	12.54	0.53	0.96	0	0	2.77	0	0	4.57	4.38
1061	chr8	129362942	129363201	+	intron (uc009nyy.1, intron 4 of 8)	Intergenic	-9849	uc009nyz.1	AK041328	Mus musculus 3 days neonate thymus cDNA, RIKEN full-length enriched library, clone:A630001O12 product:unclassifiable, full insert sequence.	5.31	18.36	14.52	8.78	1.06	1.43	0	1.92	0.46	1.83	0	2.1	3.07
1062	chr9	20781832	20782130	+	promoter-TSS (uc009ojt.2)	promoter-TSS (NM_010333)	-744	uc009ojt.2	S1pr2	sphingosine 1-phosphate receptor 2	6.76	20.48	15.68	16.31	0	0.96	0.83	1.44	3.69	1.83	0	2.86	2.63
1063	chr9	34834712	34834920	+	intron (uc009osi.2, intron 13 of 16)	intron (NM_001190911, intron 13 of 16)	-44041	uc009osn.1	AK048946	Mus musculus 16 days neonate thymus cDNA, RIKEN full-length enriched library, clone:A130069A15 product:unclassifiable, full insert sequence.	4.83	7.77	9.29	12.54	0.53	0.96	0	0	0.92	1.22	0.51	3.81	2.63
1064	chr9	34903392	34903740	+	intron (uc009osm.1, intron 1 of 10)	intron (NM_009178, intron 1 of 10)	-20747	uc009oso.1	4930581F22Rik	Mus musculus adult male testis cDNA, RIKEN full-length enriched library, clone:4930581F22 product:hypothetical protein, full insert sequence.	5.31	12.71	9.29	12.54	0.53	0.48	0	0.48	0.92	0.61	0	4.19	3.07
1065	chr9	40607882	40608250	+	Intergenic	Intergenic	-1290	uc009ozx.2	Hspa8	heat shock cognate 71 kDa protein	5.79	23.3	17.42	25.09	2.64	4.78	0.83	3.36	8.76	3.66	0.51	1.52	2.63
1066	chr9	42280262	42280660	+	promoter-TSS (uc009pay.1)	promoter-TSS (NM_173038)	-152	uc009pay.1	Tbcel	tubulin-specific chaperone cofactor E-like	5.31	14.83	23.81	18.82	6.87	8.13	0	17.29	22.14	8.54	0	1.9	2.63
1067	chr9	43068802	43069160	+	intron (uc009pbg.1, intron 6 of 7)	intron (NM_001243261, intron 1 of 2)	17299	uc009pbg.1	AK143856	Mus musculus 6 days neonate spleen cDNA, RIKEN full-length enriched library, clone:F430208H19 product:unclassifiable, full insert sequence.	5.31	13.42	19.75	24.46	1.06	2.39	1.67	4.32	8.3	1.83	0	3.05	3.07
1068	chr9	44126512	44126740	+	intron (uc009pct.1, intron 1 of 13)	intron (NM_027909, intron 1 of 13)	1739	uc009pct.1	C2cd2l	C2 domain-containing protein 2-like	4.83	15.54	7.55	4.39	2.64	0	0.83	0.96	1.85	1.22	0.51	2.29	2.63
1069	chr9	44134562	44134761	+	promoter-TSS (uc009pcw.1)	promoter-TSS (NM_007875)	-267	uc009pcw.1	Dpagt1	UDP-N-acetylglucosamine--dolichyl-phosphate	4.83	16.24	14.52	11.92	1.06	0.48	0	0.48	1.85	1.22	0	3.24	4.38
1070	chr9	57533912	57534120	+	Intergenic	RSINE1|SINE|B4	-2554	uc009pvm.1	Cyp1a2	cytochrome P450 1A2	4.83	16.95	23.23	20.07	4.23	4.3	0.83	5.76	16.14	8.54	1.54	4	7.45
1071	chr9	83728182	83728410	+	promoter-TSS (uc012gxl.1)	promoter-TSS (NM_009445)	0	uc012gxl.1	Ttk	dual specificity protein kinase TTK isoform 1	4.83	11.3	19.16	16.31	1.06	0	0	0.96	0.46	0	0.51	1.14	1.31
1072	chr9	109777792	109778071	+	promoter-TSS (uc009rsw.1)	promoter-TSS (NM_007658)	-152	uc009rsw.1	Cdc25a	M-phase inducer phosphatase 1	5.79	8.47	15.1	11.92	3.17	3.83	0	3.84	4.61	0.61	0	1.71	1.75
1073	chr9	114843002	114843350	+	promoter-TSS (uc009ryj.2)	promoter-TSS (NM_175380)	-71	uc009ryj.2	Gpd1l	glycerol-3-phosphate dehydrogenase 1-like	5.31	13.42	15.1	16.31	3.17	5.74	0	4.32	10.15	4.27	0	2.29	3.07
1074	chr9	119277502	119277860	+	intron (uc009sat.2, intron 6 of 18)	B3A|SINE|B2	11182	uc009sat.2	Xylb	xylulose kinase isoform 1	6.27	14.83	13.36	16.93	1.06	0.48	0	0	1.38	1.22	0	2.67	4.38
1075	chrX	45976462	45976690	+	promoter-TSS (uc009tcr.1)	promoter-TSS (NM_011398)	-563	uc009tcr.1	Slc25a14	brain mitochondrial carrier protein 1 isoform 1	4.83	7.06	9.29	10.66	0.53	0.96	0	0.48	1.85	0.61	0	1.71	2.19
1076	chrX	133242412	133242670	+	promoter-TSS (uc009uit.1)	promoter-TSS (NM_146236)	-63	uc009uit.1	Tceal1	transcription elongation factor A protein-like	5.31	16.24	12.2	15.68	0	0	0.83	0	0	0	0	1.52	2.63
1077	chr1	21122552	21122740	+	Intergenic	Intergenic	-33933	uc007alh.1	AK138554	Mus musculus adult male spinal cord cDNA, RIKEN full-length enriched library, clone:A330062A16 product:unclassifiable, full insert sequence.	4.34	6.36	5.81	8.15	3.17	1.43	0	0.48	3.23	1.83	0.51	2.29	3.94
1078	chr1	39424592	39424800	+	promoter-TSS (uc007atf.2)	promoter-TSS (NM_001252218)	0	uc007atf.2	Rpl31	60S ribosomal protein L31	4.34	6.36	11.03	6.27	0.53	0.48	0	0	0.92	1.22	0	0.95	0.88
1079	chr1	59493382	59493591	+	Intergenic	Intergenic	-45505	uc011wlq.1	Fzd7	frizzled-7 precursor	4.83	5.65	5.81	5.64	1.59	2.39	0	0.96	3.23	1.22	0	1.71	1.75
1080	chr1	64737192	64737360	+	promoter-TSS (uc007bgw.1)	promoter-TSS (NR_038009)	-43	uc007bgw.1	AK013046	Mus musculus 10, 11 days embryo whole body cDNA, RIKEN full-length enriched library, clone:2810408I11 product:unclassifiable, full insert sequence.	4.34	19.77	23.23	28.85	2.11	1.91	1.67	0.48	2.77	0.61	0	1.52	1.31
1081	chr1	66909272	66909490	+	intron (uc007bir.1, intron 1 of 10)	intron (NM_007381, intron 1 of 10)	460	uc007bir.1	Acadl	long-chain specific acyl-CoA dehydrogenase,	4.34	4.24	12.78	5.64	1.06	1.91	0.83	1.44	3.69	0	1.02	1.33	1.31
1082	chr1	72330732	72330930	+	promoter-TSS (uc007bkk.1)	promoter-TSS (NM_175564)	57	uc007bki.2	Pecr	peroxisomal trans-2-enoyl-CoA reductase	4.34	15.54	12.78	9.41	0.53	0.96	0	2.4	5.07	0	0	1.52	3.51
1083	chr1	75138852	75139090	+	promoter-TSS (uc007bnt.1)	promoter-TSS (NM_170755)	163	uc007bnq.1	1810031K17Rik	hypothetical protein LOC69171	4.83	12	6.39	11.92	2.11	2.39	0	1.44	1.85	0	0	2.86	3.51
1084	chr1	78646332	78646540	+	Intergenic	Intergenic	-7964	uc007bqo.2	Acsl3	long-chain-fatty-acid--CoA ligase 3 isoform a	4.34	6.36	6.39	3.14	0	0.96	0.83	0.48	0.46	0.61	0.51	2.48	3.51
1085	chr1	121401402	121401610	+	promoter-TSS (uc007cis.2)	promoter-TSS (NM_022327)	-147	uc007cis.2	Ralb	ras-related protein Ral-B precursor	4.34	12	24.39	18.19	6.87	6.22	0	8.16	9.23	1.22	0	0.38	0.88
1086	chr1	135779182	135779530	+	Intergenic	Intergenic	24394	uc007cqy.2	Optc	opticin isoform 1	4.83	7.77	6.39	6.27	0.53	1.91	0	0.48	6	1.22	0.51	2.86	3.94
1087	chr1	138857062	138857271	+	promoter-TSS (uc007cvc.2)	promoter-TSS (NM_030676)	-141	uc007cvc.2	Nr5a2	nuclear receptor subfamily 5 group A member 2	4.34	29.66	18.58	19.44	0	0.48	0	0	1.85	0	0.51	2.48	3.07
1088	chr1	155333902	155334101	+	intron (uc007czy.1, intron 1 of 27)	intron (NM_007842, intron 1 of 27)	789	uc007czy.1	Dhx9	ATP-dependent RNA helicase A	4.34	5.65	7.55	15.05	1.59	0.96	0.83	1.92	4.61	0	0	1.14	0.88
1089	chr1	166150502	166150670	+	TTS (uc007dic.1)	TTS (NM_007976)	-28600	uc007did.1	Slc19a2	thiamine transporter 1	4.34	16.24	13.36	15.05	1.59	0	0.83	0	1.85	1.22	0	2.29	5.7
1090	chr1	173082192	173082430	+	intron (uc007dnc.1, intron 2 of 7)	B1F|SINE|Alu	1467	uc007dnc.1	Mpz	myelin protein P0 precursor	4.83	9.89	8.71	10.66	0	0.48	0	0	0.92	0.61	0.51	2.67	1.75
1091	chr1	174716102	174716460	+	Intergenic	Intergenic	88094	uc011wwq.1	Crp	C-reactive protein precursor	5.31	17.65	11.03	15.68	0	0	0	1.44	0	0.61	0	2.67	1.31
1092	chr1	186670352	186670610	+	promoter-TSS (uc007dyq.1)	promoter-TSS (NM_133684)	-755	uc007dyq.1	Mosc2	MOSC domain-containing protein 2, mitochondrial	5.31	13.42	11.03	8.15	2.11	0.96	0	0.96	1.85	0.61	0	2.29	2.19
1093	chr1	196844342	196844540	+	intron (uc007eer.2, intron 1 of 7)	intron (NR_015566, intron 1 of 7)	848	uc007eer.2	A330023F24Rik	Mus musculus 16 days neonate cerebellum cDNA, RIKEN full-length enriched library, clone:9630038K03 product:unclassifiable, full insert sequence.	4.34	7.06	9.29	6.9	2.11	1.43	0	1.44	4.61	1.22	0.51	1.71	1.75
1094	chr10	8605892	8606190	+	promoter-TSS (uc007eiu.1)	promoter-TSS (NM_175155)	-173	uc007eiu.1	Sash1	SAM and SH3 domain-containing protein 1	4.83	14.12	8.71	2.51	0	0.48	1.67	0.48	1.38	0	0	1.9	0.88
1095	chr10	62486852	62487110	+	promoter-TSS (uc007fjq.2)	promoter-TSS (NM_026085)	-279	uc007fjr.1	Pbld2	phenazine biosynthesis-like domain-containing	5.31	19.07	18	17.56	2.11	4.3	2.5	4.8	4.61	4.27	0.51	0.76	2.19
1096	chr10	76973062	76973310	+	intron (uc007fvt.2, intron 2 of 5)	intron (NM_133998, intron 2 of 5)	5372	uc007fvt.2	1810008A18Rik	hypothetical protein LOC108707	4.83	15.54	8.13	6.9	4.76	1.43	0	4.32	2.31	1.83	0	2.86	3.94
1097	chr10	77927782	77928140	+	promoter-TSS (uc007fxu.2)	promoter-TSS (NM_172134)	-268	uc007fxu.2	Pdxk	pyridoxal kinase	4.83	12.71	13.36	11.29	3.7	0.96	0	10.56	3.69	1.22	0	2.29	3.51
1098	chr10	79793672	79793940	+	intron (uc007gct.1, intron 1 of 5)	intron (NM_001204931, intron 1 of 4)	891	uc007gct.1	Reep6	receptor expression-enhancing protein 6	4.83	3.53	3.48	3.76	0.53	0.48	1.67	0	0	0.61	0	2.48	3.51
1099	chr10	82996882	82997160	+	promoter-TSS (uc007gkh.2)	promoter-TSS (NM_153543)	-136	uc007gkh.2	Aldh1l2	probable 10-formyltetrahydrofolate dehydrogenase	4.83	15.54	18.58	13.8	0.53	1.43	0	0.96	4.61	1.22	0	1.52	1.75
1100	chr10	96153702	96153940	+	Intergenic	Intergenic	74186	uc007gww.2	Btg1	protein BTG1	4.83	12	6.97	8.78	1.06	1.43	0	1.92	0.92	0	0	1.52	0.44
1101	chr10	98922762	98923020	+	Intergenic	Intergenic	-148914	uc007gxn.1	AK039362	Mus musculus adult male spinal cord cDNA, RIKEN full-length enriched library, clone:A330032E09 product:unclassifiable, full insert sequence.	4.83	4.94	4.07	3.76	1.06	0	0	0.48	0	0	0	2.86	3.94
1102	chr10	117106722	117106960	+	intron (uc007hdi.2, intron 4 of 8)	intron (NM_027468, intron 4 of 8)	40285	uc007hdi.2	Cpm	carboxypeptidase M precursor	4.83	8.47	9.87	4.39	0.53	0.48	0.83	4.8	7.38	1.83	0	2.29	3.07
1103	chr10	118203032	118203340	+	Intergenic	Intergenic	-46702	uc007hdz.1	AK089123	Mus musculus 10 days neonate olfactory brain cDNA, RIKEN full-length enriched library, clone:E530004E06 product:unclassifiable, full insert sequence.	4.83	8.47	4.65	8.15	1.59	0.48	0.83	2.4	1.38	1.83	0.51	2.48	2.19
1104	chr10	120882972	120883310	+	intron (uc007hfs.1, intron 1 of 4)	intron (NM_138956, intron 1 of 4)	30165	uc007hfs.1	Rassf3	ras association domain-containing protein 3	5.31	16.24	12.2	13.17	3.17	2.39	0.83	0.48	2.77	1.83	0.51	3.43	3.07
1105	chr10	121063712	121064060	+	promoter-TSS (uc007hfv.1)	promoter-TSS (NM_001081056)	-514	uc007hfv.1	Xpot	exportin-T	5.79	4.24	2.9	5.64	2.11	0.96	0.83	1.92	3.23	0.61	0.51	2.29	1.75
1106	chr10	126727552	126727761	+	promoter-TSS (uc007hiy.2)	promoter-TSS (NM_007837)	-193	uc007hiy.2	Ddit3	DNA damage-inducible transcript 3 protein	4.34	9.18	17.42	14.43	3.7	5.26	0	3.84	3.69	4.88	1.02	1.52	1.31
1107	chr10	127330582	127330890	+	Intergenic	Intergenic	-4855	uc007hkw.1	Sdr9c7	short-chain dehydrogenase/reductase family 9C	5.31	4.94	6.39	5.64	0.53	1.43	0	1.44	3.69	0	0	2.29	0.88
1108	chr11	5815012	5815320	+	intron (uc007hxn.1, intron 1 of 9)	intron (NM_010292, intron 1 of 9)	-16381	uc007hxl.1	Myl7	myosin regulatory light chain 2, atrial isoform	5.31	15.54	18.58	15.05	2.64	2.39	0.83	1.44	2.77	1.83	0.51	2.48	1.75
1109	chr11	17059012	17059260	+	promoter-TSS (uc007ica.1)	promoter-TSS (NM_024459)	-165	uc007ica.1	Ppp3r1	calcineurin subunit B type 1	4.83	10.59	13.94	16.93	1.06	1.43	0.83	1.92	2.77	0	0	1.14	2.19
1110	chr11	31712322	31712540	+	Intergenic	Intergenic	12116	uc011xsw.1	AK158188	Mus musculus 0 day neonate kidney cDNA, RIKEN full-length enriched library, clone:D630024D03 product:unclassifiable, full insert sequence.	4.34	13.42	15.1	11.92	0.53	0	0	0	0.46	0	0	1.33	3.07
1111	chr11	31770242	31770650	+	Intergenic	Intergenic	-1765	uc007iiq.1	Cpeb4	cytoplasmic polyadenylation element-binding	5.79	33.19	30.2	28.22	1.59	0.48	0	2.4	3.23	0.61	1.02	2.48	3.07
1112	chr11	43495232	43495530	+	promoter-TSS (uc007imu.2)	promoter-TSS (NM_001164231)	-119	uc007imu.2	Pwwp2a	PWWP domain-containing protein 2A isoform b	5.79	7.77	3.48	6.27	1.59	1.43	1.67	1.92	3.69	1.22	0.51	2.48	3.07
1113	chr11	62293202	62293400	+	intron (uc007jje.1, intron 2 of 6)	RSINE1|SINE|B4	21339	uc007jje.1	Pigl	N-acetylglucosaminyl-phosphatidylinositol	4.34	15.54	9.87	17.56	1.06	0.48	1.67	3.36	3.69	0.61	0	2.48	2.63
1114	chr11	69393752	69393940	+	promoter-TSS (uc007jqn.2)	promoter-TSS (NM_001127233)	-15	uc007jqn.2	Trp53	cellular tumor antigen p53 isoform a	4.34	12.71	11.03	7.53	0	0.96	0	0	2.31	1.83	0	1.33	1.31
1115	chr11	69984792	69985030	+	TTS (uc007jtx.1)	TTS (NM_001204252)	4635	uc007jtx.1	Clec10a	macrophage asialoglycoprotein-binding protein 1	4.83	9.89	20.33	9.41	0.53	0.48	0	0.96	1.85	1.22	0.51	2.29	1.75
1116	chr11	74737782	74737990	+	intron (uc007kcs.2, intron 1 of 7)	B2_Mm2|SINE|B2	1414	uc007kcs.2	Srr	serine racemase	4.34	6.36	6.39	4.39	1.06	0.96	0	0	1.85	0	0	2.67	1.31
1117	chr11	83369922	83370140	+	Intergenic	Intergenic	22107	uc007kpj.1	Ccl9	C-C motif chemokine 9	4.34	11.3	8.71	5.64	2.11	0.96	0	2.88	2.31	1.22	0	1.52	3.94
1118	chr11	86171752	86171960	+	promoter-TSS (uc007ksk.1)	promoter-TSS (NM_001080931)	-829	uc007ksk.1	Med13	mediator of RNA polymerase II transcription	4.34	12.71	16.26	15.68	0	0.96	0	0.48	1.38	0.61	0	0.19	1.31
1119	chr11	87805412	87805880	+	Intergenic	intron (NM_001168471, intron 1 of 2)	-4611	uc007kva.2	Dynll2	dynein light chain 2, cytoplasmic	5.31	14.83	9.29	11.92	0.53	0.48	0.83	0.48	0.92	0	0	3.24	7.01
1120	chr11	97627832	97628140	+	promoter-TSS (uc007ler.2)	promoter-TSS (NM_026186)	-59	uc007ler.2	Cwc25	pre-mRNA-splicing factor CWC25 homolog	4.83	9.89	9.29	10.66	0	0.96	1.67	0	0	1.22	0	2.1	1.31
1121	chr11	98300232	98300450	+	promoter-TSS (uc007lgj.1)	promoter-TSS (NM_025559)	-39	uc007lgj.1	1810046J19Rik	protein C17orf37 homolog	4.34	12.71	14.52	15.68	0.53	0.48	0	0.96	1.38	0	0	0.95	0.88
1122	chr11	100259292	100259590	+	promoter-TSS (uc007lkz.1)	promoter-TSS (NM_010593)	-388	uc007lkz.1	Jup	junction plakoglobin	4.83	8.47	8.13	2.51	0	0.48	0	0	2.31	0	0	1.71	1.75
1123	chr11	100801112	100801430	+	promoter-TSS (uc007lmp.1)	promoter-TSS (NM_213660)	-446	uc007lmp.1	Stat3	signal transducer and activator of transcription	4.83	18.36	8.71	13.17	1.06	0.96	0	1.44	1.85	0.61	0	2.1	3.07
1124	chr11	100931202	100931580	+	promoter-TSS (uc007lna.2)	promoter-TSS (NM_013792)	-17	uc007lna.2	Naglu	alpha-N-acetylglucosaminidase	5.79	7.06	15.68	11.29	1.06	2.39	0	2.4	2.31	2.44	0.51	0.19	2.19
1125	chr11	101922552	101922930	+	intron (uc007lql.2, intron 10 of 12)	intron (NM_016695, intron 10 of 12)	19916	uc007lqi.2	Cd300lg	CMRF35-like molecule 9 isoform 1	4.83	3.53	4.65	6.27	1.06	0.48	0	0.48	0.46	0.61	0	2.48	2.19
1126	chr11	107050612	107050840	+	promoter-TSS (uc007mai.2)	promoter-TSS (NM_001161329)	-31	uc007mai.2	Nol11	nucleolar protein 11 isoform 1	4.34	7.77	11.03	10.66	0.53	2.39	0	1.44	3.69	0	0	1.33	1.31
1127	chr11	109131542	109131720	+	intron (uc007mbx.1, intron 7 of 18)	intron (NM_011268, intron 7 of 18)	27864	uc007mbx.1	Rgs9	regulator of G-protein signaling 9 isoform 1	4.34	10.59	0	9.41	0.53	0.48	0	0	0.46	0.61	0.51	2.48	4.82
1128	chr11	109594462	109594720	+	Intergenic	RSINE1|SINE|B4	-11021	uc007mcw.1	Fam20a	family with sequence similarity 20, member A	4.83	17.65	13.36	10.66	5.81	4.78	0	10.08	15.68	3.66	0	3.81	4.82
1129	chr11	110313082	110313241	+	intron (uc007mdr.1, intron 1 of 11)	intron (NM_011943, intron 1 of 11)	-2518	uc007mds.1	AK143961	Mus musculus adult male kidney cDNA, RIKEN full-length enriched library, clone:F530007B04 product:hypothetical protein, full insert sequence.	4.34	9.18	11.61	6.9	3.7	3.83	0.83	1.44	4.61	1.83	0.51	2.29	0.88
1130	chr11	110927302	110927490	+	promoter-TSS (uc007mdw.2)	promoter-TSS (NM_008425)	-82	uc007mdw.2	Kcnj2	inward rectifier potassium channel 2	4.34	7.77	7.55	4.39	0	1.91	0.83	0.96	1.85	0.61	0	0	0
1131	chr11	120046102	120046430	+	Intergenic	Intergenic	4904	uc007msb.2	2810410L24Rik	Mus musculus 16 days embryo head cDNA, RIKEN full-length enriched library, clone:C130055D19 product:unclassifiable, full insert sequence.	4.83	17.65	20.91	9.41	2.11	2.39	0	1.44	3.23	0.61	0.51	1.9	1.31
1132	chr12	8928252	8928571	+	5' UTR (uc007naf.1, exon 1 of 7)	5' UTR (NM_008640, exon 1 of 7)	298	uc007naf.1	Laptm4a	lysosomal-associated transmembrane protein 4A	4.83	16.24	16.84	20.7	2.11	1.91	0	3.84	3.69	0.61	1.02	2.86	2.63
1133	chr12	36219752	36219910	+	promoter-TSS (uc007nji.1)	promoter-TSS (NM_013464)	-170	uc007nji.1	Ahr	aryl hydrocarbon receptor	4.34	12.71	15.68	20.7	2.11	2.39	0	0	1.85	1.22	0	1.9	3.07
1134	chr12	73851662	73852110	+	Intergenic	L2a|LINE|L2	-10312	uc007nvu.2	Ppm1a	protein phosphatase 1A	4.83	14.83	11.03	11.92	4.76	0.48	0	1.92	5.07	4.27	0.51	3.24	5.7
1135	chr12	76684862	76685070	+	intron (uc007nxe.1, intron 2 of 13)	intron (NM_012024, intron 2 of 13)	12221	uc007nxe.1	Ppp2r5e	serine/threonine-protein phosphatase 2A 56 kDa	4.34	2.12	3.48	2.51	1.59	0.48	0	0	1.38	1.22	0	1.33	2.63
1136	chr12	77634152	77634380	+	promoter-TSS (uc007nyk.2)	promoter-TSS (NR_039597)	-281	uc007nyk.2	Plekhg3	pleckstrin homology domain-containing family G	4.34	4.94	9.29	9.41	3.17	0	1.67	5.76	3.23	3.66	0	1.14	3.07
1137	chr12	86348102	86348290	+	intron (uc007ogd.1, intron 1 of 20)	ID_B1|SINE|B4	10925	uc007ogd.1	Ylpm1	YLP motif-containing protein 1	4.34	9.89	4.65	5.64	0	1.91	0	0	2.77	0	0.51	3.43	2.19
1138	chr12	104854082	104854300	+	TTS (uc007ovz.1)	TTS (NM_144834)	15424	uc007ovz.1	Serpina10	protein Z-dependent protease inhibitor	4.34	21.18	12.2	11.29	2.64	2.39	0.83	0.96	6	2.44	0.51	3.24	2.19
1139	chr12	106101812	106102071	+	intron (uc007oxl.1, intron 1 of 13)	intron (NM_001040682, intron 1 of 12)	1345	uc007oxl.1	Clmn	calmin isoform a	4.83	16.95	18.58	31.36	7.4	4.78	0.83	7.68	6.92	9.76	0	2.86	1.31
1140	chr12	106992072	106992310	+	intron (uc007oyt.1, intron 12 of 17)	intron (NM_030187, intron 12 of 17)	-30721	uc007oyz.2	Papola	poly(A) polymerase alpha	4.83	14.12	15.68	14.43	2.64	1.91	0	1.92	2.77	1.22	0	1.9	4.82
1141	chr12	111945302	111945440	+	Intergenic	RSINE1|SINE|B4	-10766	uc007pbr.1	Hsp90aa1	heat shock protein HSP 90-alpha	2.9	8.47	9.29	4.39	1.59	1.43	0.83	0.48	2.31	0	0	0.95	2.63
1142	chr13	4714022	4714270	+	Intergenic	Intergenic	-105736	uc007pjs.1	Akr1e1	1,5-anhydro-D-fructose reductase	4.83	12.71	8.13	6.9	1.06	0.48	0.83	0	0.92	0.61	0.51	2.29	4.38
1143	chr13	13665892	13666090	+	Intergenic	Intergenic	-16685	uc007pmj.1	Lyst	lysosomal-trafficking regulator	4.34	10.59	11.03	4.39	1.06	0.48	0	0.48	1.38	1.22	0	1.71	2.63
1144	chr13	21263542	21263790	+	Intergenic	Intergenic	-8162	uc007ppy.1	Trim27	zinc finger protein RFP	5.31	9.18	4.65	8.78	0	0	0	0	0	0	0	1.71	1.75
1145	chr13	25078032	25078190	+	intron (uc007pws.1, intron 23 of 25)	RSINE1|SINE|B4	5317	uc007pwt.2	AK020095	Mus musculus adult male medulla oblongata cDNA, RIKEN full-length enriched library, clone:6330541J12 product:unclassifiable, full insert sequence.	4.34	6.36	5.23	2.51	1.59	0.48	0	0.48	1.85	1.83	0	1.52	3.07
1146	chr13	36712822	36713160	+	Intergenic	LTRIS_Mus|LTR|ERV1	113332	uc007qcm.1	Nrn1	neuritin precursor	5.31	7.77	9.87	8.15	2.64	1.91	0	0.96	2.31	0.61	0	3.43	2.63
1147	chr13	37690372	37690570	+	Intergenic	Intergenic	57245	uc007qcu.1	AK155516	Mus musculus NOD-derived CD11c +ve dendritic cells cDNA, RIKEN full-length enriched library, clone:F630310D14 product:unclassifiable, full insert sequence.	4.34	13.42	12.78	18.82	2.11	0.96	0	1.44	0.92	1.83	0.51	1.52	3.94
1148	chr13	55519452	55519760	+	exon (uc007qqv.2, exon 14 of 14)	exon (NM_021489, exon 14 of 14)	-3013	uc007qqu.1	Pfn3	profilin-3	5.31	14.12	16.26	13.17	1.59	0.96	0	0.96	1.85	0.61	0	1.9	3.07
1149	chr13	59933882	59934161	+	Intergenic	Intergenic	-9513	uc007qvg.2	Zcchc6	terminal uridylyltransferase 7	5.31	12.71	10.45	6.27	1.06	3.35	0	1.92	3.69	0	0	4	2.63
1150	chr13	64499462	64499730	+	Intergenic	Intergenic	-27982	uc007qyw.1	Ctsl	cathepsin L1 preproprotein	4.83	18.36	9.87	13.8	0.53	0.96	0	0.96	0.46	0	0	1.71	5.7
1151	chr13	67295312	67295560	+	promoter-TSS (uc007rak.1)	promoter-TSS (NM_001048204)	-6	uc007rak.1	Zfp455	zinc finger protein 455	4.83	3.53	6.97	2.51	0	0	0	0.96	0.46	0.61	0.51	1.9	1.31
1152	chr13	74147772	74148040	+	intron (uc007reo.2, intron 1 of 3)	intron (NM_182839, intron 1 of 3)	1039	uc007reo.2	Tppp	tubulin polymerization-promoting protein	4.83	9.89	6.39	5.02	0	0.48	0.83	0.48	0.46	0	0	1.52	1.31
1153	chr13	100785392	100785770	+	promoter-TSS (uc007rpz.1)	promoter-TSS (NM_030026)	13	uc007rpz.1	Mccc2	methylcrotonoyl-CoA carboxylase beta chain,	5.79	16.24	16.26	20.07	3.17	1.43	0	2.4	2.31	0.61	0.51	0.95	0.44
1154	chr13	101349242	101349480	+	Intergenic	RSINE1|SINE|B4	-26908	uc007rqy.1	Ocln	occludin	4.83	16.24	18	11.92	2.11	0.48	0.83	0.96	2.31	0	0.51	3.81	4.38
1155	chr13	101613482	101613730	+	Intergenic	MLT1A0|LTR|MaLR	-10224	uc007rrr.1	Slc30a5	zinc transporter 5	4.83	14.12	7.55	8.78	4.76	5.74	0.83	0.96	4.61	1.22	0	4.76	4.82
1156	chr13	110405942	110406170	+	intron (uc007rvg.2, intron 3 of 16)	MER58A|DNA|MER1_type	-129413	uc007rvk.1	AK087292	Mus musculus 16 days embryo head cDNA, RIKEN full-length enriched library, clone:C130003K05 product:unclassifiable, full insert sequence.	4.83	8.47	11.61	11.29	1.06	1.43	0.83	0.96	0	0.61	1.02	2.48	3.07
1157	chr14	8868652	8868861	+	intron (uc007sen.1, intron 2 of 8)	MLT1E3|LTR|MaLR	33340	uc007sen.1	Abhd6	monoacylglycerol lipase ABHD6	4.34	4.94	8.13	3.14	1.59	0.96	0	2.4	3.23	1.22	0	2.86	3.94
1158	chr14	17394082	17394340	+	intron (uc007she.1, intron 1 of 7)	intron (NM_011243, intron 1 of 7)	13513	uc007she.1	Rarb	retinoic acid receptor beta	4.83	6.36	2.32	3.14	2.11	0.48	0.83	2.88	0	0.61	0	3.24	3.07
1159	chr14	26342852	26343140	+	intron (uc007srn.1, intron 2 of 23)	intron (NM_183208, intron 2 of 23)	-10929	uc011zhn.1	Mir3075	Mus musculus microRNA 3075 (Mir3075), microRNA.	4.83	21.18	13.94	13.8	4.76	2.87	2.5	5.76	6.46	2.44	0.51	3.24	2.63
1160	chr14	41926272	41926600	+	intron (uc007tcm.1, intron 3 of 8)	intron (NM_133653, intron 3 of 8)	7766	uc007tcm.1	Mat1a	S-adenosylmethionine synthase isoform type-1	5.31	12	9.29	8.78	4.23	1.43	0.83	2.88	6.92	0.61	0	4.38	4.38
1161	chr14	54878852	54879030	+	promoter-TSS (uc007tvq.1)	promoter-TSS (NM_134076)	-31	uc007tvq.1	Abhd4	abhydrolase domain-containing protein 4	4.34	10.59	9.87	14.43	0	0.48	0	0.48	0.46	0	0	1.33	1.31
1162	chr14	56146882	56147070	+	Intergenic	B3|SINE|B2	-3174	uc007tyv.2	Nrl	neural retina-specific leucine zipper protein	4.34	12	11.61	8.78	0.53	0.96	0	0	2.31	0.61	0	2.1	1.75
1163	chr14	119113602	119113830	+	Intergenic	Intergenic	-8275	uc007uyv.2	Abcc4	ATP-binding cassette, sub-family C (CFTR/MRP),	4.34	19.07	16.84	18.19	1.06	0.96	0	1.44	0.92	0	0	3.05	3.07
1164	chr14	121161442	121161670	+	Intergenic	Intergenic	-148860	uc007uzz.1	Ipo5	importin-5	4.34	16.24	17.42	9.41	0	0.96	0.83	0.96	0.92	0	0	1.14	1.31
1165	chr15	31155772	31155990	+	intron (uc007vkc.2, intron 1 of 3)	intron (NM_146057, intron 1 of 3)	1741	uc007vkc.2	Dap	death-associated protein 1	4.34	15.54	7.55	7.53	0	0.48	0	0	1.38	0	0	2.48	3.94
1166	chr15	31541772	31542000	+	intron (uc007vkk.1, intron 4 of 4)	ID_B1|SINE|B4	10015	uc007vkk.1	Fam173b	hypothetical protein LOC68073	4.34	10.59	8.13	7.53	0.53	0.48	0	1.92	3.23	1.83	0	1.9	3.07
1167	chr15	36657692	36657940	+	Intergenic	RMER17C-int|LTR|ERVK	66477	uc007vmz.2	Ywhaz	14-3-3 protein zeta/delta	5.31	12.71	11.03	13.17	0	0	0	0	0.92	0	0.51	3.05	1.75
1168	chr15	36709412	36709610	+	intron (uc007vmz.2, intron 3 of 6)	intron (NM_001253807, intron 1 of 4)	14782	uc007vmz.2	Ywhaz	14-3-3 protein zeta/delta	4.34	12	6.97	8.78	0.53	1.43	0	0.48	6	0	0.51	2.48	3.07
1169	chr15	37389092	37389460	+	intron (uc011zsg.1, intron 4 of 6)	promoter-TSS (NM_001170868)	-26857	uc007vnj.1	AK135939	Mus musculus in vitro fertilized eggs cDNA, RIKEN full-length enriched library, clone:7420439I03 product:unclassifiable, full insert sequence.	4.83	20.48	11.61	12.54	0.53	1.91	0.83	0.96	2.31	0.61	0.51	3.43	2.63
1170	chr15	38361482	38361690	+	Intergenic	Intergenic	87435	uc007vnt.1	Azin1	antizyme inhibitor 1	4.34	8.47	16.26	10.66	4.23	4.3	1.67	2.88	7.84	2.44	0	1.9	2.63
1171	chr15	55056542	55056740	+	intron (uc007vrz.1, intron 8 of 8)	intron (NM_001037937, intron 8 of 8)	-82664	uc007vsc.2	Col14a1	collagen alpha-1(XIV) chain	4.34	16.95	17.42	12.54	1.59	0.48	0	0.96	3.69	0.61	0	3.24	5.26
1172	chr15	58880872	58881120	+	intron (uc007vty.2, intron 3 of 14)	intron (NM_001146180, intron 3 of 13)	32585	uc007vty.2	Mtss1	metastasis suppressor protein 1 isoform 1	4.83	7.06	11.61	13.8	6.87	1.43	0	7.68	4.15	2.44	0	2.86	3.51
1173	chr15	59615862	59616140	+	Intergenic	Intergenic	10513	uc007vxy.1	AK035211	Mus musculus adult male urinary bladder cDNA, RIKEN full-length enriched library, clone:9530001L23 product:unclassifiable, full insert sequence.	5.31	9.18	10.45	13.17	2.64	1.91	1.67	6.24	3.69	2.44	0.51	2.1	2.19
1174	chr15	77066492	77066711	+	intron (uc007wng.2, intron 1 of 13)	intron (NM_053104, intron 1 of 13)	70882	uc007wng.2	Rbfox2	RNA-binding protein 9 isoform 1	4.83	3.53	1.74	5.64	4.76	2.87	0	6.24	9.23	1.83	0	3.62	3.51
1175	chr15	78586412	78586820	+	3' UTR (uc007wri.1, exon 8 of 8)	3' UTR (NM_008595, exon 8 of 8)	17259	uc007wri.1	Mfng	beta-1,3-N-acetylglucosaminyltransferase manic	4.83	4.94	8.71	6.27	0	0.96	0.83	0	1.85	0.61	0.51	2.1	3.07
1176	chr15	89000602	89000920	+	intron (uc011zxs.1, intron 3 of 37)	intron (NM_001159521, intron 3 of 37)	3519	uc011zxs.1	Plxnb2	plexin B2	4.83	7.06	9.87	3.14	0	0.96	0	1.44	0.46	0	1.54	1.33	1.75
1177	chr15	89307762	89307990	+	promoter-TSS (uc007xgy.2)	promoter-TSS (NM_009713)	-21	uc007xgy.2	Arsa	arylsulfatase A precursor	4.34	14.12	8.13	20.07	4.76	5.26	0.83	5.76	12.92	3.05	0.51	3.05	5.26
1178	chr15	100150952	100151170	+	Intergenic	Intergenic	-14299	uc007xqx.1	Gm10035	UbiE3 protein	4.34	4.24	3.48	3.76	0.53	0.48	0	0	0.92	0.61	0	3.62	0.88
1179	chr15	102932512	102932720	+	Intergenic	CpG	61252	uc007xxh.1	Smug1	single-strand selective monofunctional uracil	4.34	12	13.94	14.43	0	0.48	0	0.48	0.46	0	0	1.14	1.75
1180	chr16	17181542	17181780	+	intron (uc007ykl.1, intron 1 of 3)	L3|LINE|CR1	19924	uc007ykl.1	Ube2l3	ubiquitin-conjugating enzyme E2 L3	4.83	8.47	8.13	7.53	0.53	0	0.83	0	0	0	0	2.86	1.75
1181	chr16	18083422	18083750	+	intron (uc007ymu.1, intron 2 of 13)	intron (NM_011172, intron 2 of 13)	5697	uc007ymu.1	Prodh	proline dehydrogenase, mitochondrial	4.83	11.3	17.42	8.15	2.11	2.39	1.67	1.92	2.77	0.61	0	2.29	1.75
1182	chr16	26705872	26706080	+	intron (uc007yvg.2, intron 8 of 10)	intron (NM_001159318, intron 8 of 10)	49612	uc007yvh.1	AK050069	Mus musculus adult male liver tumor cDNA, RIKEN full-length enriched library, clone:C730010C06 product:unclassifiable, full insert sequence.	4.34	15.54	8.71	10.66	0	0	0	0.96	5.54	1.22	1.02	3.43	4.38
1183	chr16	35900682	35900910	+	Intergenic	Intergenic	-29328	uc007zbs.2	Parp14	poly [ADP-ribose] polymerase 14	4.34	9.89	9.29	10.66	0.53	0	0	0.48	0.92	0	0	2.86	0.88
1184	chr16	38909562	38909790	+	intron (uc007zfp.1, intron 1 of 6)	Charlie1a|DNA|MER1_type	7218	uc007zfp.1	Igsf11	immunoglobulin superfamily member 11 precursor	4.34	15.54	8.13	10.03	1.06	1.91	2.5	1.44	5.54	0.61	0	2.48	2.63
1185	chr16	91727722	91728030	+	intron (uc007zyf.2, intron 1 of 12)	intron (NM_026994, intron 1 of 11)	1171	uc007zyf.2	Cryzl1	quinone oxidoreductase-like protein 1	5.79	23.3	14.52	15.05	2.11	3.35	1.67	3.36	6.46	1.83	1.02	4.38	2.19
1186	chr16	95903952	95904530	+	Intergenic	Intergenic	-19773	uc008ace.2	Ets2	protein C-ets-2	8.2	24.72	24.39	22.58	2.11	3.83	4.17	6.24	15.68	6.1	1.02	4.76	6.13
1187	chr17	3487772	3487980	+	intron (uc008aeo.1, intron 15 of 26)	intron (NM_011878, intron 15 of 26)	-44678	uc012ajf.1	Cldn20	claudin-20	4.34	12.71	15.68	10.03	0.53	0.48	0.83	0.96	2.77	0.61	0	2.86	3.51
1188	chr17	22561072	22561280	+	promoter-TSS (uc008art.1)	promoter-TSS (NM_198003)	-59	uc008art.1	Zfp946	zinc finger protein 946	4.34	9.18	8.13	8.78	2.11	0.96	0	0.48	1.38	0	0	0.95	0.44
1189	chr17	24986942	24987210	+	promoter-TSS (uc008aym.2)	promoter-TSS (NM_001159626)	171	uc008ayl.1	Fahd1	fumarylacetoacetate hydrolase domain-containing	4.83	14.83	12.78	9.41	2.11	1.43	0	0.48	1.85	1.22	0.51	1.71	1.31
1190	chr17	27076302	27076551	+	promoter-TSS (uc008bey.1)	promoter-TSS (NM_026948)	-3	uc008bey.1	Cuta	protein CutA isoform 1	5.31	14.12	19.16	19.44	2.11	1.43	0	2.88	3.69	1.22	0	1.33	1.75
1191	chr17	27787652	27787860	+	Intergenic	Intergenic	-15569	uc008bph.1	Rps10	40S ribosomal protein S10	4.34	4.94	8.71	5.64	1.06	1.43	0	0	3.69	1.22	0	0.76	0.44
1192	chr17	29533742	29534190	+	Intergenic	Intergenic	36107	uc012aon.1	Fgd2	FYVE, RhoGEF and PH domain-containing protein 2	5.31	10.59	4.07	3.14	8.99	5.26	0	16.81	13.84	9.76	0.51	2.86	3.51
1193	chr17	29629872	29630100	+	intron (uc008bsz.1, intron 4 of 5)	intron (NM_008842, intron 4 of 5)	1996	uc008bsz.1	Pim1	proto-oncogene serine/threonine-protein kinase	4.34	20.48	18.58	16.93	3.7	3.35	0	1.92	3.23	0.61	0.51	1.14	3.07
1194	chr17	56248132	56248340	+	intron (uc008day.2, intron 3 of 8)	intron (NM_020568, intron 3 of 8)	989	uc008day.2	Plin4	perilipin-4	4.34	7.77	11.03	10.03	1.06	1.43	0.83	1.92	0.92	0.61	0	0.19	0.88
1195	chr17	56465172	56465380	+	promoter-TSS (uc008dbv.2)	promoter-TSS (NM_172132)	-197	uc008dbv.2	Kdm4b	lysine-specific demethylase 4B	4.34	18.36	19.16	16.31	2.11	2.87	1.67	4.32	5.07	0.61	0	1.33	0.44
1196	chr17	64485452	64485670	+	intron (uc008dfq.2, intron 16 of 17)	intron (NM_001037997, intron 16 of 17)	133484	uc008dft.1	AK019598	Mus musculus adult male testis cDNA, RIKEN full-length enriched library, clone:4930435F05 product:unclassifiable, full insert sequence.	4.34	8.47	6.39	6.9	1.59	0	0	1.44	2.31	0	0	2.86	3.51
1197	chr18	13021862	13022080	+	intron (uc008ecu.1, intron 15 of 27)	promoter-TSS (NM_001252493)	78258	uc008ecu.1	Osbpl1a	oxysterol-binding protein-related protein 1	4.34	14.83	16.84	18.82	1.59	1.91	1.67	0.48	2.31	0	1.02	2.48	1.31
1198	chr18	20727592	20727840	+	intron (uc008ees.2, intron 1 of 14)	intron (NM_007883, intron 1 of 14)	11099	uc008ees.2	Dsg2	desmoglein-2 precursor	4.83	9.18	9.87	8.78	1.59	0.48	0	0.96	1.85	0.61	0	2.67	2.63
1199	chr18	35182042	35182280	+	Intergenic	Intergenic	39582	uc008elw.1	AK138343	Mus musculus adult male hypothalamus cDNA, RIKEN full-length enriched library, clone:A230074D20 product:unclassifiable, full insert sequence.	4.83	12	18	8.78	1.59	0.48	0.83	0.96	3.23	1.22	0.51	2.67	4.38
1200	chr18	38337202	38337420	+	Intergenic	Intergenic	32105	uc008eru.1	Pcdh1	protocadherin-1	4.34	8.47	10.45	6.9	1.06	0	0	1.44	1.38	1.22	0	1.9	2.19
1201	chr18	38340122	38340350	+	Intergenic	Intergenic	29180	uc008eru.1	Pcdh1	protocadherin-1	4.34	9.18	8.71	4.39	1.59	1.43	0.83	0.48	2.77	2.44	0	1.52	1.75
1202	chr18	38367332	38367640	+	intron (uc008eru.1, intron 1 of 2)	intron (NM_029357, intron 1 of 2)	1930	uc008eru.1	Pcdh1	protocadherin-1	5.31	12.71	17.42	29.48	5.29	5.26	3.34	5.76	12.92	7.93	0	4	4.38
1203	chr18	59317342	59317560	+	Intergenic	Intergenic	-17543	uc008ezw.1	Chsy3	chondroitin sulfate synthase 3	4.34	27.54	22.07	28.85	1.59	1.91	2.5	1.44	4.61	1.22	0.51	2.48	3.07
1204	chr18	61439072	61439300	+	intron (uc008fbv.1, intron 17 of 21)	intron (NM_146086, intron 17 of 21)	-20221	uc008fbw.1	AK210533	Mus musculus cDNA, clone:Y0G0138B04, strand:minus, reference:ENSEMBL:Mouse-Transcript-ENST:ENSMUST00000057743, based on BLAT search.	4.34	7.06	3.48	3.14	2.64	0	1.67	0.96	0	0	0	2.48	0.44
1205	chr18	65255332	65255760	+	intron (uc012beb.1, intron 5 of 30)	intron (NM_031881, intron 4 of 29)	-152969	uc012bec.1	Mir122a	Mus musculus microRNA 122a (Mir122a), microRNA.	5.31	9.18	11.03	5.64	6.34	3.35	0.83	3.36	4.61	2.44	1.02	4.38	3.51
1206	chr18	75178172	75178460	+	promoter-TSS (uc008fpz.1)	promoter-TSS (NM_027727)	-110	uc008fpz.1	Dym	dymeclin	5.31	10.59	18	9.41	0	1.91	0	0.96	2.31	0.61	0.51	2.29	0.44
1207	chr18	78135042	78135270	+	promoter-TSS (uc008fsa.2)	promoter-TSS (NM_001195633)	-50	uc008fsa.2	5430411K18Rik	hypothetical protein LOC100502841	4.34	12	10.45	13.8	1.06	0	1.67	0.96	0	1.22	0.51	0.57	2.19
1208	chr19	3672492	3672860	+	intron (uc008fwq.2, intron 1 of 22)	intron (NM_008513, intron 1 of 22)	13888	uc008fwq.2	Lrp5	low-density lipoprotein receptor-related protein	6.76	10.59	10.45	9.41	0.53	0.96	0	1.92	0.46	0	0	2.1	3.07
1209	chr19	5491562	5491750	+	intron (uc008gdq.2, intron 1 of 3)	intron (NM_007687, intron 1 of 3)	1201	uc008gdq.2	Cfl1	cofilin-1	4.34	8.47	10.45	10.66	0.53	0.96	0	1.44	2.77	0.61	0	2.1	1.31
1210	chr19	5731622	5731880	+	promoter-TSS (uc008gfd.1)	promoter-TSS (NM_020491)	-30	uc008gfd.1	Sssca1	Sjoegren syndrome/scleroderma autoantigen 1	4.83	7.06	5.81	3.76	0	0	0	0.96	0.46	0	0	1.14	1.75
1211	chr19	5846642	5846920	+	Intergenic	Intergenic	-1303	uc012bhe.1	Neat1	Mus musculus 10 days neonate skin cDNA, RIKEN full-length enriched library, clone:4732452C17 product:unclassifiable, full insert sequence.	4.83	14.83	11.61	8.15	1.06	2.39	0	0.48	2.77	0	0	2.1	0.88
1212	chr19	6141102	6141330	+	promoter-TSS (uc008gho.1)	promoter-TSS (NM_019722)	-79	uc008gho.1	Arl2	ADP-ribosylation factor-like protein 2	4.34	12.71	18.58	15.68	1.59	0	0	0	1.85	1.22	0	1.33	0.88
1213	chr19	8995622	8995840	+	intron (uc008gob.1, intron 1 of 4)	intron (NM_024256, intron 1 of 4)	848	uc008gob.1	B3gat3	galactosylgalactosylxylosylprotein	4.34	18.36	14.52	13.8	2.11	0	0.83	0.96	1.85	0	0	2.29	2.19
1214	chr19	10053272	10053490	+	Intergenic	Intergenic	-3477	uc008got.1	Fth1	ferritin heavy chain	4.34	19.07	8.71	6.27	2.64	2.87	0.83	1.44	4.15	2.44	0.51	2.48	3.94
1215	chr19	10223862	10224120	+	Intergenic	L1M5|LINE|L1	-33387	uc008gpe.2	Fads1	fatty acid desaturase 1	4.83	9.18	10.45	16.31	8.99	1.43	2.5	6.24	3.69	1.83	1.02	5.33	7.45
1216	chr19	10278382	10278551	+	promoter-TSS (uc008gpi.2)	promoter-TSS (NM_026919)	-33	uc008gph.1	Fen1	flap endonuclease 1	4.34	24.72	13.94	15.68	1.06	0.48	0	0	1.85	0	0	1.52	0.44
1217	chr19	12086652	12087020	+	Intergenic	Intergenic	24394	uc008gtl.1	Olfr1423	olfactory receptor 1423	4.83	11.3	6.39	8.78	1.06	0.48	0	1.44	0.92	1.22	0	2.1	2.63
1218	chr19	23211162	23211380	+	Intergenic	Intergenic	1881	uc008gzy.1	AK019124	Mus musculus ES cells cDNA, RIKEN full-length enriched library, clone:2410071A13 product:hypothetical protein, full insert sequence.	4.34	13.42	9.87	11.92	6.34	3.83	3.34	1.92	4.61	3.66	0	3.05	3.94
1219	chr19	26830562	26830880	+	intron (uc008hbn.1, intron 28 of 32)	L3|LINE|CR1	-129694	uc008hbs.1	Gm815	hypothetical protein LOC329047	5.31	10.59	13.36	19.44	2.64	7.17	0.83	0.96	5.54	1.83	0	3.81	3.94
1220	chr19	27255092	27255280	+	Intergenic	Intergenic	-36324	uc008hbt.2	Vldlr	very low-density lipoprotein receptor isoform a	4.34	14.12	8.71	16.93	1.06	0	0	0.48	0.46	0	1.02	2.1	0.44
1221	chr19	29815242	29815470	+	intron (uc008hdy.2, intron 4 of 7)	MIR|SINE|MIR	-8558	uc008hdz.1	AK083252	Mus musculus adult male hippocampus cDNA, RIKEN full-length enriched library, clone:C630031F20 product:unclassifiable, full insert sequence.	4.34	8.47	11.61	16.93	0	0	0	0.96	0.46	1.22	0	2.48	3.51
1222	chr19	32701172	32701500	+	intron (uc008hfl.2, intron 1 of 11)	intron (NM_011864, intron 1 of 12)	31131	uc008hfl.2	Papss2	bifunctional 3'-phosphoadenosine	5.79	9.18	11.03	11.92	7.4	7.17	0.83	7.2	9.69	4.88	0	3.81	3.07
1223	chr19	32711882	32712270	+	intron (uc008hfl.2, intron 3 of 11)	intron (NM_011864, intron 3 of 12)	41871	uc008hfl.2	Papss2	bifunctional 3'-phosphoadenosine	5.31	21.89	11.03	16.93	2.64	1.91	4.17	8.16	6.92	3.05	0	3.24	2.63
1224	chr19	42636602	42636830	+	TTS (uc008hnr.1)	RSINE1|SINE|B4	882	uc008hnr.1	AK006610	Mus musculus adult male testis cDNA, RIKEN full-length enriched library, clone:1700036B12 product:unclassifiable, full insert sequence.	4.34	16.95	13.94	8.78	1.06	0.48	0.83	1.92	0.46	0.61	0.51	2.29	3.94
1225	chr19	46222962	46223330	+	promoter-TSS (uc008hsl.1)	promoter-TSS (NM_008852)	-331	uc008hsl.1	Pitx3	pituitary homeobox 3	5.31	8.47	9.29	11.29	2.11	0.96	0	0.48	4.15	0	0	1.9	1.31
1226	chr2	3630422	3630710	+	promoter-TSS (uc008iek.1)	promoter-TSS (NM_025626)	-164	uc008iek.1	Fam107b	hypothetical protein LOC66540	5.79	12.71	10.45	8.15	2.64	1.91	0	0.48	4.15	0.61	0	2.48	2.19
1227	chr2	13192982	13193290	+	promoter-TSS (uc008ijw.1)	promoter-TSS (NM_009105)	-231	uc008ijw.1	Rsu1	ras suppressor protein 1	4.83	12	15.1	15.68	3.17	0.96	1.67	1.44	3.23	3.66	0	3.24	4.38
1228	chr2	28485512	28485840	+	Intergenic	(CA)n|Simple_repeat|Simple_repeat	-8174	uc012bta.1	Gfi1b	zinc finger protein Gfi-1b isoform 2	5.79	14.12	15.68	13.17	8.46	3.83	0	5.28	7.84	4.88	0	4.38	3.07
1229	chr2	32251222	32251470	+	promoter-TSS (uc008jfm.2)	promoter-TSS (NM_133783)	-64	uc008jfm.2	Ptges2	prostaglandin E synthase 2	4.83	15.54	22.07	18.82	1.06	0.48	0	0.48	0.92	0.61	0	1.14	0.88
1230	chr2	58845322	58845491	+	intron (uc008jsx.1, intron 8 of 14)	intron (NM_001001178, intron 8 of 14)	153278	uc008jsx.1	Ccdc148	coiled-coil domain-containing protein 148	4.34	10.59	12.2	6.27	3.17	0.96	0.83	0.96	5.07	1.22	0	2.86	3.94
1231	chr2	59276112	59276340	+	Intergenic	Intergenic	-46484	uc008jti.2	Dapl1	death-associated protein-like 1	4.34	24.01	19.16	16.93	0	0	0.83	0.48	0.92	0.61	0.51	2.1	4.82
1232	chr2	60641092	60641350	+	intron (uc008jur.2, intron 2 of 14)	intron (NM_001141931, intron 2 of 13)	-51267	uc008jup.1	AK011205	Mus musculus 10 days embryo whole body cDNA, RIKEN full-length enriched library, clone:2600014B10 product:unclassifiable, full insert sequence.	4.83	4.24	5.81	3.14	0.53	0	0.83	1.92	2.31	1.83	0	2.86	3.07
1233	chr2	103306662	103306870	+	intron (uc008liw.2, intron 8 of 12)	intron (NM_009804, intron 8 of 12)	18544	uc008liw.2	Cat	catalase	4.34	9.89	5.23	5.64	1.06	0.96	1.67	0.48	0.46	0.61	0	3.24	2.19
1234	chr2	118860452	118860810	+	exon (uc008lsz.2, exon 1 of 3)	exon (NM_173450, exon 1 of 3)	105	uc008lsz.2	Rpusd2	RNA pseudouridylate synthase domain-containing	4.83	9.18	10.45	12.54	0	0.48	0	0.96	0.92	0.61	0	2.86	2.19
1235	chr2	131470312	131470530	+	Intergenic	L1M2|LINE|L1	-82400	uc008mlu.1	Adra1d	alpha-1D adrenergic receptor	4.34	19.77	5.81	21.32	0.53	0.48	0	0.96	2.31	0.61	1.54	2.1	2.19
1236	chr2	152631912	152632210	+	intron (uc008ngm.1, intron 2 of 2)	intron (NM_009743, intron 2 of 2)	25357	uc008ngm.1	Bcl2l1	bcl-2-like protein 1	5.31	2.12	2.9	3.14	7.93	5.26	0.83	18.25	8.3	1.22	1.02	4.57	4.82
1237	chr2	158131562	158131950	+	promoter-TSS (uc008nqa.1)	promoter-TSS (NM_008489)	-473	uc008nqa.1	Lbp	lipopolysaccharide-binding protein precursor	6.27	14.83	11.03	8.15	1.06	1.91	0.83	1.92	2.77	1.83	0	2.1	1.75
1238	chr2	158198932	158199120	+	Intergenic	RMER19B|LTR|ERVK	-2348	uc008nqd.1	Snhg11	small nucleolar RNA host gene 11 (non-protein	4.34	22.6	12.78	19.44	1.06	1.43	0.83	0.48	2.77	1.22	1.02	1.33	1.31
1239	chr2	165794452	165794660	+	Intergenic	Intergenic	-23581	uc008nyi.2	Ncoa3	nuclear receptor coactivator 3	4.34	16.24	10.45	19.44	0.53	0.48	0.83	0.48	0.46	1.22	0.51	2.29	4.82
1240	chr2	165827982	165828220	+	intron (uc008nyi.2, intron 1 of 22)	RSINE1|SINE|B4	9964	uc008nyi.2	Ncoa3	nuclear receptor coactivator 3	4.83	18.36	12.78	12.54	0	0.96	0.83	0	0.46	0	0	2.48	1.75
1241	chr2	172266802	172267000	+	intron (uc008ocw.1, intron 1 of 8)	intron (NM_025542, intron 1 of 8)	823	uc008ocw.1	2410001C21Rik	hypothetical protein LOC66404	4.34	22.6	18.58	23.21	2.11	0	0	0	0.92	1.22	0.51	2.86	2.19
1242	chr2	180655702	180656050	+	promoter-TSS (uc008okd.1)	promoter-TSS (NM_173761)	-235	uc008okd.1	Ythdf1	YTH domain family protein 1	5.31	10.59	14.52	9.41	2.11	0.48	0	1.44	1.85	0	0.51	0.76	2.19
1243	chr3	28598602	28599010	+	intron (uc008oua.2, intron 1 of 10)	intron (NM_031197, intron 1 of 10)	1981	uc008oua.2	Slc2a2	solute carrier family 2, facilitated glucose	4.83	8.47	4.65	7.53	1.59	2.39	0	0	6.46	1.22	0	3.43	5.26
1244	chr3	40439592	40439770	+	promoter-TSS (uc008pbh.1)	promoter-TSS (NM_175515)	-8	uc008pbh.1	Intu	PDZ domain containing 6	4.34	5.65	13.36	12.54	0.53	0	0	1.44	0.92	0	0	0.76	1.31
1245	chr3	41212402	41212700	+	Intergenic	Intergenic	54482	uc008pcg.1	AK006766	Mus musculus adult male testis cDNA, RIKEN full-length enriched library, clone:1700052H01 product:unclassifiable, full insert sequence.	5.79	19.77	8.71	11.29	3.17	0.48	0	2.88	1.38	0	0.51	3.24	3.07
1246	chr3	68364082	68364300	+	intron (uc012cqg.1, intron 5 of 10)	intron (NM_001113419, intron 5 of 10)	-130375	uc008plu.2	Il12a	interleukin-12 subunit alpha isoform 1	4.34	9.18	8.71	6.27	0.53	0	0	0	0.46	0	0	1.9	3.51
1247	chr3	79323832	79324040	+	intron (uc012cqp.1, intron 1 of 16)	intron (NM_001162999, intron 1 of 16)	47665	uc012cqp.1	Fnip2	folliculin-interacting protein 2	4.34	7.06	10.45	6.9	2.64	1.91	1.67	3.84	2.77	1.22	0.51	2.86	3.94
1248	chr3	79646162	79646400	+	intron (uc008pnx.1, intron 1 of 11)	intron (NM_027495, intron 1 of 11)	303	uc008pnx.1	Tmem144	transmembrane protein 144	4.83	14.12	9.29	11.92	2.11	0.48	1.67	2.88	4.15	1.22	1.02	2.48	3.07
1249	chr3	87709762	87710060	+	promoter-TSS (uc008ptc.2)	promoter-TSS (NM_008231)	-332	uc008ptc.2	Hdgf	hepatoma-derived growth factor	5.79	7.77	13.36	10.03	6.87	2.39	0.83	6.24	2.77	0.61	0	1.71	3.51
1250	chr3	88905892	88906160	+	promoter-TSS (uc008pxo.1)	promoter-TSS (NM_134469)	-159	uc008pxo.1	Fdps	farnesyl pyrophosphate synthase	5.79	9.89	12.2	5.64	1.59	2.87	0	0.96	3.69	1.83	0	1.9	1.75
1251	chr3	89577052	89577420	+	promoter-TSS (uc008qac.1)	promoter-TSS (NM_027315)	-73	uc008qac.1	AK040741	Mus musculus adult male aorta and vein cDNA, RIKEN full-length enriched library, clone:A530022C24 product:unclassifiable, full insert sequence.	6.27	19.07	33.1	39.51	2.64	2.87	0	6.72	2.31	0	0	1.52	2.19
1252	chr3	89856612	89856880	+	promoter-TSS (uc008qbc.2)	promoter-TSS (NM_028475)	7	uc008qbc.2	4933434E20Rik	hypothetical protein LOC99650 isoform 1	4.83	16.24	36.01	38.88	2.11	1.43	0	1.44	5.54	2.44	0	1.14	2.63
1253	chr3	95446912	95447310	+	Intergenic	Intergenic	-15532	uc008qkl.1	Mcl1	induced myeloid leukemia cell differentiation	5.79	10.59	10.45	11.29	3.7	0	0	1.92	0.46	0.61	1.54	4.57	3.07
1254	chr3	121081642	121081910	+	Intergenic	Intergenic	-47683	uc008rdy.1	Cnn3	calponin-3	5.31	17.65	11.61	12.54	3.17	6.69	0.83	1.92	3.23	5.49	0	4.19	6.13
1255	chr3	122991882	122992080	+	intron (uc008rfh.1, intron 3 of 22)	RSINE1|SINE|B4	21567	uc008rfh.1	Sec24d	SEC24 related gene family, member D	4.34	16.24	12.78	13.17	0.53	2.39	0.83	0	1.85	0.61	0	1.71	0.88
1256	chr3	129589422	129589740	+	intron (uc012cxt.1, intron 1 of 3)	intron (NM_183423, intron 1 of 3)	8041	uc012cxt.1	Pla2g12a	group XIIA secretory phospholipase A2 isoform 1	5.31	23.3	16.84	20.7	1.59	1.43	3.34	0.96	5.54	3.05	0	3.43	4.82
1257	chr3	131319122	131319330	+	Intergenic	Zaphod|DNA|Tip100	91494	uc008rjr.2	Papss1	bifunctional 3'-phosphoadenosine	4.34	13.42	14.52	14.43	2.64	1.91	0	1.44	3.23	1.22	0	1.9	2.19
1258	chr3	137806632	137806810	+	intron (uc008rna.1, intron 1 of 7)	promoter-TSS (NM_001163457)	219	uc008rna.1	Rg9mtd2	RNA (guanine-9-)-methyltransferase	4.34	12	16.84	14.43	1.06	1.43	0	0.96	1.38	0.61	0	1.71	1.31
1259	chr3	144233192	144233490	+	promoter-TSS (uc012cyx.1)	promoter-TSS (NM_011828)	-50	uc008rpr.1	Sep15	15 kDa selenoprotein precursor	5.79	15.54	18	10.66	0	1.91	0.83	1.92	1.85	0.61	0	1.52	4.38
1260	chr4	9582982	9583190	+	intron (uc008ryf.2, intron 1 of 23)	intron (NM_023066, intron 1 of 23)	13223	uc008ryf.2	Asph	aspartyl/asparaginyl beta-hydroxylase isoform 1	4.34	8.47	4.65	3.14	1.59	0.96	0	0.96	1.85	0.61	0	2.48	3.94
1261	chr4	45752562	45752830	+	Intergenic	Intergenic	56235	uc008ssw.1	Gm829	hypothetical protein LOC329839	4.83	18.36	16.84	11.29	2.64	1.43	0	1.44	2.77	1.22	1.54	3.24	4.82
1262	chr4	57928102	57928330	+	intron (uc008syo.1, intron 1 of 1)	intron (NM_178727, intron 1 of 1)	920	uc008syo.1	D630039A03Rik	hypothetical protein LOC242484	4.34	12	13.36	13.17	0	0.48	0	0.48	0.92	1.22	0	2.48	2.19
1263	chr4	63205462	63205680	+	promoter-TSS (uc008tgq.2)	promoter-TSS (NM_024173)	-228	uc008tgq.2	Atp6v1g1	V-type proton ATPase subunit G 1	4.34	15.54	15.68	11.92	1.06	1.43	1.67	2.88	3.69	1.83	0.51	2.86	4.38
1264	chr4	94281042	94281260	+	promoter-TSS (uc008tsg.1)	promoter-TSS (NM_026319)	-60	uc008tsg.1	Ift74	intraflagellar transport protein 74 homolog	4.34	12.71	13.36	9.41	1.59	0.48	0.83	0	1.38	0.61	0	1.14	1.75
1265	chr4	105328802	105329010	+	Intergenic	Intergenic	498954	uc008tye.1	Ppap2b	lipid phosphate phosphohydrolase 3	4.34	16.24	20.33	13.8	4.23	2.39	0.83	0.48	7.38	6.1	0.51	2.67	6.57
1266	chr4	109075172	109075420	+	Intergenic	RCHARR1|DNA|MER1_type	3563	uc008uch.1	AK148461	Mus musculus adult pancreas islet cells cDNA, RIKEN full-length enriched library, clone:C820005G12 product:unclassifiable, full insert sequence.	4.83	5.65	2.9	5.64	3.7	0.48	0	3.84	0.46	0	0	2.67	5.26
1267	chr4	120696172	120696430	+	Intergenic	RSINE1|SINE|B4	-6449	uc008unw.2	Smap2	stromal membrane-associated protein 2	5.31	15.54	12.78	13.17	2.11	0	0	1.92	5.07	1.22	0	3.05	3.51
1268	chr4	122513302	122513590	+	promoter-TSS (uc008uoh.2)	promoter-TSS (NM_008917)	-24	uc008uoh.2	Ppt1	palmitoyl-protein thioesterase 1 precursor	4.83	9.89	6.97	8.78	0	0	0	0	0	0.61	0	2.1	1.75
1269	chr4	125785992	125786160	+	intron (uc008usl.2, intron 1 of 10)	MIRb|SINE|MIR	4875	uc008usl.2	Stk40	serine/threonine-protein kinase 40 isoform b	4.34	14.83	4.07	11.29	0	0	0.83	0.48	0.46	0	0	2.48	3.51
1270	chr4	132303962	132304260	+	intron (uc008vbs.1, intron 1 of 7)	MIRb|SINE|MIR	8975	uc008vbs.1	Smpdl3b	acid sphingomyelinase-like phosphodiesterase 3b	5.31	16.24	9.87	11.29	3.7	2.39	0	1.44	3.69	3.05	0	2.67	4.38
1271	chr4	133523832	133524000	+	promoter-TSS (uc008vdq.1)	promoter-TSS (NM_016957)	-10	uc008vdq.1	Hmgn2	non-histone chromosomal protein HMG-17	4.34	10.59	11.61	9.41	1.06	0.96	0	0	0.92	0	0	0.95	0.88
1272	chr4	144493962	144494290	+	TTS (uc008vrp.1)	intron (NM_001172424, intron 2 of 6)	11086	uc008vrn.2	Dhrs3	short-chain dehydrogenase/reductase 3 isoform 1	5.79	12	12.78	9.41	1.59	2.39	0	0.48	4.15	2.44	0.51	3.81	4.82
1273	chr4	147431012	147431310	+	3' UTR (uc008vtx.2, exon 12 of 12)	non-coding (NR_027809, exon 13 of 13)	15863	uc008vtx.2	Mthfr	methylenetetrahydrofolate reductase isoform a	6.27	20.48	15.1	12.54	1.06	0.96	2.5	1.44	6.92	1.83	1.02	4	4.38
1274	chr4	149364302	149364720	+	intron (uc008vxi.1, intron 3 of 4)	intron (NM_173371, intron 3 of 4)	18621	uc008vxi.1	H6pd	GDH/6PGL endoplasmic bifunctional protein	5.79	7.06	13.94	10.66	2.11	2.39	1.67	2.88	1.38	2.44	0.51	3.62	4.38
1275	chr4	151384372	151384760	+	intron (uc008vyy.1, intron 1 of 3)	intron (NM_001033352, intron 1 of 3)	1566	uc008vyy.1	Klhl21	kelch-like protein 21	6.27	22.6	15.68	13.17	3.17	1.43	0	4.8	4.15	1.83	0	3.24	2.19
1276	chr4	155134502	155134750	+	promoter-TSS (uc012dqx.1)	promoter-TSS (NR_027972)	581	uc008wen.2	Atad3a	ATPase family AAA domain-containing protein 3	4.83	9.18	8.71	8.78	0.53	0.48	0	0	1.38	1.83	0.51	1.9	3.07
1277	chr5	34530452	34530760	+	promoter-TSS (uc008xby.1)	promoter-TSS (NM_010753)	-247	uc008xby.1	Mxd4	max dimerization protein 4	4.83	16.24	18	17.56	3.7	4.3	0.83	1.92	5.07	1.22	1.02	1.9	3.94
1278	chr5	36085872	36086190	+	Intergenic	Intergenic	-14106	uc008xec.1	Sh3tc1	SH3 domain and tetratricopeptide repeats 1	4.83	11.3	19.75	23.21	0.53	0.48	0.83	0.96	2.31	0.61	1.02	3.05	3.51
1279	chr5	37104522	37104840	+	Intergenic	Intergenic	-17473	uc012dvj.1	D5Ertd579e	hypothetical protein LOC320661	6.27	14.12	13.36	10.66	3.17	0.48	1.67	1.44	3.69	1.22	0	2.48	5.26
1280	chr5	45911362	45911590	+	promoter-TSS (uc012dvz.1)	promoter-TSS (NM_025895)	8	uc012dvz.1	Med28	mediator of RNA polymerase II transcription	4.34	13.42	27.88	28.85	2.11	0.96	0	0.48	0.92	1.83	0	1.71	3.51
1281	chr5	77380362	77380510	+	promoter-TSS (uc008xvo.1)	promoter-TSS (NM_025939)	0	uc008xvo.1	Paics	multifunctional protein ADE2	2.41	4.24	5.81	4.39	2.11	0	0.83	1.92	1.38	0	0	0.76	0.44
1282	chr5	89024612	89024870	+	intron (uc008xzx.1, intron 1 of 17)	intron (NM_027530, intron 1 of 12)	30676	uc008xzx.1	Rufy3	protein RUFY3	4.83	13.42	9.87	15.05	0.53	0.96	1.67	0.48	0.92	1.22	0	2.67	1.75
1283	chr5	90905522	90905730	+	TTS (uc008yaz.2)	TTS (NM_009654)	-14114	uc008yba.2	Afp	alpha-fetoprotein precursor	4.34	0.71	0	0	0	0	0	0.48	2.31	0.61	0.51	1.14	1.31
1284	chr5	92738922	92739170	+	promoter-TSS (uc008yct.1)	promoter-TSS (NM_172713)	4	uc008yct.1	Sdad1	protein SDA1 homolog	4.83	2.82	12.78	18.19	5.29	2.39	0	1.92	1.85	0	0.51	1.52	1.31
1285	chr5	92864242	92864550	+	promoter-TSS (uc008ydk.1)	promoter-TSS (NM_183392)	-171	uc008ydk.1	Nup54	nuclear pore complex protein Nup54	4.83	10.59	12.2	4.39	1.06	1.91	1.67	0.48	4.15	0.61	0	2.67	1.75
1286	chr5	100809412	100809670	+	intron (uc008yhk.2, intron 19 of 27)	RSINE1|SINE|B4	35712	uc008yhk.2	Sec31a	protein transport protein Sec31A	4.83	12	9.29	4.39	4.76	3.83	0	0.48	5.54	3.66	1.54	3.81	6.13
1287	chr5	103045232	103045490	+	intron (uc008yiw.2, intron 2 of 9)	intron (NM_029270, intron 2 of 9)	134951	uc008yiw.2	Arhgap24	rho GTPase-activating protein 24 isoform 1	4.83	4.24	9.29	5.02	1.06	1.91	0.83	0.96	3.69	0.61	0	2.1	3.07
1288	chr5	107866732	107866950	+	Intergenic	promoter-TSS (NM_001255991)	6273	uc008ymf.1	Lpcat2b	lysophosphatidylcholine acyltransferase 2B	4.34	20.48	21.49	25.09	0.53	4.3	0	1.92	2.31	1.22	0	1.9	0.88
1289	chr5	113577912	113578190	+	intron (uc008yua.2, intron 1 of 7)	intron (NM_172884, intron 1 of 7)	14282	uc008yua.2	2900026A02Rik	hypothetical protein LOC243219	5.79	7.06	4.07	2.51	1.06	1.43	0	2.88	2.31	0	0	2.29	3.94
1290	chr5	113709512	113709790	+	intron (uc008yud.2, intron 9 of 24)	promoter-TSS (NR_027936)	30155	uc008yud.2	Sgsm1	small G protein signaling modulator 1 isoform a	4.83	19.77	17.42	18.82	0	0.48	0	0	0.46	0	0	2.1	1.75
1291	chr5	121013062	121013260	+	intron (uc008zhm.1, intron 2 of 27)	intron (NM_145853, intron 2 of 27)	25461	uc008zhm.1	Tpcn1	two pore calcium channel protein 1	4.34	7.77	9.29	3.76	0.53	0	0.83	0	0.92	0	0	0.76	0.44
1292	chr5	125945962	125946280	+	Intergenic	CpG	-10122	uc008zrs.1	Aacs	acetoacetyl-CoA synthetase	4.83	11.3	11.03	8.15	2.64	1.91	0	1.44	4.15	1.83	0	0.38	1.75
1293	chr5	135478012	135478370	+	promoter-TSS (uc008zxf.1)	promoter-TSS (NR_026907)	-971	uc008zxf.1	Wbscr25	Mus musculus adult male testis cDNA, RIKEN full-length enriched library, clone:4933433J03 product:unclassifiable, full insert sequence.	5.79	14.83	19.75	26.97	7.93	3.35	0.83	3.36	7.84	1.83	0.51	4	3.07
1294	chr5	136949362	136949650	+	intron (uc009aaq.1, intron 2 of 23)	RSINE1|SINE|B4	92192	uc009aaq.1	Cux1	protein CASP isoform a	5.31	21.89	17.42	16.31	3.17	1.91	0.83	2.4	5.07	2.44	0	3.24	2.19
1295	chr5	137943342	137943580	+	intron (uc009aco.1, intron 1 of 1)	intron (NM_028753, intron 1 of 1)	196	uc009aco.1	Pop7	ribonuclease P protein subunit p20	4.83	18.36	13.36	12.54	0.53	0.48	0.83	0.48	0.92	0.61	0	2.1	3.51
1296	chr5	137974692	137974930	+	promoter-TSS (uc009act.1)	promoter-TSS (NM_010312)	-354	uc009act.1	Gnb2	guanine nucleotide-binding protein	5.79	15.54	9.29	11.92	1.59	0.96	0.83	0.96	0.46	0.61	0	1.9	1.75
1297	chr5	139936472	139936870	+	promoter-TSS (uc009agk.1)	promoter-TSS (NM_028469)	-183	uc009agk.1	3110082I17Rik	hypothetical protein LOC73212	5.79	11.3	11.61	15.68	1.06	3.35	0.83	2.88	4.15	2.44	0	1.52	3.07
1298	chr5	146716242	146716450	+	Intergenic	Lx9|LINE|L1	-24916	uc009amy.1	Cyp3a11	cytochrome P450 3A11	4.34	12.71	4.65	5.02	1.59	0.48	0	0.96	0	0	0	2.48	3.94
1299	chr5	147057312	147057500	+	intron (uc009and.1, intron 1 of 12)	intron (NM_153599, intron 1 of 12)	14155	uc009and.1	Cdk8	cell division protein kinase 8	4.34	16.95	12.78	15.68	3.17	0	1.67	0.96	2.77	1.83	0	2.67	2.63
1300	chr5	148133912	148134131	+	promoter-TSS (uc009aoa.2)	promoter-TSS (NM_001039678)	-5	uc009aoa.2	Prhoxnb	2-oxo-4-hydroxy-4-carboxy-5-ureidoimidazoline	4.83	17.65	16.26	8.15	2.64	4.3	1.67	5.28	8.76	6.1	0	4.38	3.51
1301	chr5	149600932	149601220	+	Intergenic	Intergenic	47660	uc012ehd.1	2210417A02Rik	Mus musculus adult male stomach cDNA, RIKEN full-length enriched library, clone:2210417A02 product:unclassifiable, full insert sequence.	5.79	10.59	11.03	8.15	1.59	1.43	0	0.48	2.77	1.22	1.02	2.1	5.7
1302	chr5	149968812	149969050	+	intron (uc009ape.1, intron 2 of 3)	intron (NR_015478, intron 1 of 2)	-1163	uc012ehe.1	Gnpda1	glucosamine-6-phosphate isomerase 1	4.83	7.06	8.13	2.51	0.53	0	0	0.48	0.92	0.61	0	1.14	1.75
1303	chr6	3151482	3151640	+	Intergenic	SSU-rRNA_Hsa|rRNA|rRNA	-86958	uc009auw.1	Gm8579	Mus musculus adult male aorta and vein cDNA, RIKEN full-length enriched library, clone:A530061C19 product:unclassifiable, full insert sequence.	4.34	1.41	1.16	4.39	1.06	0	4.17	1.92	2.31	0.61	1.02	1.71	3.51
1304	chr6	5231022	5231201	+	intron (uc009awf.1, intron 2 of 8)	intron (NM_183308, intron 2 of 8)	17262	uc009awf.1	Pon2	serum paraoxonase/arylesterase 2	4.83	8.47	6.39	6.27	0	0	0	0.48	0.46	0	0	2.1	0.88
1305	chr6	6167242	6167420	+	promoter-TSS (uc009awp.2)	promoter-TSS (NM_001177572)	-158	uc009awp.2	Slc25a13	calcium-binding mitochondrial carrier protein	4.34	7.06	5.81	5.64	2.11	2.39	0	4.32	5.07	1.22	0	1.33	2.63
1306	chr6	29417952	29418131	+	intron (uc009bdp.1, intron 1 of 1)	intron (NM_025381, intron 1 of 1)	258	uc009bdp.1	Atp6v1f	V-type proton ATPase subunit F	4.34	9.89	12.78	12.54	1.06	1.43	0	0.48	3.23	0	0	0.76	0.88
1307	chr6	34267542	34267750	+	promoter-TSS (uc009bgy.2)	promoter-TSS (NM_009658)	-157	uc009bgy.2	Akr1b3	aldose reductase	4.34	7.77	5.23	8.15	2.64	0.96	0	1.92	4.15	0	0	2.86	1.31
1308	chr6	57641572	57641780	+	intron (uc009ccm.1, intron 1 of 1)	CpG	396	uc009ccm.1	Pigy	protein preY, mitochondrial precursor	4.34	9.89	11.61	5.02	1.06	1.43	0.83	0.96	0.46	0.61	0	1.33	1.75
1309	chr6	67039522	67039851	+	Intergenic	Intergenic	-25981	uc009cfg.1	AK039826	Mus musculus 0 day neonate thymus cDNA, RIKEN full-length enriched library, clone:A430010J10 product:unclassifiable, full insert sequence.	4.83	14.83	9.87	6.27	2.11	1.91	0	3.84	4.61	1.22	0.51	3.81	4.38
1310	chr6	67052882	67053170	+	Intergenic	Intergenic	-12641	uc009cfg.1	AK039826	Mus musculus 0 day neonate thymus cDNA, RIKEN full-length enriched library, clone:A430010J10 product:unclassifiable, full insert sequence.	4.83	12.71	15.68	14.43	3.17	3.83	0	2.88	2.77	0.61	0	2.67	3.94
1311	chr6	67250392	67250590	+	intron (uc009cfo.1, intron 12 of 15)	intron (NM_008354, intron 12 of 15)	33518	uc009cfj.2	Serbp1	plasminogen activator inhibitor 1 RNA-binding	4.34	16.95	15.1	14.43	2.64	2.39	0.83	0.96	2.31	3.05	1.02	2.86	1.75
1312	chr6	90494492	90494730	+	Intergenic	Intergenic	-6231	uc009cxm.1	Aldh1l1	10-formyltetrahydrofolate dehydrogenase	4.83	28.95	14.52	25.09	6.87	2.87	0.83	7.68	7.38	6.1	0	5.52	5.26
1313	chr6	94729832	94730140	+	Intergenic	Intergenic	-78534	uc009czv.1	AK156148	Mus musculus activated spleen cDNA, RIKEN full-length enriched library, clone:F830009H09 product:unclassifiable, full insert sequence.	5.79	24.72	20.91	19.44	7.4	0.96	0.83	6.24	6	1.22	0	3.05	5.7
1314	chr6	97219662	97220030	+	Intergenic	Intergenic	-17072	uc009das.1	Lmod3	leiomodin-3	4.83	4.94	9.87	5.02	7.4	4.3	1.67	8.64	11.53	6.1	0	5.14	6.57
1315	chr6	125488592	125488950	+	Intergenic	Intergenic	-14210	uc009dus.1	Vwf	von Willebrand factor precursor	5.31	12	12.78	5.64	1.06	0	0	0	2.31	0	0	3.05	2.63
1316	chr6	134565392	134565550	+	intron (uc009ekm.2, intron 3 of 3)	intron (NM_026345, intron 3 of 3)	17035	uc009ekm.2	Mansc1	MANSC domain-containing protein 1 precursor	3.86	19.77	21.49	11.92	0	0.96	0.83	0.96	4.61	1.22	0	1.33	2.19
1317	chr7	4828562	4828800	+	promoter-TSS (uc012ewz.1)	promoter-TSS (NM_001101598)	26	uc012ewz.1	Isoc2a	isochorismatase domain-containing protein 2A,	4.83	12	12.2	6.9	0.53	0.48	0	0.48	2.31	0	0	0.76	0.44
1318	chr7	26541062	26541370	+	TTS (uc009ftx.2)	TTS (NM_001190975)	-1477	uc009ftu.1	Hnrnpul1	heterogeneous nuclear ribonucleoprotein U-like	5.79	8.47	18	11.92	3.17	0	0.83	2.88	4.61	1.22	0	1.71	1.75
1319	chr7	28338092	28338300	+	promoter-TSS (uc009fwm.1)	promoter-TSS (NM_175107)	-65	uc009fwm.1	Pld3	phospholipase D3	4.34	16.95	16.26	18.82	1.59	1.43	0	0.48	1.38	0	0	0.38	1.31
1320	chr7	30119252	30119570	+	intron (uc009gbs.1, intron 17 of 22)	intron (NM_001081028, intron 17 of 22)	30387	uc009gbo.1	Dpf1	zinc finger protein neuro-d4	5.31	11.3	9.29	5.64	2.64	1.43	0	1.92	3.69	4.27	0	3.62	3.51
1321	chr7	30386542	30386730	+	Intergenic	RMER19B|LTR|ERVK	41102	uc009gbx.1	4930432E11Rik	SubName: Full=Putative uncharacterized protein;	4.34	16.24	0.58	6.27	4.76	2.39	0	6.24	6	1.22	0	3.43	2.19
1322	chr7	31019272	31019560	+	Intergenic	Intergenic	2323	uc009gdt.1	Polr2i	DNA-directed RNA polymerase II subunit RPB9	5.31	17.65	16.26	13.17	4.76	2.87	0	3.84	3.69	2.44	1.02	2.67	2.63
1323	chr7	52271522	52271820	+	promoter-TSS (uc009gsp.1)	promoter-TSS (NM_001008422)	-52	uc009gsp.1	Scaf1	splicing factor, arginine/serine-rich 19	6.27	16.24	13.36	16.93	2.11	2.87	1.67	1.44	3.23	0	0.51	1.71	1.31
1324	chr7	56134992	56135220	+	intron (uc009haz.2, intron 2 of 12)	intron (NM_001013368, intron 2 of 12)	1305	uc009haz.2	E2f8	transcription factor E2F8	4.34	18.36	14.52	13.17	1.06	2.87	2.5	2.4	8.76	1.83	1.02	2.67	3.07
1325	chr7	88028172	88028400	+	Intergenic	Intergenic	17869	uc009ibl.2	Wdr73	WD repeat-containing protein 73	4.34	2.82	4.65	2.51	2.11	3.83	2.5	1.44	0.92	1.22	0	3.24	3.07
1326	chr7	91818372	91818620	+	intron (uc009iek.1, intron 1 of 7)	intron (NM_022985, intron 1 of 7)	9365	uc009iek.1	Zfand6	AN1-type zinc finger protein 6	4.83	9.18	3.48	5.64	0.53	0.96	0	0.96	0.92	0	0.51	1.9	1.31
1327	chr7	116846962	116847370	+	promoter-TSS (uc009jdy.1)	promoter-TSS (NM_020616)	-85	uc009jdy.1	D930014E17Rik	proline-rich protein BCA3	4.83	6.36	7.55	15.05	1.59	0.96	0	1.44	0.92	0.61	0	1.14	0
1328	chr7	137740082	137740280	+	intron (uc009kae.1, intron 1 of 21)	intron (NM_001004468, intron 1 of 21)	19183	uc009kae.1	Tacc2	transforming acidic coiled-coil-containing	4.34	5.65	13.94	11.29	3.17	0.48	0	2.88	2.31	0	0.51	1.9	1.31
1329	chr7	147893422	147893670	+	Intergenic	Intergenic	3394	uc009kib.1	Olfr541	olfactory receptor 541	4.83	11.3	3.48	3.76	3.17	0.48	0	3.36	3.23	1.22	1.02	4.38	3.51
1330	chr7	148526442	148526670	+	intron (uc009kkt.1, intron 1 of 20)	intron (NM_133191, intron 1 of 20)	1655	uc009kkt.1	Eps8l2	epidermal growth factor receptor kinase	4.34	23.3	20.91	16.93	3.17	6.22	4.17	4.8	9.23	4.27	0.51	1.9	3.94
1331	chr8	23147672	23147860	+	intron (uc009lck.1, intron 1 of 20)	intron (NM_007511, intron 1 of 20)	22780	uc009lck.1	Atp7b	copper-transporting ATPase 2	4.34	15.54	11.03	15.05	1.06	0.96	0.83	1.92	1.85	0.61	1.02	2.48	4.38
1332	chr8	23587802	23588060	+	promoter-TSS (uc009ldd.2)	promoter-TSS (NM_001146117)	-580	uc009ldd.2	AI316807	hypothetical protein LOC102032 isoform 1	4.83	7.77	8.71	5.64	0.53	3.35	0	1.44	6.46	1.22	0	1.9	1.75
1333	chr8	36151742	36151970	+	Intergenic	Intergenic	-123112	uc009lkv.1	Tnks	tankyrase, TRF1-interacting ankyrin-related	4.34	6.36	4.07	5.02	2.64	0.48	1.67	3.36	2.31	1.22	1.02	2.67	4.38
1334	chr8	37312512	37312890	+	promoter-TSS (uc009llj.1)	promoter-TSS (NM_001081150)	-131	uc009llj.1	Lonrf1	LON peptidase N-terminal domain and RING finger	5.31	16.24	16.26	8.78	1.06	1.91	0	2.88	0.92	1.22	0	2.48	1.75
1335	chr8	38125442	38125710	+	Intergenic	Intergenic	31681	uc009lly.1	DQ705523	DQ705523	5.31	13.42	4.07	3.14	0	0.48	0.83	0	0.92	0	1.02	2.48	4.38
1336	chr8	47585492	47585720	+	intron (uc009lqe.1, intron 2 of 20)	intron (NM_007981, intron 2 of 20)	29210	uc009lqe.1	Acsl1	long-chain-fatty-acid--CoA ligase 1	4.34	1.41	0.58	0	1.59	0.48	0	0.96	1.38	0	0	2.29	2.63
1337	chr8	87230952	87231170	+	TTS (uc009mne.1)	TTS (NM_001081981)	5705	uc009mnb.1	Lyl1	protein lyl-1	4.34	6.36	8.71	12.54	0	0.48	0	0	1.85	0	0.51	2.48	1.31
1338	chr8	93356922	93357290	+	intron (uc009msf.2, intron 1 of 39)	Cheshire|DNA|MER1_type	4372	uc009msf.2	Chd9	chromodomain-helicase-DNA-binding protein 9	5.79	12	12.2	10.03	1.06	0.96	0.83	1.92	2.77	0	0	2.67	5.26
1339	chr8	108828352	108828580	+	intron (uc009nfy.1, intron 1 of 8)	intron (NM_021491, intron 1 of 8)	22280	uc009nga.1	AK015712	Mus musculus adult male testis cDNA, RIKEN full-length enriched library, clone:4930506A18 product:unclassifiable, full insert sequence.	4.34	10.59	11.61	7.53	6.87	2.87	0	2.88	5.07	4.27	0	2.86	3.51
1340	chr8	109642702	109643090	+	Intergenic	Intergenic	-22451	uc009nhb.1	Terf2	telomeric repeat-binding factor 2 isoform 1	4.83	12.71	11.61	9.41	2.64	0.48	2.5	0.96	3.23	0.61	0.51	4	0.88
1341	chr8	113890792	113891110	+	intron (uc009nmf.2, intron 1 of 6)	intron (NM_178086, intron 1 of 6)	26770	uc009nmf.2	Fa2h	fatty acid 2-hydroxylase	6.76	16.24	13.94	8.78	5.29	1.43	0.83	6.72	3.23	1.22	0	3.43	3.94
1342	chr8	122637772	122637911	+	promoter-TSS (uc009nqu.2)	promoter-TSS (NM_001163762)	-211	uc009nqu.2	6430548M08Rik	hypothetical protein LOC234797 isoform a	4.34	8.47	15.68	10.03	1.06	0.48	0	1.92	0.92	1.22	0	0.38	1.31
1343	chr8	124431692	124431880	+	promoter-TSS (uc009nse.1)	promoter-TSS (NM_011404)	53	uc009nse.1	BC048644	hypothetical protein LOC407789	4.34	5.65	6.39	6.27	0.53	1.43	0.83	0.48	2.31	0	0	2.1	1.75
1344	chr8	125815672	125815880	+	intron (uc009nve.2, intron 20 of 42)	intron (NM_016925, intron 20 of 42)	26700	uc009nve.2	Fanca	Fanconi anemia group A protein homolog	4.34	7.77	6.97	4.39	5.29	4.3	0.83	5.76	10.15	3.05	0	2.67	2.19
1345	chr8	128474202	128474451	+	Intergenic	Intergenic	39976	uc009nyq.1	BC021891	mitogen-activated protein kinase kinase kinase	4.83	6.36	4.07	6.27	2.11	1.43	0	1.44	1.85	0	0.51	3.05	3.51
1346	chr8	129353402	129353620	+	intron (uc009nyy.1, intron 4 of 8)	Intergenic	-19409	uc009nyz.1	AK041328	Mus musculus 3 days neonate thymus cDNA, RIKEN full-length enriched library, clone:A630001O12 product:unclassifiable, full insert sequence.	4.34	17.65	12.2	12.54	4.23	2.39	0	4.8	6	1.83	0	3.43	3.94
1347	chr9	9190812	9191180	+	intron (uc012gnz.1, intron 1 of 22)	intron (NM_027823, intron 1 of 22)	-45292	uc009odq.1	AK143934	Mus musculus adult male kidney cDNA, RIKEN full-length enriched library, clone:F530002G13 product:hypothetical protein, full insert sequence.	5.79	12	11.61	11.29	1.06	3.83	0	0.48	5.54	1.83	0.51	3.62	5.7
1348	chr9	21935652	21935940	+	intron (uc009oob.1, intron 1 of 4)	promoter-TSS (NM_007388)	4394	uc009oob.1	Acp5	tartrate-resistant acid phosphatase type 5	5.31	12	12.78	8.78	0.53	0	0.83	0.96	2.77	0.61	0	1.71	0.88
1349	chr9	31061512	31061790	+	Intergenic	B3|SINE|B2	5319	uc012gpv.1	Mir3471-1	Mus musculus microRNA 3471-1 (Mir3471-1), microRNA.	4.83	4.94	0.58	1.88	1.59	0.48	0.83	1.44	1.38	0	0	2.48	1.75
1350	chr9	43043442	43043750	+	intron (uc009pbf.1, intron 1 of 3)	intron (NM_178644, intron 1 of 3)	4303	uc009pbf.1	Oaf	out at first protein homolog precursor	4.83	14.12	14.52	10.66	1.59	0.96	0	0.96	3.23	1.83	0	3.24	3.51
1351	chr9	43274952	43275360	+	Intergenic	Intergenic	156310	uc009pbi.2	Trim29	tripartite motif-containing protein 29	5.79	21.89	15.1	19.44	2.11	2.39	2.5	1.44	4.61	3.05	1.54	3.24	4.82
1352	chr9	43887552	43887750	+	intron (uc009pbo.1, intron 2 of 12)	intron (NM_198092, intron 2 of 12)	10139	uc009pbo.1	Usp2	ubiquitin carboxyl-terminal hydrolase 2 isoform	4.34	0.71	2.32	3.14	0.53	0	0	1.44	0	0.61	0	1.33	0.88
1353	chr9	45636742	45637010	+	promoter-TSS (uc012gse.1)	promoter-TSS (NM_001081373)	-155	uc012gse.1	Cep164	centrosomal protein of 164 kDa	4.83	16.24	18	14.43	1.06	0.48	1.67	0.48	0.92	1.22	0	1.71	2.63
1354	chr9	46080262	46080480	+	promoter-TSS (uc009phh.1)	promoter-TSS (NM_011752)	-776	uc009phh.1	Zfp259	zinc finger protein ZPR1	4.34	7.77	9.87	10.03	2.11	1.43	0.83	0.96	3.23	1.22	0.51	2.1	3.51
1355	chr9	50606532	50606830	+	intron (uc009pkt.1, intron 8 of 14)	intron (NR_045601, intron 7 of 13)	23246	uc009pkt.1	Alg9	alpha-1,2-mannosyltransferase ALG9	4.83	14.12	12.78	13.17	5.29	2.87	0.83	1.92	6	2.44	0.51	3.81	6.13
1356	chr9	57503662	57503901	+	Intergenic	Intergenic	-10794	uc009pvk.1	Csk	tyrosine-protein kinase CSK	4.83	12	13.94	16.31	0	0	0	0.48	0.46	0	0	3.24	3.94
1357	chr9	61677282	61677490	+	Intergenic	Intergenic	84931	uc009pzt.1	Rplp1	60S acidic ribosomal protein P1	4.83	7.06	11.03	5.64	0.53	1.43	0	1.44	2.31	3.05	0	3.43	3.51
1358	chr9	66360102	66360450	+	intron (uc009qex.2, intron 1 of 1)	intron (NM_175206, intron 1 of 1)	2124	uc009qex.2	Fbxl22	F-box/LRR-repeat protein 22	4.83	15.54	15.68	11.92	3.17	4.3	1.67	2.88	6.92	1.22	1.02	1.52	4.38
1359	chr9	78379772	78380100	+	Intergenic	Intergenic	-50405	uc009qun.1	Eef1a1	elongation factor 1-alpha 1	4.83	10.59	9.29	11.29	1.59	1.43	0	1.92	5.54	1.83	0.51	2.86	1.31
1360	chr9	87150122	87150310	+	5' UTR (uc009qyg.1, exon 1 of 27)	5' UTR (NM_199316, exon 1 of 27)	151	uc009qyg.1	4922501C03Rik	protein QN1 homolog	4.34	14.12	14.52	12.54	0.53	0.48	0	0.48	0.92	0	0	1.33	1.31
1361	chr9	96628892	96629200	+	intron (uc009rcr.1, intron 1 of 2)	intron (NM_175537, intron 1 of 2)	3115	uc009rcr.1	Zbtb38	zinc finger and BTB domain containing 38	4.83	8.47	5.23	6.9	0.53	0	0	0	2.31	0.61	0	1.9	2.63
1362	chr9	98230142	98230460	+	intron (uc009rdh.1, intron 1 of 4)	intron (NM_144533, intron 1 of 4)	33299	uc009rdh.1	Nmnat3	nicotinamide mononucleotide adenylyltransferase	4.83	8.47	13.36	3.76	2.64	1.43	0	2.4	2.77	1.22	0.51	2.48	4.82
1363	chr9	102836582	102836970	+	Intergenic	Intergenic	-72884	uc009rgd.1	Slco2a1	solute carrier organic anion transporter family	5.31	9.89	6.39	11.29	1.06	0.48	0	0.96	0.46	0	0	2.29	3.51
1364	chr9	107511152	107511330	+	Intergenic	intron (NM_001042779, intron 1 of 19)	-3508	uc009rmf.1	Sema3b	semaphorin-3B	4.34	8.47	9.87	5.64	0	0.48	0	0.96	0.46	0.61	0	1.52	2.19
1365	chr9	107577382	107577560	+	3' UTR (uc009rmr.1, exon 9 of 9)	3' UTR (NM_008140, exon 9 of 9)	4452	uc009rmr.1	Gnat1	guanine nucleotide-binding protein G(t) subunit	4.34	12.71	10.45	8.78	5.81	6.22	0	6.72	8.76	4.27	0.51	3.24	6.13
1366	chr9	114726132	114726380	+	intron (uc009ryg.1, intron 1 of 3)	intron (NM_027294, intron 1 of 3)	27014	uc009ryg.1	Cmtm8	CKLF-like MARVEL transmembrane domain-containing	4.83	11.3	6.39	10.03	3.17	0	0.83	2.88	0	0	0	2.29	1.75
1367	chrX	7222592	7222820	+	intron (uc009sls.2, intron 5 of 6)	intron (NM_009305, intron 5 of 6)	7000	uc009sls.2	Syp	synaptophysin	4.34	14.83	4.65	12.54	0.53	2.87	0	1.44	5.54	0.61	1.02	3.05	1.75
1368	chrX	20527692	20527881	+	promoter-TSS (uc009suc.1)	promoter-TSS (NM_007922)	-60	uc009suc.1	Elk1	ETS domain-containing protein Elk-1	4.34	12.71	10.45	13.17	0.53	0.96	0	0.48	0.92	0.61	0	1.14	2.63
1369	chrX	35687872	35688200	+	3' UTR (uc009szt.1, exon 8 of 8)	3' UTR (NM_133690, exon 8 of 8)	18592	uc009szt.1	Atp1b4	protein ATP1B4	5.31	18.36	13.94	11.92	0.53	0.96	0	0.96	0.46	0	0	2.1	3.51
1370	chrX	110299032	110299230	+	promoter-TSS (uc009udn.1)	promoter-TSS (NM_018818)	-7	uc009udn.1	Chm	rab proteins geranylgeranyltransferase component	4.34	11.3	9.87	10.66	0	0	0.83	0	0.46	0.61	0.51	2.1	2.63
1371	chr1	7387872	7388071	+	promoter-TSS (uc007age.1)	CpG	-21	uc007age.1	AK043789	Mus musculus 10 days neonate cortex cDNA, RIKEN full-length enriched library, clone:A830033B12 product:ENV POLYPROTEIN PRECURSOR (COAT POLYPROTEIN) [CONTAINS: SURFACE PROTEIN; TRANSMEMBRANE PROTEIN] homolog [Mouse intracisternal a-particle], full insert sequence.	3.86	4.24	6.39	8.78	0.53	1.43	0	5.76	4.61	3.05	0.51	0.19	1.31
1372	chr1	24684922	24685310	+	promoter-TSS (uc007amt.1)	promoter-TSS (NM_026719)	-267	uc007amt.1	Lmbrd1	probable lysosomal cobalamin transporter	4.83	15.54	8.71	17.56	1.59	0.96	0.83	2.4	2.31	1.83	0.51	3.43	3.51
1373	chr1	40278812	40279140	+	Intergenic	Intergenic	-44455	uc007atw.1	Il1r1	interleukin-1 receptor type 1 isoform 2	4.34	9.89	7.55	5.02	2.11	1.43	0	1.44	3.69	1.22	0	4.38	1.75
1374	chr1	60916832	60917011	+	Intergenic	Intergenic	-48948	uc007bez.1	Ctla4	cytotoxic T-lymphocyte protein 4 precursor	3.86	7.06	4.07	7.53	0.53	2.39	0	3.36	7.84	0.61	0	2.67	5.26
1375	chr1	63777052	63777360	+	promoter-TSS (uc007bgj.1)	promoter-TSS (NM_172422)	7	uc007bgl.2	Fastkd2	FAST kinase domain-containing protein 2	5.31	7.77	11.03	8.78	0.53	1.43	0	0.48	0.92	0.61	0	2.29	3.94
1376	chr1	90311792	90312020	+	intron (uc007byq.1, intron 4 of 7)	intron (NM_029269, intron 4 of 7)	8312	uc007byq.1	Spp2	secreted phosphoprotein 24 precursor	3.86	7.06	6.39	2.51	0.53	0.48	0.83	0.48	0.92	0	0.51	1.33	0
1377	chr1	95374912	95375160	+	promoter-TSS (uc011wpo.1)	promoter-TSS (NM_001159719)	349	uc007cdy.1	Hdlbp	vigilin	4.34	16.24	13.94	16.31	1.59	1.43	0	0.96	2.31	0.61	0.51	1.14	3.51
1378	chr1	95408452	95408660	+	promoter-TSS (uc007cec.2)	promoter-TSS (NM_145519)	-125	uc007cec.2	Farp2	FERM, RhoGEF and pleckstrin domain-containing	3.86	3.53	3.48	6.27	0	0	0.83	0	0.46	0.61	0	0.57	0.88
1379	chr1	107822342	107822720	+	Intergenic	Intergenic	-64452	uc007cgt.2	Zcchc2	zinc finger CCHC domain-containing protein 2	4.83	7.77	6.39	3.14	4.23	1.91	1.67	2.88	2.77	2.44	0	2.29	4.82
1380	chr1	107890552	107890910	+	intron (uc007cgt.2, intron 1 of 13)	intron (NM_001122675, intron 1 of 12)	3748	uc007cgt.2	Zcchc2	zinc finger CCHC domain-containing protein 2	4.34	6.36	10.45	9.41	2.11	1.43	0	0.48	4.61	0.61	0	2.1	2.63
1381	chr1	121437792	121437981	+	Intergenic	Intergenic	-5144	uc007civ.1	AK084486	Mus musculus 18 days pregnant adult female placenta and extra embryonic tissue cDNA, RIKEN full-length enriched library, clone:3830432H09 product:unclassifiable, full insert sequence.	3.86	12	13.94	8.78	1.59	0.96	0	1.44	2.31	1.83	0	3.24	1.75
1382	chr1	123232572	123232800	+	Intergenic	Intergenic	-3529	uc007cjq.1	Insig2	insulin-induced gene 2 protein isoform 2	4.34	19.07	10.45	12.54	2.11	0.48	0.83	0.96	4.15	3.05	1.02	3.43	4.82
1383	chr1	182780972	182781251	+	promoter-TSS (uc007dwt.1)	promoter-TSS (NM_145943)	-171	uc007dwt.1	BC031781	hypothetical protein LOC208768	4.34	12	19.16	23.21	3.7	2.87	0	6.24	3.69	1.83	0	0.57	1.31
1384	chr1	182834302	182834480	+	promoter-TSS (uc007dwv.2)	promoter-TSS (NM_133705)	-14	uc007dwv.2	Pycr2	pyrroline-5-carboxylate reductase 2	3.86	12.71	12.78	13.8	0	0	0	0	0	0	0	0.57	0.88
1385	chr1	187027712	187028010	+	promoter-TSS (uc007dyu.2)	promoter-TSS (NM_001163754)	-186	uc007dyu.2	Rab3gap2	rab3 GTPase-activating protein non-catalytic	4.83	7.77	15.68	9.41	3.17	3.35	0.83	6.24	7.84	5.49	0.51	1.33	0.88
1386	chr1	191953442	191953671	+	intron (uc007ebb.1, intron 4 of 4)	intron (NM_008937, intron 4 of 4)	-8530	uc007eba.1	AK083547	Mus musculus adult male hypothalamus cDNA, RIKEN full-length enriched library, clone:A230003G05 product:unclassifiable, full insert sequence.	4.34	15.54	8.71	10.03	0	0	0	0.48	1.38	0	0	2.29	0.88
1387	chr1	191957102	191957370	+	intron (uc007ebb.1, intron 4 of 4)	intron (NM_008937, intron 4 of 4)	-12210	uc007eba.1	AK083547	Mus musculus adult male hypothalamus cDNA, RIKEN full-length enriched library, clone:A230003G05 product:unclassifiable, full insert sequence.	4.83	9.18	10.45	14.43	1.59	0.48	0.83	1.44	2.31	0.61	0	4	3.07
1388	chr10	12574072	12574400	+	intron (uc007ejw.1, intron 1 of 73)	intron (NM_011682, intron 1 of 73)	7297	uc007ejw.1	Utrn	utrophin	4.83	13.42	15.1	15.05	0.53	2.39	0.83	0.96	6.92	0.61	0	4	3.94
1389	chr10	20495982	20496280	+	Intergenic	RLTR20C|LTR|ERVK	-51257	uc007eob.2	Pde7b	cAMP-specific 3',5'-cyclic phosphodiesterase 7B	4.34	16.95	16.26	20.7	1.06	2.39	1.67	1.44	2.31	0.61	0.51	2.29	2.19
1390	chr10	53068792	53069090	+	exon (uc007fbn.1, exon 3 of 8)	exon (NM_001204983, exon 3 of 13)	11449	uc007fbo.2	Pln	cardiac phospholamban	4.34	4.24	2.9	0.63	0	0.96	0	0.48	0.46	0	0.51	2.29	1.31
1391	chr10	62892822	62893110	+	intron (uc007fkh.2, intron 1 of 17)	intron (NM_177612, intron 1 of 17)	120	uc007fkh.2	Ctnna3	catenin alpha-3 isoform 1	4.34	9.18	8.13	5.64	0.53	0.96	0.83	3.84	3.23	0	0	0.95	2.19
1392	chr10	67718912	67719200	+	intron (uc007fmh.1, intron 2 of 9)	intron (NM_023598, intron 2 of 9)	22418	uc007fmh.1	Arid5b	AT-rich interactive domain-containing protein	4.34	4.94	6.97	3.76	2.11	0	0.83	3.36	0.92	0	0.51	3.24	4.82
1393	chr10	67731522	67731720	+	intron (uc007fmh.1, intron 2 of 9)	intron (NM_023598, intron 2 of 9)	9853	uc007fmh.1	Arid5b	AT-rich interactive domain-containing protein	3.86	13.42	10.45	6.27	1.06	0	2.5	3.36	3.69	0	0	1.9	2.63
1394	chr10	79317022	79317171	+	promoter-TSS (uc007gab.1)	promoter-TSS (NM_008956)	-254	uc007gab.1	Ptbp1	polypyrimidine tract-binding protein 1 isoform	3.86	12.71	14.52	14.43	0	1.91	0.83	0.48	2.77	0.61	0	1.9	0.88
1395	chr10	93605252	93605570	+	3' UTR (uc011xlz.1, exon 21 of 21)	3' UTR (NM_053072, exon 21 of 21)	-5265	uc007gvo.2	Nr2c1	nuclear receptor subfamily 2 group C member 1	4.34	8.47	7.55	3.76	1.06	0	0	1.44	0.92	0	0.51	2.48	3.51
1396	chr10	124927442	124927770	+	Intergenic	Intergenic	-162015	uc007hgy.1	Slc16a7	monocarboxylate transporter 2	5.31	11.3	8.71	7.53	4.76	5.26	4.17	6.72	14.3	3.66	0	2.67	3.07
1397	chr10	126508402	126508680	+	Intergenic	TTS (NR_040660)	-1224	uc007hhw.1	Tspan31	tetraspanin-31	4.34	3.53	1.74	3.14	0.53	0.96	0	0.48	1.38	0.61	0	2.48	2.63
1398	chr10	126726372	126726611	+	promoter-TSS (uc007hiw.1)	promoter-TSS (NM_033072)	-664	uc007hiw.1	Mbd6	methyl-CpG binding domain protein 6	4.34	16.24	10.45	10.66	2.11	0	0	0.48	1.38	0.61	0	2.1	1.31
1399	chr10	127403632	127403930	+	Intergenic	L1_Mur3|LINE|L1	40783	uc007hky.1	Hsd17b6	17-beta-hydroxysteroid dehydrogenase type 6	4.34	5.65	5.81	3.14	3.7	1.91	1.67	1.92	4.61	2.44	0	2.48	1.75
1400	chr10	127963072	127963330	+	promoter-TSS (uc007hng.1)	promoter-TSS (NM_011843)	-286	uc007hng.1	Esyt1	extended synaptotagmin-1	4.34	14.83	18	13.8	2.64	1.43	1.67	1.92	4.15	0.61	0.51	1.9	3.51
1401	chr11	5398512	5398950	+	Intergenic	Intergenic	-22239	uc007hwm.1	Xbp1	X-box-binding protein 1	4.83	12	5.23	5.64	6.34	1.43	0	5.76	5.54	2.44	1.02	4	3.94
1402	chr11	5746652	5746910	+	Intergenic	L2|LINE|L2	-8762	uc007hxf.2	Polm	DNA-directed DNA/RNA polymerase mu	4.34	21.89	16.26	15.05	1.59	1.43	0	0	2.77	3.66	0.51	2.86	3.51
1403	chr11	5780022	5780270	+	Intergenic	B3|SINE|B2	-1887	uc007hxk.2	Pold2	DNA polymerase delta subunit 2	4.34	11.3	6.97	8.15	0.53	0.48	0	0.48	1.38	0.61	0	1.9	2.63
1404	chr11	17065372	17065581	+	intron (uc007ica.1, intron 1 of 5)	URR1A|DNA|MER1_type	6175	uc007ica.1	Ppp3r1	calcineurin subunit B type 1	3.86	12	4.07	6.27	0	0.96	0	0.48	0.46	0	0	2.29	1.31
1405	chr11	20247612	20247910	+	Intergenic	Intergenic	-15045	uc007idb.2	Slc1a4	neutral amino acid transporter A	4.34	4.94	5.81	5.02	3.7	3.35	0	2.4	8.3	1.22	0.51	3.05	3.51
1406	chr11	22822592	22822831	+	intron (uc007iel.1, intron 2 of 2)	RMER20B|LTR|ERVK	-49318	uc007iem.1	Zrsr1	U2 small nuclear ribonucleoprotein auxiliary	4.34	6.36	5.81	3.76	1.06	0	0.83	0	1.38	0	0	2.1	3.51
1407	chr11	32105222	32105550	+	promoter-TSS (uc007ija.2)	promoter-TSS (NM_030093)	-29	uc007ija.2	Snrnp25	U11/U12 small nuclear ribonucleoprotein 25 kDa	4.34	12.71	14.52	13.8	3.7	5.74	0.83	2.88	6.92	1.22	0.51	2.86	5.7
1408	chr11	49953232	49953600	+	intron (uc007irq.1, intron 2 of 20)	intron (NM_029745, intron 2 of 20)	8554	uc007irq.1	Tbc1d9b	TBC1 domain family member 9B	4.83	10.59	10.45	8.15	2.64	2.87	1.67	3.84	8.3	3.66	0	2.86	4.38
1409	chr11	68752962	68753270	+	Intergenic	Intergenic	-12533	uc007joj.2	Odf4	outer dense fiber protein 4	4.34	14.12	8.71	10.03	2.64	0.48	0.83	1.92	0	1.83	0	3.43	4.38
1410	chr11	74708172	74708470	+	intron (uc007kck.1, intron 1 of 22)	intron (NM_197943, intron 1 of 22)	2261	uc007kck.1	Sgsm2	small G protein signaling modulator 2	4.34	9.89	8.13	4.39	1.06	1.43	0	0	1.38	1.22	0.51	3.43	4.38
1411	chr11	77256182	77256380	+	intron (uc007kgl.1, intron 13 of 14)	intron (NM_177710, intron 13 of 14)	-21132	uc007kgr.1	Coro6	coronin-6 isoform B	3.86	7.06	1.74	3.14	0.53	0	0	0	0.92	1.22	0	1.9	3.07
1412	chr11	78312502	78312840	+	promoter-TSS (uc007kjk.2)	promoter-TSS (NM_011707)	49	uc007kjk.2	Vtn	vitronectin precursor	5.79	6.36	8.13	8.78	1.06	2.39	0	2.4	5.54	1.22	0.51	1.9	2.63
1413	chr11	78363552	78363781	+	intron (uc007kjv.1, intron 1 of 2)	intron (NM_133706, intron 1 of 2)	571	uc007kjv.1	Tmem97	transmembrane protein 97	4.34	14.12	11.61	19.44	1.06	2.39	0	1.92	3.69	1.83	0.51	2.29	2.63
1414	chr11	79972632	79972900	+	intron (uc007klm.1, intron 2 of 2)	intron (NM_172133, intron 3 of 10)	5102	uc007klk.1	Adap2	arf-GAP with dual PH domain-containing protein	4.34	2.82	2.9	4.39	1.59	1.43	0.83	0.48	2.31	2.44	0	3.05	3.51
1415	chr11	88200492	88200830	+	intron (uc007kvl.2, intron 9 of 13)	intron (NM_054043, intron 9 of 13)	93116	uc011ych.1	1700106J16Rik	coiled-coil domain-containing protein	4.83	6.36	4.65	6.27	1.06	2.87	0	1.92	6.92	4.27	0	2.48	3.07
1416	chr11	88860552	88860840	+	promoter-TSS (uc007kwc.1)	promoter-TSS (NM_009546)	-21	uc007kwc.1	Trim25	E3 ubiquitin/ISG15 ligase TRIM25	4.34	8.47	12.78	13.8	1.06	2.39	0	1.92	3.69	2.44	0.51	0.57	0.88
1417	chr11	94020412	94020680	+	Intergenic	Intergenic	-52222	uc007kyf.1	Tob1	protein Tob1	4.34	5.65	3.48	3.76	3.17	0.48	0	0.48	2.31	1.22	1.02	1.9	3.07
1418	chr11	95128312	95128560	+	intron (uc007lac.1, intron 2 of 3)	intron (NM_053093, intron 2 of 3)	5593	uc007lac.1	Tac4	tachykinin-4 precursor	4.34	7.06	8.71	8.15	1.06	1.43	0	0	1.85	0.61	0.51	3.05	3.94
1419	chr11	95197902	95198190	+	promoter-TSS (uc007lag.2)	promoter-TSS (NM_172543)	-286	uc007lag.2	Fam117a	RIKEN cDNA 5730593F17	4.83	9.18	14.52	8.15	0	0.96	1.67	2.4	3.69	0.61	0	2.1	2.19
1420	chr11	95936882	95937190	+	promoter-TSS (uc007lbg.2)	promoter-TSS (NM_007506)	-28	uc007lbg.2	Atp5g1	ATP synthase lipid-binding protein,	4.83	19.77	16.26	17.56	1.59	0.96	0	0.96	4.15	0.61	0	2.29	3.94
1421	chr11	98650242	98650490	+	Intergenic	Intergenic	-6717	uc007lhj.2	Msl1	male-specific lethal 1 homolog	4.34	20.48	12.78	19.44	1.06	4.3	0	2.88	5.54	1.83	0.51	2.48	3.07
1422	chr11	100181692	100181990	+	intron (uc007lkv.1, intron 1 of 3)	CpG-2589	531	uc007lkv.1	Eif1	eukaryotic translation initiation factor 1	4.34	22.6	17.42	21.95	1.06	1.91	0	1.44	1.85	1.83	0	2.29	2.19
1423	chr11	100680432	100680710	+	intron (uc007lmj.2, intron 1 of 18)	RSINE1|SINE|B4	31328	uc007lmj.2	Stat5b	signal transducer and activator of transcription	4.83	7.77	5.23	4.39	1.06	0.96	0	1.44	1.38	0	0	2.1	2.63
1424	chr11	101845482	101845740	+	intron (uc007lqa.2, intron 1 of 2)	intron (NM_028207, intron 1 of 2)	494	uc007lqa.2	Dusp3	dual specificity protein phosphatase 3	4.83	26.83	18.58	15.05	1.59	2.87	1.67	4.32	5.54	0	0	2.1	1.75
1425	chr11	101900772	101901160	+	Intergenic	Intergenic	-1859	uc007lqi.2	Cd300lg	CMRF35-like molecule 9 isoform 1	4.83	4.24	6.39	3.14	3.17	2.87	0	4.32	3.23	1.22	0.51	3.43	4.38
1426	chr11	103827672	103827910	+	promoter-TSS (uc007lvy.1)	promoter-TSS (NM_007477)	-394	uc007lvy.1	Arf2	ADP-ribosylation factor 2	4.34	15.54	12.78	6.9	2.11	0	1.67	0.48	1.38	0	0	2.1	0.88
1427	chr11	105450552	105450800	+	promoter-TSS (uc007lxm.1)	promoter-TSS (NM_181071)	-624	uc007lxm.1	Tanc2	protein TANC2	4.34	9.89	6.39	14.43	0.53	1.91	0	1.92	1.85	0	0	1.33	2.63
1428	chr11	106479232	106479590	+	Intergenic	Intergenic	-5167	uc007lzc.1	Tex2	testis-expressed sequence 2 protein	4.34	8.47	6.39	5.64	0	0	0	0	0.92	0	0	2.48	0.88
1429	chr11	117180102	117180390	+	intron (uc007mnd.2, intron 3 of 11)	intron (NM_001113487, intron 2 of 10)	119271	uc007mnd.2	Sept9	septin-9 isoform a	4.34	16.24	22.07	11.92	1.59	0.96	0	0	1.85	0.61	0	2.67	3.07
1430	chr11	117515872	117516110	+	5' UTR (uc007mni.1, exon 1 of 22)	5' UTR (NM_198022, exon 1 of 22)	388	uc007mni.1	Tnrc6c	trinucleotide repeat-containing gene 6C protein	4.34	9.18	15.68	10.03	1.06	0.48	0	0.96	1.38	0	0	0.76	1.31
1431	chr11	117641872	117642200	+	promoter-TSS (uc007mno.2)	promoter-TSS (NM_181321)	-39	uc007mno.2	Tmc6	transmembrane channel-like protein 6 isoform 1	4.83	9.89	23.81	16.93	0.53	1.91	0	0.96	3.69	0.61	0	3.62	3.51
1432	chr11	120588542	120588790	+	promoter-TSS (uc007mui.1)	promoter-TSS (NM_026428)	-71	uc007mui.1	Dcxr	L-xylulose reductase	4.34	9.18	14.52	11.29	1.06	0.96	0	1.44	3.69	1.83	0	1.9	1.31
1433	chr11	120947692	120948030	+	Intergenic	Intergenic	-5408	uc007mve.1	Sectm1a	secreted and transmembrane protein 1A precursor	5.31	9.89	8.13	5.64	2.11	0.96	0	1.92	1.85	4.88	0	4.38	7.45
1434	chr12	25782132	25782460	+	Intergenic	Intergenic	-1339	uc007nfe.2	Id2	DNA-binding protein inhibitor ID-2	4.83	12	12.2	16.93	4.23	4.78	0.83	0.96	10.15	4.27	0.51	1.71	1.75
1435	chr12	25968792	25969080	+	Intergenic	Intergenic	-187979	uc007nfe.2	Id2	DNA-binding protein inhibitor ID-2	4.34	12.71	12.2	11.92	4.76	1.91	0	2.88	4.15	1.83	0	2.29	5.7
1436	chr12	31060412	31060701	+	Intergenic	Intergenic	-2316	uc007ngr.2	Sntg2	gamma-2-syntrophin	4.34	3.53	1.74	2.51	1.06	0.96	0	0.48	0.92	0	0	1.9	3.94
1437	chr12	32635312	32635770	+	promoter-TSS (uc007nhu.2)	promoter-TSS (NM_153198)	-141	uc007nhu.2	Hbp1	HMG box-containing protein 1 isoform 1	4.83	18.36	15.68	16.31	8.99	5.26	2.5	7.68	12.92	1.22	0.51	4.38	5.26
1438	chr12	36347812	36348090	+	intron (uc007njj.1, intron 1 of 2)	Intergenic	31839	uc007njk.1	AK018624	Mus musculus adult male cecum cDNA, RIKEN full-length enriched library, clone:9130015A21 product:unclassifiable, full insert sequence.	4.83	6.36	5.81	5.02	0.53	0.48	0	0.96	1.85	0.61	0	3.62	2.63
1439	chr12	60133262	60133590	+	Intergenic	Intergenic	19046	uc007npx.2	Sip1	survival of motor neuron protein-interacting	4.34	9.18	5.81	5.64	0.53	0	0.83	0.48	0	0	0	2.1	3.94
1440	chr12	75008662	75008900	+	promoter-TSS (uc007nwq.2)	promoter-TSS (NM_010431)	-73	uc007nwq.2	Hif1a	hypoxia-inducible factor 1-alpha	4.34	6.36	14.52	18.19	3.17	5.26	1.67	8.64	7.38	2.44	0	0.95	1.31
1441	chr12	81285192	81285430	+	intron (uc007oap.2, intron 9 of 20)	intron (NM_134156, intron 9 of 20)	-51480	uc007oan.2	2310015A10Rik	Mus musculus adult male tongue cDNA, RIKEN full-length enriched library, clone:2310015A10 product:unclassifiable, full insert sequence.	4.34	8.47	7.55	8.15	2.64	3.35	0.83	1.92	5.07	0.61	0	2.67	2.19
1442	chr12	84938212	84938441	+	promoter-TSS (uc007odg.1)	promoter-TSS (NM_183154)	-229	uc007odg.1	Zfyve1	zinc finger FYVE domain-containing protein 1	4.83	7.77	8.71	8.15	0.53	0.48	0	0	0.92	0	0	2.1	2.63
1443	chr12	85379152	85379400	+	promoter-TSS (uc007oed.1)	promoter-TSS (NM_134247)	-53	uc007oed.1	Acot4	acyl-coenzyme A thioesterase 4	4.34	7.77	9.29	5.64	2.11	2.39	0.83	4.32	3.69	0.61	0	1.71	3.51
1444	chr12	102323442	102323730	+	intron (uc011yqf.1, intron 1 of 1)	MTD|LTR|MaLR	-1674	uc007otj.2	Smek1	serine/threonine-protein phosphatase 4	4.34	8.47	9.87	5.02	3.17	2.39	2.5	1.44	5.54	1.22	0.51	3.24	3.07
1445	chr12	106922202	106922450	+	intron (uc007oyp.1, intron 1 of 41)	intron (NM_029654, intron 1 of 41)	1125	uc007oyp.1	Atg2b	autophagy-related protein 2 homolog B	4.83	24.72	17.42	21.95	0.53	0	0	0.96	0.46	0	1.02	1.9	3.07
1446	chr12	113334652	113335000	+	Intergenic	L1M5|LINE|L1	-10068	uc007pek.1	Aspg	60 kDa lysophospholipase	6.27	4.94	10.45	6.9	4.23	1.43	0.83	5.28	5.54	2.44	0	2.67	3.94
1447	chr13	23898772	23898960	+	promoter-TSS (uc007pvb.1)	promoter-TSS (NM_144836)	-30	uc007pvb.1	Slc17a2	sodium-dependent phosphate transport protein 3	3.86	16.24	13.36	12.54	1.59	2.87	1.67	2.88	9.23	3.05	0	2.1	2.19
1448	chr13	41327592	41327980	+	Intergenic	RLTR12B|LTR|ERVK	-12014	uc007qfb.2	Elovl2	elongation of very long chain fatty acids	4.83	12	12.78	10.66	2.64	0.96	0	1.92	1.85	0	0	2.48	3.94
1449	chr13	55291552	55292010	+	Intergenic	CpG	-19362	uc007qqd.1	Nsd1	histone-lysine N-methyltransferase, H3 lysine-36	5.31	16.24	26.71	13.8	1.59	2.87	0.83	5.76	4.15	3.05	0	2.1	0.44
1450	chr13	76156092	76156410	+	promoter-TSS (uc011zcb.1)	promoter-TSS (NM_001131069)	-91	uc011zcb.1	Rfesd	Rieske domain-containing protein	4.83	10.59	14.52	12.54	1.06	1.91	0	1.92	1.38	1.22	0.51	0.95	1.75
1451	chr13	96629462	96629710	+	intron (uc007rmo.1, intron 1 of 35)	intron (NM_027711, intron 1 of 35)	32291	uc007rmo.1	Iqgap2	ras GTPase-activating-like protein IQGAP2	4.34	6.36	8.13	6.9	1.06	1.91	1.67	0.48	0.92	1.83	1.02	2.67	1.31
1452	chr13	96660802	96661040	+	intron (uc007rmo.1, intron 1 of 35)	intron (NM_027711, intron 1 of 35)	956	uc007rmo.1	Iqgap2	ras GTPase-activating-like protein IQGAP2	4.34	19.07	17.42	16.93	1.59	1.91	2.5	0.48	3.69	0.61	0	2.29	3.94
1453	chr13	113107412	113107700	+	intron (uc007rwd.2, intron 1 of 10)	intron (NM_029898, intron 1 of 10)	28897	uc007rwd.2	Ankrd55	ankyrin repeat domain-containing protein 55	4.34	14.83	8.13	6.9	1.06	0.48	0	0	0.46	1.22	0	3.43	2.63
1454	chr13	114393142	114393540	+	intron (uc007rxg.2, intron 1 of 1)	intron (NM_130796, intron 1 of 1)	15431	uc007rxg.2	Snx18	sorting nexin-18	5.79	14.83	8.13	16.93	3.7	4.3	0.83	4.32	6.46	4.27	0	4.19	3.51
1455	chr14	21872772	21873150	+	intron (uc007sld.1, intron 1 of 10)	RSINE1|SINE|B4	1106	uc007sld.1	Adk	adenosine kinase	4.83	12	16.26	13.17	1.59	0.96	0	0.96	4.61	1.22	0	2.86	2.19
1456	chr14	22595542	22595790	+	intron (uc007slp.1, intron 2 of 5)	L1MC4|LINE|L1	25913	uc007slp.1	Samd8	sphingomyelin synthase-related protein 1	4.34	9.18	7.55	8.78	0	1.91	0.83	0.48	3.23	1.22	0.51	3.05	3.07
1457	chr14	26324762	26324970	+	intron (uc007srn.1, intron 2 of 23)	intron (NM_183208, intron 2 of 23)	-29059	uc011zhn.1	Mir3075	Mus musculus microRNA 3075 (Mir3075), microRNA.	3.86	6.36	4.65	1.25	2.11	0.48	0	3.84	3.23	0.61	0	1.71	2.19
1458	chr14	31155152	31155400	+	intron (uc007sux.1, intron 3 of 46)	L2c|LINE|L2	-137475	uc007sva.1	Dcp1a	mRNA-decapping enzyme 1A	4.34	14.12	14.52	12.54	0	0.96	0	0.96	1.38	0.61	0	3.43	3.94
1459	chr14	31682552	31682750	+	intron (uc007svt.2, intron 4 of 7)	intron (NM_028839, intron 4 of 7)	-9792	uc007svu.2	Mustn1	musculoskeletal embryonic nuclear protein 1	4.34	10.59	8.71	6.9	0.53	0.48	0	0.48	2.31	1.83	0	1.9	3.94
1460	chr14	62989572	62989900	+	intron (uc007ugl.1, intron 10 of 10)	intron (NM_026001, intron 10 of 10)	38794	uc007ugl.1	Rnaseh2b	ribonuclease H2 subunit B	4.34	9.18	8.13	9.41	2.11	0.48	0	0.96	0.92	1.83	0.51	3.43	2.63
1461	chr14	76234072	76234270	+	Intergenic	Intergenic	-10892	uc007uqz.2	Tpt1	translationally-controlled tumor protein	3.86	16.24	13.36	14.43	0.53	1.91	1.67	1.44	2.31	0.61	0.51	1.33	2.63
1462	chr14	119066772	119067010	+	intron (uc007uyv.2, intron 3 of 30)	intron (NM_001033336, intron 3 of 30)	38550	uc007uyv.2	Abcc4	ATP-binding cassette, sub-family C (CFTR/MRP),	4.34	24.72	26.13	26.97	0	2.39	3.34	3.84	2.77	1.83	0	2.48	4.82
1463	chr14	119340372	119340670	+	intron (uc007uzd.2, intron 1 of 11)	intron (NM_008929, intron 1 of 11)	3367	uc007uzd.2	Dnajc3	dnaJ homolog subfamily C member 3 precursor	4.34	8.47	6.97	6.27	1.06	1.43	0.83	0.48	3.69	0	0	2.86	1.75
1464	chr15	8396382	8396660	+	Intergenic	Intergenic	-2058	uc007veq.1	Nipbl	nipped-B-like protein isoform A	4.34	4.24	2.9	6.27	0.53	0.96	0.83	0	0.46	0.61	0.51	2.48	3.94
1465	chr15	27255652	27255900	+	Intergenic	Intergenic	79899	uc011zrr.1	Mir297-1	Mus musculus microRNA 297-1 (Mir297-1), microRNA.	4.34	1.41	4.65	1.25	2.11	0.48	0	1.44	6.46	1.22	0.51	3.24	2.19
1466	chr15	57540512	57540671	+	intron (uc007vsp.1, intron 1 of 3)	intron (NM_199449, intron 1 of 3)	14369	uc007vsp.1	Zhx2	zinc fingers and homeoboxes protein 2	3.86	16.24	15.68	15.68	1.59	0	0	2.4	3.23	1.83	0	3.24	2.19
1467	chr15	59381402	59381700	+	intron (uc007vxv.2, intron 4 of 6)	intron (NM_026746, intron 4 of 6)	-98658	uc007vxx.1	Trib1	tribbles homolog 1	4.83	26.13	16.84	16.31	1.06	1.43	0.83	1.44	3.23	1.22	0	2.67	2.19
1468	chr15	75771212	75771460	+	promoter-TSS (uc007whu.1)	promoter-TSS (NM_030199)	-46	uc007whu.1	Zfp623	zinc finger protein 623	4.83	9.18	19.75	13.17	1.59	1.91	0	1.92	3.69	2.44	0	2.29	2.19
1469	chr15	76528332	76528570	+	exon (uc007wls.1, exon 5 of 11)	exon (NM_182805, exon 5 of 11)	1257	uc007wls.1	Gpt	alanine aminotransferase 1	4.34	2.82	11.61	11.29	5.29	5.26	0.83	7.2	10.15	4.88	0	1.52	0
1470	chr15	78174982	78175350	+	intron (uc007wpa.2, intron 9 of 13)	intron (NM_007780, intron 9 of 13)	18746	uc007wpa.2	Csf2rb	cytokine receptor common subunit beta precursor	5.79	15.54	17.42	15.68	1.06	1.43	0	0.96	1.38	0.61	0	2.67	3.07
1471	chr15	79218562	79218920	+	intron (uc007wti.1, intron 1 of 8)	intron (NM_172608, intron 1 of 8)	-13011	uc011zwa.1	Mir1943	Mus musculus microRNA 1943 (Mir1943), microRNA.	5.31	10.59	16.26	7.53	3.17	1.91	0	1.92	4.61	2.44	0.51	2.86	3.51
1472	chr15	80085632	80085970	+	5' UTR (uc007wvl.1, exon 1 of 3)	5' UTR (NM_009716, exon 1 of 3)	187	uc007wvl.1	Atf4	cyclic AMP-dependent transcription factor ATF-4	5.79	19.07	24.39	21.32	1.06	0.96	0	1.44	2.77	0	0	1.52	2.63
1473	chr15	85604802	85605220	+	intron (uc007xdj.2, intron 2 of 7)	intron (NM_001113418, intron 2 of 7)	37116	uc011zxp.1	2210021J22Rik	hypothetical protein LOC72355	5.31	9.18	7.55	6.27	6.87	3.83	0	3.36	6	1.83	0	4.57	2.63
1474	chr15	93209662	93209970	+	Intergenic	B2_Mm2|SINE|B2	18905	uc007xiu.1	Zcrb1	zinc finger CCHC-type and RNA-binding	4.34	4.24	0.58	2.51	1.59	0	0	0.48	0.46	0	0.51	1.9	1.75
1475	chr15	96286402	96286631	+	intron (uc007xkf.1, intron 1 of 14)	intron (NM_028148, intron 1 of 14)	4758	uc007xkf.1	Scaf11	splicing factor, arginine/serine-rich 2,	4.34	8.47	8.71	10.03	3.7	3.83	0	2.88	4.61	2.44	0	2.48	2.63
1476	chr15	99541942	99542260	+	intron (uc007xqb.1, intron 11 of 12)	intron (NM_031842, intron 11 of 12)	-5923	uc007xqd.1	Gpd1	glycerol-3-phosphate dehydrogenase [NAD+],	4.83	15.54	16.26	11.29	2.11	3.35	0	2.4	5.54	1.22	0.51	2.1	2.19
1477	chr15	100233812	100234050	+	intron (uc007xrc.2, intron 9 of 16)	intron (NM_008732, intron 9 of 16)	19555	uc007xrc.2	Slc11a2	natural resistance-associated macrophage protein	4.34	11.3	13.94	15.68	1.06	0	0	0.96	1.38	1.22	0	3.05	1.31
1478	chr15	101983202	101983540	+	intron (uc007xut.1, intron 2 of 14)	PB1|SINE|Alu	2365	uc007xut.1	Soat2	sterol O-acyltransferase 2	4.83	14.83	10.45	11.92	1.06	1.91	0.83	0	0	1.83	0.51	2.48	3.51
1479	chr16	5184262	5184500	+	TTS (uc012aay.1)	TTS (NM_001127725)	19724	uc007ybw.2	Nagpa	N-acetylglucosamine-1-phosphodiester	4.34	14.12	13.94	13.8	1.59	0	2.5	1.44	2.31	0	0	2.48	1.75
1480	chr16	20097442	20097750	+	promoter-TSS (uc007yph.1)	promoter-TSS (NM_029436)	-31	uc007yph.1	Klhl24	kelch-like protein 24	4.83	4.94	7.55	10.66	2.64	0.48	0	2.88	2.77	0.61	0	2.1	1.31
1481	chr16	21785212	21785410	+	intron (uc007yrm.2, intron 1 of 6)	intron (NM_023737, intron 1 of 6)	2596	uc007yrm.2	Ehhadh	peroxisomal bifunctional enzyme	3.86	18.36	16.26	15.05	2.11	0.96	0.83	1.92	2.31	2.44	1.02	2.86	3.07
1482	chr16	21818802	21819040	+	Intergenic	Intergenic	17707	uc007yrq.1	AK041461	Mus musculus 3 days neonate thymus cDNA, RIKEN full-length enriched library, clone:A630012F06 product:unclassifiable, full insert sequence.	4.34	22.6	18	19.44	2.11	0.48	0	1.44	1.85	1.83	1.02	4.57	4.38
1483	chr16	22880362	22880580	+	intron (uc007ysq.1, intron 3 of 3)	TTS (NM_026400)	-11644	uc007ysr.1	Ahsg	alpha-2-HS-glycoprotein precursor	3.86	9.89	5.81	8.78	1.06	0	0	0.96	0.46	0.61	0	2.1	1.75
1484	chr16	24492592	24492841	+	intron (uc007yug.2, intron 2 of 11)	intron (NM_178665, intron 3 of 12)	44539	uc007yug.2	Lpp	lipoma-preferred partner homolog isoform 1	4.34	2.12	1.16	3.76	0	0	0	0	0.46	1.22	0	2.67	5.7
1485	chr16	33895752	33896140	+	intron (uc007zan.2, intron 5 of 14)	intron (NM_010580, intron 5 of 14)	66195	uc007zan.2	Itgb5	integrin beta-5 isoform 2	5.31	9.89	12.2	6.27	0.53	0.48	1.67	0.96	1.38	1.83	0	2.67	1.75
1486	chr16	97973492	97973820	+	intron (uc008adn.1, intron 2 of 7)	intron (NM_023663, intron 2 of 7)	11706	uc008adn.1	Ripk4	receptor-interacting serine/threonine-protein	5.31	19.07	20.91	27.6	4.76	2.39	1.67	5.28	6	1.22	0	4.57	4.38
1487	chr17	8536672	8536970	+	exon (uc012ajr.1, exon 2 of 2)	non-coding (NR_028280, exon 2 of 2)	3217	uc012ajr.1	Prr18	proline-rich protein 18	4.83	16.95	9.29	8.78	2.11	2.87	0	1.44	5.54	4.27	0	1.71	1.75
1488	chr17	24363652	24363920	+	intron (uc008ave.1, intron 13 of 16)	intron (NM_007634, intron 13 of 16)	-6072	uc008avb.1	1600002H07Rik	hypothetical protein LOC72016	4.34	3.53	3.48	6.27	1.06	0.48	1.67	3.36	3.23	0.61	0	2.48	2.19
1489	chr17	25969852	25970160	+	5' UTR (uc008bcf.1, exon 1 of 7)	5' UTR (NM_019719, exon 1 of 7)	300	uc008bcf.1	Stub1	STIP1 homology and U box-containing protein 1	4.34	14.12	16.26	10.03	1.06	1.91	0.83	1.92	2.31	0.61	0.51	1.14	0.44
1490	chr17	31925292	31925620	+	Intergenic	Intergenic	67281	uc008bvr.1	Sik1	serine/threonine-protein kinase SIK1	4.83	13.42	13.94	9.41	4.23	3.83	0	6.24	6.92	3.66	0	3.81	1.75
1491	chr17	34056412	34056650	+	TTS (uc008cac.1)	TTS (NM_020625)	108	uc008caf.1	Tapbp	tapasin isoform 1	4.34	8.47	13.36	6.9	1.06	0	1.67	0	2.31	0	0	0.95	0.88
1492	chr17	34692552	34692790	+	Intergenic	Intergenic	-8086	uc008ccq.1	Btnl7	butyrophilin-like 7	4.34	5.65	6.39	3.76	1.06	0	1.67	0.48	1.85	0.61	0.51	2.67	6.13
1493	chr17	34999812	35000011	+	promoter-TSS (uc008cdy.2)	promoter-TSS (NM_001142706)	-452	uc008cdy.2	Cfb	complement factor B isoform 1	3.86	8.47	13.94	12.54	0	0.96	0	1.44	0.46	0	0	0.95	1.75
1494	chr17	46141582	46141801	+	Intergenic	(TC)n|Simple_repeat|Simple_repeat	27635	uc008crn.2	Vegfa	vascular endothelial growth factor A isoform 1	3.86	7.77	6.97	8.78	1.06	0	0.83	0.48	1.38	0	0	1.52	1.31
1495	chr17	86686132	86686420	+	intron (uc008dug.2, intron 1 of 14)	non-coding (NR_045435, exon 1 of 3)	119151	uc008dug.2	Prkce	protein kinase C epsilon type	4.83	7.06	8.13	4.39	1.59	1.91	0.83	2.4	4.15	1.83	1.02	2.48	3.07
1496	chr18	4369122	4369370	+	TTS (uc008dyg.1)	TTS (NR_040328)	-6344	uc008dyi.1	Mtpap	poly(A) RNA polymerase, mitochondrial precursor	4.34	21.89	21.49	18.19	0	0.96	0	0	1.85	1.22	0	1.9	2.19
1497	chr18	9503112	9503381	+	Intergenic	Intergenic	-53098	uc008eai.1	Ccny	cyclin-Y	4.83	7.77	0.58	0.63	0	0	0.83	1.44	1.38	0	0.51	3.24	4.82
1498	chr18	15569332	15569570	+	intron (uc008edu.1, intron 2 of 4)	RCHARR1|DNA|MER1_type	-7258	uc008eds.2	Aqp4	aquaporin-4	4.34	16.95	9.29	10.03	2.64	4.3	0.83	5.76	8.3	4.27	0.51	2.86	3.94
1499	chr18	33374342	33374661	+	Intergenic	Intergenic	-1031	uc008ejr.1	Stard4	stAR-related lipid transfer protein 4	5.31	9.18	6.97	4.39	3.17	2.87	0	4.32	5.54	0.61	0	3.81	5.26
1500	chr18	60685612	60685970	+	promoter-TSS (uc008faj.1)	promoter-TSS (NM_026302)	-84	uc008faj.1	Dctn4	dynactin subunit 4	5.79	14.12	19.75	13.17	1.06	1.91	2.5	0.96	3.69	1.22	0.51	2.1	3.51
1501	chr18	60820402	60820631	+	Intergenic	Intergenic	-30777	uc008faq.2	Synpo	synaptopodin isoform B	4.34	14.12	16.84	11.92	1.59	2.39	1.67	0.48	1.85	1.22	0.51	1.71	1.75
1502	chr18	61608252	61608470	+	Intergenic	MIRb|SINE|MIR	-36059	uc008fby.1	AK032118	Mus musculus adult male medulla oblongata cDNA, RIKEN full-length enriched library, clone:6330597K07 product:unclassifiable, full insert sequence.	3.86	14.83	10.45	6.9	0.53	0.96	0	0.48	0.92	1.22	0	1.9	3.07
1503	chr18	62015862	62016130	+	intron (uc008fct.2, intron 4 of 23)	intron (NM_001164491, intron 4 of 23)	55510	uc008fct.2	Ablim3	actin-binding LIM protein 3	4.34	14.12	11.61	9.41	2.11	0.48	0	0	2.31	0	0.51	2.29	2.63
1504	chr18	62063052	62063330	+	intron (uc008fct.2, intron 2 of 23)	intron (NM_001164491, intron 2 of 23)	8315	uc008fct.2	Ablim3	actin-binding LIM protein 3	4.34	15.54	12.78	6.9	2.64	0	0.83	0.48	1.85	1.22	0.51	2.86	3.07
1505	chr18	65386452	65386710	+	Intergenic	Intergenic	-21934	uc012bec.1	Mir122a	Mus musculus microRNA 122a (Mir122a), microRNA.	4.34	9.18	5.81	10.03	3.17	1.91	0.83	2.4	7.84	4.88	1.54	3.62	4.82
1506	chr19	5487832	5488080	+	intron (uc008gdn.2, intron 1 of 15)	intron (NM_027877, intron 1 of 15)	380	uc008gdn.2	Mus81	crossover junction endonuclease MUS81	4.34	8.47	7.55	12.54	0.53	0.48	1.67	0	0.46	1.83	0	2.1	1.31
1507	chr19	10057692	10057860	+	intron (uc008got.1, intron 1 of 3)	intron (NR_073181, intron 2 of 4)	918	uc008got.1	Fth1	ferritin heavy chain	3.86	8.47	5.23	8.78	0	0.96	0	1.44	1.85	0	0	1.9	1.31
1508	chr19	12039792	12040040	+	promoter-TSS (uc008gtj.1)	promoter-TSS (NM_001033174)	-418	uc008gtj.1	Osbp	oxysterol-binding protein 1	4.34	18.36	15.1	11.92	1.59	0.96	0	0.96	2.31	0.61	1.02	2.29	2.19
1509	chr19	12514602	12514920	+	Intergenic	Intergenic	12366	uc008gua.1	Pfpl	pore forming protein-like	5.31	19.07	5.81	13.17	1.06	0.48	0.83	0.96	1.85	0	0.51	2.29	2.63
1510	chr19	26839932	26840231	+	intron (uc008hbn.1, intron 28 of 32)	RSINE1|SINE|B4	-120334	uc008hbs.1	Gm815	hypothetical protein LOC329047	4.83	11.3	9.29	13.8	8.46	9.09	0.83	7.68	20.3	4.27	0.51	3.62	6.57
1511	chr19	29586392	29586571	+	intron (uc008hdm.1, intron 2 of 6)	B4A|SINE|B4	9996	uc008hdp.2	A930007I19Rik	Mus musculus adult retina cDNA, RIKEN full-length enriched library, clone:A930007I19 product:unclassifiable, full insert sequence.	3.86	5.65	11.03	7.53	2.64	0.48	0.83	0.48	3.69	3.05	0	2.29	1.75
1512	chr19	32621962	32622141	+	Intergenic	Intergenic	-48154	uc008hfl.2	Papss2	bifunctional 3'-phosphoadenosine	3.86	8.47	7.55	11.29	0	0.96	0	0.48	0.92	1.83	0.51	2.29	5.26
1513	chr19	36712512	36712750	+	intron (uc008hhr.1, intron 3 of 4)	Lx8|LINE|L1	51338	uc008hhr.1	1500017E21Rik	Mus musculus adult male cerebellum cDNA, RIKEN full-length enriched library, clone:1500017E21 product:unclassifiable, full insert sequence.	4.34	8.47	7.55	10.03	2.11	1.91	2.5	2.4	5.07	2.44	0	1.9	1.31
1514	chr19	38194302	38194591	+	intron (uc008hje.2, intron 4 of 5)	intron (NM_011255, intron 4 of 5)	5365	uc008hje.2	Rbp4	retinol-binding protein 4 isoform 1	4.34	8.47	5.81	3.76	0.53	0.96	0.83	0.96	0.92	1.22	0	1.71	3.94
1515	chr19	41414022	41414360	+	intron (uc008hlu.1, intron 2 of 16)	intron (NM_031376, intron 2 of 16)	45369	uc008hlu.1	Pik3ap1	phosphoinositide 3-kinase adapter protein 1	5.79	14.83	16.26	15.05	4.76	2.87	2.5	4.32	4.15	5.49	0.51	4.76	2.63
1516	chr19	42163792	42164140	+	promoter-TSS (uc008hng.1)	promoter-TSS (NM_145501)	-959	uc008hng.1	Pi4k2a	phosphatidylinositol 4-kinase type 2-alpha	4.34	18.36	15.1	17.56	0.53	0.48	0.83	0	2.31	1.22	0	3.05	2.63
1517	chr19	42734412	42734710	+	Intergenic	Intergenic	-47265	uc008hnt.2	Loxl4	lysyl oxidase homolog 4 isoform 1	4.34	4.24	2.32	1.88	1.06	1.43	0	1.92	2.31	2.44	1.02	1.52	2.63
1518	chr19	46781442	46781790	+	promoter-TSS (uc008huc.1)	promoter-TSS (NM_020577)	-317	uc008huc.1	As3mt	arsenite methyltransferase	5.31	7.77	9.29	4.39	1.06	1.43	0.83	1.44	5.54	3.05	0	4.38	3.07
1519	chr19	53465062	53465370	+	promoter-TSS (uc008hwt.1)	promoter-TSS (NM_172429)	-153	uc008hwt.1	Smndc1	survival of motor neuron-related-splicing factor	5.79	13.42	16.84	18.19	1.59	0.48	0	2.4	4.15	0.61	1.02	0.76	1.31
1520	chr19	55244962	55245210	+	Intergenic	Intergenic	-10289	uc008hxm.1	Tectb	beta-tectorin precursor	4.34	12	9.87	9.41	2.11	1.43	0	0.96	3.23	2.44	0	3.24	2.19
1521	chr19	55270132	55270380	+	3' UTR (uc008hxm.1, exon 10 of 10)	3' UTR (NM_009348, exon 10 of 10)	14881	uc008hxm.1	Tectb	beta-tectorin precursor	4.34	14.12	10.45	5.02	6.87	1.91	0	3.84	7.38	1.22	0.51	3.81	3.07
1522	chr19	57620662	57620970	+	Intergenic	Intergenic	37762	uc008iah.1	AK040090	Mus musculus 12 days embryo male wolffian duct includes surrounding region cDNA, RIKEN full-length enriched library, clone:6720468P15 product:unclassifiable, full insert sequence.	4.34	4.24	4.07	4.39	2.11	0.96	1.67	1.44	1.85	0.61	0	1.33	0.88
1523	chr2	11519662	11519830	+	exon (uc008iio.1, exon 3 of 12)	exon (NM_152824, exon 3 of 12)	5080	uc008iio.1	Rbm17	splicing factor 45	3.38	9.18	9.29	3.76	2.64	3.35	0	1.44	4.61	3.05	0	1.14	0
1524	chr2	57184822	57185100	+	intron (uc008jse.2, intron 6 of 16)	intron (NM_001145820, intron 6 of 16)	-94042	uc008jsa.1	AK044432	Mus musculus adult retina cDNA, RIKEN full-length enriched library, clone:A930012O16 product:hypothetical protein, full insert sequence.	4.34	17.65	8.71	10.03	1.59	0.96	0.83	0.48	1.38	0.61	0.51	2.86	2.63
1525	chr2	58845502	58845640	+	intron (uc008jsx.1, intron 8 of 14)	ID_B1|SINE|B4	153113	uc008jsx.1	Ccdc148	coiled-coil domain-containing protein 148	3.38	5.65	6.39	3.14	1.06	0	0	0	0.92	0.61	0	1.52	1.31
1526	chr2	84510672	84510970	+	promoter-TSS (uc008kiv.1)	promoter-TSS (NM_001037279)	44	uc008kiv.1	2700094K13Rik	selenoprotein H	4.34	15.54	18.58	13.17	0.53	1.91	0	1.44	2.77	0.61	0	2.1	2.19
1527	chr2	90405392	90405710	+	intron (uc008ksv.2, intron 1 of 23)	intron (NM_008982, intron 1 of 23)	15253	uc008ksv.2	Ptprj	receptor-type tyrosine-protein phosphatase eta	4.83	20.48	17.42	17.56	4.23	0.96	0	3.84	3.69	0.61	0	4	3.51
1528	chr2	120365692	120365950	+	intron (uc008lwc.1, intron 3 of 21)	intron (NM_011743, intron 3 of 21)	23746	uc008lwc.1	Zfp106	zinc finger protein 106	4.34	4.94	8.71	3.14	2.64	1.91	0	1.44	3.69	5.49	0	3.62	1.75
1529	chr2	131928552	131928721	+	intron (uc008mmi.1, intron 1 of 15)	intron (NM_018824, intron 1 of 15)	42208	uc008mmi.1	Slc23a2	solute carrier family 23 member 2	3.86	12	9.29	6.27	0.53	0.48	0	0	2.31	0.61	0	1.71	3.51
1530	chr2	154907592	154907830	+	Intergenic	Intergenic	-7478	uc008nka.2	Ahcy	adenosylhomocysteinase	4.34	4.24	5.81	2.51	1.06	0.96	0	0.48	0.46	1.22	0.51	2.67	0.44
1531	chr2	179853682	179853990	+	promoter-TSS (uc008oil.1)	promoter-TSS (NM_144500)	-235	uc008oil.1	Osbpl2	oxysterol-binding protein-related protein 2	4.34	12	11.61	8.15	3.17	3.83	0.83	9.12	7.38	1.83	0	2.48	3.51
1532	chr3	38027592	38027831	+	Intergenic	Intergenic	314843	uc008pba.1	AK134652	Mus musculus adult male medulla oblongata cDNA, RIKEN full-length enriched library, clone:6330514A14 product:unclassifiable, full insert sequence.	4.34	14.83	9.87	11.29	3.17	2.87	2.5	0.96	4.15	2.44	0	3.24	2.63
1533	chr3	52350062	52350330	+	intron (uc008pej.1, intron 4 of 4)	Intergenic	29310	uc008pej.1	AK040671	Mus musculus adult male aorta and vein cDNA, RIKEN full-length enriched library, clone:A530012F11 product:unclassifiable, full insert sequence.	4.34	15.54	10.45	18.19	2.11	1.91	2.5	2.4	3.23	1.22	0	3.05	4.38
1534	chr3	57926622	57926900	+	Intergenic	Intergenic	40968	uc008pho.1	AK005707	Mus musculus adult male testis cDNA, RIKEN full-length enriched library, clone:1700007F19 product:unclassifiable, full insert sequence.	4.34	14.12	12.2	10.03	1.06	1.91	0	0.96	3.69	3.66	0	1.9	3.94
1535	chr3	78886982	78887410	+	exon (uc008pnm.1, exon 16 of 24)	exon (NM_001099624, exon 16 of 24)	62601	uc008pnm.1	Rapgef2	rap guanine nucleotide exchange factor 2	5.79	9.89	9.87	7.53	8.46	5.26	1.67	10.56	17.53	13.42	0	6.29	7.45
1536	chr3	79026622	79026820	+	Intergenic	intron (NR_045502, intron 1 of 2)	-76924	uc008pnm.1	Rapgef2	rap guanine nucleotide exchange factor 2	3.86	14.83	10.45	6.27	1.06	0.48	0	1.44	1.85	2.44	0.51	3.05	0.88
1537	chr3	82811642	82811861	+	promoter-TSS (uc008ppe.1)	promoter-TSS (NM_133862)	-67	uc008ppe.1	Fgg	fibrinogen gamma chain precursor	4.34	9.18	10.45	6.9	1.59	0.96	0	1.44	1.85	0	0	2.48	1.75
1538	chr3	83669022	83669510	+	Intergenic	RMER19B|LTR|ERVK	-23736	uc008ppn.2	Tlr2	toll-like receptor 2 precursor	5.79	12.71	11.61	15.05	6.34	1.43	0.83	8.16	3.69	2.44	2.56	4.95	12.27
1539	chr3	85377902	85378300	+	promoter-TSS (uc008pqq.1)	promoter-TSS (NM_144896)	50	uc008pqs.1	Pet112l	probable glutamyl-tRNA(Gln) amidotransferase	4.34	14.12	13.94	8.78	0.53	0.48	2.5	0.48	0.92	0	0.51	1.33	3.07
1540	chr3	94753622	94753890	+	Intergenic	L1MA8|LINE|L1	-5181	uc008qhk.1	Rfx5	regulatory factor X, 5	4.34	14.12	4.65	6.9	1.06	0.48	0	2.4	2.31	0	0	4	3.94
1541	chr3	108633422	108633650	+	intron (uc008qzr.3, intron 1 of 18)	intron (NM_011504, intron 1 of 18)	9884	uc008qzr.3	Stxbp3a	syntaxin-binding protein 3	3.86	12	9.87	18.19	2.64	2.39	0.83	5.28	9.69	4.27	0.51	3.05	3.94
1542	chr3	121556872	121557170	+	Intergenic	Intergenic	-38888	uc008reg.1	Abcd3	ATP-binding cassette sub-family D member 3	4.34	6.36	6.39	5.64	2.11	1.43	0	2.4	2.31	0.61	0	3.24	3.07
1543	chr3	142412102	142412370	+	Intergenic	B3A|SINE|B2	-15975	uc008rpb.1	Gtf2b	transcription initiation factor IIB	4.34	13.42	9.87	8.15	2.64	0.96	2.5	2.4	4.61	0	0	3.05	0.88
1544	chr3	145940472	145940860	+	intron (uc008rra.2, intron 2 of 2)	ORR1E|LTR|MaLR	56741	uc008rra.2	Lpar3	lysophosphatidic acid receptor 3	4.34	14.83	11.61	7.53	1.06	0.48	0	0.48	0	0.61	0	1.33	2.19
1545	chr3	146231202	146231440	+	Intergenic	Intergenic	-28792	uc008rrp.1	Uox	uricase	4.34	16.24	11.03	14.43	4.23	1.43	0.83	4.32	6	3.66	0.51	3.05	3.94
1546	chr4	41222112	41222291	+	promoter-TSS (uc008sik.1)	promoter-TSS (NM_026872)	-33	uc008sik.1	Ubap2	ubiquitin-associated protein 2	3.86	14.83	13.36	10.66	0.53	1.43	0	1.92	1.38	0	0	0.57	1.75
1547	chr4	46883182	46883430	+	intron (uc008sug.1, intron 2 of 18)	intron (NM_001081141, intron 2 of 18)	121280	uc008sug.1	Gabbr2	gamma-aminobutyric acid type B receptor subunit	4.83	12	12.2	6.9	3.17	2.39	0.83	0.96	2.77	3.66	0	1.33	3.07
1548	chr4	62044852	62045021	+	intron (uc008ten.2, intron 1 of 4)	intron (NM_175090, intron 1 of 4)	23201	uc008ten.2	Slc31a1	high affinity copper uptake protein 1	3.86	9.18	3.48	2.51	0.53	0	0	0.96	0.92	0.61	0	1.52	2.19
1549	chr4	88196132	88196410	+	Intergenic	Intergenic	7878	uc008tna.1	Gm12597	alpha-interferon precursor	4.34	4.24	5.81	4.39	0.53	0	0.83	0	1.85	0.61	0	1.71	2.19
1550	chr4	97535662	97535930	+	intron (uc008tty.2, intron 2 of 10)	intron (NM_001122953, intron 2 of 9)	-91057	uc008ttp.1	E130114P18Rik	SubName: Full=Putative uncharacterized protein;	5.31	12.71	18.58	13.17	0.53	1.91	0	0.48	3.69	1.83	0	2.29	1.75
1551	chr4	107898132	107898380	+	Intergenic	RMER12|LTR|ERVK	-7729	uc008uav.2	Zyg11a	protein zyg-11 homolog A	4.34	19.07	14.52	12.54	1.59	0.96	1.67	1.44	1.38	0.61	0	2.48	2.19
1552	chr4	117559822	117560120	+	promoter-TSS (uc008ujc.1)	promoter-TSS (NM_033617)	-37	uc008ujc.1	Atp6v0b	V-type proton ATPase 21 kDa proteolipid subunit	4.34	9.89	8.13	10.66	1.06	0.96	0	0	2.31	1.83	0	0.38	0.88
1553	chr4	128674562	128674850	+	intron (uc008uvt.1, intron 1 of 5)	intron (NM_016895, intron 1 of 6)	4197	uc008uvt.1	Ak2	adenylate kinase 2, mitochondrial isoform a	4.83	3.53	5.81	1.88	0.53	0	0	0.96	0.46	0	0.51	2.1	3.94
1554	chr4	131622392	131622650	+	Intergenic	MIR|SINE|MIR	-17528	uc008val.2	Epb4.1	protein 4.1 isoform 2	4.34	14.83	9.29	13.8	0.53	0.48	0.83	0.48	3.69	0.61	0	2.29	2.63
1555	chr4	133953012	133953191	+	intron (uc008vey.2, intron 1 of 10)	intron (NM_133880, intron 1 of 10)	826	uc008vey.2	Pafah2	platelet-activating factor acetylhydrolase 2,	3.86	7.77	2.9	4.39	1.06	0.48	0	0	1.38	0.61	0.51	2.29	1.75
1556	chr4	134869602	134869960	+	Intergenic	Intergenic	39348	uc012dmz.1	Srrm1	serine/arginine repetitive matrix protein 1	6.27	9.18	8.13	6.9	0	3.35	0.83	0.96	1.38	0.61	0	3.43	4.38
1557	chr4	140621172	140621460	+	Intergenic	B3|SINE|B2	-11740	uc008vns.2	Crocc	rootletin isoform 1	4.34	8.47	13.36	9.41	0.53	3.35	0	0.48	6.92	1.83	0	0.95	1.31
1558	chr4	141126012	141126310	+	Intergenic	Intergenic	24084	uc008vor.2	B330016D10Rik	Mus musculus 7 days neonate cerebellum cDNA, RIKEN full-length enriched library, clone:A730084D15 product:unclassifiable, full insert sequence.	4.83	11.3	2.32	5.02	0	0.96	0.83	0.96	1.38	0.61	0	1.9	3.07
1559	chr4	148452472	148452730	+	intron (uc008vvp.1, intron 1 of 8)	intron (NM_019781, intron 1 of 8)	21320	uc008vvp.1	Pex14	peroxisomal membrane protein PEX14	4.83	17.65	8.13	9.41	1.59	1.91	0	0.96	1.38	0.61	0	2.1	2.19
1560	chr4	148540712	148541100	+	promoter-TSS (uc008vvv.1)	promoter-TSS (NM_001081274)	-90	uc008vvv.1	Pgd	6-phosphogluconate dehydrogenase,	5.31	12.71	15.68	12.54	2.11	1.43	0	1.92	2.77	1.83	0	1.71	3.51
1561	chr4	154440612	154440920	+	promoter-TSS (uc008wcs.1)	promoter-TSS (NM_001042407)	-373	uc008wcs.1	Pex10	peroxisome biogenesis factor 10	5.31	12	6.97	5.64	2.64	2.39	0	1.44	4.15	0.61	0	3.05	4.38
1562	chr5	24458182	24458400	+	intron (uc008wsm.2, intron 3 of 15)	intron (NM_145401, intron 3 of 15)	-33369	uc008wsp.1	AK005363	Mus musculus adult male cerebellum cDNA, RIKEN full-length enriched library, clone:1500035N22 product:hypothetical protein, full insert sequence.	3.86	11.3	12.2	11.92	0.53	1.43	0	0.48	2.31	1.22	0.51	2.67	3.07
1563	chr5	24603882	24604080	+	intron (uc008wsm.2, intron 1 of 15)	intron (NM_145401, intron 1 of 15)	2479	uc008wsm.2	Prkag2	5'-AMP-activated protein kinase subunit gamma-2	3.86	13.42	9.87	6.9	4.23	1.43	1.67	4.32	3.69	3.05	1.02	3.05	3.94
1564	chr5	31599452	31599770	+	promoter-TSS (uc008wyf.1)	promoter-TSS (NM_144909)	-343	uc008wyf.1	Gckr	glucokinase regulatory protein	5.31	3.53	9.87	4.39	1.06	1.43	1.67	0.96	2.31	2.44	0	3.24	2.63
1565	chr5	34678822	34679100	+	promoter-TSS (uc008xcd.1)	promoter-TSS (NM_011278)	-78	uc008xcd.1	Rnf4	E3 ubiquitin ligase RNF4	4.34	6.36	6.97	8.15	0.53	1.91	0	0.48	1.85	0	1.02	1.52	2.19
1566	chr5	37117572	37117800	+	Intergenic	Intergenic	22232	uc008xez.1	Cno	protein cappuccino	4.34	12	8.71	3.76	1.59	1.43	0.83	2.4	2.31	1.22	0	2.29	1.31
1567	chr5	51945062	51945380	+	promoter-TSS (uc008xkc.2)	promoter-TSS (NR_027710)	-61	uc008xkc.2	Ppargc1a	peroxisome proliferator-activated receptor gamma	4.34	9.18	6.39	5.02	1.06	0	0	0.96	0.92	0.61	0.51	2.86	1.75
1568	chr5	65144792	65145260	+	Intergenic	Intergenic	-49736	uc008xms.1	Klf3	Krueppel-like factor 3	5.79	7.77	4.07	8.78	0.53	1.43	0	1.92	4.15	1.22	0	4.76	3.94
1569	chr5	66454262	66454500	+	intron (uc008xol.2, intron 2 of 6)	intron (NM_001127382, intron 3 of 7)	35036	uc008xol.2	Rbm47	RNA-binding protein 47	4.34	6.36	6.39	5.64	1.06	1.43	1.67	0.48	1.38	0.61	0	3.24	3.94
1570	chr5	66561782	66562071	+	intron (uc008xoq.1, intron 2 of 2)	intron (NR_040695, intron 2 of 2)	20648	uc008xoq.1	AK007290	Mus musculus adult male testis cDNA, RIKEN full-length enriched library, clone:1700126H18 product:unclassifiable, full insert sequence.	4.34	12.71	12.2	10.03	2.64	1.43	0.83	1.92	6.46	2.44	0	4	3.07
1571	chr5	89357322	89357560	+	intron (uc008yaj.2, intron 1 of 24)	intron (NM_018760, intron 1 of 25)	41156	uc008yaj.2	Slc4a4	electrogenic sodium bicarbonate cotransporter 1	4.34	9.18	4.65	6.27	1.59	2.39	0	2.88	3.23	1.83	0	1.9	2.19
1572	chr5	92391762	92392020	+	promoter-TSS (uc008ycb.2)	promoter-TSS (NR_028429)	-17	uc008ycb.2	Thap6	Mus musculus adult male testis cDNA, RIKEN full-length enriched library, clone:4930534K21 product:RIKEN cDNA 4930534K21 gene, full insert sequence.	4.34	12.71	20.33	19.44	2.11	0.48	1.67	1.44	2.31	0	0.51	1.52	0.88
1573	chr5	109098082	109098540	+	5' UTR (uc008yov.2, exon 1 of 14)	5' UTR (NM_008325, exon 1 of 14)	186	uc008yov.2	Idua	alpha-L-iduronidase	5.31	21.18	28.46	26.97	2.64	3.35	0.83	2.4	3.23	0.61	0	1.71	2.63
1574	chr5	113453682	113453870	+	Intergenic	Intergenic	-9242	uc008ytt.1	Adrbk2	beta-adrenergic receptor kinase 2 isoform 1	4.34	4.24	3.48	3.76	0	0.96	0.83	0	0	0	0	1.14	2.19
1575	chr5	119435042	119435211	+	Intergenic	MIRb|SINE|MIR	214901	uc008zgq.1	AK162140	Mus musculus in vitro fertilized eggs cDNA, RIKEN full-length enriched library, clone:7420434O15 product:unclassifiable, full insert sequence.	3.86	9.18	7.55	8.78	1.06	0.48	0	0	0.92	0	0	1.52	2.19
1576	chr5	120589362	120589620	+	promoter-TSS (uc008zhb.1)	promoter-TSS (NR_045793)	-219	uc008zhb.1	AK169507	Mus musculus 3 days neonate thymus cDNA, RIKEN full-length enriched library, clone:A630039L04 product:unclassifiable, full insert sequence.	4.34	9.18	19.75	8.78	2.11	1.91	0	1.44	3.69	1.83	0.51	0.95	1.75
1577	chr5	122469362	122469740	+	intron (uc008zkm.1, intron 2 of 22)	intron (NM_007804, intron 2 of 22)	-5791	uc008zko.1	AK133032	Mus musculus adult male testis cDNA, RIKEN full-length enriched library, clone:4930557D15 product:unclassifiable, full insert sequence.	4.83	12	12.78	13.17	1.59	0.48	0.83	0.48	3.23	1.83	0	1.71	2.19
1578	chr5	122741582	122741820	+	intron (uc008zky.1, intron 1 of 5)	intron (NM_177242, intron 1 of 5)	7294	uc008zky.1	Pptc7	protein phosphatase PTC7 homolog	4.34	7.06	5.81	6.27	2.64	0.96	0.83	0	1.38	0.61	0.51	1.52	2.63
1579	chr5	123473162	123473361	+	intron (uc008zmy.1, intron 1 of 1)	intron (NM_175423, intron 1 of 1)	8178	uc008zmy.1	Orai1	calcium release-activated calcium channel	3.86	12.71	5.23	13.17	2.11	0.96	0	0.96	2.31	0	0	1.9	0.88
1580	chr5	123676882	123677240	+	Intergenic	Intergenic	-1138	uc008znk.1	Psmd9	26S proteasome non-ATPase regulatory subunit 9	4.83	14.12	8.13	8.78	6.34	3.83	1.67	5.28	8.76	1.83	1.02	2.86	3.94
1581	chr5	125883892	125884240	+	Intergenic	MT2B2|LTR|ERVL	-13679	uc012edr.1	Ubc	polyubiquitin-C	5.79	18.36	12.78	18.82	0	0.96	0	0.96	2.77	0	0	0.95	1.31
1582	chr5	125976052	125976390	+	intron (uc008zrs.1, intron 5 of 17)	intron (NM_030210, intron 5 of 17)	19978	uc008zrs.1	Aacs	acetoacetyl-CoA synthetase	5.79	12.71	19.16	20.07	6.34	3.35	0	10.08	7.84	7.32	0	2.86	5.26
1583	chr5	128091162	128091540	+	intron (uc008zsb.1, intron 1 of 7)	intron (NM_133895, intron 1 of 7)	6411	uc008zsb.1	Slc15a4	solute carrier family 15 member 4	5.79	20.48	17.42	21.95	4.76	4.3	0	4.32	3.23	2.44	0	4.57	7.45
1584	chr5	144185012	144185240	+	Intergenic	Intergenic	19627	uc009akh.2	Kdelr2	ER lumen protein retaining receptor 2	3.86	4.94	5.81	6.27	0	0	0	0.96	1.38	1.22	0	2.48	2.63
1585	chr5	148723352	148723661	+	Intergenic	Intergenic	-17128	uc009aol.1	Slc46a3	solute carrier family 46 member 3 precursor	4.83	27.54	23.23	21.32	5.29	2.87	2.5	9.12	4.61	2.44	1.02	4.38	1.75
1586	chr5	151938002	151938300	+	intron (uc009aun.2, intron 1 of 13)	intron (NM_001163493, intron 1 of 13)	54617	uc009aun.2	Stard13	stAR-related lipid transfer protein 13 isoform	4.34	16.24	18	14.43	0.53	1.43	2.5	3.84	3.69	1.83	0	2.29	2.63
1587	chr6	24844562	24844870	+	Intergenic	Intergenic	36719	uc009bcb.1	Hyal5	hyaluronidase PH-20	4.34	5.65	6.39	3.76	0	1.43	0	0.48	2.77	1.83	0	1.71	1.75
1588	chr6	32361322	32361570	+	intron (uc009bgm.2, intron 3 of 31)	intron (NM_175750, intron 3 of 31)	-99702	uc009bgn.1	AK046388	Mus musculus adult male hypothalamus cDNA, RIKEN full-length enriched library, clone:A230016M02 product:unclassifiable, full insert sequence.	4.34	9.89	9.29	3.76	0.53	0.48	1.67	0	0.92	0.61	0	2.48	3.07
1589	chr6	47903082	47903410	+	promoter-TSS (uc009bts.2)	promoter-TSS (NM_178898)	-143	uc009bts.2	Zfp956	hypothetical protein LOC101197	4.83	7.77	8.13	7.53	2.11	0.48	0	0.96	1.85	1.22	0.51	2.29	2.63
1590	chr6	52984712	52984980	+	intron (uc009bzb.2, intron 1 of 4)	intron (NM_173406, intron 1 of 4)	33772	uc009bzb.2	Jazf1	juxtaposed with another zinc finger protein 1	4.34	12	11.03	7.53	1.06	0.48	0	2.4	2.31	0.61	0.51	3.24	2.19
1591	chr6	53446582	53446860	+	Intergenic	Intergenic	-76647	uc009bzj.1	Creb5	cyclic AMP-responsive element-binding protein 5	4.34	9.89	4.65	3.76	1.06	0	0	0.96	1.85	1.83	0	1.52	1.75
1592	chr6	71583452	71583750	+	promoter-TSS (uc009cgy.2)	promoter-TSS (NM_173001)	-921	uc009cgy.2	Kdm3a	lysine-specific demethylase 3A	4.83	12	14.52	10.03	0.53	2.39	0.83	1.92	6.46	1.22	0	1.33	0.88
1593	chr6	86138792	86139150	+	Intergenic	Intergenic	-6274	uc009crk.2	Tgfa	protransforming growth factor alpha	4.34	7.77	6.39	8.78	1.06	1.91	0.83	0	0.92	0.61	0.51	2.67	2.63
1594	chr6	114814852	114815130	+	intron (uc009dif.1, intron 2 of 4)	intron (NM_177683, intron 2 of 4)	-5631	uc009did.1	AK202580	Mus musculus cDNA, clone:Y1G0129L23, strand:unspecified.	4.34	7.06	2.32	7.53	0.53	0.96	0	0.96	0.46	1.22	0	1.14	1.31
1595	chr6	116585492	116585740	+	3' UTR (uc009dkm.2, exon 11 of 11)	3' UTR (NM_178045, exon 11 of 11)	-6621	uc009dkl.1	Zfp422	zinc finger protein 22	4.34	14.12	8.71	11.92	2.11	3.35	0	0.96	4.15	1.83	0	2.67	3.51
1596	chr6	120998932	120999171	+	intron (uc009dnz.2, intron 1 of 17)	intron (NM_001270475, intron 1 of 31)	32576	uc009dnz.2	Mical3	protein MICAL-3	4.34	4.24	2.32	3.14	0	0.48	0	0	1.38	0	0	1.33	0.88
1597	chr6	124779022	124779340	+	intron (uc009dsa.1, intron 1 of 19)	intron (NM_013700, intron 1 of 19)	284	uc009dsa.1	Usp5	ubiquitin carboxyl-terminal hydrolase 5	4.34	12	6.97	5.64	1.59	2.39	0.83	1.44	0.46	1.22	0.51	2.86	3.94
1598	chr6	142294002	142294201	+	promoter-TSS (uc009epc.1)	promoter-TSS (NM_183165)	-116	uc009epc.1	Pyroxd1	pyridine nucleotide-disulfide oxidoreductase	4.34	9.89	9.29	5.64	4.76	1.91	0.83	0.48	2.31	0.61	0	1.71	1.75
1599	chr7	119969942	119970360	+	intron (uc009jha.2, intron 2 of 13)	intron (NM_001166584, intron 2 of 13)	-127325	uc009jhb.1	Rassf10	ras association domain-containing protein 10	4.83	12	9.87	5.64	1.59	1.43	0	0.96	0.92	0.61	0.51	2.1	2.19
1600	chr7	134888762	134889051	+	Intergenic	Intergenic	-1383	uc009jwo.1	Fbxl19	F-box/LRR-repeat protein 19	4.34	14.83	18.58	11.92	1.06	0.96	0.83	0.48	1.85	0.61	0	3.81	4.38
1601	chr7	139864122	139864360	+	intron (uc009kce.1, intron 6 of 6)	intron (NM_029609, intron 6 of 6)	61915	uc009kce.1	Lhpp	phospholysine phosphohistidine inorganic	4.34	9.18	9.87	6.27	3.17	1.91	1.67	3.84	5.54	3.66	0	1.52	2.63
1602	chr7	147287812	147288130	+	intron (uc009kgu.1, intron 1 of 5)	intron (NM_026928, intron 1 of 5)	334	uc009kgu.1	1810014F10Rik	protein fucU homolog	4.83	7.06	5.23	3.76	0	0.96	0	0.48	0	0	0	2.1	1.75
1603	chr7	150955412	150955690	+	Intergenic	Intergenic	-2653	uc009kpy.1	Mrgprg	mas-related G-protein coupled receptor member G	4.83	7.06	5.23	6.27	2.64	2.87	0	2.4	1.85	0.61	0.51	3.81	3.07
1604	chr8	3211452	3211761	+	exon (uc009krd.2, exon 3 of 21)	exon (NM_010568, exon 3 of 21)	68011	uc009krd.2	Insr	insulin receptor precursor	5.31	5.65	8.71	3.14	5.29	4.3	0	4.32	4.61	3.66	0	2.48	0.88
1605	chr8	11831382	11831560	+	Intergenic	intron (NM_001113518, intron 18 of 20)	-9050	uc009kvy.1	1700018L24Rik	hypothetical protein LOC75528	3.86	9.18	6.97	5.64	2.64	0.48	0	2.4	2.31	3.05	0	1.71	2.19
1606	chr8	12842452	12842690	+	intron (uc009kwg.1, intron 17 of 28)	intron (NM_015804, intron 17 of 28)	-10652	uc009kwi.1	AK018911	Mus musculus adult male testis cDNA, RIKEN full-length enriched library, clone:1700038A17 product:ATPase, class VI, type 11A, full insert sequence.	4.34	20.48	11.61	11.92	1.59	1.91	0	1.44	0.92	2.44	0	4.76	5.7
1607	chr8	13506982	13507200	+	Intergenic	Intergenic	-12556	uc009kya.1	Gas6	growth arrest-specific protein 6 precursor	4.34	10.59	12.2	10.66	3.7	0.96	0	0.96	3.23	0.61	0	1.9	2.19
1608	chr8	28285182	28285570	+	promoter-TSS (uc009lhz.2)	promoter-TSS (NM_001080813)	-258	uc009lhz.2	Rab11fip1	rab11 family-interacting protein 1 isoform 1	4.34	7.77	9.29	15.05	0.53	0.48	0	0.96	1.38	0	0	2.48	1.75
1609	chr8	41744382	41744780	+	Intergenic	Intergenic	-15867	uc009lnb.1	Adam24	disintegrin and metalloproteinase	6.27	17.65	13.36	8.15	2.64	1.91	0.83	1.92	3.23	0.61	0.51	5.52	6.57
1610	chr8	42239412	42239600	+	Intergenic	Intergenic	-20426	uc009lnn.1	Mtus1	microtubule-associated tumor suppressor 1	3.86	9.18	6.97	2.51	0	0	0	0	0	0.61	0	1.52	2.63
1611	chr8	47060742	47061020	+	promoter-TSS (uc009lpo.1)	promoter-TSS (NM_138668)	-12	uc009lpp.1	Ufsp2	ufm1-specific protease 2	4.34	6.36	6.39	4.39	0	3.35	1.67	2.88	5.07	0	0	2.67	3.51
1612	chr8	47968142	47968321	+	Intergenic	RLTR15|LTR|ERVK	-104048	uc009lqr.1	Enpp6	ectonucleotide pyrophosphatase/phosphodiesterase	3.86	10.59	3.48	6.27	1.59	0.96	0	0	2.31	0.61	0.51	2.29	0.44
1613	chr8	70801292	70801550	+	intron (uc009lwe.2, intron 1 of 8)	intron (NM_028182, intron 1 of 8)	994	uc009lwe.2	Sh2d4a	SH2 domain-containing protein 4A	4.34	9.89	8.13	5.64	0	0.48	0	0	0.92	0.61	0.51	0.95	1.75
1614	chr8	73268352	73268471	+	intron (uc009mbg.1, intron 3 of 16)	CpG	-10167	uc009mbi.2	Rab3a	ras-related protein Rab-3A	3.86	10.59	12.2	8.15	0.53	0.48	0	0	0.46	0	0	3.62	2.19
1615	chr8	77602352	77602580	+	Intergenic	Intergenic	-15051	uc009mhc.2	Hmox1	heme oxygenase 1	3.38	6.36	5.23	3.76	0.53	0	0	0.96	0.92	0	0	1.9	2.19
1616	chr8	87213072	87213261	+	promoter-TSS (uc009mmx.2)	promoter-TSS (NM_001164560)	20	uc009mmx.2	Trmt1	N(2),N(2)-dimethylguanosine tRNA	3.86	15.54	13.94	18.19	0.53	0.48	1.67	0.48	1.38	0	0.51	1.9	2.63
1617	chr8	87432282	87432510	+	promoter-TSS (uc009moa.1)	promoter-TSS (NM_010062)	-127	uc009moa.1	Dnase2a	deoxyribonuclease-2-alpha precursor	3.86	15.54	12.78	10.66	0.53	0.48	0	0.96	4.15	0	0	0.95	1.75
1618	chr8	91393302	91393530	+	Intergenic	Intergenic	172489	uc009mrt.2	Cyld	ubiquitin carboxyl-terminal hydrolase CYLD	4.34	12	6.97	8.78	3.7	1.91	0.83	1.92	4.15	1.22	1.54	3.81	1.75
1619	chr8	97948542	97948780	+	intron (uc009myj.2, intron 1 of 5)	intron (NM_008187, intron 1 of 5)	10108	uc009myj.2	Gtl3	gene trap locus 3	4.34	4.94	6.97	3.14	0.53	0.96	0.83	1.92	1.38	0.61	0	3.81	3.07
1620	chr8	98411672	98411831	+	intron (uc009mzi.1, intron 1 of 9)	intron (NM_010325, intron 1 of 9)	514	uc009mzi.1	Got2	aspartate aminotransferase, mitochondrial	3.86	8.47	6.39	8.15	0	0	0	0.48	0	0	0	0.38	1.75
1621	chr8	111247152	111247320	+	intron (uc009nid.1, intron 1 of 9)	intron (NM_007496, intron 1 of 9)	8692	uc009nid.1	Zfhx3	zinc finger homeobox protein 3	3.86	10.59	6.97	10.66	1.06	0	0.83	0.48	0.46	0.61	0	0.95	2.19
1622	chr8	122570212	122570510	+	intron (uc012glu.1, intron 14 of 14)	intron (NM_030209, intron 14 of 14)	53991	uc012glu.1	Crispld2	cysteine-rich secretory protein LCCL	5.31	27.54	24.97	13.17	6.87	1.43	0.83	4.8	4.15	3.05	0	1.9	3.51
1623	chr8	122637922	122638070	+	promoter-TSS (uc009nqu.2)	promoter-TSS (NM_001163762)	-56	uc009nqu.2	6430548M08Rik	hypothetical protein LOC234797 isoform a	3.38	9.89	9.87	15.68	0	0.96	0	0.48	2.31	1.22	0	0.19	1.75
1624	chr8	126789892	126790110	+	intron (uc009nwz.1, intron 1 of 15)	intron (NM_139272, intron 1 of 15)	34707	uc009nwz.1	Galnt2	polypeptide N-acetylgalactosaminyltransferase 2	3.86	14.83	11.61	12.54	11.63	6.69	2.5	15.37	16.61	12.81	0	3.62	5.7
1625	chr8	130874342	130874651	+	Intergenic	Intergenic	-8477	uc009nzt.2	Nrp1	neuropilin-1 precursor	6.27	19.77	22.65	16.93	5.29	3.83	0.83	4.32	12.92	4.88	0.51	5.33	4.38
1626	chr9	4376182	4376570	+	Intergenic	Intergenic	-7161	uc009obn.1	8430410K20Rik	hypothetical protein LOC78100	4.83	17.65	15.68	17.56	1.59	0	0.83	1.92	4.15	0.61	0.51	2.29	3.51
1627	chr9	21216092	21216370	+	promoter-TSS (uc009oli.2)	promoter-TSS (NM_021888)	-50	uc009oli.2	Qtrt1	queuine tRNA-ribosyltransferase	4.83	19.77	23.23	18.19	0	0.48	0	0.48	1.38	1.22	0	2.67	3.07
1628	chr9	21514702	21514950	+	Intergenic	Intergenic	-13212	uc009omi.1	Ldlr	low-density lipoprotein receptor	4.34	16.95	5.23	10.03	1.59	0.48	0	0.96	2.77	0.61	0	0.95	2.19
1629	chr9	21807112	21807350	+	promoter-TSS (uc009onj.1)	promoter-TSS (NM_008925)	-153	uc012gpk.1	Ccdc151	coiled-coil domain-containing protein 151	4.34	7.77	13.94	13.17	2.11	1.43	1.67	1.44	0.92	1.22	0.51	0.76	1.31
1630	chr9	28058982	28059160	+	intron (uc009oqr.1, intron 1 of 7)	intron (NM_177906, intron 1 of 7)	460217	uc009oqr.1	Opcml	opioid-binding protein/cell adhesion molecule	3.86	15.54	2.9	9.41	0.53	0.96	0	0	0	0	0	2.67	3.94
1631	chr9	35075212	35075590	+	promoter-TSS (uc009otc.1)	promoter-TSS (NM_028040)	-36	uc009ota.1	Fam118b	hypothetical protein LOC109229 isoform 1	4.34	7.06	9.87	7.53	1.59	0.48	0	2.4	0	0	0	0.57	0.88
1632	chr9	40600042	40600400	+	Intergenic	C-rich|Low_complexity|Low_complexity	-7957	uc009ozv.1	AK089373	Mus musculus B6-derived CD11 +ve dendritic cells cDNA, RIKEN full-length enriched library, clone:F730016G06 product:unclassifiable, full insert sequence.	4.34	12.71	10.45	11.92	0	0	0	0	0.46	0	0	2.67	1.75
1633	chr9	42219502	42219740	+	TTS (uc009pay.1)	TTS (NM_173038)	-11609	uc009pau.1	Tecta	alpha-tectorin precursor	4.34	7.06	5.81	5.64	0.53	0	0	0.96	0.46	0.61	0	3.24	3.07
1634	chr9	45957442	45957730	+	intron (uc009pgz.2, intron 3 of 24)	B3|SINE|B2	-79127	uc009phb.2	Apoa1	apolipoprotein A-I preproprotein	4.34	12.71	15.68	10.03	5.29	3.35	0.83	2.88	6.92	2.44	0	4.19	2.19
1635	chr9	50315842	50316080	+	Intergenic	MIR3|SINE|MIR	13331	uc009pjo.1	1600029D21Rik	placenta-expressed transcript 1 protein	4.83	7.77	9.87	2.51	1.06	0	0.83	0.48	1.38	1.83	0	2.67	2.19
1636	chr9	65371882	65372100	+	intron (uc009qdk.1, intron 1 of 1)	Intergenic	5622	uc009qdk.1	AK153351	Mus musculus bone marrow macrophage cDNA, RIKEN full-length enriched library, clone:I830079J09 product:unclassifiable, full insert sequence.	4.34	6.36	4.65	7.53	2.11	3.83	0.83	1.92	4.61	0	0.51	2.29	2.63
1637	chr9	75257012	75257270	+	promoter-TSS (uc009qsg.1)	promoter-TSS (NR_040719)	25	uc009qsd.1	Mapk6	mitogen-activated protein kinase 6	4.34	4.94	6.97	8.15	3.17	3.83	0.83	3.84	2.77	0.61	0	0.57	2.19
1638	chr9	77693512	77693720	+	Intergenic	Intergenic	-71556	uc009qtn.2	Elovl5	elongation of very long chain fatty acids	3.86	12	8.71	8.78	0.53	0.48	0.83	0.48	0.46	0.61	0	2.29	3.51
1639	chr9	78203552	78203701	+	Intergenic	Intergenic	-8674	uc009quf.1	Gsta2	glutathione S-transferase A2	3.86	15.54	5.81	10.03	2.11	2.39	0	0.96	1.38	1.22	0	3.05	3.94
1640	chr9	78957532	78957711	+	Intergenic	Intergenic	494268	uc009qur.2	Cd109	CD109 antigen precursor	3.86	19.07	11.03	10.03	0.53	0.48	0	0.48	0.46	0.61	0	1.9	2.19
1641	chr9	102992772	102992970	+	Intergenic	MLT1J1|LTR|MaLR	-21533	uc009rgf.1	Rab6b	ras-related protein Rab-6B	3.86	15.54	13.36	11.29	1.59	1.91	0	4.8	6	1.83	1.02	4.19	1.31
1642	chr9	106270092	106270400	+	promoter-TSS (uc009rjm.2)	promoter-TSS (NM_153459)	-717	uc009rjm.2	Dusp7	dual specificity protein phosphatase 7	5.31	24.01	30.2	26.97	8.46	9.56	0	8.16	8.76	3.66	0	1.9	2.19
1643	chr9	106349602	106349900	+	intron (uc009rjr.2, intron 1 of 4)	CpG	258	uc009rjr.2	Abhd14a	abhydrolase domain-containing protein 14A	4.83	12	7.55	6.27	6.87	3.35	1.67	7.68	3.69	3.05	0.51	1.14	1.31
1644	chr9	108075452	108075640	+	intron (uc009rov.1, intron 1 of 11)	intron (NM_007567, intron 1 of 11)	17168	uc009rov.1	Bsn	protein bassoon	3.86	8.47	13.36	11.29	1.59	0.96	0	0	2.31	0	0	1.9	2.63
1645	chrX	46641422	46641591	+	promoter-TSS (uc009tcv.1)	promoter-TSS (NM_001271448)	-87	uc009tcv.1	Enox2	ecto-NOX disulfide-thiol exchanger 2	3.86	9.89	11.61	3.14	1.06	1.43	0.83	1.44	0.92	1.22	0	1.14	0.88
1646	chrX	68467932	68468200	+	promoter-TSS (uc009tjr.2)	promoter-TSS (NM_019926)	-115	uc009tjr.2	Mtm1	myotubularin isoform 1	4.34	19.77	16.26	20.07	0.53	2.39	0	0.96	0.92	0	0.51	2.67	2.63
1647	chrX	147530932	147531180	+	promoter-TSS (uc012hqq.1)	promoter-TSS (NM_175146)	30	uc012hqq.1	Tsr2	pre-rRNA-processing protein TSR2 homolog isoform	4.34	14.12	12.2	16.93	1.06	1.43	0	1.44	1.85	0	0	1.71	0.88
1648	chr1	54307302	54307780	+	promoter-TSS (uc007azo.1)	promoter-TSS (NM_030025)	14	uc007azo.1	Ccdc150	coiled-coil domain-containing protein 150	4.34	7.77	12.2	18.82	0.53	0.96	0	2.88	3.23	0	0	2.29	3.07
1649	chr1	120373492	120373900	+	intron (uc007cif.1, intron 8 of 38)	B3|SINE|B2	-17854	uc007cih.2	2900060B14Rik	Mus musculus adult male hippocampus cDNA, RIKEN full-length enriched library, clone:2900042K03 product:unclassifiable, full insert sequence.	4.34	12.71	12.2	11.92	3.17	0.48	0	0.96	6	2.44	0	2.48	3.07
1650	chr1	122021462	122021631	+	intron (uc007cjh.2, intron 1 of 5)	intron (NM_001172074, intron 1 of 4)	3782	uc007cjh.2	3110009E18Rik	hypothetical protein LOC73103 isoform 1	3.38	13.42	6.39	5.02	0.53	0.48	1.67	0.48	2.31	4.27	0.51	1.33	1.75
1651	chr1	158545912	158546121	+	intron (uc007dcl.2, intron 1 of 11)	intron (NM_001136104, intron 1 of 12)	57098	uc007dcl.2	Abl2	tyrosine-protein kinase ABL2 isoform b	3.38	8.47	6.97	8.15	1.59	0.48	0	0.96	4.15	7.93	0	1.71	3.51
1652	chr1	158587742	158587980	+	intron (uc007dcn.2, intron 4 of 5)	intron (NM_023141, intron 4 of 5)	16609	uc007dcn.2	Tor3a	torsin-3A precursor	3.86	12.71	11.61	11.29	4.76	4.78	0	3.84	3.23	3.66	0	2.48	2.19
1653	chr1	166633812	166633951	+	Intergenic	Intergenic	-92982	uc007diq.1	Dpt	dermatopontin precursor	2.41	4.94	8.13	5.02	5.29	2.87	0.83	2.4	6	1.83	0	2.67	3.94
1654	chr1	174581662	174581920	+	Intergenic	Intergenic	-18686	uc007dqw.1	Dusp23	dual specificity protein phosphatase 23	4.34	9.18	5.23	3.76	1.59	0.48	0.83	0.48	0.92	0.61	0	2.29	1.31
1655	chr10	41946072	41946241	+	intron (uc007eyl.1, intron 2 of 3)	intron (NM_019740, intron 2 of 3)	-40874	uc007eyk.1	AK008417	Mus musculus 18-day embryo whole body cDNA, RIKEN full-length enriched library, clone:1110048B16 product:hypothetical protein, full insert sequence.	3.38	7.06	2.9	4.39	3.17	0	0	1.92	1.38	1.22	0	1.14	1.31
1656	chr10	59165202	59165520	+	promoter-TSS (uc007fdx.1)	promoter-TSS (NM_144822)	-22	uc007fdx.1	Cbara1	calcium uptake protein 1, mitochondrial	4.83	18.36	15.1	18.19	0	1.43	0	0.48	0.46	0	0.51	0.76	1.75
1657	chr10	61912882	61913130	+	promoter-TSS (uc007fhd.1)	promoter-TSS (NM_181423)	-565	uc007fhd.1	Supv3l1	ATP-dependent RNA helicase SUPV3L1,	4.34	4.24	2.9	2.51	4.76	2.39	1.67	6.24	6.92	2.44	0	4.19	4.82
1658	chr10	77096802	77097100	+	intron (uc007fwa.1, intron 3 of 5)	intron (NM_019803, intron 3 of 5)	-7018	uc011xhh.1	Mir1930	Mus musculus microRNA 1930 (Mir1930), microRNA.	4.34	14.83	13.36	11.92	1.59	1.43	0	2.4	1.38	0.61	0	2.67	3.51
1659	chr10	80895672	80895941	+	Intergenic	Intergenic	-5888	uc007ghy.1	Nfic	nuclear factor 1 C-type isoform a	3.86	9.89	16.26	6.27	0	0.96	0	0	1.85	0	0	2.67	2.63
1660	chr10	95178382	95178601	+	Intergenic	Intergenic	6643	uc007gwq.1	AK002250	Mus musculus adult male kidney cDNA, RIKEN full-length enriched library, clone:0610006I13 product:unclassifiable, full insert sequence.	3.38	6.36	6.39	9.41	1.06	0.96	0	0.96	0.92	0.61	0.51	2.29	2.19
1661	chr10	111409582	111409781	+	promoter-TSS (uc007hai.2)	promoter-TSS (NM_178610)	-70	uc007hai.2	Krr1	KRR1 small subunit processome component homolog	3.38	10.59	15.1	5.64	2.11	3.83	0.83	2.88	2.77	0.61	0.51	2.1	0.44
1662	chr10	118195852	118196111	+	Intergenic	Intergenic	-39497	uc007hdz.1	AK089123	Mus musculus 10 days neonate olfactory brain cDNA, RIKEN full-length enriched library, clone:E530004E06 product:unclassifiable, full insert sequence.	3.86	2.82	8.13	6.27	0.53	1.43	0	1.44	4.61	1.83	0.51	0.57	0.44
1663	chr11	20369332	20369581	+	Intergenic	Intergenic	23056	uc011xrx.1	Gm12034	40S ribosomal protein S17	4.34	7.06	11.61	3.14	1.06	0.96	0	1.44	2.77	2.44	0	2.29	1.75
1664	chr11	58740202	58740500	+	exon (uc007jcp.1, exon 5 of 5)	exon (NM_138678, exon 5 of 5)	8792	uc007jcp.1	Butr1	butyrophilin related 1	4.34	9.18	11.03	7.53	2.11	0.48	0.83	0.96	4.15	3.66	0.51	3.24	5.26
1665	chr11	78796642	78796980	+	intron (uc007kkd.2, intron 1 of 10)	intron (NM_010708, intron 1 of 10)	1615	uc007kkd.2	Lgals9	galectin-9 isoform 1	4.34	15.54	12.2	12.54	0	0.48	0.83	0.48	2.77	1.83	1.54	2.48	2.63
1666	chr11	95580632	95580851	+	Intergenic	(CA)n|Simple_repeat|Simple_repeat	-4159	uc011yda.1	B130006D01Rik	Mus musculus 9.5 days embryo parthenogenote cDNA, RIKEN full-length enriched library, clone:B130006D01 product:hypothetical protein, full insert sequence.	3.38	12.71	11.03	13.8	3.17	3.83	0	1.92	6.46	3.66	0.51	2.29	3.51
1667	chr11	97297192	97297560	+	Intergenic	Intergenic	-14098	uc007lec.1	Arhgap23	rho GTPase-activating protein 23	4.83	10.59	15.1	11.92	1.06	0.96	0	0.96	2.77	1.83	0.51	1.9	1.75
1668	chr11	100192172	100192500	+	Intergenic	RSINE1|SINE|B4	-3390	uc007lkw.2	Gast	gastrin precursor	4.34	14.83	7.55	11.92	4.23	4.78	1.67	4.8	6	2.44	0.51	3.24	4.38
1669	chr11	100599442	100599681	+	promoter-TSS (uc007lme.1)	promoter-TSS (NM_024456)	-117	uc007lme.1	Rab5c	ras-related protein Rab-5C	4.34	4.24	1.16	1.25	0.53	1.43	0.83	0	2.31	0.61	0	1.14	0.88
1670	chr11	107138222	107138441	+	intron (uc007mal.1, intron 5 of 9)	intron (NM_145823, intron 5 of 9)	-87636	uc007mai.2	Nol11	nucleolar protein 11 isoform 1	3.86	12	9.29	8.15	1.59	0.48	0	0.48	0.46	0.61	0	2.48	2.63
1671	chr11	108120122	108120351	+	intron (uc011ygr.1, intron 2 of 16)	intron (NM_011101, intron 2 of 16)	84966	uc011ygr.1	Prkca	protein kinase C alpha type	3.38	1.41	3.48	1.25	0	0	0.83	0	0	0	0	1.33	0.88
1672	chr11	109005612	109005851	+	promoter-TSS (uc007mbw.1)	promoter-TSS (NR_037978)	-48	uc007mbw.1	E030025P04Rik	hypothetical protein LOC268498	3.86	4.24	2.32	4.39	0.53	0.48	0	1.44	0.92	0	0	1.52	2.19
1673	chr11	116944842	116945170	+	Intergenic	Intergenic	6909	uc007mmx.2	2810008D09Rik	Mus musculus 10, 11 days embryo whole body cDNA, RIKEN full-length enriched library, clone:2810008D09 product:unclassifiable, full insert sequence.	3.86	8.47	6.39	4.39	1.59	0.48	0.83	3.36	1.85	1.83	1.02	2.67	2.19
1674	chr11	117197392	117197720	+	intron (uc007mnd.2, intron 3 of 11)	PB1D10|SINE|Alu	136581	uc007mnd.2	Sept9	septin-9 isoform a	4.34	19.77	16.84	11.92	2.64	0.96	0.83	0.96	3.23	3.66	0	3.43	3.94
1675	chr11	117739212	117739570	+	Intergenic	Intergenic	-4551	uc007moh.2	Tha1	threonine aldolase 1	6.27	4.24	2.32	0.63	12.69	1.91	0.83	19.69	6	0.61	0	4.38	3.51
1676	chr11	120491202	120491470	+	intron (uc007mtu.1, intron 1 of 2)	intron (NM_010756, intron 1 of 2)	-1840	uc007mts.1	AK197782	Mus musculus adult male hypothalamus cDNA, RIKEN full-length enriched library, clone:A230077C24 product:unclassifiable, full insert sequence.	4.34	3.53	2.32	3.76	0.53	0.96	0	0	0.46	0.61	0	1.9	1.31
1677	chr12	16732942	16733331	+	intron (uc007nbz.1, intron 4 of 32)	intron (NM_001252071, intron 4 of 32)	72860	uc007nbw.1	Ntsr2	neurotensin receptor type 2	4.83	5.65	8.71	4.39	3.17	0	0	1.44	1.38	1.22	0	2.67	2.63
1678	chr12	85496152	85496430	+	intron (uc007oem.2, intron 10 of 12)	intron (NM_001163502, intron 10 of 12)	-6852	uc007oel.1	Pnma1	paraneoplastic antigen Ma1 homolog	4.34	11.3	12.78	4.39	3.17	0.48	0	0.96	1.85	0.61	0	1.9	3.07
1679	chr12	86621382	86621680	+	promoter-TSS (uc007ogu.2)	promoter-TSS (NM_025421)	-146	uc007ogu.2	Acyp1	acylphosphatase-1	3.86	6.36	2.32	1.25	1.59	3.35	0	1.44	8.3	0	0	2.29	2.19
1680	chr13	9060692	9060850	+	Intergenic	Intergenic	-32380	uc007pkr.1	Larp4b	la-related protein 4B	3.38	12.71	6.39	1.88	1.59	1.43	0	1.92	0.46	0.61	0	2.86	2.63
1681	chr13	41101712	41102110	+	intron (uc007qer.2, intron 2 of 9)	intron (NM_026550, intron 2 of 9)	-5391	uc007qep.1	AK043285	Mus musculus 7 days neonate cerebellum cDNA, RIKEN full-length enriched library, clone:A730081D07 product:glucosaminyltransferase, I-branching enzyme, full insert sequence.	4.34	14.12	13.36	7.53	2.11	0.96	0	1.92	2.31	0.61	0	2.86	3.51
1682	chr13	64284882	64285190	+	intron (uc011zaz.1, intron 6 of 7)	intron (NM_019986, intron 6 of 7)	21862	uc011zaz.1	Habp4	intracellular hyaluronan-binding protein 4	4.34	16.24	15.1	11.29	2.64	3.35	1.67	2.88	2.31	0	0.51	2.86	5.7
1683	chr13	75768612	75768970	+	Intergenic	Intergenic	-13703	uc011zbz.1	Mir682	Mus musculus microRNA 682 (Mir682), microRNA.	4.34	18.36	8.71	8.15	0	0.96	0	0	1.38	0.61	0	2.1	1.75
1684	chr13	92094962	92095310	+	intron (uc007rke.2, intron 14 of 23)	intron (NM_009027, intron 14 of 23)	-78646	uc007rkc.1	Ckmt2	creatine kinase S-type, mitochondrial precursor	3.86	6.36	0.58	8.15	0	0	0.83	0.48	0	0.61	0.51	2.29	2.19
1685	chr13	102466862	102467021	+	intron (uc007rrt.1, intron 7 of 15)	intron (NM_001077495, intron 7 of 15)	71231	uc007rrt.1	Pik3r1	phosphatidylinositol 3-kinase regulatory subunit	2.9	7.06	1.74	4.39	1.59	0.48	0	0.96	2.31	0.61	0	0.76	0.88
1686	chr13	111196562	111196880	+	Intergenic	Intergenic	11469	uc007rvs.2	Plk2	serine/threonine-protein kinase PLK2	4.83	14.12	5.81	10.03	0.53	0.96	0	0.96	1.85	1.22	0.51	3.24	4.82
1687	chr14	37784432	37784641	+	Intergenic	Intergenic	-30086	uc007tbn.1	Fam190b	RecName: Full=Protein FAM190B; AltName: Full=Granule cell antiserum positive protein 14; AltName: Full=Protein GCAP14;	3.38	12.71	10.45	8.78	1.59	1.91	0.83	0.48	3.69	1.83	0	2.86	3.07
1688	chr14	45839032	45839300	+	promoter-TSS (uc007tgl.2)	promoter-TSS (NM_027518)	60	uc007tge.1	Txndc16	thioredoxin domain-containing protein 16	4.34	20.48	20.91	11.29	12.16	4.3	0	11.05	3.23	2.44	0	3.05	1.31
1689	chr14	46326782	46327180	+	Intergenic	MER21B|LTR|ERV1	-49163	uc007tgx.1	Ddhd1	phospholipase DDHD1 isoform 3	4.34	6.36	7.55	8.15	2.11	4.3	1.67	2.4	4.61	1.83	0	2.1	2.63
1690	chr14	51715952	51716151	+	intron (uc007tmm.2, intron 1 of 1)	5' UTR (NM_007447, exon 1 of 2)	5299	uc007tmm.2	Rnase4	ribonuclease 4 precursor	3.38	7.06	6.97	10.03	0	0.96	0	0	0.92	0.61	0	1.71	2.63
1691	chr14	55720552	55720880	+	intron (uc007tye.2, intron 14 of 21)	intron (NM_007455, intron 14 of 21)	4714	uc007tye.2	Ap1g2	AP-1 complex subunit gamma-like 2	4.83	9.89	6.97	6.27	0.53	0	0	1.44	0.46	0.61	0	3.05	3.51
1692	chr14	56500852	56501151	+	3' UTR (uc007uba.1, exon 3 of 3)	3' UTR (NM_019820, exon 3 of 3)	2092	uc007uba.1	Cbln3	cerebellin-3 precursor	4.34	5.65	9.87	10.66	2.64	2.87	2.5	2.88	0.92	6.1	0	3.62	3.51
1693	chr14	57234462	57234750	+	intron (uc007ucd.2, intron 20 of 34)	MLT1H2|LTR|MaLR	40150	uc007ucd.2	Parp4	poly (ADP-ribose) polymerase family, member 4	4.83	0	1.74	1.88	0	0	0	0	0.46	0	0	1.52	1.31
1694	chr14	63831042	63831291	+	intron (uc007uhn.1, intron 2 of 6)	intron (NM_008092, intron 2 of 6)	-18804	uc007uhk.1	Neil2	endonuclease 8-like 2	3.38	4.94	5.23	3.76	0.53	2.39	0	1.92	1.85	0	0	1.71	2.19
1695	chr14	69078492	69078750	+	Intergenic	Intergenic	73125	uc007ulr.1	Adam7	disintegrin and metalloproteinase	3.86	8.47	7.55	5.64	0.53	0.48	0.83	0.48	1.38	1.83	0	2.1	3.51
1696	chr14	71162272	71162451	+	intron (uc007uou.1, intron 1 of 27)	PB1|SINE|Alu	4074	uc007uou.1	Xpo7	exportin-7	3.38	9.89	6.97	10.03	0	0.96	1.67	0	1.38	0	0	0.95	1.31
1697	chr15	3530562	3530940	+	intron (uc007vcc.1, intron 1 of 10)	intron (NM_001048178, intron 1 of 8)	2479	uc007vcc.1	Ghr	growth hormone receptor isoform 1 precursor	4.34	6.36	4.07	5.02	0	1.91	0	1.44	0	1.22	0.51	2.29	3.51
1698	chr15	11329362	11329660	+	promoter-TSS (uc007vhc.1)	promoter-TSS (NM_033074)	-98	uc007vhc.1	Tars	threonyl-tRNA synthetase, cytoplasmic	4.34	13.42	20.91	15.05	0	1.43	0	0.48	1.85	1.83	0	1.33	2.63
1699	chr15	76038532	76038880	+	Intergenic	promoter-TSS (NM_201388)	-1955	uc007wjc.2	Plec	plectin isoform 12alpha	4.34	9.18	6.39	16.31	3.17	1.91	1.67	6.24	4.15	2.44	0	2.48	2.63
1700	chr15	77016222	77016420	+	intron (uc007wng.2, intron 2 of 13)	MTEa|LTR|MaLR	101493	uc007wnj.1	AK007154	Mus musculus adult male testis cDNA, RIKEN full-length enriched library, clone:1700109K24 product:unclassifiable, full insert sequence.	3.38	1.41	4.65	1.25	2.64	1.43	0.83	2.88	2.77	5.49	0	1.33	1.75
1701	chr15	78860982	78861151	+	promoter-TSS (uc007wse.2)	promoter-TSS (NM_013847)	-238	uc007wse.2	Gcat	2-amino-3-ketobutyrate coenzyme A ligase,	3.38	4.24	5.81	5.64	0	1.43	0	2.4	0.92	0.61	0	0.76	0
1702	chr15	78861192	78861520	+	promoter-TSS (uc007wse.2)	promoter-TSS (NM_013847)	52	uc007wse.2	Gcat	2-amino-3-ketobutyrate coenzyme A ligase,	3.86	8.47	15.68	13.17	1.06	1.43	0	2.4	3.69	4.27	0.51	1.33	0.88
1703	chr15	83197792	83198060	+	promoter-TSS (uc007xaz.2)	promoter-TSS (NR_027980)	-199	uc007xaz.2	1700001L05Rik	Mus musculus adult male testis cDNA, RIKEN full-length enriched library, clone:4921523C20 product:hypothetical protein, full insert sequence.	3.86	16.24	28.46	19.44	3.7	8.61	0.83	13.45	12.92	5.49	0	1.14	2.19
1704	chr16	30008582	30008880	+	promoter-TSS (uc012aed.1)	promoter-TSS (NR_033631)	-22	uc012aed.1	4632428C04Rik	Mus musculus 16 days neonate heart cDNA, RIKEN full-length enriched library, clone:D830002B11 product:unclassifiable, full insert sequence.	3.86	15.54	11.03	16.31	3.17	1.91	3.34	1.44	4.61	1.22	0	2.48	1.75
1705	chr16	30414092	30414460	+	Intergenic	Intergenic	-25660	uc012aee.1	Atp13a3	probable cation-transporting ATPase 13A3 isoform	4.83	7.06	4.07	5.02	1.06	0	0	0.48	1.85	0.61	0.51	3.05	3.07
1706	chr16	32441352	32441541	+	intron (uc007yyw.2, intron 1 of 8)	RMER19B|LTR|ERVK	10439	uc007yyw.2	Pcyt1a	choline-phosphate cytidylyltransferase A	3.38	4.24	4.65	3.76	1.06	0	0	0	0	0	0	3.05	1.31
1707	chr17	26813302	26813470	+	promoter-TSS (uc008bei.1)	promoter-TSS (NM_025272)	45	uc008bei.1	Atp6v0e	V-type proton ATPase subunit e 1	3.38	4.94	11.61	13.17	0	0	0	0.96	0.92	0	0	0.19	0.44
1708	chr17	27076562	27076770	+	promoter-TSS (uc008bey.1)	promoter-TSS (NM_026948)	-243	uc008bey.1	Cuta	protein CutA isoform 1	3.38	7.77	11.03	6.9	0	1.43	0	2.4	1.38	0.61	0	0.19	0.44
1709	chr17	32828112	32828280	+	intron (uc008bxk.1, intron 3 of 12)	intron (NM_134127, intron 3 of 12)	5592	uc008bxk.1	Cyp4f15	cytochrome P450, family 4, subfamily f,	3.38	7.77	7.55	7.53	1.59	0.96	3.34	1.44	2.31	2.44	0	2.48	5.26
1710	chr17	56416402	56416590	+	promoter-TSS (uc008dbm.2)	promoter-TSS (NM_174989)	-306	uc008dbm.2	Ticam1	TIR domain-containing adapter molecule 1	3.38	7.06	5.81	6.27	0	0.48	0	0.48	0.46	0	0	1.71	3.07
1711	chr17	84233422	84233701	+	intron (uc008dsk.1, intron 7 of 9)	intron (NM_025325, intron 7 of 9)	12569	uc008dsk.1	Haao	3-hydroxyanthranilate 3,4-dioxygenase	4.34	9.18	4.65	10.66	0.53	0.96	0.83	0.48	2.31	0.61	0.51	1.52	1.75
1712	chr17	86636252	86636530	+	intron (uc008dug.2, intron 1 of 14)	intron (NM_011104, intron 1 of 14)	69266	uc008dug.2	Prkce	protein kinase C epsilon type	4.34	8.47	23.23	13.17	1.06	0.96	1.67	2.4	3.69	0.61	0	2.1	1.31
1713	chr17	86922722	86923000	+	intron (uc008dug.2, intron 10 of 14)	intron (NM_011104, intron 10 of 14)	-230343	uc008duj.2	Epas1	endothelial PAS domain-containing protein 1	4.83	16.24	12.78	13.17	1.59	0	0	0.96	1.38	2.44	0.51	3.43	3.07
1714	chr18	36719792	36720051	+	promoter-TSS (uc008env.2)	promoter-TSS (NM_175375)	-336	uc008env.2	Ankhd1	multiple ankyrin repeats, single KH-domain	4.34	13.42	12.2	10.03	0	0	1.67	0.96	1.38	0.61	0	0.76	2.19
1715	chr18	38039872	38040111	+	intron (uc008erj.1, intron 16 of 25)	intron (NM_007858, intron 16 of 26)	55074	uc008erj.1	Diap1	protein diaphanous homolog 1	4.34	8.47	6.39	6.27	0	0.48	0.83	0	1.38	0	0	1.71	2.63
1716	chr18	39198732	39199021	+	intron (uc008esr.1, intron 1 of 22)	intron (NM_175164, intron 1 of 22)	46077	uc008esr.1	Arhgap26	rho GTPase-activating protein 26	4.83	14.12	14.52	10.66	2.11	0	2.5	0.96	1.85	0.61	0.51	2.29	1.75
1717	chr18	60876512	60876790	+	Intergenic	Intergenic	-3365	uc008fat.1	Ndst1	bifunctional heparan sulfate	4.34	5.65	5.81	5.64	0	0	0	0	0	0.61	0	1.52	1.75
1718	chr19	3325452	3325750	+	intron (uc008fwf.2, intron 1 of 18)	intron (NM_013495, intron 1 of 18)	2300	uc008fwf.2	Cpt1a	carnitine O-palmitoyltransferase 1, liver	4.34	9.18	8.71	11.92	3.7	2.39	0	3.36	7.84	3.66	0	1.33	1.75
1719	chr19	4441842	4442140	+	intron (uc008gac.1, intron 1 of 4)	intron (NR_045989, intron 1 of 4)	-2567	uc008gaa.1	Rhod	rho-related GTP-binding protein RhoD precursor	4.34	15.54	13.36	8.15	1.06	0	1.67	0.96	2.31	0.61	0	1.52	0.44
1720	chr19	36805972	36806220	+	TTS (uc008hhs.1)	TTS (NM_016854)	4998	uc008hhs.1	Ppp1r3c	protein phosphatase 1 regulatory subunit 3C	3.86	15.54	13.36	13.17	4.23	2.87	0	8.64	9.69	4.27	0	2.86	1.75
1721	chr19	40493972	40494170	+	intron (uc008hkr.1, intron 2 of 26)	intron (NM_001034962, intron 1 of 22)	94231	uc008hkr.1	Sorbs1	sorbin and SH3 domain-containing protein 1	3.86	12	6.39	9.41	0.53	0	0	0.48	0.46	0.61	0	1.52	1.31
1722	chr19	53628872	53629160	+	Intergenic	Intergenic	25208	uc008hwx.1	Dusp5	dual specificity protein phosphatase 5	4.34	15.54	10.45	13.8	2.11	2.39	0	0.96	4.15	0	0	1.52	2.19
1723	chr19	57442612	57442970	+	intron (uc008iac.2, intron 1 of 16)	intron (NM_145505, intron 1 of 16)	7292	uc008iac.2	Fam160b1	hypothetical protein LOC226252	4.34	4.94	6.39	2.51	3.7	1.91	0.83	2.4	3.23	1.22	0	3.05	3.07
1724	chr2	3558482	3558691	+	Intergenic	Intergenic	-72144	uc008iek.1	Fam107b	hypothetical protein LOC66540	3.38	2.82	1.74	3.14	0.53	0	0.83	1.44	1.38	0.61	0	2.29	2.19
1725	chr2	11625502	11625800	+	Intergenic	ID_B1|SINE|B4	-1824	uc008iix.1	Il15ra	interleukin-15 receptor subunit alpha isoform 1	4.34	5.65	5.23	3.76	0.53	0.96	0	0.48	0.46	0	0.51	1.71	1.31
1726	chr2	29989192	29989330	+	promoter-TSS (uc008jbj.1)	promoter-TSS (NM_146252)	-130	uc008jbj.1	Tbc1d13	TBC1 domain family member 13	2.9	9.89	10.45	13.17	2.11	0.48	0.83	1.44	0.46	0.61	0	0.57	0.88
1727	chr2	56979732	56980130	+	Intergenic	TTS (NR_040356)	-3517	uc008jry.2	Nr4a2	nuclear receptor subfamily 4 group A member 2	4.83	11.3	7.55	10.03	4.76	2.39	0	2.88	6.46	1.22	0	2.1	1.31
1728	chr2	65058642	65058980	+	intron (uc008jwa.2, intron 1 of 13)	intron (NM_177025, intron 1 of 13)	17872	uc008jwa.2	Cobll1	cordon-bleu protein-like 1 isoform 1	4.34	9.89	5.81	2.51	3.7	1.43	1.67	5.28	4.61	1.22	0	2.48	3.07
1729	chr2	91490152	91490500	+	promoter-TSS (uc008kwh.1)	promoter-TSS (NM_001033451)	51	uc008kwk.2	Arhgap1	rho GTPase-activating protein 1 isoform 1	3.86	16.24	13.36	11.92	1.06	0	0.83	0.96	2.31	0.61	0	1.71	2.19
1730	chr2	103969022	103969221	+	Intergenic	Intergenic	6195	uc008ljp.1	A930018P22Rik	hypothetical protein LOC68243	3.86	14.83	12.78	10.66	0.53	1.43	0	0.48	0.46	0	0	1.52	3.51
1731	chr2	122063932	122064150	+	intron (uc008maj.1, intron 1 of 8)	intron (NM_146126, intron 1 of 8)	3466	uc008maj.1	Sord	sorbitol dehydrogenase	3.86	9.18	8.13	4.39	2.64	1.43	1.67	2.4	0.92	1.22	0.51	2.67	1.75
1732	chr2	130005072	130005291	+	promoter-TSS (uc008mij.1)	promoter-TSS (NM_009225)	-81	uc008mij.1	Snrpb	small nuclear ribonucleoprotein-associated	3.86	16.24	10.45	13.8	0	0.48	0.83	0	0	0.61	0	1.14	0.88
1733	chr2	131135222	131135430	+	intron (uc008mll.2, intron 2 of 5)	intron (NM_178607, intron 2 of 5)	21538	uc012cem.1	Mir103-2	Mus musculus microRNA 103-2 (Mir103-2), microRNA.	3.38	8.47	8.13	4.39	2.11	2.87	0.83	0.96	2.77	0.61	0	1.71	0
1734	chr2	132695452	132695810	+	exon (uc008mnn.1, exon 5 of 5)	exon (NM_177303, exon 5 of 5)	10967	uc008mnn.1	Lrrn4	leucine-rich repeat neuronal protein 4	4.83	7.77	13.36	6.9	2.64	0.96	0	1.44	2.31	1.22	0.51	1.71	2.63
1735	chr2	160051512	160051711	+	Intergenic	Intergenic	101619	uc008nqv.1	Gm826	hypothetical protein LOC329554	3.86	12.71	7.55	3.14	0	0	0.83	0.48	0.46	0.61	0	1.52	1.75
1736	chr2	161770442	161770601	+	intron (uc008nrw.1, intron 7 of 29)	intron (NM_021464, intron 7 of 29)	-446028	uc008nsa.1	AK021192	Mus musculus ES cells cDNA, RIKEN full-length enriched library, clone:C330008G21 product:unclassifiable, full insert sequence.	3.38	9.89	2.9	8.78	0.53	0.48	0.83	0.96	1.85	0	0	1.71	3.94
1737	chr2	164259142	164259400	+	intron (uc008nuq.1, intron 1 of 4)	intron (NM_011521, intron 1 of 4)	9417	uc008nuq.1	Sdc4	syndecan-4 precursor	4.34	8.47	9.87	11.29	0.53	0.48	0	1.44	2.77	0	0	2.1	3.07
1738	chr2	165725462	165725850	+	Intergenic	Intergenic	-15468	uc008nyc.1	Zmynd8	protein kinase C-binding protein 1	4.34	3.53	6.97	3.76	0.53	0	0.83	0	1.38	0	0.51	2.1	2.19
1739	chr2	167829092	167829311	+	intron (uc008oal.1, intron 2 of 21)	intron (NM_001080708, intron 2 of 21)	-6828	uc008oan.1	AK027991	Mus musculus 18-day embryo whole body cDNA, RIKEN full-length enriched library, clone:1110062I07 product:unclassifiable, full insert sequence.	3.38	10.59	6.39	4.39	5.81	5.26	2.5	9.12	13.38	3.66	0.51	1.52	2.19
1740	chr2	174629262	174629520	+	Intergenic	Intergenic	43117	uc008ofi.1	Edn3	endothelin-3 precursor	4.34	12.71	6.97	11.29	2.11	1.91	0	2.4	7.84	1.22	1.02	2.48	3.07
1741	chr2	178341452	178341730	+	Intergenic	Intergenic	176279	uc008ohr.1	Cdh26	cadherin-like protein 26 precursor	4.34	7.06	15.68	7.53	1.06	0.96	0	1.44	0.92	4.88	0	2.29	2.63
1742	chr3	10127542	10127840	+	Intergenic	Intergenic	56194	uc008oph.1	Pmp2	myelin P2 protein	4.83	19.77	15.68	13.8	1.59	0.96	1.67	1.44	6.92	0.61	0	4.95	4.82
1743	chr3	58039132	58039420	+	Intergenic	Intergenic	-71547	uc008pho.1	AK005707	Mus musculus adult male testis cDNA, RIKEN full-length enriched library, clone:1700007F19 product:unclassifiable, full insert sequence.	4.83	24.01	23.81	12.54	0.53	1.91	0	1.92	1.38	3.05	0	4.19	3.07
1744	chr3	68946542	68946810	+	intron (uc008pmf.1, intron 1 of 2)	intron (NM_001243000, intron 1 of 2)	11521	uc008pmf.1	BC062821	Mus musculus cDNA clone IMAGE:3328982.	4.34	12.71	9.29	11.92	0.53	3.35	1.67	0	5.54	1.83	0.51	3.62	2.19
1745	chr3	100005532	100005780	+	intron (uc008qqr.1, intron 12 of 13)	intron (NM_010269, intron 12 of 13)	39215	uc008qqr.1	Gdap2	ganglioside-induced differentiation-associated	3.86	7.06	3.48	7.53	1.59	0.96	1.67	0.96	3.23	0.61	0.51	2.29	3.51
1746	chr3	107081812	107082060	+	exon (uc008qww.2, exon 1 of 4)	exon (NM_026774, exon 1 of 4)	160	uc008qww.2	Hbxip	hepatitis B virus X-interacting protein homolog	4.34	10.59	16.26	7.53	0	0.48	0	0.48	0.92	0	0	0.95	1.31
1747	chr3	118383802	118383991	+	intron (uc008rdh.1, intron 3 of 22)	intron (NM_170778, intron 3 of 22)	118800	uc008rdh.1	Dpyd	dihydropyrimidine dehydrogenase [NADP+]	3.86	4.24	4.07	8.78	0.53	0.48	0	0	0.92	0	0	2.1	1.31
1748	chr3	121583552	121583720	+	Intergenic	Intergenic	-65503	uc008reg.1	Abcd3	ATP-binding cassette sub-family D member 3	3.38	6.36	5.23	5.02	0	0	1.67	0.48	0.46	0.61	0	1.14	1.31
1749	chr4	21774832	21775370	+	exon (uc008sdd.2, exon 1 of 1)	non-coding (NR_028384, exon 1 of 1)	371	uc008sdg.2	Sfrs18	splicing factor, arginine/serine-rich 18	4.83	14.83	11.03	11.29	0	0.48	0.83	0.48	1.85	1.22	0.51	1.71	5.26
1750	chr4	34938182	34938580	+	intron (uc008sgs.1, intron 2 of 3)	intron (NM_178061, intron 2 of 3)	-79590	uc008sgr.1	AK010767	Mus musculus ES cells cDNA, RIKEN full-length enriched library, clone:2410114N07 product:unclassifiable, full insert sequence.	5.31	7.77	11.61	10.66	2.11	1.43	1.67	0.96	4.61	3.05	1.54	3.43	5.26
1751	chr4	134549712	134550000	+	Intergenic	Intergenic	62961	uc008vga.1	Syf2	pre-mRNA-splicing factor SYF2	4.34	4.24	6.97	3.76	0	0	0	1.92	0.92	1.22	0	1.33	3.94
1752	chr4	137337952	137338380	+	intron (uc008vjr.2, intron 1 of 11)	intron (NM_007431, intron 1 of 11)	14126	uc008vjr.2	Alpl	alkaline phosphatase, tissue-nonspecific isozyme	5.79	7.06	8.71	6.27	2.64	3.35	0	5.28	6.46	4.27	0.51	3.43	3.07
1753	chr4	139431972	139432151	+	Intergenic	L2b|LINE|L2	-43178	uc008vms.1	Pax7	paired box protein Pax-7	3.38	7.77	5.81	7.53	1.06	1.91	0	3.36	0.92	0	0	1.9	1.75
1754	chr4	140410312	140410600	+	Intergenic	Intergenic	-8763	uc008vnh.1	Padi1	protein-arginine deiminase type-1	3.86	4.24	9.87	6.9	6.87	3.83	1.67	8.16	11.99	1.83	0.51	1.9	2.19
1755	chr4	141346772	141346910	+	promoter-TSS (uc008vpf.1)	promoter-TSS (NM_172338)	-282	uc008vpf.1	Dnajc16	dnaJ homolog subfamily C member 16 precursor	2.41	5.65	4.07	2.51	2.11	2.87	0	5.76	6.46	1.22	0	1.14	0.44
1756	chr5	90892972	90893251	+	exon (uc008yaz.2, exon 4 of 15)	exon (NM_009654, exon 4 of 15)	3196	uc008yaz.2	Alb	serum albumin precursor	4.34	3.53	2.32	2.51	1.06	1.43	2.5	1.44	1.38	1.22	1.02	3.62	3.51
1757	chr5	90901472	90901790	+	exon (uc008yaz.2, exon 12 of 15)	exon (NM_009654, exon 12 of 15)	11716	uc008yaz.2	Alb	serum albumin precursor	4.34	0.71	1.16	0	2.11	0	0.83	1.92	0.92	0	0	3.05	2.63
1758	chr5	90903502	90903860	+	exon (uc008yaz.2, exon 13 of 15)	exon (NM_009654, exon 13 of 15)	13766	uc008yaz.2	Alb	serum albumin precursor	4.83	3.53	4.07	1.88	2.64	0.48	2.5	2.4	5.07	1.83	0	5.52	4.38
1759	chr5	91069972	91070190	+	promoter-TSS (uc008ybd.1)	promoter-TSS (NM_028478)	-568	uc008ybd.1	Rassf6	ras association domain-containing protein 6	3.86	10.59	12.78	10.66	2.11	1.43	2.5	0.96	1.85	0	0	0.57	1.31
1760	chr5	109137382	109137651	+	Intergenic	Intergenic	14268	uc008ypa.2	Fgfrl1	fibroblast growth factor receptor-like 1 isoform	3.86	7.06	12.2	3.76	1.06	1.43	0	0.96	3.69	6.71	0	4.38	3.51
1761	chr5	124874332	124874530	+	intron (uc008zpq.1, intron 1 of 31)	intron (NM_001081203, intron 1 of 31)	1492	uc008zpq.1	Sbno1	protein strawberry notch homolog 1	3.38	7.77	6.39	5.02	0	0	0	0.96	2.31	0	0	1.52	3.07
1762	chr5	125606572	125606790	+	intron (uc008zqy.1, intron 2 of 48)	intron (NM_011424, intron 1 of 46)	52903	uc008zqy.1	Ncor2	nuclear receptor corepressor 2	3.86	4.24	2.32	4.39	0	0.48	0	0.48	0.92	0	0	2.48	2.19
1763	chr5	134817202	134817511	+	Intergenic	Intergenic	-26740	uc008zvn.1	Gtf2i	general transcription factor II-I isoform 1	3.86	12.71	14.52	10.03	1.06	0	0	0.48	3.69	0.61	1.02	2.1	4.38
1764	chr5	140894382	140894631	+	promoter-TSS (uc009ahr.1)	promoter-TSS (NM_133916)	-753	uc009ahr.1	Eif3b	eukaryotic translation initiation factor 3	3.86	2.82	5.23	7.53	0.53	0.96	0	0.96	0.46	0	0	0.19	0.44
1765	chr6	54001182	54001470	+	intron (uc009bzo.2, intron 1 of 12)	intron (NM_001163640, intron 1 of 12)	11400	uc009bzo.2	Chn2	beta-chimaerin isoform 2	4.34	5.65	6.97	5.02	0	1.43	0.83	0.48	0.46	1.83	0	1.14	3.51
1766	chr6	72091192	72091550	+	intron (uc009chy.1, intron 3 of 6)	intron (NM_001035228, intron 3 of 6)	-18431	uc009cia.1	AK016225	Mus musculus adult male testis cDNA, RIKEN full-length enriched library, clone:4930565C19 product:unclassifiable, full insert sequence.	4.34	14.12	12.2	7.53	3.17	4.78	0	9.6	8.76	5.49	0	3.05	4.82
1767	chr6	77025792	77026050	+	intron (uc009cjq.2, intron 10 of 19)	intron (NM_001109764, intron 10 of 19)	-166790	uc009cjt.1	Lrrtm1	leucine-rich repeat transmembrane neuronal	4.34	12.71	16.84	10.03	2.64	0.96	0.83	2.4	3.23	1.83	0	1.52	3.51
1768	chr6	81989302	81989460	+	Intergenic	Intergenic	-2241	uc009clg.2	Fam176a	transmembrane protein 166	2.9	12	6.39	7.53	6.87	4.78	0.83	7.68	6	1.22	0.51	1.9	1.75
1769	chr6	100012872	100013140	+	Intergenic	RLTR40|LTR|ERVK	224346	uc009dbw.1	Rybp	RING1 and YY1-binding protein	4.34	13.42	5.23	10.03	1.06	1.43	0.83	0.96	1.85	0	1.02	2.1	4.38
1770	chr6	128396262	128396560	+	promoter-TSS (uc009edy.1)	intron (NR_028593, intron 2 of 4)	-481	uc009edy.1	DQ687171	DQ687171	4.83	9.89	7.55	8.78	0.53	0.48	0	0	0.46	0	0.51	2.86	1.75
1771	chr6	134494112	134494440	+	intron (uc009ekl.2, intron 1 of 22)	intron (NM_008514, intron 1 of 22)	22655	uc009ekl.2	Lrp6	low-density lipoprotein receptor-related protein	5.31	2.82	5.23	5.64	1.06	1.43	0.83	3.84	1.85	0	0	1.9	3.07
1772	chr7	26441162	26441600	+	intron (uc009fth.2, intron 1 of 8)	MIR|SINE|MIR	2399	uc009fth.2	Bckdha	2-oxoisovalerate dehydrogenase subunit alpha,	5.31	15.54	10.45	4.39	1.59	1.43	0.83	0.96	1.85	0	0.51	4.19	3.94
1773	chr7	52104262	52104481	+	promoter-TSS (uc009grc.1)	promoter-TSS (NM_026270)	78	uc009grc.1	Tbc1d17	TBC1 domain family member 17	4.83	19.07	13.36	11.29	0.53	0	3.34	0.48	0.46	0.61	1.02	1.9	0
1774	chr7	52748302	52748540	+	3' UTR (uc009gvn.2, exon 13 of 13)	3' UTR (NM_001163662, exon 13 of 13)	-4255	uc009gvj.1	Dhdh	trans-1,2-dihydrobenzene-1,2-diol dehydrogenase	3.86	14.83	19.16	13.17	2.11	1.91	0.83	4.8	7.38	4.27	0	2.29	3.51
1775	chr7	104844952	104845260	+	promoter-TSS (uc009ijp.1)	promoter-TSS (NM_023671)	25	uc009ijq.1	OTTMUSG00000024510	SubName: Full=Putative uncharacterized protein;	4.34	9.18	12.78	11.92	3.17	4.78	0	1.92	8.3	0.61	0	0.76	3.07
1776	chr7	126672142	126672470	+	intron (uc009jlf.1, intron 2 of 13)	intron (NM_178758, intron 2 of 13)	2527	uc009jlf.1	Acsm5	acyl-coenzyme A synthetase ACSM5, mitochondrial	4.83	9.89	8.71	5.02	1.06	1.91	0.83	1.44	3.69	0.61	0	2.86	3.94
1777	chr7	130549232	130549590	+	intron (uc009jpp.1, intron 5 of 10)	MLT1H|LTR|MaLR	27915	uc009jpp.1	Lcmt1	leucine carboxyl methyltransferase 1	4.34	9.89	9.87	2.51	0.53	0.48	0.83	1.44	3.23	1.22	0.51	3.62	3.51
1778	chr8	11098462	11098730	+	Intergenic	Intergenic	-90166	uc009kuz.1	Irs2	insulin receptor substrate 2	4.83	13.42	4.65	5.02	2.64	0.48	0.83	1.92	0.46	1.22	1.02	2.1	2.19
1779	chr8	37520452	37520750	+	Intergenic	Intergenic	-31497	uc009llo.1	6430573F11Rik	hypothetical protein LOC319582	5.31	21.89	21.49	25.09	2.11	1.91	0	3.84	7.38	1.83	0	3.43	2.19
1780	chr8	41741352	41741600	+	Intergenic	Intergenic	-18972	uc009lnb.1	Adam24	disintegrin and metalloproteinase	4.34	11.3	6.39	6.27	2.64	0.48	0	0.96	2.77	0.61	0.51	3.24	3.07
1781	chr8	47614992	47615190	+	intron (uc009lqe.1, intron 15 of 20)	intron (NM_007981, intron 15 of 20)	-22332	uc009lqg.1	Mlf1ip	centromere protein U	3.38	3.53	1.16	2.51	2.11	0.48	0	1.92	3.69	1.83	0	2.29	3.94
1782	chr8	72663242	72663430	+	promoter-TSS (uc009lyy.1)	promoter-TSS (NM_001145552)	-240	uc009lyu.1	Rfxank	DNA-binding protein RFXANK isoform 2	3.38	9.89	5.81	3.14	1.59	0.96	0	1.92	0.92	0	0	1.71	2.63
1783	chr8	73169862	73170120	+	Intergenic	TTS (NM_023217)	13589	uc009mbc.1	Pgpep1	pyroglutamyl-peptidase 1	4.34	3.53	4.07	2.51	0	0.96	0	0	1.38	0.61	0	1.71	2.63
1784	chr8	77602172	77602341	+	Intergenic	Intergenic	-15261	uc009mhc.2	Hmox1	heme oxygenase 1	3.38	9.89	13.36	5.64	0.53	1.43	0.83	0	0.92	0.61	0.51	1.9	2.63
1785	chr8	77617292	77617560	+	promoter-TSS (uc009mhc.2)	promoter-TSS (NM_010442)	-91	uc009mhc.2	Hmox1	heme oxygenase 1	4.34	9.89	20.91	10.03	2.64	0.96	0.83	1.44	3.23	1.22	0	0.95	1.31
1786	chr8	87514282	87514680	+	promoter-TSS (uc009mor.2)	promoter-TSS (NM_133255)	-13	uc009mor.2	Hook2	protein Hook homolog 2 isoform 1	4.34	17.65	19.75	16.93	2.64	4.3	0	3.36	4.15	0.61	0.51	1.9	3.07
1787	chr8	87514702	87514851	+	intron (uc009mor.2, intron 1 of 21)	intron (NM_001167991, intron 1 of 21)	282	uc009mor.2	Hook2	protein Hook homolog 2 isoform 1	2.9	4.24	10.45	10.03	0.53	2.87	1.67	5.28	1.85	1.83	0	0.38	1.31
1788	chr8	116658162	116658480	+	intron (uc009nnw.2, intron 1 of 3)	intron (NM_024437, intron 1 of 3)	842	uc009nnw.2	Nudt7	peroxisomal coenzyme A diphosphatase NUDT7	3.86	11.3	6.39	3.76	1.59	0.48	0	0.96	3.23	0.61	0	1.33	1.75
1789	chr8	125566202	125566630	+	promoter-TSS (uc009ntz.2)	promoter-TSS (NR_037865)	-232	uc009ntz.2	Ankrd11	ankyrin repeat domain 11	4.34	8.47	8.71	8.78	2.64	5.26	0.83	3.36	3.23	2.44	0	0.95	0.44
1790	chr9	62008812	62009180	+	Intergenic	Intergenic	-90576	uc009qac.1	Glce	D-glucuronyl C5-epimerase	4.83	9.18	9.29	6.9	1.06	0	0.83	0.48	1.38	1.83	0.51	3.43	0.44
1791	chr9	63383002	63383220	+	intron (uc012guw.1, intron 8 of 21)	intron (NM_030068, intron 8 of 21)	67144	uc012guw.1	Iqch	IQ domain-containing protein H	3.38	8.47	7.55	5.64	0	1.43	0	0.48	2.31	0.61	0	1.71	1.31
1792	chr9	71163062	71163470	+	Intergenic	Intergenic	99670	uc009qox.2	Aldh1a2	retinal dehydrogenase 2	4.83	4.24	5.23	6.27	1.06	0	0	1.44	2.77	0.61	0	2.86	3.94
1793	chr9	77594252	77594550	+	Intergenic	Intergenic	-8216	uc009qtm.1	Gclc	glutamate--cysteine ligase catalytic subunit	4.34	11.3	2.32	5.02	0.53	0.48	0	0.48	1.38	1.83	1.02	3.24	2.19
1794	chr9	92145282	92145560	+	intron (uc009ram.2, intron 1 of 8)	CpG	389	uc009ram.2	Plscr1	phospholipid scramblase 1	4.83	6.36	8.13	3.76	0.53	1.43	0	0.48	0	0.61	0	1.52	1.75
1795	chr9	102626452	102626731	+	intron (uc009rfx.1, intron 3 of 9)	intron (NM_019764, intron 3 of 9)	6457	uc009rfx.1	Amotl2	angiomotin-like protein 2	4.34	4.94	8.71	5.02	5.81	2.87	0.83	5.76	9.69	2.44	0	2.48	2.19
1796	chr9	107987602	107987900	+	TTS (uc009rot.2)	TTS (NM_008243)	4984	uc009ror.2	Mst1	hepatocyte growth factor-like protein	3.38	6.36	4.65	5.64	0.53	0.96	0	0.96	0	0	0.51	2.29	1.75
1797	chr9	108241512	108241681	+	5' UTR (uc009rpf.2, exon 1 of 2)	5' UTR (NM_008160, exon 1 of 2)	185	uc009rpf.2	Gpx1	glutathione peroxidase 1	3.86	11.3	13.36	18.82	3.17	2.39	0	3.36	2.31	0.61	0.51	2.1	1.31
1798	chr9	120811682	120812140	+	Intergenic	Intergenic	28009	uc009scs.1	AK019838	Mus musculus adult male testis cDNA, RIKEN full-length enriched library, clone:4930593C16 product:unclassifiable, full insert sequence.	4.34	7.06	6.39	6.9	1.59	1.43	0.83	1.92	1.38	1.22	0.51	2.86	4.38
1799	chrX	71618662	71618861	+	promoter-TSS (uc009tou.1)	promoter-TSS (NM_145406)	-166	uc009tou.1	Slc10a3	P3 protein	3.38	9.18	9.87	9.41	2.11	2.87	0	4.32	5.07	0.61	0	2.1	0.88
1800	chrX	83105832	83106110	+	Intergenic	ID_B1|SINE|B4	-9641	uc009tsa.2	5430427O19Rik	hypothetical protein LOC71398	4.34	13.42	9.87	11.29	0	1.43	0	1.44	1.38	1.22	0	1.9	3.07
1801	chr1	63170482	63170691	+	intron (uc007bft.1, intron 1 of 3)	MER21B|LTR|ERV1	9541	uc007bft.1	AK017924	Mus musculus adult male thymus cDNA, RIKEN full-length enriched library, clone:5830412M15 product:unclassifiable, full insert sequence.	3.38	7.77	4.07	8.15	2.11	0	0	1.44	1.85	0	0.51	2.86	2.19
1802	chr1	74061132	74061301	+	intron (uc011wmx.1, intron 4 of 34)	intron (NM_027884, intron 4 of 34)	109805	uc011wmx.1	Tns1	tensin 1	2.9	4.94	7.55	6.27	4.23	4.3	0.83	2.88	9.69	2.44	0	1.71	2.19
1803	chr1	121190442	121190571	+	Intergenic	Intergenic	-35271	uc007ciq.1	AK039419	Mus musculus adult male spinal cord cDNA, RIKEN full-length enriched library, clone:A330041K01 product:unclassifiable, full insert sequence.	1.93	3.53	5.81	3.76	2.64	2.39	0.83	1.92	4.15	3.05	0	1.71	2.19
1804	chr1	121190582	121190720	+	Intergenic	Intergenic	-35126	uc007ciq.1	AK039419	Mus musculus adult male spinal cord cDNA, RIKEN full-length enriched library, clone:A330041K01 product:unclassifiable, full insert sequence.	2.41	4.94	3.48	1.25	1.59	1.43	0.83	0.48	1.38	1.22	0	0.38	0.88
1805	chr1	166178612	166178861	+	promoter-TSS (uc007did.1)	promoter-TSS (NM_054087)	-450	uc007did.1	Slc19a2	thiamine transporter 1	3.86	8.47	5.81	7.53	2.64	0.96	0	0.96	4.61	1.22	0.51	1.14	2.63
1806	chr1	166633962	166634100	+	Intergenic	Intergenic	-92832	uc007diq.1	Dpt	dermatopontin precursor	1.93	2.12	1.74	3.76	1.06	0.96	0.83	1.44	1.38	0.61	0.51	1.71	2.19
1807	chr1	174056682	174056941	+	promoter-TSS (uc007dpq.2)	promoter-TSS (NM_023041)	-75	uc007dpq.2	Pex19	peroxisomal biogenesis factor 19 isoform a	3.38	7.77	9.29	8.78	0	1.43	0	0.96	2.77	0	0.51	1.33	0.88
1808	chr1	193101482	193101830	+	Intergenic	Intergenic	40341	uc007ecg.1	Nenf	neudesin precursor	4.34	6.36	3.48	8.15	6.34	2.87	2.5	5.28	2.31	1.83	0	1.52	1.75
1809	chr10	41946252	41946460	+	intron (uc007eyl.1, intron 2 of 3)	MTC|LTR|MaLR	-41074	uc007eyk.1	AK008417	Mus musculus 18-day embryo whole body cDNA, RIKEN full-length enriched library, clone:1110048B16 product:hypothetical protein, full insert sequence.	2.41	0	1.16	1.88	0	0	0	0.48	0	0	0	1.71	0.88
1810	chr10	42434562	42434711	+	Intergenic	Intergenic	35913	uc007eyv.1	Ostm1	osteopetrosis-associated transmembrane protein 1	2.9	8.47	4.07	8.78	0.53	0	1.67	0.48	1.85	1.22	0	1.52	0.44
1811	chr10	80205222	80205380	+	promoter-TSS (uc007gek.1)	promoter-TSS (NM_007460)	-345	uc007gek.1	Ap3d1	AP-3 complex subunit delta-1	2.9	9.89	3.48	3.76	1.06	1.43	0.83	1.92	4.61	1.22	0.51	1.14	3.07
1812	chr10	80755352	80755660	+	promoter-TSS (uc007ghc.2)	promoter-TSS (NM_001146687)	-211	uc007ghc.2	Pip5k1c	phosphatidylinositol-4-phosphate 5-kinase type-1	4.34	9.89	19.75	10.66	2.11	2.87	1.67	4.32	7.84	6.1	0	2.67	4.82
1813	chr10	99017652	99017891	+	Intergenic	Intergenic	-54034	uc007gxn.1	AK039362	Mus musculus adult male spinal cord cDNA, RIKEN full-length enriched library, clone:A330032E09 product:unclassifiable, full insert sequence.	3.86	5.65	7.55	3.76	1.59	0.48	0	0	0.92	1.83	0	1.9	1.31
1814	chr10	122555682	122555820	+	intron (uc007hgn.1, intron 21 of 21)	intron (NM_027604, intron 21 of 21)	-42190	uc007hgj.2	Mon2	protein MON2 homolog isoform 1	2.41	3.53	4.07	1.88	1.06	0	1.67	0.48	0.46	0	0.51	0.76	2.19
1815	chr10	123656642	123656830	+	Intergenic	Intergenic	-249394	uc011xpg.1	4930503E24Rik	Mus musculus adult male testis cDNA, RIKEN full-length enriched library, clone:4930503E24 product:EUKARYOTIC TRANSLATION INITIATION FACTOR 3 SUBUNIT 2 (EIF-3 BETA) (EIF3 P36) (TGF-BETA RECEPTOR INTERACTING PROTEIN 1) (TRIP-1) homolog [Homo sapiens], full insert sequence.	2.9	14.12	0	3.14	0	1.43	0.83	0.96	2.77	0	0	1.71	3.07
1816	chr10	127633412	127633710	+	intron (uc007hlo.2, intron 1 of 17)	intron (NM_001033264, intron 1 of 17)	1870	uc007hlo.2	Gls2	glutaminase liver isoform, mitochondrial	3.86	7.06	4.65	5.02	0	0.48	0	0	0.92	0.61	0.51	1.9	2.19
1817	chr11	72248552	72248780	+	promoter-TSS (uc007jyw.1)	promoter-TSS (NM_027819)	-362	uc007jyw.1	Ggt6	gamma-glutamyltransferase 6 precursor	3.38	5.65	10.45	5.02	0.53	0.48	0	0.48	1.85	0.61	1.02	1.33	3.07
1818	chr11	101413832	101414111	+	promoter-TSS (uc007lph.1)	promoter-TSS (NM_008676)	-201	uc007lph.1	Nbr1	next to BRCA1 gene 1 protein	3.86	10.59	13.94	8.78	1.06	0.48	0	0	1.85	1.22	0	2.29	3.51
1819	chr11	115080522	115080771	+	intron (uc007mgv.2, intron 8 of 9)	B3A|SINE|B2	31845	uc007mgv.2	Tmem104	transmembrane protein 104	3.86	12.71	13.94	11.92	2.11	0.48	0.83	0.48	0.92	0	0.51	2.1	2.63
1820	chr11	115080782	115080991	+	intron (uc007mgv.2, intron 8 of 9)	intron (NM_001033393, intron 8 of 9)	32085	uc007mgv.2	Tmem104	transmembrane protein 104	2.9	2.82	2.9	0.63	0.53	0	1.67	0	0.92	0	0.51	2.29	0.88
1821	chr11	119079212	119079451	+	intron (uc007mqa.2, intron 1 of 11)	BGLII_B|LTR|ERVK	10482	uc007mqa.2	Tbc1d16	TBC1 domain family, member 16	3.38	9.18	8.13	5.02	1.06	0	0	1.44	1.85	1.22	0	2.86	3.51
1822	chr12	25311242	25311431	+	Intergenic	Intergenic	-24900	uc007neo.2	Klf11	Krueppel-like factor 11	2.9	3.53	0.58	3.14	0	0	0	0	1.38	1.83	0	1.71	3.07
1823	chr12	25917552	25917691	+	Intergenic	Intergenic	-136664	uc007nfe.2	Id2	DNA-binding protein inhibitor ID-2	2.9	3.53	10.45	12.54	1.59	2.39	0.83	5.28	5.07	2.44	0.51	1.9	1.31
1824	chr12	25917702	25917801	+	Intergenic	Intergenic	-136794	uc007nfe.2	Id2	DNA-binding protein inhibitor ID-2	0.97	2.82	7.55	5.02	2.64	1.91	0.83	3.36	5.07	3.05	0	1.33	2.19
1825	chr13	52275382	52275571	+	Intergenic	Intergenic	57176	uc007qmu.1	DQ685120	DQ685120	2.9	10.59	5.23	12.54	1.59	0.48	0.83	1.92	0.92	0	1.02	2.67	2.63
1826	chr13	69674252	69674431	+	Intergenic	B1F|SINE|Alu	-1599	uc007rch.2	Papd7	DNA polymerase sigma isoform 1	2.9	8.47	8.13	7.53	0.53	0	0.83	0.48	1.85	0.61	0.51	1.14	1.75
1827	chr14	63169002	63169241	+	Intergenic	Intergenic	-14203	uc007ugn.1	AK200207	Mus musculus cDNA, clone:Y1G0133M14, strand:plus, reference:ENSEMBL:Mouse-Transcript-ENST:ENSMUST00000059612, based on BLAT search.	3.86	1.41	1.74	0	1.06	0.48	0.83	0.96	2.77	1.22	0	2.48	2.19
1828	chr14	70753232	70753461	+	Intergenic	Intergenic	-5106	uc007uns.1	Slc39a14	zinc transporter ZIP14 isoform a	3.38	2.12	11.03	1.88	2.64	3.83	1.67	1.44	4.61	1.83	0	2.48	2.63
1829	chr14	76207612	76208010	+	Intergenic	Intergenic	-20967	uc007uqx.1	Slc25a30	kidney mitochondrial carrier protein 1	4.34	9.89	9.29	7.53	2.64	1.43	0.83	0.48	1.85	4.88	0	2.29	1.75
1830	chr15	76525882	76526080	+	TTS (uc007wlo.1)	TTS (NM_033371)	-1213	uc007wls.1	Gpt	alanine aminotransferase 1	2.9	4.94	4.07	5.02	0.53	0.48	0	0	4.15	0.61	0	1.52	1.31
1831	chr15	82624882	82625280	+	promoter-TSS (uc007wzn.1)	promoter-TSS (NM_029562)	-406	uc007wzn.1	Cyp2d26	cytochrome P450 2D26	4.34	8.47	6.39	6.9	0.53	1.43	0	0.48	0.92	0.61	0.51	3.62	4.82
1832	chr15	96201582	96201851	+	exon (uc007xkd.2, exon 15 of 21)	exon (NM_175251, exon 15 of 21)	83763	uc007xkd.2	Arid2	AT rich interactive domain 2 (ARID, RFX-like)	3.38	7.77	7.55	3.14	0.53	0.96	0.83	0.96	1.38	1.22	0	1.52	2.63
1833	chr15	101025672	101026090	+	intron (uc007xsr.1, intron 3 of 8)	intron (NM_007395, intron 3 of 8)	21325	uc007xsr.1	Acvr1b	activin receptor type-1B precursor	4.34	2.12	3.48	2.51	1.59	0	0	0.48	0.92	0.61	0	2.1	2.63
1834	chr15	102917742	102918060	+	Intergenic	Intergenic	53503	uc007xxg.1	Hoxc4	homeobox protein Hox-C4	3.86	12	12.78	5.02	0.53	0.48	1.67	1.92	2.31	0	0	2.29	1.75
1835	chr15	102920282	102920580	+	Intergenic	Intergenic	56033	uc007xxg.1	Hoxc4	homeobox protein Hox-C4	4.83	12.71	16.84	2.51	1.06	1.43	0.83	1.92	0.92	0.61	0	3.62	1.75
1836	chr16	13780432	13780691	+	promoter-TSS (uc007ygj.1)	promoter-TSS (NM_001039521)	-231	uc007ygj.1	Rrn3	RNA polymerase I-specific transcription	2.41	10.59	5.81	6.9	2.11	0	0.83	1.92	2.31	0	0	0.95	1.31
1837	chr16	20672622	20672791	+	promoter-TSS (uc007yqv.1)	promoter-TSS (NM_145941)	-116	uc007yqv.1	Eif4g1	eukaryotic translation initiation factor 4 gamma	2.9	9.89	12.2	14.43	0.53	2.87	0	2.88	2.31	1.22	0	0.38	0.44
1838	chr16	27375382	27375740	+	Intergenic	Intergenic	-5236	uc007yvm.1	Uts2d	urotensin-2B precursor	4.83	4.94	5.81	4.39	2.64	4.78	0	1.92	5.07	0.61	0.51	3.43	0.88
1839	chr16	84744942	84745191	+	Intergenic	Intergenic	-9640	uc007zte.1	Mrpl39	39S ribosomal protein L39, mitochondrial	2.41	8.47	3.48	5.64	2.11	1.43	0.83	2.88	2.31	1.22	0	2.67	1.75
1840	chr16	84745202	84745380	+	Intergenic	Intergenic	-9865	uc007zte.1	Mrpl39	39S ribosomal protein L39, mitochondrial	2.9	9.89	4.65	13.17	3.17	0.96	0	1.44	2.31	1.22	0	2.29	3.51
1841	chr17	31773552	31773801	+	intron (uc008bvl.1, intron 1 of 16)	CpG	410	uc008bvl.1	Cbs	cystathionine beta-synthase isoform 1	3.86	10.59	9.29	10.03	2.11	0.96	0	3.84	1.38	1.83	1.02	1.71	0.88
1842	chr17	53618262	53618570	+	promoter-TSS (uc008czn.1)	promoter-TSS (NM_025887)	-143	uc008czn.1	Rab5a	ras-related protein Rab-5A	4.34	10.59	13.94	15.05	2.64	2.39	0	3.84	2.77	1.83	0	1.33	0.88
1843	chr18	36720062	36720250	+	promoter-TSS (uc008env.2)	promoter-TSS (NM_175375)	-101	uc008env.2	Ankhd1	multiple ankyrin repeats, single KH-domain	2.9	6.36	17.42	12.54	0	3.83	0	2.4	2.77	0.61	0	1.33	1.31
1844	chr18	38095172	38095530	+	promoter-TSS (uc008erj.1)	promoter-TSS (NM_007858)	-286	uc008erj.1	Diap1	protein diaphanous homolog 1	4.83	7.06	8.13	7.53	0.53	1.91	1.67	0.96	1.85	0	0	0.95	2.19
1845	chr18	75095432	75095631	+	Intergenic	Intergenic	25386	uc008fpu.2	Lipg	endothelial lipase precursor	3.86	8.47	8.13	8.78	2.64	4.3	0	0.96	3.69	0	0	2.29	4.82
1846	chr19	3719022	3719301	+	Intergenic	Intergenic	10828	uc008fwt.1	1810055G02Rik	hypothetical protein LOC72056 precursor	3.38	7.06	9.87	6.9	1.06	0.48	0	0	0.92	1.22	0	1.52	3.07
1847	chr19	38194752	38195031	+	intron (uc008hje.2, intron 4 of 5)	intron (NM_011255, intron 4 of 5)	4920	uc008hje.2	Rbp4	retinol-binding protein 4 isoform 1	3.86	3.53	8.13	1.88	1.06	0.48	0.83	0	0.92	0	0	1.52	2.63
1848	chr19	44468532	44468860	+	TTS (uc008hpr.2)	TTS (NM_009127)	-2118	uc008hps.1	BC114417	Mus musculus cDNA clone IMAGE:40040782.	3.38	9.89	12.78	6.9	1.59	0	0.83	0.96	0.92	1.83	0.51	1.71	3.94
1849	chr2	75533832	75534110	+	intron (uc008keq.1, intron 1 of 4)	B1F|SINE|Alu	8727	uc008keq.1	Nfe2l2	nuclear factor erythroid 2-related factor 2	3.38	14.83	10.45	3.76	0.53	0.96	0	0.96	0.92	1.83	0	1.14	2.19
1850	chr2	116948802	116949100	+	intron (uc008lri.1, intron 1 of 6)	intron (NM_033524, intron 1 of 6)	1765	uc008lri.1	Spred1	sprouty-related, EVH1 domain-containing protein	3.86	8.47	12.78	17.56	0.53	0.96	0	0	0.92	0	0.51	1.71	2.63
1851	chr2	150865052	150865321	+	promoter-TSS (uc008muv.2)	promoter-TSS (NM_026086)	-71	uc008muv.2	Nanp	N-acylneuraminate-9-phosphatase	3.86	12.71	15.68	15.05	0.53	0.48	1.67	0	0.46	0	0	0.95	0
1852	chr2	167144802	167144950	+	intron (uc008nzm.1, intron 1 of 8)	intron (NM_019835, intron 1 of 8)	29802	uc008nzm.1	B4galt5	beta-1,4-galactosyltransferase 5	2.9	4.24	1.74	5.02	1.06	0.96	0	1.92	0.46	0	0	1.14	0.44
1853	chr2	167459962	167460350	+	Intergenic	Intergenic	-2651	uc008oaa.1	Ube2v1	ubiquitin-conjugating enzyme E2 variant 1	4.83	6.36	9.87	3.76	1.59	0.96	0.83	0	2.31	0.61	0	3.43	3.07
1854	chr3	27418002	27418200	+	intron (uc008otp.2, intron 6 of 25)	intron (NM_173182, intron 6 of 25)	65816	uc012coa.1	Mir3092	Mus musculus microRNA 3092 (Mir3092), microRNA.	2.9	10.59	8.71	3.76	1.59	0.96	0	0.96	0.46	0	0	2.48	0.88
1855	chr3	58387062	58387210	+	intron (uc008phx.1, intron 1 of 5)	intron (NM_001040396, intron 1 of 5)	6556	uc008phx.1	2810407C02Rik	selenoprotein T precursor	2.9	2.12	5.23	3.14	2.64	0.48	0.83	1.44	2.77	2.44	0.51	3.05	3.07
1856	chr3	152065252	152065551	+	intron (uc008rtn.1, intron 1 of 13)	intron (NM_198416, intron 1 of 13)	6427	uc008rtn.1	Zzz3	ZZ-type zinc finger-containing protein 3	3.86	9.89	6.39	6.9	0	0	0	1.44	3.23	0	0	3.05	3.94
1857	chr4	62818362	62818671	+	Intergenic	Intergenic	-3340	uc008tfp.1	Ambp	protein AMBP precursor	3.38	2.12	4.65	6.27	0.53	0.96	0	0.96	0.46	0.61	0.51	1.9	2.63
1858	chr4	125882732	125882980	+	Intergenic	RSINE1|SINE|B4	-2902	uc008usv.1	Thrap3	thyroid hormone receptor-associated protein 3	3.38	14.12	12.78	1.88	2.11	2.39	0	1.44	2.31	1.22	0	2.1	3.51
1859	chr4	129348872	129349140	+	intron (uc008uxz.2, intron 1 of 13)	MIR|SINE|MIR	1005	uc008uxz.2	Kpna6	importin subunit alpha-7	3.38	1.41	3.48	2.51	0	0	0	0	0.46	0	0	1.52	1.75
1860	chr4	130193702	130194000	+	Intergenic	RSINE1|SINE|B4	-25423	uc008uzm.2	Pum1	pumilio homolog 1 isoform 1	3.86	14.12	12.78	19.44	3.17	2.87	0	4.32	8.3	6.1	0	1.9	3.07
1861	chr4	131631412	131631650	+	Intergenic	promoter-TSS (NM_001128607)	-26538	uc008val.2	Epb4.1	protein 4.1 isoform 2	3.38	21.89	18	16.93	2.11	1.91	0	1.44	4.15	0.61	0	2.29	2.63
1862	chr4	137499122	137499510	+	intron (uc008vju.2, intron 9 of 19)	intron (NM_199307, intron 9 of 19)	-50069	uc008vka.1	Eif4g3	eukaryotic translation initiation factor 4 gamma	4.83	2.12	6.39	6.27	2.64	3.83	0.83	1.44	1.38	4.27	0.51	3.62	6.13
1863	chr5	22093622	22093741	+	Intergenic	Intergenic	37426	uc008wpr.1	AK029857	Mus musculus adult male testis cDNA, RIKEN full-length enriched library, clone:1700030G06 product:unclassifiable, full insert sequence.	1.93	1.41	1.16	0	1.59	0	1.67	0.96	1.38	1.22	0	0.76	0.44
1864	chr5	31456512	31456551	+	Intergenic	promoter-TSS (NM_008622)	-15263	uc008wxe.1	Ucn	urocortin precursor	0	0	2.32	0.63	0	0.48	0	0	0	0	0	0.19	0
1865	chr5	77380222	77380351	+	promoter-TSS (uc008xvo.1)	promoter-TSS (NM_025939)	-150	uc008xvo.1	Paics	multifunctional protein ADE2	2.9	7.77	6.39	3.76	1.59	1.43	0.83	2.4	3.69	0	0	0.19	1.75
1866	chr5	104475412	104475581	+	promoter-TSS (uc008yka.1)	promoter-TSS (NM_028794)	-534	uc008yka.1	Nudt9	ADP-ribose pyrophosphatase, mitochondrial	2.9	15.54	13.94	22.58	0.53	0.48	0	1.44	1.38	0.61	0	0.95	1.31
1867	chr5	135477142	135477460	+	promoter-TSS (uc008zxf.1)	promoter-TSS (NR_026907)	-81	uc008zxf.1	Wbscr25	Mus musculus adult male testis cDNA, RIKEN full-length enriched library, clone:4933433J03 product:unclassifiable, full insert sequence.	4.34	12.71	20.33	18.19	2.11	2.39	1.67	6.24	5.54	1.22	0	2.86	0.44
1868	chr5	140589242	140589481	+	intron (uc009ahj.1, intron 14 of 17)	B4A|SINE|B4	-93978	uc009ahl.1	BC046508	Mus musculus, clone IMAGE:3965211, mRNA.	1.93	2.82	4.07	5.02	2.64	0.48	0.83	2.88	0.92	0	0	2.67	3.51
1869	chr5	140589492	140589621	+	intron (uc009ahj.1, intron 14 of 17)	intron (NM_010752, intron 14 of 17)	-93783	uc009ahl.1	BC046508	Mus musculus, clone IMAGE:3965211, mRNA.	2.41	0	0.58	1.25	1.06	0.48	0.83	0.48	0.46	0.61	0	1.33	1.31
[truncated: 23 more rows]

## Sheet: USF1_ChIPseq_ClockD19
PeakID (cmd=PeakAnnotation/Usf1_Clk.subpeaks.txt mm9 -size given -fragLength 120 -gtf /home2/gene_database/UCSC_canonical_for_homer.gtf -d Usf1_wt/ Usf1_Clk/ Usf1_Clock-KO/ Usf1_Bmal1-KO/ Clock_wt/ Clock_Clk/ Clock_Clock-KO/ Bmal1_wt/ Bmal1_Clk/ Bmal1_Clock-KO/ Bmal1_Bmal1-KO/ Input_B6/ Input_Clk/)	Chr	Start	End	Strand	Annotation	Detailed Annotation	Distance to TSS	Nearest PromoterID	Symbol	Description	Usf1_wt/ Tag Count in given bp (20723541 Total, normalization factor = 0.48, effective total = 10000000)	Usf1_Clk/ Tag Count in given bp (14161426 Total, normalization factor = 0.71, effective total = 10000000)	Usf1_Clock-KO/ Tag Count in given bp (17219254 Total, normalization factor = 0.58, effective total = 10000000)	Usf1_Bmal1-KO/ Tag Count in given bp (15944524 Total, normalization factor = 0.63, effective total = 10000000)	Clock_wt/ Tag Count in given bp (18919521 Total, normalization factor = 0.53, effective total = 10000000)	Clock_Clk/ Tag Count in given bp (20911184 Total, normalization factor = 0.48, effective total = 10000000)	Clock_Clock-KO/ Tag Count in given bp (11988014 Total, normalization factor = 0.83, effective total = 10000000)	Bmal1_wt/ Tag Count in given bp (20823592 Total, normalization factor = 0.48, effective total = 10000000)	Bmal1_Clk/ Tag Count in given bp (21679173 Total, normalization factor = 0.46, effective total = 10000000)	Bmal1_Clock-KO/ Tag Count in given bp (16389479 Total, normalization factor = 0.61, effective total = 10000000)	Bmal1_Bmal1-KO/ Tag Count in given bp (19523886 Total, normalization factor = 0.51, effective total = 10000000)	Input_B6/ Tag Count in given bp (52494118 Total, normalization factor = 0.19, effective total = 10000000)	Input_Clk/ Tag Count in given bp (22821207 Total, normalization factor = 0.44, effective total = 10000000)
[truncated: 6,112 more rows]

[truncated: 3 more sheets: USF1-ChIPseq_Clock-KO, USF1_ChIPseq_Bmal1KO, Sheet1]
