# Supplementary material for: Usf1, a suppressor of the circadian Clock mutant, reveals the nature of the DNA-binding of the CLOCK:BMAL1 complex in mice
Source: eLife. 2013 Apr 9;2:e00426. doi: 10.7554/eLife.00426 (PMC3622178; doi:10.7554/eLife.00426)
Supplement: Figure 8—source data 2. — DOI: http://dx.doi.org/10.7554/eLife.00426.016 [file elife00426s003.xlsx]

## Sheet: CLOCK_ChIPseq_Wt
PeakID (cmd=PeakAnnotation/Clock_wt.subpeaks.txt mm9 -size given -fragLength 120 -gtf /home2/gene_database/UCSC_canonical_for_homer.gtf -d Usf1_wt/ Usf1_Clk/ Usf1_Clock-KO/ Usf1_Bmal1-KO/ Clock_wt/ Clock_Clk/ Clock_Clock-KO/ Bmal1_wt/ Bmal1_Clk/ Bmal1_Clock-KO/ Bmal1_Bmal1-KO/ Input_B6/ Input_Clk/)	Chr	Start	End	Strand	Annotation	Detailed Annotation	Distance to TSS	Nearest PromoterID	Symbol	Description	Usf1_wt/ Tag Count in given bp (20723541 Total, normalization factor = 0.48, effective total = 10000000)	Usf1_Clk/ Tag Count in given bp (14161426 Total, normalization factor = 0.71, effective total = 10000000)	Usf1_Clock-KO/ Tag Count in given bp (17219254 Total, normalization factor = 0.58, effective total = 10000000)	Usf1_Bmal1-KO/ Tag Count in given bp (15944524 Total, normalization factor = 0.63, effective total = 10000000)	Clock_wt/ Tag Count in given bp (18919521 Total, normalization factor = 0.53, effective total = 10000000)	Clock_Clk/ Tag Count in given bp (20911184 Total, normalization factor = 0.48, effective total = 10000000)	Clock_Clock-KO/ Tag Count in given bp (11988014 Total, normalization factor = 0.83, effective total = 10000000)	Bmal1_wt/ Tag Count in given bp (20823592 Total, normalization factor = 0.48, effective total = 10000000)	Bmal1_Clk/ Tag Count in given bp (21679173 Total, normalization factor = 0.46, effective total = 10000000)	Bmal1_Clock-KO/ Tag Count in given bp (16389479 Total, normalization factor = 0.61, effective total = 10000000)	Bmal1_Bmal1-KO/ Tag Count in given bp (19523886 Total, normalization factor = 0.51, effective total = 10000000)	Input_B6/ Tag Count in given bp (52494118 Total, normalization factor = 0.19, effective total = 10000000)	Input_Clk/ Tag Count in given bp (22821207 Total, normalization factor = 0.44, effective total = 10000000)
1	chr7	104572292	104572671	+	Intergenic	Intergenic	-6461	uc009ije.1	Thrsp	thyroid hormone-inducible hepatic protein	4.83	12	9.87	10.66	23.78	6.69	2.5	16.33	21.22	14.64	0.51	6.86	10.95
2	chr11	68908492	68908840	+	Intergenic	CpG	-4994	uc007jph.2	Per1	period circadian protein homolog 1	7.24	47.31	34.26	43.9	31.71	30.61	3.34	35.06	33.21	26.85	0.51	5.52	7.01
3	chr7	52960042	52960581	+	promoter-TSS (uc009gws.2)	promoter-TSS (NM_016974)	-306	uc009gws.2	Dbp	D site-binding protein	3.38	12.71	16.26	14.43	37.53	16.26	2.5	54.27	32.29	40.88	2.05	5.71	7.89
4	chr3	95685872	95686511	+	promoter-TSS (uc008qlm.1)	promoter-TSS (NM_001033302)	-40	uc008qlm.1	Gm129	hypothetical protein LOC229599	10.13	34.6	28.46	31.36	34.88	10.04	2.5	36.98	16.61	8.54	1.02	5.71	7.01
5	chr11	98644532	98645100	+	Intergenic	Intergenic	-8260	uc007lhh.1	Nr1d1	nuclear receptor subfamily 1 group D member 1	0.97	14.12	13.36	10.03	31.71	13.87	4.17	38.42	22.6	19.52	1.54	4	4.38
6	chr15	101934532	101934860	+	intron (uc007xuo.1, intron 1 of 28)	intron (NM_153533, intron 1 of 28)	1277	uc007xuo.1	Tenc1	tensin-like C1 domain-containing phosphatase	4.83	16.95	11.03	8.78	22.2	11	1.67	24.49	21.22	12.81	0.51	7.81	7.89
7	chr11	68908232	68908481	+	Intergenic	Intergenic	-5304	uc007jph.2	Per1	period circadian protein homolog 1	2.9	21.18	10.45	29.48	23.26	15.3	5.84	31.69	57.2	59.18	2.56	5.14	7.01
8	chr3	41368352	41368740	+	intron (uc008pcj.2, intron 1 of 10)	promoter-TSS (NM_001130186)	8890	uc008pcj.2	Phf17	protein Jade-1	2.41	3.53	5.81	2.51	28.01	10.52	0.83	21.61	14.3	12.81	0.51	6.86	2.19
9	chr16	87610352	87610730	+	Intergenic	MER57C2|LTR|ERV1	56966	uc012ahq.1	ORF63	TAK1-like protein	5.79	13.42	16.26	7.53	19.56	5.74	1.67	13.93	17.07	1.83	0.51	7.24	7.45
10	chr19	3833122	3833400	+	Intergenic	Intergenic	-18512	uc008fxg.1	Chka	choline kinase alpha isoform 1	1.45	7.77	12.78	10.66	16.91	9.09	0	10.08	18.91	7.93	1.02	2.48	3.07
11	chr11	118126902	118127370	+	intron (uc011yim.1, intron 15 of 20)	intron (NM_001033528, intron 15 of 20)	24422	uc011yim.1	Usp36	ubiquitin specific peptidase 36	6.76	9.18	9.29	1.25	22.73	10.52	1.67	18.73	28.6	7.93	2.05	8	10.08
12	chr1	174240192	174240650	+	Intergenic	Intergenic	-2117	uc007dqe.1	Igsf8	immunoglobulin superfamily member 8	0.97	2.12	2.9	0	20.09	4.78	0	12.97	12.92	6.71	0	3.62	3.94
13	chr5	149806672	149807170	+	promoter-TSS (uc009aoz.1)	Intergenic	-130	uc009aoz.1	AK036974	Mus musculus 13 days embryo forelimb cDNA, RIKEN full-length enriched library, clone:5930430L01 product:unclassifiable, full insert sequence.	6.27	24.72	30.78	37	24.31	19.13	0.83	36.5	29.52	15.25	0	6.1	3.94
14	chr4	107572912	107573310	+	Intergenic	Intergenic	10607	uc008uam.1	0610037L13Rik	hypothetical protein LOC74098	0.48	2.12	2.32	4.39	14.8	2.87	3.34	6.24	11.53	4.27	0.51	3.05	3.51
15	chr5	73865742	73866021	+	Intergenic	Intergenic	-6413	uc008xsy.2	Dcun1d4	DCN1-like protein 4 isoform A	2.41	4.94	5.23	3.14	16.39	21.04	2.5	13.45	34.6	9.76	0.51	6.29	6.57
16	chr14	69881002	69881340	+	intron (uc007ume.1, intron 1 of 3)	intron (NM_026331, intron 1 of 3)	21989	uc007ume.1	Slc25a37	mitoferrin-1	2.41	4.94	4.07	4.39	17.44	6.22	0	15.85	21.68	9.76	1.02	6.1	5.7
17	chr2	58607012	58607561	+	promoter-TSS (uc008jsw.1)	promoter-TSS (NM_029692)	-310	uc008jsw.1	Upp2	uridine phosphorylase 2	3.38	21.89	16.84	11.92	20.61	11	5	18.25	26.29	6.71	0.51	4.95	7.01
18	chr7	71062592	71062941	+	intron (uc009hfn.2, intron 1 of 1)	intron (NM_001256311, intron 1 of 2)	21035	uc009hfn.2	Klf13	Krueppel-like factor 13	0.97	2.82	5.81	2.51	17.97	11.96	2.5	20.17	27.22	10.37	0	5.91	4.38
19	chr15	25621972	25622250	+	intron (uc007vjc.1, intron 2 of 40)	intron (NM_019472, intron 2 of 40)	69806	uc007vjc.1	Myo10	myosin X	2.9	18.36	12.78	13.17	15.86	4.3	1.67	14.89	9.23	1.83	1.02	3.24	4.82
20	chr11	98636432	98637260	+	promoter-TSS (uc007lhh.1)	promoter-TSS (NM_145434)	-290	uc007lhh.1	Nr1d1	nuclear receptor subfamily 1 group D member 1	5.79	31.78	23.23	26.97	37.53	20.08	4.17	47.06	41.98	49.42	0	6.48	10.95
21	chr5	124686132	124686680	+	Intergenic	intron (NR_045369, intron 5 of 5)	-19980	uc008zpc.2	Pitpnm2	membrane-associated phosphatidylinositol	3.38	11.3	9.29	11.92	16.91	10.52	1.67	13.45	17.07	6.71	2.56	8.19	7.89
22	chr6	55125942	55126301	+	Intergenic	Intergenic	-1137	uc009can.1	Inmt	indolethylamine N-methyltransferase	3.86	3.53	3.48	6.9	17.97	12.43	4.17	18.25	15.68	21.97	1.54	5.14	6.57
23	chr6	124624662	124625060	+	intron (uc009drf.2, intron 1 of 12)	intron (NM_145130, intron 1 of 12)	11739	uc009drf.2	Lpcat3	lysophospholipid acyltransferase 5	3.86	13.42	10.45	11.29	15.33	9.09	0	9.6	17.07	11.59	1.54	4	4.38
24	chr11	68912122	68912500	+	Intergenic	promoter-TSS (NM_011065)	-1349	uc007jph.2	Per1	period circadian protein homolog 1	1.93	4.24	6.39	5.02	16.39	9.56	1.67	15.37	14.76	20.13	0	3.24	1.31
25	chr14	45838982	45839230	+	promoter-TSS (uc007tgl.2)	promoter-TSS (NM_027518)	120	uc007tge.1	Txndc16	thioredoxin domain-containing protein 16	3.86	19.07	19.16	11.29	12.16	4.78	0	10.08	3.23	2.44	0	3.05	1.75
26	chr17	5893152	5893450	+	intron (uc008afj.1, intron 4 of 17)	intron (NM_025664, intron 4 of 17)	-47979	uc008afk.2	Synj2	synaptojanin-2 isoform a	3.86	11.3	9.87	11.29	14.8	15.3	1.67	16.33	16.61	18.3	1.02	2.86	6.13
27	chr18	84545902	84546141	+	intron (uc008fuo.2, intron 4 of 8)	intron (NM_001033341, intron 4 of 8)	212875	uc008fuo.2	Zfp407	zinc finger protein 407	1.45	2.82	5.23	2.51	14.27	5.74	0	12.97	7.38	12.81	0.51	4.76	3.51
28	chr2	29478752	29479150	+	intron (uc008izu.1, intron 1 of 25)	intron (NM_001039086, intron 1 of 25)	3711	uc008izu.1	Rapgef1	Rap guanine nucleotide exchange factor (GEF) 1	4.34	6.36	11.61	5.02	14.27	17.22	5	17.77	29.06	21.36	0.51	7.05	6.13
29	chr8	79568752	79569120	+	intron (uc009mhl.1, intron 2 of 8)	intron (NM_001083906, intron 2 of 8)	142529	uc009mhl.1	Nr3c2	mineralocorticoid receptor	2.41	7.77	5.23	3.76	14.8	16.26	0.83	11.53	23.99	9.76	1.54	4.57	2.63
30	chr1	135134262	135134630	+	Intergenic	Intergenic	-8228	uc007cpu.2	Plekha6	pleckstrin homology domain-containing family A	3.38	8.47	7.55	4.39	14.27	3.35	0.83	13.45	5.54	3.05	0.51	2.67	6.13
31	chr11	31724512	31724891	+	promoter-TSS (uc011xsw.1)	Intergenic	-154	uc011xsw.1	AK158188	Mus musculus 0 day neonate kidney cDNA, RIKEN full-length enriched library, clone:D630024D03 product:unclassifiable, full insert sequence.	4.34	22.6	22.65	25.71	14.27	12.43	1.67	15.37	20.76	10.98	1.02	5.91	6.57
32	chr13	32886502	32886790	+	Intergenic	Intergenic	-7253	uc007pzt.2	Wrnip1	ATPase WRNIP1	1.45	4.24	5.23	5.02	11.63	7.65	0.83	10.08	17.99	9.76	0	4	4.38
33	chr4	128623882	128624320	+	intron (uc008uvq.1, intron 8 of 10)	intron (NM_172875, intron 8 of 10)	15560	uc008uvq.1	Adc	antizyme inhibitor 2	9.17	39.54	15.1	16.31	14.27	10.52	1.67	25.45	17.53	7.93	0.51	5.14	5.7
34	chr6	142400142	142400361	+	intron (uc009epi.2, intron 7 of 16)	intron (NM_145572, intron 7 of 16)	21378	uc009epi.2	Gys2	glycogen [starch] synthase, liver	2.41	12.71	3.48	1.88	13.21	6.69	0.83	10.08	11.07	0	0.51	4.38	5.7
35	chr7	52961232	52961640	+	intron (uc009gws.2, intron 1 of 3)	intron (NM_016974, intron 1 of 3)	819	uc009gws.2	Dbp	D site-binding protein	0.48	2.12	2.32	4.39	14.27	2.39	0	28.33	6	2.44	0	1.52	3.51
36	chr1	67163112	67163430	+	Intergenic	Intergenic	-6369	uc007biy.1	Cps1	carbamoyl-phosphate synthase [ammonia],	0.97	2.12	6.39	5.64	12.16	3.35	0	10.56	12.92	4.27	0.51	5.33	0.88
37	chr10	95085822	95086190	+	Intergenic	Intergenic	-59205	uc007gwp.2	Nudt4	diphosphoinositol polyphosphate phosphohydrolase	2.9	12	9.29	13.8	13.74	11.48	1.67	10.56	27.68	6.1	0.51	3.24	4.38
38	chr12	34065092	34065340	+	Intergenic	B3|SINE|B2	-14503	uc007nit.2	Efcab10	EF-hand calcium-binding domain-containing	5.31	10.59	8.71	6.27	10.57	5.74	0.83	8.64	12.45	1.83	0.51	3.81	3.51
39	chr15	38498202	38498580	+	Intergenic	intron (NR_045757, intron 2 of 2)	-49370	uc007vnt.1	Azin1	antizyme inhibitor 1	0.97	4.94	4.65	6.27	13.21	10.52	0	14.89	17.07	20.13	0.51	3.43	3.94
40	chr15	88680952	88681211	+	Intergenic	Intergenic	-11543	uc007xeq.1	Pim3	serine/threonine-protein kinase pim-3	0.97	6.36	11.61	13.8	11.1	9.56	2.5	14.89	14.76	9.15	0.51	2.67	3.51
41	chr19	42119732	42120090	+	promoter-TSS (uc008hnb.1)	promoter-TSS (NM_026152)	-430	uc008hnb.1	Hoga1	probable 4-hydroxy-2-oxoglutarate aldolase,	5.79	19.07	23.23	21.32	11.63	12.91	0	8.64	19.37	6.1	0	5.91	6.13
42	chr2	132424872	132425240	+	intron (uc012ces.1, intron 1 of 3)	intron (NR_033469, intron 1 of 3)	1124	uc012ces.1	AU019990	Mus musculus in vitro fertilized eggs cDNA, RIKEN full-length enriched library, clone:7420435F01 product:unclassifiable, full insert sequence.	1.45	2.12	4.07	3.14	13.21	2.87	0.83	12.01	5.54	1.22	0	4.19	3.07
43	chr2	154906862	154907201	+	Intergenic	Intergenic	-6798	uc008nka.2	Ahcy	adenosylhomocysteinase	0.48	0.71	1.16	0	13.21	8.61	0.83	14.41	11.07	5.49	0.51	2.86	2.19
44	chr3	101609382	101609681	+	Intergenic	Intergenic	30615	uc008qrk.2	BC037703	hypothetical protein LOC242125	0.97	6.36	4.65	6.27	12.69	6.22	0.83	7.2	15.68	7.93	0	3.05	2.19
45	chr3	146252462	146252800	+	intron (uc008rro.2, intron 3 of 6)	intron (NM_019957, intron 3 of 6)	-7482	uc008rrp.1	Uox	uricase	7.72	31.78	45.88	50.8	12.16	8.61	3.34	15.37	19.37	12.81	0	7.05	10.08
46	chr4	15853732	15854030	+	intron (uc008sbm.1, intron 5 of 9)	intron (NM_026172, intron 5 of 9)	18773	uc008sbm.1	Decr1	2,4-dienoyl-CoA reductase, mitochondrial	2.9	4.94	4.65	5.64	12.16	1.91	1.67	9.12	6.46	5.49	1.02	5.33	3.07
47	chr5	93014982	93015330	+	intron (uc008ydn.2, intron 5 of 6)	intron (NM_001033478, intron 5 of 6)	14593	uc008ydn.2	Fam47e	hypothetical protein LOC384198 isoform 1	3.86	9.89	6.39	8.78	14.8	13.39	1.67	18.73	30.91	19.52	1.02	6.48	4.82
48	chr7	26005512	26005880	+	promoter-TSS (uc009fru.1)	promoter-TSS (NM_175436)	-774	uc009frw.1	Zfp526	zinc finger protein 526	1.45	2.12	0.58	3.14	13.74	1.91	0	9.12	3.69	1.22	0	1.52	3.07
49	chr7	56607212	56607690	+	intron (uc009hbm.2, intron 1 of 37)	intron (NM_175272, intron 1 of 37)	105892	uc009hbm.2	Nav2	neuron navigator 2 isoform 1	2.9	11.3	10.45	10.03	25.37	8.13	1.67	30.73	17.99	9.15	0.51	4.76	5.7
50	chr8	128096222	128096680	+	Intergenic	Intergenic	-12087	uc012gnc.1	4930567H12Rik	Mus musculus adult male testis cDNA, RIKEN full-length enriched library, clone:4930567H12 product:unclassifiable, full insert sequence.	2.41	4.24	6.97	3.14	13.74	2.87	0	13.45	5.54	2.44	0.51	2.67	5.26
51	chr9	25268492	25268840	+	Intergenic	Intergenic	-20516	uc009opn.1	Eepd1	endonuclease/exonuclease/phosphatase family	2.41	11.3	22.07	18.82	12.16	4.3	0.83	8.64	11.07	4.27	1.54	4.95	4.38
52	chr9	107572632	107572990	+	Intergenic	Intergenic	-3081	uc009rmo.2	Slc38a3	sodium-coupled neutral amino acid transporter 3	6.27	14.83	18.58	7.53	14.27	3.83	0	11.05	10.15	5.49	0	3.05	3.51
53	chr11	98635382	98635680	+	intron (uc007lhh.1, intron 1 of 7)	intron (NM_145434, intron 1 of 7)	1025	uc007lhh.1	Nr1d1	nuclear receptor subfamily 1 group D member 1	0.48	12	23.23	22.58	12.16	11	0	20.17	21.68	20.75	0.51	2.1	3.07
54	chr14	59328752	59329070	+	Intergenic	Intergenic	432819	uc007udz.2	1700129C05Rik	hypothetical protein LOC67932	2.41	7.06	5.81	9.41	11.1	2.87	2.5	10.08	4.61	1.83	0	3.81	2.19
55	chr17	74605842	74606140	+	intron (uc012axb.1, intron 7 of 8)	intron (NM_133771, intron 7 of 8)	88212	uc012axb.1	Memo1	protein MEMO1	1.45	5.65	2.9	8.15	11.1	0.96	0.83	11.53	6.46	0	0	4	3.94
56	chr18	68221712	68222140	+	intron (uc008fng.1, intron 1 of 5)	intron (NM_172631, intron 1 of 5)	129015	uc008fng.1	D18Ertd653e	hypothetical protein LOC52662	2.9	12	9.29	6.9	15.33	6.69	3.34	18.73	11.07	3.66	0.51	4.38	6.13
57	chr2	92261882	92262380	+	intron (uc008kxy.2, intron 5 of 11)	MIRb|SINE|MIR	12095	uc008kxy.2	Cry2	cryptochrome-2	2.9	4.94	2.9	3.14	12.16	0.48	2.5	8.64	3.69	1.22	1.54	4.76	4.82
58	chr2	92263852	92264231	+	intron (uc008kxy.2, intron 3 of 11)	intron (NM_009963, intron 3 of 11)	10185	uc008kxy.2	Cry2	cryptochrome-2	3.38	5.65	10.45	7.53	14.8	9.09	0.83	17.77	18.91	12.2	0	1.71	4.82
59	chr2	164249012	164249390	+	TTS (uc008nuq.1)	TTS (NM_011521)	-19087	uc008num.2	Matn4	matrilin-4 precursor	0.97	0	1.16	1.25	12.16	9.09	0	11.05	17.07	8.54	0.51	2.67	3.94
60	chr4	129419702	129419930	+	promoter-TSS (uc008uyd.1)	promoter-TSS (NR_045036)	-290	uc008uyd.1	Khdrbs1	KH domain-containing, RNA-binding, signal	0.97	5.65	5.23	3.76	9.51	4.3	0	4.32	6.46	3.05	0	0.38	0.44
61	chr5	136150692	136151010	+	Intergenic	Intergenic	-14233	uc008zyt.1	Por	NADPH--cytochrome P450 reductase	2.9	2.12	4.65	5.02	13.21	16.74	1.67	13.93	24.91	18.91	1.54	4.38	4.38
62	chr6	91107032	91107330	+	intron (uc009cxv.1, intron 1 of 9)	intron (NM_144919, intron 1 of 9)	372	uc009cxv.1	Hdac11	histone deacetylase 11	2.9	10.59	6.39	6.9	11.1	8.61	0.83	17.77	15.22	5.49	0.51	3.05	3.07
63	chr8	49950832	49951090	+	intron (uc009lrv.1, intron 3 of 3)	L1MCa|LINE|L1	10190	uc009lrv.1	AK032387	Mus musculus adult male olfactory brain cDNA, RIKEN full-length enriched library, clone:6430532D13 product:unclassifiable, full insert sequence.	2.41	4.94	4.07	3.14	10.57	3.35	0.83	7.2	5.54	1.83	1.02	6.29	5.26
64	chr8	96911362	96911740	+	intron (uc009mwg.1, intron 1 of 7)	intron (NM_022331, intron 1 of 7)	1151	uc009mwg.1	Herpud1	homocysteine-responsive endoplasmic	2.9	13.42	21.49	19.44	11.1	8.61	0.83	11.53	15.68	10.98	0.51	2.48	3.94
65	chr9	78329622	78330030	+	promoter-TSS (uc009qun.1)	promoter-TSS (NM_010106)	-295	uc009qun.1	Eef1a1	elongation factor 1-alpha 1	0.48	0.71	2.32	0	10.04	2.87	2.5	6.72	3.23	1.22	0.51	0.95	0.88
66	chr9	107576942	107577291	+	3' UTR (uc009rmr.1, exon 9 of 9)	3' UTR (NM_008140, exon 9 of 9)	4807	uc009rmr.1	Gnat1	guanine nucleotide-binding protein G(t) subunit	1.93	9.89	13.36	8.78	14.8	9.56	4.17	8.64	9.69	14.03	0	5.71	6.57
67	chr1	93355842	93356211	+	promoter-TSS (uc007cav.1)	promoter-TSS (NM_011066)	-121	uc007cav.1	Per2	period circadian protein homolog 2	0	0	1.16	1.25	13.21	12.91	1.67	16.33	18.91	13.42	1.02	1.33	1.75
68	chr11	52173682	52173991	+	promoter-TSS (uc007ivm.1)	promoter-TSS (NM_011694)	-781	uc007ivm.1	Vdac1	voltage-dependent anion-selective channel	1.45	4.24	8.13	7.53	11.1	5.74	0	5.76	13.84	3.05	0.51	3.05	3.07
69	chr11	109406692	109406950	+	intron (uc007mcn.1, intron 10 of 13)	intron (NM_001166177, intron 1 of 4)	65882	uc007mcq.1	Wipi1	WD repeat domain phosphoinositide-interacting	0.97	8.47	3.48	1.25	10.04	0.48	0.83	2.88	1.85	0	0.51	3.05	3.51
70	chr15	58830892	58831311	+	intron (uc007vty.2, intron 3 of 14)	intron (NM_001146180, intron 3 of 13)	65736	uc007vtw.1	Ndufb9	NADH dehydrogenase [ubiquinone] 1 beta	0.97	4.24	2.9	5.64	19.56	8.61	0.83	24.49	17.07	8.54	2.05	4.38	3.07
71	chr17	74393132	74393460	+	intron (uc008dnt.1, intron 1 of 4)	intron (NM_053188, intron 1 of 4)	3960	uc008dnt.1	Srd5a2	3-oxo-5-alpha-steroid 4-dehydrogenase 2	0.48	3.53	5.23	2.51	13.21	6.22	0	12.49	6.46	2.44	1.02	4.76	5.26
72	chr19	10223792	10224070	+	Intergenic	L1M5|LINE|L1	-33447	uc008gpe.2	Fads1	fatty acid desaturase 1	4.83	9.18	11.03	16.93	10.04	1.43	2.5	6.72	3.69	1.22	1.02	5.33	6.57
73	chr19	23210302	23210570	+	TTS (uc008gzy.1)	CpG	1046	uc008gzy.1	AK019124	Mus musculus ES cells cDNA, RIKEN full-length enriched library, clone:2410071A13 product:hypothetical protein, full insert sequence.	0.97	6.36	6.97	6.9	11.1	8.61	0.83	10.56	10.61	12.81	0.51	0.57	0.44
74	chr19	44845902	44846310	+	intron (uc008hpz.1, intron 3 of 10)	intron (NM_011037, intron 3 of 9)	14222	uc008hpz.1	Pax2	paired box protein Pax-2	3.38	7.06	5.23	5.64	11.1	1.91	2.5	12.49	6.46	6.71	0.51	2.67	4.38
75	chr19	46742532	46743150	+	intron (uc008hua.2, intron 6 of 7)	(TG)n|Simple_repeat|Simple_repeat	4649	uc008hua.2	Cyp17a1	steroid 17-alpha-hydroxylase/17,20 lyase	6.27	17.65	13.94	13.8	12.69	6.22	2.5	15.37	13.38	7.93	1.02	7.24	5.26
76	chr2	146269342	146269610	+	intron (uc008msj.2, intron 10 of 40)	intron (NM_001033348, intron 10 of 40)	68264	uc008msj.2	Ralgapa2	ral GTPase-activating protein subunit alpha-2	1.93	7.06	3.48	2.51	10.04	8.13	1.67	5.28	11.53	10.98	0	4.76	2.63
77	chr2	169176842	169177390	+	Intergenic	Intergenic	-282030	uc008obo.2	Tshz2	teashirt homolog 2	3.38	15.54	10.45	15.68	13.74	8.13	3.34	10.08	14.3	14.03	1.02	4.19	5.26
78	chr5	145009112	145009560	+	intron (uc009aln.1, intron 1 of 1)	intron (NM_001163709, intron 1 of 2)	-6758	uc009alo.2	Bri3	brain protein I3 isoform 1	5.31	13.42	6.39	3.76	10.57	4.78	1.67	13.45	9.69	4.27	0.51	7.62	3.51
79	chr8	126789672	126790290	+	intron (uc009nwz.1, intron 1 of 15)	intron (NM_139272, intron 1 of 15)	34687	uc009nwz.1	Galnt2	polypeptide N-acetylgalactosaminyltransferase 2	8.69	34.6	30.2	26.97	16.39	8.61	3.34	23.05	20.3	13.42	0.51	7.43	10.52
80	chr1	55109232	55109630	+	promoter-TSS (uc007azz.1)	promoter-TSS (NM_026424)	-183	uc007azz.1	Coq10b	coenzyme Q-binding protein COQ10 homolog B,	3.86	12	11.61	8.78	13.21	3.83	0.83	16.81	11.07	4.27	0	1.33	3.94
81	chr1	166345322	166345661	+	intron (uc007din.2, intron 13 of 13)	intron (NM_138314, intron 13 of 13)	42995	uc007dip.1	Atp1b1	sodium/potassium-transporting ATPase subunit	2.9	5.65	3.48	3.76	11.1	2.39	1.67	11.05	2.31	1.22	0.51	6.1	3.94
82	chr10	75300022	75300430	+	promoter-TSS (uc007fri.1)	CpG	-507	uc007frh.1	AB251164	AB251164	0.97	2.82	5.81	0.63	10.57	10.04	0	7.68	7.84	6.1	0	2.1	2.63
83	chr11	87515792	87516021	+	intron (uc007kuh.1, intron 1 of 1)	intron (NR_045139, intron 1 of 1)	1008	uc007kuh.1	AK003943	Mus musculus 18-day embryo whole body cDNA, RIKEN full-length enriched library, clone:1110028F11 product:unclassifiable, full insert sequence.	1.93	2.12	2.9	1.25	8.46	5.26	3.34	18.73	7.84	1.22	0	4.38	1.75
84	chr11	117739192	117739620	+	Intergenic	Intergenic	-4566	uc007moh.2	Tha1	threonine aldolase 1	6.27	4.24	2.32	0.63	12.69	1.91	0.83	20.17	6.92	0.61	0	4.57	3.94
85	chr15	89206552	89206840	+	exon (uc007xgl.2, exon 3 of 11)	exon (NM_138302, exon 3 of 11)	772	uc007xgl.2	Tymp	thymidine phosphorylase	0.97	2.82	1.74	4.39	10.04	3.35	0	6.24	14.76	7.93	0	1.33	1.75
86	chr16	4702732	4703020	+	intron (uc007yac.2, intron 10 of 11)	(CAGGA)n|Simple_repeat|Simple_repeat	16183	uc007yae.1	Nmral1	nmrA-like family domain-containing protein 1	3.38	7.77	15.68	13.17	10.04	11.48	1.67	8.16	13.38	8.54	0	5.91	4.38
87	chr17	46188222	46188670	+	Intergenic	Intergenic	-19120	uc008crn.2	Vegfa	vascular endothelial growth factor A isoform 1	0	5.65	11.03	5.02	13.21	9.09	1.67	13.93	11.07	9.15	0	5.71	4.38
88	chr18	61517332	61517610	+	intron (uc008fbx.1, intron 1 of 11)	L3|LINE|CR1	42614	uc008fbx.1	Ppargc1b	peroxisome proliferator-activated receptor gamma	0.48	7.06	3.48	1.25	10.04	7.17	0.83	11.53	11.99	12.2	0	3.43	1.75
89	chr3	89092422	89092810	+	Intergenic	Intergenic	-9049	uc008pyo.2	Efna1	ephrin-A1 isoform 1	3.86	10.59	8.13	7.53	13.74	2.87	0.83	8.64	6	4.27	0	2.86	1.75
90	chr4	124370902	124371160	+	promoter-TSS (uc008uqu.1)	promoter-TSS (NM_026031)	-233	uc008uqu.1	Utp11l	probable U3 small nucleolar RNA-associated	1.93	6.36	4.07	3.76	9.51	6.69	0	17.77	18.45	14.03	0	3.24	3.07
91	chr4	140903202	140903561	+	Intergenic	Intergenic	-20754	uc008vod.1	Fam131c	hypothetical protein LOC277743	10.62	30.36	21.49	19.44	11.1	3.83	0.83	5.28	12.45	0.61	1.02	5.71	8.76
92	chr6	42320072	42320390	+	promoter-TSS (uc009bre.1)	promoter-TSS (NR_045169)	-439	uc009bre.1	AK008560	Mus musculus adult male small intestine cDNA, RIKEN full-length enriched library, clone:2010310C07 product:unclassifiable, full insert sequence.	1.45	4.94	3.48	10.03	10.04	9.56	0	7.68	18.45	20.13	1.02	6.1	4.82
93	chr6	54710032	54710260	+	Intergenic	Intergenic	-56764	uc009cae.2	Znrf2	E3 ubiquitin-protein ligase ZNRF2	1.93	9.89	7.55	6.27	8.46	6.69	0.83	6.72	21.22	6.1	0.51	2.67	2.63
94	chr6	142419632	142419990	+	intron (uc009epi.2, intron 1 of 16)	intron (NM_145572, intron 1 of 16)	1818	uc009epi.2	Gys2	glycogen [starch] synthase, liver	0.48	2.12	1.74	1.88	12.16	3.35	1.67	8.16	7.38	1.83	0	1.9	1.75
95	chr7	6362792	6363150	+	Intergenic	Intergenic	-4915	uc009fbk.1	Gm16532	hypothetical protein LOC100042450	2.41	3.53	4.07	4.39	10.57	12.43	1.67	4.32	14.76	1.83	0	2.29	4.82
96	chr7	29168122	29168470	+	Intergenic	Intergenic	-4049	uc009fys.1	Zfp36	tristetraprolin	2.9	12	15.1	8.15	11.63	5.26	1.67	12.97	12.45	4.88	0.51	3.24	3.07
97	chr7	35954342	35954661	+	Intergenic	Intergenic	-16903	uc009gjn.2	Slc7a10	asc-type amino acid transporter 1	2.9	12	9.87	9.41	10.57	6.22	0.83	6.24	11.07	10.98	0	2.86	3.51
98	chr7	52963142	52963360	+	intron (uc009gws.2, intron 2 of 3)	intron (NM_016974, intron 2 of 3)	2634	uc009gws.2	Dbp	D site-binding protein	0.48	7.77	9.87	12.54	5.29	4.3	0	9.6	7.38	4.88	0	0.57	3.51
99	chr7	135075372	135075621	+	TTS (uc009jxm.1)	TTS (NM_001081374)	-1869	uc009jxi.2	Prss8	prostasin	8.69	19.77	14.52	15.05	10.04	1.43	1.67	9.12	1.85	0	0.51	5.33	5.26
100	chr7	143177722	143178090	+	Intergenic	Intergenic	132541	uc009ken.1	AK031861	Mus musculus adult male medulla oblongata cDNA, RIKEN full-length enriched library, clone:6330420H09 product:unclassifiable, full insert sequence.	10.13	28.95	22.07	24.46	12.69	8.13	1.67	7.2	8.76	10.37	1.54	7.24	12.71
101	chr1	90156712	90157190	+	3' UTR (uc007bym.2, exon 8 of 8)	3' UTR (NM_001177364, exon 43 of 43)	15809	uc007byo.1	A730008H23Rik	Mus musculus 12 days embryo spinal ganglion cDNA, RIKEN full-length enriched library, clone:D130054G24 product:unclassifiable, full insert sequence.	5.31	7.77	9.29	3.76	10.57	4.78	3.34	8.16	11.53	2.44	1.02	5.71	5.26
102	chr10	17373652	17373971	+	Intergenic	Intergenic	-69223	uc007elt.2	Cited2	cbp/p300-interacting transactivator 2	1.45	3.53	5.81	3.76	9.51	6.69	0	9.6	12.45	4.88	0	3.05	5.7
103	chr11	90230952	90231350	+	intron (uc007kws.1, intron 2 of 3)	intron (NM_172563, intron 2 of 3)	21080	uc007kws.1	Hlf	hepatic leukemia factor	1.45	6.36	7.55	8.78	11.1	9.09	1.67	6.72	13.84	5.49	1.02	4.76	2.63
104	chr11	118151392	118151610	+	promoter-TSS (uc011yim.1)	promoter-TSS (NM_001033528)	57	uc011yim.1	Usp36	ubiquitin specific peptidase 36	1.45	5.65	4.65	8.78	7.93	3.83	0	6.72	9.23	3.05	0	1.52	0.44
105	chr12	109550562	109550810	+	intron (uc007ozn.1, intron 2 of 8)	intron (NM_001044380, intron 2 of 8)	6206	uc007ozn.1	Hhipl1	HHIP-like protein 1 precursor	1.45	4.94	8.71	5.64	8.99	6.22	1.67	11.53	9.23	3.66	0	1.71	2.19
106	chr15	10329642	10329850	+	intron (uc007vfz.1, intron 12 of 13)	intron (NM_001031851, intron 12 of 13)	41412	uc007vfz.1	Agxt2	alanine--glyoxylate aminotransferase 2,	1.45	4.24	5.23	1.25	8.46	0.96	1.67	9.6	2.77	1.83	0.51	3.43	4.82
107	chr16	30988442	30988690	+	intron (uc007yxa.2, intron 3 of 3)	ORR1D2|LTR|MaLR	92952	uc007yxa.2	AI480653	hypothetical protein LOC268880	5.79	16.95	18	16.93	8.46	4.78	0.83	10.08	10.61	4.88	0	3.81	3.07
108	chr18	31864432	31864921	+	intron (uc008eic.1, intron 16 of 20)	intron (NM_172965, intron 16 of 20)	-54858	uc008eig.1	Ammecr1l	AMMECR1-like protein	0	3.53	4.65	3.76	11.63	5.74	2.5	12.97	18.91	9.76	0	4.19	5.26
109	chr18	61533652	61534020	+	intron (uc008fbx.1, intron 1 of 11)	intron (NM_133249, intron 1 of 11)	26249	uc008fbx.1	Ppargc1b	peroxisome proliferator-activated receptor gamma	7.24	21.89	24.97	21.95	10.04	2.87	2.5	7.68	10.15	9.15	1.02	6.29	5.26
110	chr19	37152562	37152910	+	intron (uc008hhz.1, intron 7 of 10)	intron (NM_198300, intron 7 of 10)	-95597	uc008hid.1	AK039361	Mus musculus adult male spinal cord cDNA, RIKEN full-length enriched library, clone:A330004A21 product:unclassifiable, full insert sequence.	3.86	4.24	6.39	4.39	10.57	2.87	0	10.08	8.3	3.66	0.51	3.05	4.38
111	chr19	47045452	47045880	+	Intergenic	intron (NM_001164363, intron 1 of 17)	-1609	uc012bna.1	Nt5c2	cytosolic purine 5'-nucleotidase isoform 2	10.62	18.36	15.68	11.29	9.51	2.39	0.83	9.12	7.84	3.05	0	6.29	5.26
112	chr19	60871262	60871630	+	Intergenic	RCHARR1|DNA|MER1_type	-4850	uc008ibz.1	AK087340	Mus musculus 10 days neonate cortex cDNA, RIKEN full-length enriched library, clone:A830012B05 product:unclassifiable, full insert sequence.	0.48	3.53	1.74	1.25	9.51	3.35	0	7.68	6.46	3.05	0	3.24	3.94
113	chr3	121559082	121559500	+	Intergenic	RSINE1|SINE|B4	-41158	uc008reg.1	Abcd3	ATP-binding cassette sub-family D member 3	3.86	7.77	4.65	3.76	10.57	5.74	2.5	11.05	11.99	6.71	0.51	4.19	3.51
114	chr4	147829802	147830060	+	intron (uc008vur.2, intron 5 of 57)	MIR|SINE|MIR	7240	uc008vur.2	Mtor	serine/threonine-protein kinase mTOR	0	0.71	2.32	3.14	8.46	3.35	1.67	9.12	5.54	6.1	1.02	2.48	3.51
115	chr4	149506622	149507071	+	intron (uc008vxk.1, intron 6 of 13)	intron (NM_019741, intron 6 of 13)	13393	uc008vxk.1	Slc2a5	solute carrier family 2, facilitated glucose	3.86	9.89	5.81	6.27	11.63	3.83	0.83	12.97	11.99	2.44	0	2.48	2.63
116	chr4	150059182	150059821	+	Intergenic	Intergenic	-33218	uc008vxt.1	Slc45a1	proton-associated sugar transporter A	5.79	33.89	29.04	25.71	24.31	14.35	1.67	23.05	33.21	12.2	0	10.1	16.65
117	chr5	116895752	116896000	+	intron (uc008zfc.1, intron 12 of 12)	intron (NM_026886, intron 12 of 12)	7145	uc008zfa.2	2410137F16Rik	Mus musculus ES cells cDNA, RIKEN full-length enriched library, clone:2410137F16 product:unclassifiable, full insert sequence.	14.96	37.43	45.88	50.8	8.46	12.43	0.83	9.12	17.53	8.54	1.02	7.05	7.89
118	chr7	4102452	4102940	+	TTS (uc009exe.1)	TTS (NM_021454)	-1222	uc009exd.1	Leng9	leukocyte receptor cluster member 9	3.38	9.18	5.81	8.78	12.16	4.3	1.67	12.01	11.07	4.88	0	4.19	4.82
119	chr7	52075382	52075730	+	intron (uc009gqw.2, intron 1 of 1)	intron (NM_001171024, intron 1 of 8)	3816	uc009gqw.2	Nup62	nuclear pore glycoprotein p62	2.9	9.89	12.2	8.15	11.1	2.87	0	6.24	10.15	9.15	0.51	5.14	6.13
120	chr7	52962902	52963131	+	intron (uc009gws.2, intron 2 of 3)	intron (NM_016974, intron 2 of 3)	2399	uc009gws.2	Dbp	D site-binding protein	1.45	1.41	1.16	5.64	9.51	4.3	0	13.45	8.3	5.49	0.51	1.33	0.88
121	chr8	87502502	87502940	+	promoter-TSS (uc012ghn.1)	promoter-TSS (NM_008416)	-104	uc012ghn.1	Junb	transcription factor jun-B	1.45	1.41	2.9	1.25	12.16	7.65	0.83	17.29	11.07	1.83	0.51	1.33	1.31
122	chr9	106270132	106270381	+	promoter-TSS (uc009rjm.2)	promoter-TSS (NM_153459)	-707	uc009rjm.2	Dusp7	dual specificity protein phosphatase 7	5.31	24.01	30.2	26.97	8.46	9.56	0	8.16	8.76	3.66	0	1.9	2.19
123	chr1	37398782	37399031	+	intron (uc007arl.2, intron 1 of 25)	intron (NM_030266, intron 1 of 25)	-7889	uc007arm.1	AK019601	Mus musculus adult male testis cDNA, RIKEN full-length enriched library, clone:4930439A04 product:unclassifiable, full insert sequence.	13.99	44.49	34.84	34.49	8.46	3.83	2.5	12.97	7.38	8.54	0.51	8.38	10.95
124	chr1	88928972	88929340	+	intron (uc007bvw.2, intron 15 of 21)	intron (NM_153530, intron 14 of 20)	-47590	uc007bvx.1	AK077157	Mus musculus adult male testis cDNA, RIKEN full-length enriched library, clone:4933415F08 product:lysyl-tRNA synthetase, pseudogene 1, full insert sequence.	0.97	4.94	2.32	5.02	11.1	4.3	0	7.2	14.3	1.83	1.02	1.71	1.75
125	chr1	90108362	90108681	+	promoter-TSS (uc007byk.1)	promoter-TSS (NM_201645)	-13	uc007byk.1	Ugt1a1	UDP-glucuronosyltransferase 1-1	7.24	22.6	25.55	16.31	10.04	7.17	0.83	10.56	17.99	5.49	2.05	10.1	17.09
126	chr1	133724442	133724700	+	promoter-TSS (uc007cnu.2)	promoter-TSS (NM_173865)	-18	uc007cnu.2	Slc41a1	solute carrier family 41 member 1	0.48	2.12	2.32	2.51	7.93	5.74	0.83	7.2	10.15	0.61	0.51	0.57	1.75
127	chr10	11000682	11000911	+	promoter-TSS (uc007ejt.2)	promoter-TSS (NM_027968)	-332	uc007ejt.2	Fbxo30	F-box only protein 30	0.48	1.41	3.48	2.51	7.93	4.78	0.83	9.12	9.23	3.66	0.51	0.38	0.88
128	chr10	93522912	93523200	+	intron (uc011xlz.1, intron 2 of 20)	intron (NM_053072, intron 2 of 20)	24310	uc011xlz.1	Fgd6	FYVE, RhoGEF and PH domain-containing protein 6	3.86	16.95	15.1	13.17	8.99	4.3	0.83	0.96	7.38	4.88	0.51	3.43	6.13
129	chr10	95236122	95236401	+	exon (uc007gws.1, exon 2 of 6)	Intergenic	27548	uc007gws.1	AK169506	Mus musculus adult male gall bladder cDNA, RIKEN full-length enriched library, clone:G630086B13 product:unclassifiable, full insert sequence.	0.48	2.12	0.58	1.25	10.04	1.91	1.67	13.45	2.77	0.61	0	2.48	2.19
130	chr11	98635152	98635371	+	intron (uc007lhh.1, intron 1 of 7)	CpG	1295	uc007lhh.1	Nr1d1	nuclear receptor subfamily 1 group D member 1	0	2.12	1.74	1.25	8.99	9.09	1.67	16.33	18.45	29.29	0	2.1	0.44
131	chr12	81317502	81317920	+	intron (uc007oap.2, intron 1 of 20)	intron (NM_134156, intron 1 of 20)	43647	uc007oap.2	Actn1	alpha-actinin-1	6.76	17.65	18.58	20.07	11.1	3.83	2.5	5.28	10.15	3.66	0	5.33	5.7
132	chr12	99759632	99759930	+	intron (uc007oqi.1, intron 1 of 6)	MLT1D|LTR|MaLR	-2273	uc007oqy.1	AK034421	Mus musculus adult male diencephalon cDNA, RIKEN full-length enriched library, clone:9330189D21 product:unclassifiable, full insert sequence.	3.38	12.71	7.55	5.02	8.46	3.35	0.83	11.05	12.45	1.83	0.51	3.24	6.13
133	chr13	53070122	53070540	+	intron (uc007qni.1, intron 1 of 1)	intron (NM_017373, intron 1 of 1)	6077	uc007qni.1	Nfil3	nuclear factor interleukin-3-regulated protein	3.86	11.3	14.52	13.8	11.63	7.65	2.5	16.81	24.91	25.02	2.05	5.52	6.13
134	chr14	21299052	21299430	+	5' UTR (uc007sjt.2, exon 1 of 13)	5' UTR (NM_001110794, exon 1 of 13)	114	uc007sjt.2	Anxa7	annexin A7	0.48	0.71	0.58	1.25	8.99	1.91	0	7.2	2.77	1.83	0.51	1.52	2.63
135	chr14	28110372	28110810	+	intron (uc007stp.1, intron 2 of 10)	(TG)n|Simple_repeat|Simple_repeat	59366	uc007stp.1	Arhgef3	rho guanine nucleotide exchange factor 3	1.93	7.06	10.45	3.76	8.46	2.39	2.5	3.84	4.15	0.61	0.51	2.1	3.94
136	chr14	57725962	57726380	+	Intergenic	Intergenic	-2632	uc007ucx.2	Gjb2	gap junction beta-2 protein	0	0	0	1.25	8.99	4.78	0	10.56	12.92	2.44	0.51	3.24	4.82
137	chr15	58875432	58875710	+	intron (uc007vty.2, intron 3 of 14)	intron (NM_001146180, intron 3 of 13)	38010	uc007vty.2	Mtss1	metastasis suppressor protein 1 isoform 1	10.13	26.83	27.3	25.71	8.99	4.3	0.83	9.12	9.23	10.37	1.54	5.91	7.01
138	chr15	81632732	81633250	+	promoter-TSS (uc007wxj.2)	promoter-TSS (NM_153484)	52	uc007wxg.1	AK045688	Mus musculus adult male corpora quadrigemina cDNA, RIKEN full-length enriched library, clone:B230304I02 product:hypothetical protein, full insert sequence.	13.51	48.72	39.49	48.29	12.16	5.26	5.84	12.97	4.15	3.66	0	4.57	4.82
139	chr16	4896622	4897110	+	intron (uc007yap.1, intron 1 of 16)	intron (NM_029657, intron 1 of 16)	10614	uc007yap.1	Mgrn1	E3 ubiquitin-protein ligase MGRN1	1.45	6.36	4.65	5.64	14.27	5.74	2.5	11.53	16.14	8.54	0.51	3.43	4.82
140	chr18	66164792	66165240	+	Intergenic	L1M5|LINE|L1	-2727	uc008ffn.2	Lman1	protein ERGIC-53 precursor	0.48	2.12	1.74	1.25	11.1	5.74	0.83	5.28	5.07	7.32	0	4.19	5.7
141	chr19	26839942	26840151	+	intron (uc008hbn.1, intron 28 of 32)	RSINE1|SINE|B4	-120369	uc008hbs.1	Gm815	hypothetical protein LOC329047	4.34	10.59	7.55	12.54	7.93	9.09	0.83	6.24	20.3	4.27	0.51	3.24	6.13
142	chr2	77010312	77010740	+	Intergenic	Intergenic	-1834	uc012bxr.1	Ccdc141	coiled-coil domain containing 141	0.97	4.24	2.32	1.88	8.46	0	0.83	5.28	2.77	1.83	0	2.86	1.75
143	chr2	91298762	91299290	+	intron (uc008kvx.2, intron 1 of 37)	intron (NM_001145857, intron 1 of 11)	1338	uc008kvx.2	Lrp4	low-density lipoprotein receptor-related protein	1.93	6.36	9.29	3.14	13.74	3.35	0.83	7.68	7.84	1.22	0	3.24	2.19
144	chr2	163366412	163366711	+	intron (uc008nsx.2, intron 1 of 3)	intron (NR_027970, intron 1 of 3)	896	uc008nsx.2	0610008F07Rik	Mus musculus adult male kidney cDNA, RIKEN full-length enriched library, clone:0610008F07 product:unclassifiable, full insert sequence.	1.45	2.12	5.23	5.64	8.46	7.17	2.5	7.68	18.91	13.42	0	2.67	3.07
145	chr3	121909272	121909650	+	Intergenic	Intergenic	-39049	uc008reo.1	Gclm	glutamate--cysteine ligase regulatory subunit	3.38	11.3	11.61	15.68	10.04	5.74	1.67	7.2	12.92	7.93	1.02	3.05	3.51
146	chr4	82970202	82970430	+	promoter-TSS (uc008tkq.1)	promoter-TSS (NM_027238)	-223	uc008tkq.1	Ttc39b	tetratricopeptide repeat protein 39B	1.45	3.53	6.97	5.02	8.46	7.17	0.83	9.6	9.23	3.66	0	1.71	0.44
147	chr4	130597052	130597431	+	Intergenic	Intergenic	-30852	uc008uzy.1	AK020914	Mus musculus adult retina cDNA, RIKEN full-length enriched library, clone:A930031H19 product:unclassifiable, full insert sequence.	0.97	3.53	2.32	1.88	10.04	2.87	0.83	8.64	8.3	2.44	0	2.86	2.63
148	chr4	132478502	132478731	+	promoter-TSS (uc008vbz.2)	promoter-TSS (NM_145553)	-150	uc008vbz.2	Fam76a	hypothetical protein LOC230789 isoform A	0.97	6.36	13.36	7.53	7.93	2.87	0	8.16	5.07	3.05	0.51	0.19	0
149	chr4	133108752	133109460	+	promoter-TSS (uc008vcz.1)	promoter-TSS (NM_011850)	-199	uc008vcz.1	Nr0b2	nuclear receptor subfamily 0 group B member 2	4.34	18.36	16.26	16.93	12.69	6.69	1.67	5.76	9.23	1.83	1.54	6.1	4.38
150	chr4	133126112	133126480	+	Intergenic	MER92B|LTR|ERV1	-4364	uc008vda.1	Gpatch3	G patch domain-containing protein 3	2.41	9.18	9.29	10.03	9.51	8.61	0.83	6.72	14.76	6.71	1.54	7.05	4.82
151	chr5	53587852	53588250	+	intron (uc008xlc.1, intron 2 of 23)	intron (NM_172710, intron 2 of 23)	16640	uc008xlc.1	Sel1l3	protein sel-1 homolog 3	4.83	14.12	9.29	5.64	13.21	4.3	0	7.2	8.76	4.88	0.51	4.19	3.94
152	chr5	122765052	122765400	+	intron (uc008zky.1, intron 3 of 5)	intron (NM_177242, intron 3 of 5)	30819	uc008zky.1	Pptc7	protein phosphatase PTC7 homolog	5.31	14.12	23.81	18.19	10.57	5.26	0	11.05	11.07	6.71	0	2.48	2.63
153	chr5	138227982	138228200	+	promoter-TSS (uc009ady.1)	promoter-TSS (NM_144913)	-162	uc009ady.1	Mepce	7SK snRNA methylphosphate capping enzyme	5.31	16.95	26.13	18.82	7.4	8.61	0	6.24	15.68	6.1	0	1.14	2.19
154	chr6	54550752	54551040	+	intron (uc009cab.2, intron 1 of 13)	intron (NM_001164361, intron 1 of 13)	5791	uc009cab.2	Plekha8	pleckstrin homology domain-containing family A	0.48	3.53	6.97	3.76	8.99	4.78	1.67	5.28	10.61	4.88	0.51	3.81	4.82
155	chr6	125221562	125221930	+	intron (uc009dug.1, intron 3 of 3)	intron (NR_015527, intron 3 of 3)	6203	uc009duh.1	4930417O13Rik	Mus musculus adult male testis cDNA, RIKEN full-length enriched library, clone:4930417O13 product:unclassifiable, full insert sequence.	3.38	16.24	15.68	14.43	8.46	2.39	0.83	10.56	6.92	5.49	0.51	3.62	5.26
156	chr6	140518852	140519200	+	intron (uc009eob.1, intron 20 of 30)	B1F1|SINE|Alu	-53184	uc009eok.1	Aebp2	zinc finger protein AEBP2 isoform 3	2.9	8.47	10.45	9.41	10.57	4.3	2.5	7.2	11.07	6.1	0	4	4.38
157	chr7	87591212	87591580	+	Intergenic	Intergenic	-43748	uc009iau.1	Furin	furin preproprotein	2.41	10.59	9.87	14.43	11.1	10.04	2.5	11.05	17.99	12.2	1.02	5.52	7.01
158	chr7	127315862	127316250	+	Intergenic	Intergenic	-1316	uc009jmj.2	Anks4b	ankyrin repeat and SAM domain-containing protein	3.86	9.18	8.71	9.41	8.46	3.83	1.67	11.53	12.92	6.71	0.51	3.24	7.89
159	chr8	63378992	63379350	+	intron (uc009lti.2, intron 5 of 7)	intron (NM_028299, intron 5 of 7)	9923	uc009lti.2	2700029M09Rik	hypothetical protein LOC72612	1.45	3.53	4.07	4.39	10.57	2.87	0	14.41	4.15	2.44	0	3.43	4.82
160	chr8	88012572	88012930	+	Intergenic	Intergenic	-3765	uc009mpy.1	Gpt2	alanine aminotransferase 2	2.41	1.41	4.65	3.14	9.51	2.87	1.67	10.08	3.69	3.66	1.02	3.05	3.51
161	chr9	51785702	51785980	+	Intergenic	Intergenic	-14203	uc009plo.1	Fdx1	adrenodoxin, mitochondrial precursor	1.45	9.18	6.39	6.27	8.46	3.83	2.5	3.36	8.76	3.05	0.51	2.67	3.07
162	chr9	121716712	121717160	+	intron (uc012hct.1, intron 13 of 15)	intron (NM_028384, intron 13 of 15)	-15311	uc009sdx.2	Hhatl	protein-cysteine N-palmitoyltransferase	1.93	9.89	17.42	10.66	9.51	6.22	0.83	10.56	11.07	5.49	0.51	1.33	4.38
163	chr1	21221832	21222251	+	Intergenic	Intergenic	-8629	uc007all.1	Gsta3	glutathione S-transferase A3	0	0	1.16	0.63	10.04	3.35	0	4.32	2.31	1.83	0	2.1	1.31
164	chr1	94926182	94926640	+	intron (uc007cdf.2, intron 36 of 47)	intron (NM_008440, intron 36 of 47)	23500	uc007cdc.2	Aqp12	aquaporin-12 isoform 1	3.86	8.47	5.81	7.53	12.69	5.26	1.67	17.29	17.53	6.1	1.02	7.24	6.13
165	chr1	135258822	135259190	+	Intergenic	MER3|DNA|MER1_type	-1143	uc007cqh.2	Etnk2	ethanolamine kinase 2	2.41	9.18	14.52	7.53	12.69	4.78	1.67	14.89	11.99	11.59	0.51	5.33	2.63
166	chr1	155526332	155526611	+	intron (uc007dad.1, intron 5 of 6)	intron (NM_026380, intron 5 of 6)	26304	uc007dad.1	Rgs8	regulator of G-protein signaling 8	0.48	1.41	1.16	0.63	9.51	3.83	1.67	16.33	4.61	4.88	0.51	1.9	2.19
167	chr1	176837662	176838340	+	intron (uc007dtf.1, intron 1 of 1)	intron (NM_011825, intron 1 of 1)	13949	uc007dtf.1	Grem2	gremlin-2 precursor	2.41	4.94	4.07	6.27	14.8	9.09	5.84	15.85	11.99	6.71	1.02	4.95	6.57
168	chr1	182209792	182210150	+	Intergenic	Intergenic	-23540	uc007dwd.2	Psen2	presenilin-2	6.76	18.36	15.1	12.54	8.46	3.35	0	9.6	5.07	7.93	1.02	4.57	3.07
169	chr1	186648382	186648621	+	intron (uc007dyq.1, intron 4 of 7)	intron (NM_133684, intron 4 of 7)	-2134	uc011wxx.1	Mir1981	Mus musculus microRNA 1981 (Mir1981), microRNA.	3.38	10.59	17.42	20.7	8.46	7.65	2.5	9.12	16.14	10.37	0	3.62	4.38
170	chr1	186651052	186651571	+	intron (uc007dyq.1, intron 4 of 7)	intron (NM_133684, intron 4 of 7)	-4944	uc011wxx.1	Mir1981	Mus musculus microRNA 1981 (Mir1981), microRNA.	5.79	8.47	19.16	20.07	12.69	5.74	5	11.05	6.46	4.27	0.51	3.81	5.26
171	chr10	40219692	40220030	+	Intergenic	Intergenic	-70307	uc007ewz.1	Slc22a16	solute carrier family 22 member 16	2.9	9.89	11.61	8.78	8.99	5.26	3.34	15.37	12.45	10.98	0	2.29	3.07
172	chr10	75298172	75298470	+	promoter-TSS (uc011xgs.1)	promoter-TSS (NM_010361)	-695	uc011xgs.1	Gstt2	glutathione S-transferase theta-2	2.9	12	1.16	4.39	8.99	5.26	0	7.68	14.3	4.88	0.51	2.67	3.07
173	chr10	126500282	126500730	+	promoter-TSS (uc007hhv.2)	promoter-TSS (NM_009870)	-153	uc007hhv.2	Cdk4	cell division protein kinase 4	16.89	50.14	64.46	58.95	10.57	5.26	1.67	10.56	7.84	1.83	1.02	3.62	5.7
174	chr11	4089212	4089560	+	intron (uc007huq.1, intron 1 of 8)	intron (NM_134023, intron 1 of 8)	2550	uc007huq.1	Tbc1d10a	TBC1 domain family member 10A	1.93	3.53	3.48	3.76	9.51	5.74	0	9.12	16.61	10.98	0.51	3.24	2.19
175	chr11	69232272	69232451	+	Intergenic	Intergenic	-5186	uc007jqe.1	Kdm6b	lysine-specific demethylase 6B	0.97	1.41	1.74	3.14	6.87	3.83	0.83	7.68	6.92	3.66	0	0.19	1.31
176	chr11	102269732	102270120	+	Intergenic	Intergenic	-1095	uc007lrt.2	Slc25a39	solute carrier family 25 member 39	3.38	8.47	9.29	7.53	10.57	7.65	0.83	7.68	15.68	7.32	0	2.29	1.31
177	chr12	76574072	76574470	+	intron (uc007nxe.1, intron 5 of 13)	intron (NM_012024, intron 5 of 13)	-56503	uc007nxd.1	Gphb5	glycoprotein hormone beta-5 precursor	5.31	16.24	23.81	28.85	7.93	6.22	1.67	5.76	11.53	7.32	0	7.24	7.01
178	chr12	106101812	106102031	+	intron (uc007oxl.1, intron 1 of 13)	intron (NM_001040682, intron 1 of 12)	1365	uc007oxl.1	Clmn	calmin isoform a	4.34	14.12	16.26	26.34	6.87	3.83	0.83	5.76	6.46	9.76	0	2.86	0.88
179	chr13	44401612	44401971	+	Intergenic	Intergenic	-89935	uc007qgo.1	AK136877	Mus musculus adult male spinal cord cDNA, RIKEN full-length enriched library, clone:A330050A06 product:unclassifiable, full insert sequence.	2.41	7.77	8.71	1.88	13.74	4.3	1.67	21.61	11.53	9.15	0.51	4.76	5.7
180	chr14	46007252	46007600	+	intron (uc007tgp.1, intron 1 of 5)	intron (NM_019425, intron 1 of 5)	1045	uc007tgp.1	Gnpnat1	glucosamine 6-phosphate N-acetyltransferase	1.93	2.82	2.32	1.25	8.99	1.91	0	3.84	4.15	1.83	0	4	3.07
181	chr14	46038372	46038770	+	Intergenic	Intergenic	-30100	uc007tgp.1	Gnpnat1	glucosamine 6-phosphate N-acetyltransferase	1.93	5.65	9.29	4.39	8.99	5.74	0	7.2	6.46	1.83	0	4.95	3.51
182	chr14	63502982	63503340	+	intron (uc007ugy.2, intron 1 of 11)	intron (NM_175546, intron 1 of 11)	46634	uc007ugy.2	Wdfy2	WD repeat and FYVE domain-containing protein 2	0.48	2.12	1.16	1.25	10.04	4.78	0.83	8.16	9.69	3.66	0	3.05	2.19
183	chr14	75049972	75050280	+	intron (uc007uqc.1, intron 2 of 2)	intron (NM_172812, intron 2 of 2)	9479	uc007uqc.1	Htr2a	5-hydroxytryptamine receptor 2A	1.45	7.77	6.39	5.02	7.93	4.3	1.67	6.72	9.23	1.83	0	1.9	3.07
184	chr15	25571142	25571480	+	intron (uc007vjc.1, intron 1 of 40)	intron (NM_019472, intron 1 of 40)	19006	uc007vjc.1	Myo10	myosin X	2.9	9.89	5.81	6.9	11.1	6.22	0	6.72	18.45	0.61	0	3.81	3.07
185	chr15	35817312	35817590	+	intron (uc007vmh.2, intron 54 of 61)	RSINE1|SINE|B4	50550	uc007vmi.1	Cox6c	cytochrome c oxidase subunit 6C	7.24	14.12	21.49	16.93	7.93	1.91	2.5	5.76	3.69	3.05	0.51	4.57	4.82
186	chr15	96861512	96861940	+	intron (uc007xkr.1, intron 1 of 15)	intron (NM_027052, intron 1 of 15)	24661	uc007xkr.1	Slc38a4	sodium-coupled neutral amino acid transporter 4	1.45	5.65	8.13	2.51	11.1	6.22	1.67	12.01	11.07	3.66	0	3.81	3.94
187	chr16	30969432	30969670	+	intron (uc007yxa.2, intron 3 of 3)	intron (NM_198626, intron 3 of 3)	111967	uc007yxa.2	AI480653	hypothetical protein LOC268880	6.76	12.71	30.78	35.12	7.4	5.26	1.67	9.6	10.61	6.1	1.02	3.62	3.94
188	chr16	45970342	45970740	+	intron (uc007zje.2, intron 3 of 3)	intron (NM_001134480, intron 3 of 3)	24822	uc007zjd.1	AK165366	Mus musculus adult male aorta and vein cDNA, RIKEN full-length enriched library, clone:A530061A22 product:unclassifiable, full insert sequence.	21.71	57.2	25.55	36.38	12.16	1.91	3.34	13.93	6	1.83	1.02	9.91	10.08
189	chr17	47595362	47595680	+	intron (uc008cvg.2, intron 2 of 4)	MTE2a|LTR|MaLR	-21197	uc008cve.2	1700001C19Rik	hypothetical protein LOC75462 isoform 1	0.97	0.71	2.9	1.25	10.04	1.43	0	4.32	10.15	4.27	1.02	1.14	1.75
190	chr17	56345892	56346240	+	intron (uc008dbh.2, intron 4 of 20)	intron (NM_172624, intron 4 of 20)	12246	uc008dbh.2	Dpp9	dipeptidyl peptidase 9	0.97	4.24	4.07	3.76	7.93	5.74	1.67	8.16	13.38	4.88	0	2.86	3.94
191	chr17	87688802	87689130	+	intron (uc008duv.2, intron 1 of 19)	intron (NM_028639, intron 1 of 19)	6740	uc008duv.2	Ttc7	tetratricopeptide repeat protein 7A	0.97	1.41	2.32	1.88	7.4	2.87	0.83	7.2	8.3	7.32	0	2.67	3.51
192	chr18	5818912	5819250	+	Intergenic	Intergenic	215339	uc008dza.1	AK041408	Mus musculus 3 days neonate thymus cDNA, RIKEN full-length enriched library, clone:A630007I07 product:unclassifiable, full insert sequence.	8.69	10.59	11.61	6.9	9.51	1.91	4.17	10.08	5.54	10.98	0.51	5.91	7.01
193	chr18	21089872	21090350	+	Intergenic	Intergenic	-13015	uc008eez.1	Rnf125	E3 ubiquitin-protein ligase RNF125	0.97	2.12	1.74	3.76	11.63	4.3	0.83	7.68	10.15	8.54	1.54	5.91	7.89
194	chr19	6996472	6996681	+	promoter-TSS (uc008gjg.1)	promoter-TSS (NM_007953)	-278	uc008gjg.1	Esrra	steroid hormone receptor ERR1	0	1.41	1.16	0.63	7.93	4.3	1.67	3.84	3.23	1.22	0.51	1.9	1.31
195	chr19	23210112	23210291	+	TTS (uc008gzy.1)	CpG	811	uc008gzy.1	AK019124	Mus musculus ES cells cDNA, RIKEN full-length enriched library, clone:2410071A13 product:hypothetical protein, full insert sequence.	0.48	3.53	2.9	2.51	6.87	2.87	1.67	7.2	4.61	7.32	0.51	0.38	0.88
196	chr19	32830872	32831061	+	Intergenic	CpG	-1101	uc008hfr.1	Pten	phosphatidylinositol-3,4,5-trisphosphate	6.27	16.95	18	20.7	7.4	3.35	0	2.88	2.77	3.05	0.51	3.62	3.07
197	chr2	92274162	92274500	+	promoter-TSS (uc008kxy.2)	promoter-TSS (NM_001113333)	-105	uc008kxy.2	Cry2	cryptochrome-2	1.93	0.71	4.65	3.14	7.93	3.35	0	11.53	12.92	8.54	0	0.38	0
198	chr2	152186132	152186640	+	intron (uc008nfg.2, intron 1 of 4)	intron (NR_033505, intron 1 of 4)	14981	uc008nfg.2	Gm14164	Mus musculus clone NIA:H4063H10 unknown mRNA.	2.41	10.59	19.75	16.31	11.1	4.3	2.5	12.49	11.07	6.71	0	3.43	2.19
199	chr3	95686582	95687040	+	promoter-TSS (uc008qlm.1)	promoter-TSS (NM_001033302)	-660	uc008qlm.1	Gm129	hypothetical protein LOC229599	0.48	0.71	0.58	0	13.21	1.43	0	15.85	1.85	0.61	0.51	1.33	2.63
200	chr3	101609692	101609861	+	Intergenic	Intergenic	30370	uc008qrk.2	BC037703	hypothetical protein LOC242125	1.45	9.89	2.9	6.9	6.87	3.83	0.83	8.64	10.61	6.1	0	1.52	0.88
201	chr3	118264792	118265170	+	promoter-TSS (uc008rdh.1)	promoter-TSS (NM_170778)	-115	uc008rdh.1	Dpyd	dihydropyrimidine dehydrogenase [NADP+]	0.48	2.12	0	0.63	7.93	3.35	2.5	9.12	8.3	2.44	0.51	1.9	1.31
202	chr3	151509272	151509670	+	Intergenic	Intergenic	-8979	uc008rsn.1	Ptgfr	prostaglandin F2-alpha receptor	0.48	0.71	1.16	0.63	8.99	3.83	0.83	4.32	6.92	3.66	1.02	3.43	3.51
203	chr4	97423892	97424331	+	promoter-TSS (uc008ttr.1)	intron (NM_001122952, intron 1 of 10)	-139	uc008ttr.1	AK047309	Mus musculus 10 days neonate cerebellum cDNA, RIKEN full-length enriched library, clone:B930047N14 product:unclassifiable, full insert sequence.	2.9	1.41	1.16	5.02	9.51	6.22	0.83	7.2	6	3.05	0	2.67	1.75
204	chr4	138809332	138809580	+	intron (uc008vlv.1, intron 2 of 9)	intron (NM_009798, intron 2 of 8)	57159	uc008vma.2	Pqlc2	PQ-loop repeat-containing protein 2	0.97	1.41	0	0	7.93	1.43	0	4.32	2.31	0.61	0	2.1	2.63
205	chr4	149166372	149166651	+	Intergenic	Intergenic	-18135	uc008vxe.1	Slc25a33	solute carrier family 25 member 33	1.45	10.59	13.36	9.41	7.93	2.87	3.34	8.16	7.84	5.49	0	1.9	3.51
206	chr5	9034752	9035040	+	Intergenic	L1MD2|LINE|L1	-37750	uc008wkt.1	Crot	peroxisomal carnitine O-octanoyltransferase	0.48	2.12	2.9	2.51	8.99	0	0	6.72	3.69	0.61	0.51	2.29	3.94
207	chr5	28382042	28382380	+	Intergenic	Intergenic	-15741	uc012dtq.1	Insig1	insulin-induced gene 1 protein	0.97	6.36	3.48	3.76	10.04	5.26	1.67	4.8	11.07	4.27	0	3.43	2.63
208	chr5	89345812	89346090	+	intron (uc008yaj.2, intron 1 of 24)	intron (NM_018760, intron 1 of 25)	29666	uc008yaj.2	Slc4a4	electrogenic sodium bicarbonate cotransporter 1	0.97	7.77	4.07	1.88	8.46	2.87	0.83	5.76	9.69	1.83	0.51	2.67	3.94
209	chr5	111934332	111934551	+	Intergenic	RSINE1|SINE|B4	-76001	uc008ysf.2	C130026L21Rik	SubName: Full=Putative uncharacterized protein;	0	0.71	0	1.25	7.4	1.91	0.83	6.72	2.77	6.71	0.51	1.71	1.31
210	chr5	136183822	136184120	+	intron (uc008zyt.1, intron 1 of 15)	intron (NM_008898, intron 1 of 15)	18887	uc008zyt.1	Por	NADPH--cytochrome P450 reductase	3.86	9.89	9.29	8.78	8.46	1.91	5	6.72	9.23	4.88	0	4.19	6.13
211	chr6	49992002	49992450	+	Intergenic	Intergenic	-68014	uc009bwv.2	Mpp6	MAGUK p55 subfamily member 6 isoform a	2.9	5.65	6.97	11.29	12.69	6.22	0	14.89	17.53	7.93	1.02	5.33	3.51
212	chr6	54410862	54411170	+	intron (uc012emf.1, intron 1 of 7)	intron (NM_001167860, intron 1 of 7)	8139	uc012emf.1	Wipf3	WAS/WASL-interacting protein family member 3	1.93	9.18	8.71	3.14	8.46	2.87	0.83	14.41	3.69	3.66	0	2.86	3.94
213	chr6	81989272	81989501	+	Intergenic	Intergenic	-2236	uc009clg.2	Fam176a	transmembrane protein 166	3.86	15.54	6.97	7.53	7.4	4.78	0.83	7.68	7.38	1.83	0.51	2.86	2.19
214	chr6	91532392	91532631	+	Intergenic	L1MC4a|LINE|L1	-16718	uc009cyf.1	AK154635	Mus musculus B16 F10Y cells cDNA, RIKEN full-length enriched library, clone:G370093C17 product:unclassifiable, full insert sequence.	0.97	4.24	2.32	1.88	7.4	0.96	2.5	7.2	2.77	1.22	0	1.14	0.44
215	chr6	108241612	108241980	+	intron (uc009ddh.2, intron 4 of 61)	intron (NM_010585, intron 4 of 61)	78706	uc009ddh.2	Itpr1	inositol 1,4,5-trisphosphate receptor type 1	1.93	2.82	6.97	3.76	8.46	3.35	0	8.64	9.69	3.05	0	4.95	2.63
216	chr6	144019042	144019280	+	intron (uc009eqk.2, intron 3 of 14)	intron (NM_001243163, intron 3 of 13)	138917	uc009eqk.2	Sox5	transcription factor SOX-5 isoform a	0.48	0.71	0	0.63	7.4	1.43	2.5	11.53	7.84	1.22	0	3.43	1.75
217	chr7	31894252	31894501	+	intron (uc009gid.2, intron 3 of 13)	intron (NM_008281, intron 2 of 12)	5933	uc009gid.2	Hpn	serine protease hepsin isoform 1	0	0.71	0.58	0	7.4	5.26	0	8.64	5.54	2.44	0	0.57	1.75
218	chr7	39010022	39010320	+	intron (uc009gku.2, intron 1 of 1)	intron (NM_024413, intron 1 of 1)	2842	uc009gku.2	Plekhf1	pleckstrin homology domain-containing family F	5.31	19.77	11.61	17.56	7.4	1.43	0	2.4	1.85	1.22	0.51	3.24	4.38
219	chr7	71056432	71056720	+	intron (uc009hfn.2, intron 1 of 1)	intron (NM_021366, intron 1 of 1)	27225	uc009hfn.2	Klf13	Krueppel-like factor 13	2.9	12	12.78	11.92	7.93	4.3	0	8.64	10.15	7.32	0	3.24	5.26
220	chr7	121466632	121466921	+	Intergenic	intron (NR_029437, intron 1 of 3)	-47146	uc009jhy.1	Psma1	proteasome subunit alpha type-1	1.45	2.12	4.07	2.51	8.46	4.3	2.5	13.45	8.76	6.1	0.51	3.81	5.26
221	chr8	73085842	73086070	+	intron (uc009mau.1, intron 1 of 11)	intron (NM_007924, intron 1 of 11)	22382	uc009mau.1	Ell	RNA polymerase II elongation factor ELL	6.76	13.42	12.2	6.27	6.87	3.83	0.83	5.76	4.15	1.83	1.02	3.81	3.07
222	chr8	118243042	118243330	+	Intergenic	Intergenic	-12392	uc009nof.1	Maf	transcription factor Maf	2.41	30.36	30.2	23.83	8.46	7.17	2.5	4.8	21.22	14.64	1.02	3.05	2.63
223	chr8	124467092	124467400	+	intron (uc009nsf.1, intron 1 of 6)	intron (NM_007608, intron 1 of 6)	1566	uc009nsf.1	Car5a	carbonic anhydrase 5A, mitochondrial precursor	4.83	6.36	8.71	3.14	7.93	3.35	0.83	3.84	10.61	6.71	0	2.29	0.88
224	chr8	126497442	126497671	+	intron (uc009nwv.1, intron 1 of 12)	L2a|LINE|L2	9466	uc009nwv.1	Abcb10	ATP-binding cassette sub-family B member 10,	0.97	2.12	3.48	2.51	8.99	3.83	0.83	3.84	7.84	2.44	0	2.48	3.51
225	chr9	34945662	34946020	+	intron (uc009osp.1, intron 2 of 5)	intron (NM_027030, intron 2 of 5)	-21446	uc009osm.1	St3gal4	CMP-N-acetylneuraminate-beta-galactosamide-	1.93	5.65	8.71	7.53	10.04	1.91	0	8.64	11.53	4.88	1.02	2.67	2.63
226	chr9	42265522	42265941	+	intron (uc009pay.1, intron 1 of 7)	intron (NM_173038, intron 1 of 7)	14578	uc009pay.1	Tbcel	tubulin-specific chaperone cofactor E-like	1.93	2.82	3.48	0.63	11.63	1.43	0	10.08	4.61	3.66	0	3.05	3.94
227	chr9	103377892	103378090	+	intron (uc009rgw.1, intron 2 of 3)	intron (NM_001002896, intron 1 of 6)	3572	uc009rgw.1	AK076831	Mus musculus adult male testis cDNA, RIKEN full-length enriched library, clone:4930503K07 product:unclassifiable, full insert sequence.	1.45	1.41	0.58	0.63	6.87	3.83	0	5.76	4.15	1.83	0	2.1	2.19
228	chr1	73677012	73677340	+	intron (uc007bld.1, intron 7 of 8)	intron (NR_045311, intron 7 of 8)	-223033	uc007blb.1	Pinc	Mus musculus pregnancy-induced noncoding RNA mRNA, complete sequence.	8.2	18.36	19.75	21.32	8.46	2.87	0.83	4.8	6.46	4.27	0.51	4.76	5.7
229	chr1	88609732	88610051	+	intron (uc007bvw.2, intron 1 of 21)	intron (NM_153530, intron 1 of 20)	9512	uc007bvw.2	Dis3l2	DIS3-like exonuclease 2 isoform 1	1.93	2.82	4.65	0.63	9.51	4.3	0	12.01	6	1.22	2.05	5.71	6.57
230	chr1	91412442	91412730	+	intron (uc007byw.1, intron 1 of 17)	intron (NM_001037136, intron 1 of 16)	61200	uc007byw.1	Agap1	arf-GAP with GTPase, ANK repeat and PH	2.9	12	12.78	8.78	7.4	4.3	0	4.8	8.76	4.27	0.51	4.57	4.38
231	chr1	121401342	121401680	+	promoter-TSS (uc007cis.2)	promoter-TSS (NM_022327)	-152	uc007cis.2	Ralb	ras-related protein Ral-B precursor	4.34	12	24.39	18.82	7.93	6.69	0	9.12	9.69	1.22	0	0.57	1.31
232	chr1	155538232	155538631	+	intron (uc007dad.1, intron 6 of 6)	intron (NM_026380, intron 6 of 6)	38264	uc007dad.1	Rgs8	regulator of G-protein signaling 8	1.93	3.53	2.32	7.53	9.51	5.74	0.83	4.8	9.23	4.27	0.51	2.67	3.94
233	chr1	186429722	186429980	+	Intergenic	Intergenic	126521	uc007dyn.2	Hlx	H2.0-like homeobox protein	1.93	3.53	5.23	5.02	8.46	4.78	0.83	7.68	7.84	3.05	1.02	3.62	4.82
234	chr1	193269322	193269711	+	Intergenic	ORR1D2|LTR|MaLR	-48596	uc007eci.1	Ppp2r5a	serine/threonine-protein phosphatase 2A 56 kDa	2.41	6.36	7.55	3.14	12.69	4.3	0.83	9.6	9.23	9.15	0.51	4.57	2.63
235	chr10	24668252	24668580	+	Intergenic	Intergenic	-21140	uc007erg.2	Arg1	arginase-1	0.48	6.36	4.65	6.9	10.04	3.83	1.67	9.6	11.53	3.66	0.51	2.29	3.94
236	chr10	41922512	41922810	+	intron (uc007eyl.1, intron 2 of 3)	intron (NM_019740, intron 2 of 3)	-17379	uc007eyk.1	AK008417	Mus musculus 18-day embryo whole body cDNA, RIKEN full-length enriched library, clone:1110048B16 product:hypothetical protein, full insert sequence.	0	1.41	2.32	0.63	6.87	0.48	0	2.88	3.69	3.05	0.51	1.9	1.75
237	chr10	92664882	92665150	+	intron (uc007gul.2, intron 1 of 16)	RSINE1|SINE|B4	-39415	uc011xlq.1	Pctk2	Mus musculus PCTAIRE-motif protein kinase 2, mRNA (cDNA clone MGC:25109 IMAGE:4501115), complete cds.	6.27	14.12	14.52	11.29	7.93	7.17	0	6.72	15.22	8.54	0.51	4.57	4.38
238	chr11	61354252	61354510	+	intron (uc007jhv.1, intron 2 of 9)	intron (NM_010148, intron 2 of 9)	35707	uc007jhu.1	B9d1	B9 domain-containing protein 1	0.48	3.53	2.9	2.51	7.93	2.39	0	7.2	10.15	1.83	0	0.95	2.19
239	chr11	72989162	72989400	+	3' UTR (uc007kab.2, exon 2 of 2)	3' UTR (NM_025318, exon 2 of 2)	1263	uc007kab.2	Tmem93	transmembrane protein 93	1.93	4.24	8.13	7.53	6.87	3.83	0	1.44	6	2.44	1.02	2.67	0
240	chr11	86571232	86571460	+	promoter-TSS (uc007kta.1)	promoter-TSS (NM_001003908)	-352	uc007kta.1	Cltc	clathrin heavy chain 1	7.24	28.95	36.59	43.9	6.34	5.74	0.83	3.84	7.38	0.61	0	2.86	3.07
241	chr11	98634162	98634700	+	intron (uc007lhh.1, intron 1 of 7)	intron (NM_145434, intron 1 of 7)	2125	uc007lhh.1	Nr1d1	nuclear receptor subfamily 1 group D member 1	0	4.24	3.48	0.63	11.63	5.26	0	13.93	12.45	2.44	0	2.29	3.51
242	chr12	32635352	32635671	+	promoter-TSS (uc007nhu.2)	promoter-TSS (NM_153198)	-111	uc007nhu.2	Hbp1	HMG box-containing protein 1 isoform 1	4.34	18.36	15.68	15.68	8.46	4.78	0.83	5.76	11.99	1.22	0.51	4	4.82
243	chr12	40950022	40950300	+	promoter-TSS (uc007nky.2)	promoter-TSS (NR_035459)	-385	uc007nky.2	Ifrd1	interferon-related developmental regulator 1	2.41	5.65	6.39	1.88	7.93	1.43	0	9.12	4.61	2.44	0.51	2.29	2.63
244	chr12	53547602	53547900	+	Intergenic	Intergenic	-69315	uc007nnk.1	Arhgap5	rho GTPase-activating protein 5	2.41	10.59	9.87	8.78	7.4	5.26	4.17	11.05	15.68	12.2	0.51	5.52	3.07
245	chr12	113334422	113334781	+	Intergenic	L1M5|LINE|L1	-10293	uc007pek.1	Aspg	60 kDa lysophospholipase	3.38	4.24	6.97	8.78	11.1	2.39	1.67	10.08	6	5.49	0	2.1	3.51
246	chr13	37597952	37598160	+	Intergenic	Intergenic	-35170	uc007qcu.1	AK155516	Mus musculus NOD-derived CD11c +ve dendritic cells cDNA, RIKEN full-length enriched library, clone:F630310D14 product:unclassifiable, full insert sequence.	1.93	4.24	4.07	3.14	6.34	4.3	0	6.72	6	4.27	0.51	1.33	3.07
247	chr13	38588652	38588941	+	intron (uc007qdp.1, intron 4 of 6)	intron (NM_007556, intron 4 of 6)	31533	uc007qds.1	Txndc5	thioredoxin domain-containing protein 5	0	0	0.58	1.25	7.4	0.96	6.67	7.68	2.77	0	0	3.81	2.19
248	chr13	115471462	115471720	+	intron (uc007rxr.1, intron 3 of 6)	intron (NR_045976, intron 3 of 6)	74155	uc007rxr.1	AK016040	Mus musculus adult male testis cDNA, RIKEN full-length enriched library, clone:4930544M13 product:unclassifiable, full insert sequence.	0	0	1.74	1.25	7.4	1.91	1.67	5.76	1.85	1.83	0	3.24	2.63
249	chr14	8848732	8849041	+	intron (uc007sen.1, intron 1 of 8)	intron (NM_025341, intron 1 of 8)	13470	uc007sen.1	Abhd6	monoacylglycerol lipase ABHD6	0.48	1.41	2.9	0	7.93	4.3	2.5	5.76	6.46	4.27	0.51	2.48	2.63
250	chr14	47441832	47442180	+	promoter-TSS (uc007thh.2)	promoter-TSS (NM_022023)	-89	uc007thh.2	Gmfb	glia maturation factor beta	3.86	10.59	22.65	21.32	8.46	1.43	0.83	5.28	6.92	3.05	0	1.33	0.88
251	chr15	84753222	84753680	+	promoter-TSS (uc007xcq.1)	promoter-TSS (NM_016714)	-407	uc007xcq.1	Nup50	nuclear pore complex protein Nup50	2.9	14.83	15.68	16.31	11.1	3.35	0	16.81	10.61	2.44	0	2.1	2.19
252	chr15	88701252	88701640	+	Intergenic	Intergenic	8822	uc007xeq.1	Pim3	serine/threonine-protein kinase pim-3	3.86	11.3	9.87	11.29	10.57	3.83	0.83	11.05	8.76	11.59	0.51	4.76	4.38
253	chr15	96866442	96866780	+	intron (uc007xkr.1, intron 1 of 15)	intron (NM_027052, intron 1 of 15)	19776	uc007xkr.1	Slc38a4	sodium-coupled neutral amino acid transporter 4	0.48	1.41	1.16	2.51	7.4	1.91	2.5	4.32	2.77	2.44	1.02	2.86	4.38
254	chr16	18412102	18412360	+	intron (uc007ynu.2, intron 1 of 4)	intron (NM_007744, intron 1 of 4)	-4544	uc007ynw.1	BC046487	Mus musculus, clone IMAGE:3967700, mRNA.	2.9	13.42	13.36	16.31	7.4	3.35	0.83	6.72	9.69	4.27	0.51	3.43	2.63
255	chr16	21549862	21550200	+	intron (uc007yrj.1, intron 35 of 46)	intron (NM_001081366, intron 35 of 46)	126840	uc007yrj.1	Vps8	vacuolar protein sorting-associated protein 8	0.97	3.53	1.74	2.51	7.93	6.69	0.83	8.16	15.22	7.32	0	3.24	3.07
256	chr16	23294262	23294551	+	intron (uc007yto.1, intron 2 of 7)	intron (NM_001252506, intron 1 of 6)	-69003	uc007ytn.1	BC106179	SubName: Full=BC106179 protein; SubName: Full=Putative uncharacterized protein;	0.97	10.59	13.36	8.78	7.4	6.22	2.5	7.68	12.45	7.93	1.02	3.43	2.63
257	chr16	23337472	23337760	+	intron (uc007yto.1, intron 5 of 7)	intron (NM_001252505, intron 5 of 7)	-91590	uc007ytq.1	Rtp1	receptor-transporting protein 1	0	5.65	4.07	5.64	7.4	8.13	1.67	11.53	12.45	6.71	1.02	2.48	2.63
258	chr16	44061462	44061850	+	Intergenic	HERVL74-int|LTR|ERVL	-45107	uc007zgt.2	Gramd1c	GRAM domain-containing protein 1C	1.45	3.53	1.74	0	9.51	3.35	2.5	7.2	6.92	6.1	1.02	2.1	2.19
259	chr16	49896292	49896620	+	intron (uc007zkg.1, intron 6 of 9)	intron (NM_010581, intron 6 of 9)	40689	uc007zkg.1	Cd47	leukocyte surface antigen CD47	2.9	4.94	4.07	3.14	8.99	3.83	1.67	9.6	6.46	6.1	1.02	3.81	4.82
260	chr17	8476082	8476310	+	promoter-TSS (uc008aji.1)	promoter-TSS (NM_018819)	-482	uc008aji.1	Brp44l	brain protein 44-like protein	0	0.71	0.58	1.25	6.34	0.96	0.83	5.28	1.85	2.44	0.51	1.33	0.88
261	chr17	8541822	8542350	+	Intergenic	MTEa|LTR|MaLR	8482	uc012ajr.1	Prr18	proline-rich protein 18	1.45	2.12	4.07	1.25	10.04	4.3	0	17.77	28.14	19.52	1.54	4	8.76
262	chr17	29533842	29534070	+	Intergenic	Intergenic	36097	uc012aon.1	Fgd2	FYVE, RhoGEF and PH domain-containing protein 2	4.34	9.89	4.07	3.14	6.87	4.3	0	15.37	12.45	9.15	0.51	1.9	3.07
263	chr18	15120922	15121151	+	Intergenic	Intergenic	-63156	uc008edm.1	AK016027	Mus musculus adult male testis cDNA, RIKEN full-length enriched library, clone:4930543D07 product:unclassifiable, full insert sequence.	0	0.71	0.58	0	7.4	1.91	1.67	8.16	10.61	0.61	0.51	1.9	5.26
264	chr18	61597722	61598220	+	Intergenic	Intergenic	-37886	uc008fbx.1	Ppargc1b	peroxisome proliferator-activated receptor gamma	2.41	5.65	3.48	1.25	11.1	4.3	0.83	6.72	12.92	6.71	0.51	4.76	7.01
265	chr19	3985172	3985590	+	Intergenic	Intergenic	-1280	uc008fxz.1	Acy3	aspartoacylase-2	1.45	2.82	3.48	1.25	8.99	7.17	0	7.2	16.61	7.93	0	3.81	2.63
266	chr19	5278412	5278650	+	intron (uc008gcm.2, intron 18 of 20)	MTD|LTR|MaLR	-5412	uc008gcj.1	Pacs1	phosphofurin acidic cluster sorting protein 1	0.48	0.71	0	1.25	6.87	1.91	0.83	4.32	1.38	1.22	0.51	1.71	2.19
267	chr2	4917432	4918020	+	intron (uc008ifi.2, intron 14 of 19)	RCHARR1|DNA|MER1_type	16111	uc008ifi.2	Mcm10	protein MCM10 homolog	3.38	13.42	12.2	11.92	11.63	13.39	0.83	14.41	12.45	7.93	1.54	6.67	6.57
268	chr2	26812702	26812970	+	intron (uc008iwn.1, intron 5 of 7)	intron (NM_207234, intron 5 of 7)	7070	uc008iwn.1	Rexo4	RNA exonuclease 4	8.69	20.48	22.65	18.82	7.93	2.87	0	7.68	5.07	4.88	1.02	5.33	6.13
269	chr2	126378342	126378760	+	promoter-TSS (uc008mdq.1)	promoter-TSS (NM_011978)	-209	uc008mdq.1	Slc27a2	very long-chain acyl-CoA synthetase	0.48	1.41	1.16	1.25	8.99	2.39	0.83	8.64	6.92	5.49	0	0.95	2.19
270	chr2	152631902	152632191	+	intron (uc008ngm.1, intron 2 of 2)	intron (NM_009743, intron 2 of 2)	25372	uc008ngm.1	Bcl2l1	bcl-2-like protein 1	5.31	2.12	2.9	3.14	7.93	5.26	0.83	18.25	8.3	1.22	1.02	4.57	4.82
271	chr2	172977962	172978430	+	promoter-TSS (uc008odn.1)	promoter-TSS (NM_011044)	-378	uc008odn.1	Pck1	phosphoenolpyruvate carboxykinase, cytosolic	2.41	8.47	11.03	6.27	11.63	6.22	0.83	11.05	12.92	6.1	2.05	4.76	5.7
272	chr3	78886882	78887270	+	intron (uc008pnm.1, intron 16 of 23)	intron (NM_001099624, intron 16 of 23)	62721	uc008pnm.1	Rapgef2	rap guanine nucleotide exchange factor 2	5.31	9.18	9.87	6.27	8.46	4.78	1.67	10.56	17.99	13.42	0	6.1	6.13
273	chr3	108204732	108204940	+	intron (uc008qyx.1, intron 9 of 33)	intron (NM_001004177, intron 9 of 33)	13576	uc008qyx.1	Celsr2	cadherin EGF LAG seven-pass G-type receptor 2	3.86	12.71	14.52	11.29	6.34	2.87	1.67	7.2	5.07	0.61	0	0.95	0
274	chr4	57124992	57125450	+	intron (uc008sxz.2, intron 1 of 15)	intron (NM_019427, intron 1 of 15)	30807	uc008sxz.2	Epb4.1l4b	band 4.1-like protein 4B	1.45	2.82	6.39	8.15	12.16	9.56	0	5.28	14.3	11.59	0.51	3.24	5.26
275	chr4	125876922	125877130	+	intron (uc008usv.1, intron 1 of 10)	intron (NM_146153, intron 1 of 10)	2928	uc008usv.1	Thrap3	thyroid hormone receptor-associated protein 3	0.48	2.12	3.48	2.51	6.34	5.74	0.83	7.68	11.99	2.44	0	2.86	4.38
276	chr4	140410242	140410561	+	Intergenic	Intergenic	-8708	uc008vnh.1	Padi1	protein-arginine deiminase type-1	3.86	4.24	9.87	6.27	7.4	4.3	1.67	8.16	11.53	1.83	0.51	1.71	3.07
277	chr4	141297722	141298260	+	Intergenic	Intergenic	-4599	uc008vpe.1	Agmat	agmatinase, mitochondrial precursor	2.41	10.59	6.97	6.9	14.27	11.48	4.17	16.33	20.3	9.15	0	4.38	5.7
278	chr4	154602612	154602880	+	Intergenic	RSINE1|SINE|B4	-6102	uc008wcz.1	Ski	ski oncogene	1.45	8.47	8.13	7.53	6.87	3.35	0.83	4.32	6	5.49	0	1.33	2.63
279	chr5	99420782	99421010	+	intron (uc008ygj.2, intron 5 of 18)	RSINE1|SINE|B4	45202	uc008ygj.2	Prkg2	cGMP-dependent protein kinase 2	1.93	13.42	1.16	6.27	6.34	2.87	0	8.64	9.69	0.61	0	3.24	1.75
280	chr6	94729902	94730180	+	Intergenic	Intergenic	-78479	uc009czv.1	AK156148	Mus musculus activated spleen cDNA, RIKEN full-length enriched library, clone:F830009H09 product:unclassifiable, full insert sequence.	4.83	21.89	20.91	19.44	6.87	0.96	1.67	6.24	6.46	1.22	0	2.29	4.82
281	chr6	125313932	125314180	+	intron (uc009dum.1, intron 15 of 16)	intron (NM_198604, intron 15 of 16)	14315	uc009dul.2	Tnfrsf1a	tumor necrosis factor receptor superfamily	1.45	2.12	3.48	0.63	6.87	2.39	0	2.88	1.85	2.44	0	2.86	1.75
282	chr6	142399922	142400131	+	intron (uc009epi.2, intron 8 of 16)	intron (NM_145572, intron 8 of 16)	21603	uc009epi.2	Gys2	glycogen [starch] synthase, liver	1.93	4.24	0.58	0	7.4	1.91	0	4.8	2.31	1.83	0	2.48	2.19
283	chr6	145804292	145804481	+	Intergenic	Intergenic	9474	uc009ert.1	Bhlhe41	class E basic helix-loop-helix protein 41	0	0	0	0.63	6.34	4.3	0	6.72	4.15	1.22	0.51	0.19	0.88
284	chr7	90786362	90786641	+	intron (uc009idq.1, intron 5 of 5)	MIRc|SINE|MIR	5974	uc009idq.1	Stard5	stAR-related lipid transfer protein 5	3.38	2.12	3.48	2.51	7.93	3.83	0.83	7.68	12.45	7.93	0.51	2.67	3.07
285	chr7	106316562	106316830	+	intron (uc009ile.1, intron 2 of 7)	intron (NM_026384, intron 2 of 7)	14527	uc009ile.1	Dgat2	diacylglycerol O-acyltransferase 2	3.86	23.3	15.68	15.05	8.46	3.35	0	7.2	9.69	4.27	0	5.14	4.38
286	chr7	108213622	108214010	+	Intergenic	MIR3|SINE|MIR	-43473	uc009ioc.2	Fchsd2	FCH and double SH3 domains protein 2 isoform 1	2.9	4.24	5.23	1.25	6.87	0.96	0.83	2.4	3.23	0.61	0	2.67	3.94
287	chr8	10854552	10854940	+	Intergenic	Intergenic	27708	uc009kuu.1	AK047141	Mus musculus 16 days neonate cerebellum cDNA, RIKEN full-length enriched library, clone:9630015P16 product:unclassifiable, full insert sequence.	1.45	6.36	8.71	6.27	7.93	6.22	2.5	5.76	11.07	3.66	0	3.05	5.7
288	chr8	36438552	36438850	+	promoter-TSS (uc009lkw.1)	promoter-TSS (NM_177741)	-94	uc009lkw.1	Ppp1r3b	protein phosphatase 1 regulatory subunit 3B	11.58	34.6	42.98	36.38	7.93	4.3	0.83	4.32	6.46	3.05	0.51	5.33	6.57
289	chr8	79656912	79657270	+	intron (uc009mhl.1, intron 3 of 8)	intron (NM_001083906, intron 3 of 8)	230684	uc009mhl.1	Nr3c2	mineralocorticoid receptor	3.86	14.83	15.68	10.03	8.46	3.83	0.83	7.68	6.92	1.83	0.51	4	3.94
290	chr8	108828292	108828570	+	intron (uc009nfy.1, intron 1 of 8)	intron (NM_021491, intron 1 of 8)	22245	uc009nga.1	AK015712	Mus musculus adult male testis cDNA, RIKEN full-length enriched library, clone:4930506A18 product:unclassifiable, full insert sequence.	4.34	12	12.78	7.53	7.93	3.35	0	2.88	5.07	4.27	0	3.62	3.51
291	chr8	118507412	118507840	+	Intergenic	Intergenic	-276832	uc009nof.1	Maf	transcription factor Maf	6.27	24.01	18.58	25.09	10.04	5.26	0.83	12.49	11.53	7.32	1.02	6.67	7.45
292	chr9	42280202	42280490	+	promoter-TSS (uc009pay.1)	promoter-TSS (NM_173038)	-37	uc009pay.1	Tbcel	tubulin-specific chaperone cofactor E-like	4.83	14.83	23.81	18.19	7.4	7.65	0	17.29	22.14	8.54	0	0.95	1.31
293	chr9	43048092	43048460	+	promoter-TSS (uc009pbf.1)	promoter-TSS (NM_178644)	-377	uc009pbf.1	Oaf	out at first protein homolog precursor	2.9	9.89	8.13	7.53	6.87	4.3	1.67	3.36	4.15	2.44	0	1.52	0.88
294	chr9	106349652	106349831	+	intron (uc009rjr.2, intron 1 of 4)	CpG	268	uc009rjr.2	Abhd14a	abhydrolase domain-containing protein 14A	4.34	11.3	6.39	6.27	6.34	2.87	0.83	6.72	3.69	0.61	0.51	0.95	0.88
295	chr1	13302622	13302971	+	intron (uc007aim.1, intron 1 of 22)	intron (NM_001077695, intron 1 of 21)	34339	uc007ais.1	AK171953	Mus musculus 10 days neonate medulla oblongata cDNA, RIKEN full-length enriched library, clone:B830028E17 product:unclassifiable, full insert sequence.	1.45	4.24	3.48	4.39	7.93	3.83	0.83	7.68	6.46	1.83	0	3.24	1.75
296	chr1	40274412	40274661	+	Intergenic	Intergenic	-48895	uc007atw.1	Il1r1	interleukin-1 receptor type 1 isoform 2	1.45	5.65	0.58	0	6.34	4.78	2.5	7.2	16.14	1.22	0.51	3.62	3.07
297	chr1	71934422	71934720	+	promoter-TSS (uc011wmr.1)	promoter-TSS (NR_027658)	-115	uc011wmr.1	Gm8883	Mus musculus predicted gene 8883 (Gm8883), non-coding RNA.	3.38	5.65	7.55	5.02	6.87	3.83	1.67	13.93	3.23	1.83	0	3.62	3.94
298	chr1	72916732	72917040	+	intron (uc007bkx.1, intron 1 of 3)	intron (NM_010518, intron 1 of 3)	4553	uc007bkx.1	Igfbp5	insulin-like growth factor-binding protein 5	0.97	2.12	0.58	1.88	7.4	2.39	1.67	7.68	9.69	2.44	0	1.33	0
299	chr1	89470652	89470830	+	promoter-TSS (uc007bwy.2)	promoter-TSS (NM_001111314)	-296	uc007bwy.2	Ngef	ephexin-1 isoform 1	1.45	0.71	2.32	1.88	5.81	3.83	1.67	7.68	6.92	3.66	0	2.29	2.63
300	chr1	90175752	90176120	+	Intergenic	Intergenic	-1782	uc007bym.2	Hjurp	Holliday junction recognition protein	2.41	9.89	4.65	1.88	7.93	4.78	2.5	4.8	8.3	2.44	0.51	10.86	9.64
301	chr1	90315582	90315901	+	intron (uc007byq.1, intron 6 of 7)	intron (NM_029269, intron 6 of 7)	12147	uc007byq.1	Spp2	secreted phosphoprotein 24 precursor	6.76	26.83	16.84	22.58	6.34	3.83	0.83	3.36	6.92	4.88	0.51	7.24	7.45
302	chr1	154912842	154913041	+	intron (uc007czq.1, intron 1 of 10)	intron (NM_175460, intron 1 of 10)	110710	uc007czq.1	Nmnat2	nicotinamide mononucleotide adenylyltransferase	0.48	0.71	0.58	0	6.34	1.43	0	6.24	0.46	1.22	0	1.14	0.88
303	chr1	155544822	155545140	+	TTS (uc007dad.1)	TTS (NM_026380)	-42502	uc007dae.2	Rgs16	regulator of G-protein signaling 16	2.9	3.53	7.55	6.27	8.46	2.87	0	12.97	5.07	4.27	0	1.14	2.19
304	chr1	166633712	166634070	+	Intergenic	Intergenic	-92972	uc007diq.1	Dpt	dermatopontin precursor	4.83	7.77	9.29	8.78	6.87	4.3	1.67	4.8	9.23	2.44	0.51	4.38	7.01
305	chr1	167525022	167525320	+	intron (uc007djh.1, intron 5 of 5)	intron (NM_001001880, intron 4 of 4)	39501	uc007djh.1	Mpzl1	myelin protein zero-like protein 1 isoform a	4.83	13.42	7.55	10.03	7.4	2.39	0	4.32	10.61	1.83	0.51	4.57	6.57
306	chr1	193269872	193270140	+	Intergenic	MTEb|LTR|MaLR	-49086	uc007eci.1	Ppp2r5a	serine/threonine-protein phosphatase 2A 56 kDa	0.97	4.24	6.97	1.25	6.87	5.26	2.5	8.64	12.45	6.1	0	2.86	1.75
307	chr10	19886612	19886970	+	intron (uc011xba.1, intron 1 of 17)	B1F|SINE|Alu	-3795	uc007enp.1	AK138667	Mus musculus adult male spinal cord cDNA, RIKEN full-length enriched library, clone:A330048D23 product:unclassifiable, full insert sequence.	7.72	36.72	33.68	27.6	7.4	4.78	0	8.16	8.3	7.93	0	4.57	4.82
308	chr10	21405902	21406240	+	Intergenic	MIRc|SINE|MIR	-4580	uc007eot.1	AK090213	Mus musculus adult male vesicular gland cDNA, RIKEN full-length enriched library, clone:G630019C12 product:hypothetical protein, full insert sequence.	1.45	2.82	4.65	1.25	7.93	0.96	0	4.32	2.31	0	0	2.67	2.19
309	chr10	21721492	21721740	+	Intergenic	Intergenic	51644	uc007eoy.1	DQ696813	DQ696813	2.9	7.06	5.81	6.9	6.34	2.87	0	7.68	8.76	3.05	1.02	3.62	3.94
310	chr10	61197132	61197360	+	intron (uc007fgl.1, intron 7 of 8)	intron (NM_001039194, intron 7 of 8)	13849	uc007fgl.1	Aifm2	apoptosis-inducing factor 2 isoform 1	1.45	0.71	1.74	0.63	5.81	0.96	0.83	7.68	6	3.66	0	2.67	1.75
311	chr10	68750932	68751101	+	intron (uc007fmp.1, intron 9 of 10)	intron (NM_001252636, intron 9 of 10)	64644	uc007fmr.1	Cdk1	cell division protein kinase 1	4.34	12.71	13.36	11.92	6.34	3.83	0	7.2	6	3.05	0	4.19	3.51
312	chr10	69403802	69404040	+	intron (uc007fmx.1, intron 26 of 42)	intron (NM_170728, intron 24 of 40)	-65036	uc007fno.1	AK046981	Mus musculus 10 days neonate cerebellum cDNA, RIKEN full-length enriched library, clone:B930009B17 product:unclassifiable, full insert sequence.	2.41	12	8.71	3.14	6.87	4.78	0	8.64	6	1.22	0	2.67	3.94
313	chr10	75236172	75236400	+	promoter-TSS (uc007fra.1)	promoter-TSS (NM_010027)	-167	uc007fra.1	Ddt	D-dopachrome decarboxylase	7.24	28.95	31.94	36.38	5.81	4.78	0	6.72	9.23	4.88	0	4	3.94
314	chr10	87035262	87035680	+	intron (uc007gqt.2, intron 8 of 12)	intron (NM_008777, intron 8 of 12)	50931	uc007gqt.2	Pah	phenylalanine-4-hydroxylase	1.93	2.82	4.07	1.88	6.34	6.22	0.83	5.28	16.61	3.66	0.51	4.95	4.38
315	chr10	120496452	120496720	+	intron (uc007hfj.2, intron 2 of 9)	intron (NM_011915, intron 2 of 9)	25526	uc007hfj.2	Wif1	wnt inhibitory factor 1 precursor	2.41	8.47	13.94	8.15	6.87	4.78	1.67	4.8	7.38	5.49	0	2.29	2.19
316	chr11	5398482	5398750	+	Intergenic	Intergenic	-22354	uc007hwm.1	Xbp1	X-box-binding protein 1	4.34	11.3	4.65	5.02	6.34	1.43	0	5.28	6	1.22	1.02	2.67	2.63
317	chr11	20353862	20354190	+	Intergenic	MLT1H|LTR|MaLR	7626	uc011xrx.1	Gm12034	40S ribosomal protein S17	6.76	32.48	28.46	31.36	8.46	5.74	0.83	8.16	6.92	1.83	0	4.38	3.51
318	chr11	58793252	58793520	+	intron (uc007jda.1, intron 1 of 5)	intron (NM_053168, intron 1 of 5)	1768	uc007jda.1	Trim11	E3 ubiquitin-protein ligase TRIM11	2.41	4.24	5.23	0.63	6.34	2.39	0.83	5.28	3.23	1.83	0.51	2.67	2.63
319	chr11	59628412	59628920	+	intron (uc007jez.1, intron 1 of 1)	intron (NR_045686, intron 1 of 1)	5050	uc007jez.1	Gm16062	SubName: Full=Putative uncharacterized protein;	0.97	0.71	0.58	1.88	8.46	1.91	0	6.72	3.23	1.22	0	2.86	1.75
320	chr11	60590902	60591340	+	promoter-TSS (uc007jgl.1)	promoter-TSS (NM_009410)	94	uc007jgn.1	Smcr8	Smith-Magenis syndrome chromosomal region	14.48	48.02	33.68	42.65	7.93	2.87	0.83	1.92	4.15	3.66	0	4.76	3.94
321	chr11	78241102	78241470	+	Intergenic	L1MB2|LINE|L1	-5599	uc007kjf.1	Slc13a2	solute carrier family 13 member 2	1.45	6.36	5.23	4.39	7.4	1.91	0	9.12	2.77	1.83	0.51	2.48	3.51
322	chr11	109857012	109857290	+	promoter-TSS (uc007mdb.2)	promoter-TSS (NM_013851)	-21	uc007mdb.2	Abca8b	ATP-binding cassette sub-family A member 8-B	6.27	33.19	27.88	25.09	6.87	6.22	1.67	7.68	6.46	3.05	0	3.05	3.07
323	chr11	115311592	115311890	+	Intergenic	Intergenic	9882	uc007mho.1	4933422H20Rik	tripartite motif protein 47-like	2.9	12	7.55	10.03	7.93	3.83	0.83	6.72	7.38	6.1	0	4.19	6.57
324	chr12	53497452	53497790	+	Intergenic	Intergenic	-119445	uc007nnk.1	Arhgap5	rho GTPase-activating protein 5	0.97	6.36	1.74	0.63	6.87	1.91	0	6.24	9.23	6.1	0	3.05	3.51
325	chr14	9164042	9164420	+	Intergenic	Intergenic	-21941	uc007sfa.1	Fam107a	downregulated in renal cell carcinoma	0	1.41	4.65	1.88	7.93	3.35	2.5	5.28	6.92	4.88	0	1.33	2.19
326	chr14	21159432	21159620	+	intron (uc011zgo.1, intron 3 of 13)	intron (NM_027475, intron 3 of 13)	7817	uc011zgo.1	Ecd	protein SGT1 homolog	7.24	18.36	13.94	19.44	5.81	1.43	0	5.28	3.23	0.61	0.51	3.62	5.7
327	chr14	33326492	33326720	+	promoter-TSS (uc007sze.1)	promoter-TSS (NM_001081221)	-101	uc007sze.1	Ercc6	DNA excision repair protein ERCC-6	0.48	4.24	5.23	5.02	5.81	3.83	0	5.28	7.84	1.83	0.51	0.76	0.88
328	chr14	63712462	63713020	+	Intergenic	Intergenic	-28561	uc007uhh.1	Ctsb	cathepsin B preproprotein	1.93	2.82	0.58	1.25	8.46	2.39	0	6.24	11.99	3.05	0	2.29	5.7
329	chr15	96287202	96287410	+	intron (uc007xkf.1, intron 1 of 14)	B3|SINE|B2	3968	uc007xkf.1	Scaf11	splicing factor, arginine/serine-rich 2,	1.93	11.3	7.55	10.03	5.81	1.43	0.83	7.2	4.15	0.61	0	3.24	0.88
330	chr15	96862442	96862700	+	intron (uc007xkr.1, intron 1 of 15)	intron (NM_027052, intron 1 of 15)	23816	uc007xkr.1	Slc38a4	sodium-coupled neutral amino acid transporter 4	2.9	13.42	9.29	7.53	6.34	5.74	0	8.16	13.84	4.27	3.07	3.81	2.63
331	chr15	99670512	99670810	+	intron (uc007xqi.2, intron 2 of 10)	MLT1G3|LTR|MaLR	35226	uc007xqi.2	Lima1	LIM domain and actin-binding protein 1 isoform	1.45	6.36	6.39	4.39	7.4	7.17	0.83	4.8	10.61	8.54	0	2.1	3.51
332	chr16	20674052	20674370	+	intron (uc007yqv.1, intron 2 of 32)	intron (NM_001005331, intron 2 of 31)	1389	uc007yqv.1	Eif4g1	eukaryotic translation initiation factor 4 gamma	1.45	4.94	5.81	6.27	7.4	8.13	0	11.53	11.53	7.32	0	1.71	3.51
333	chr16	30603222	30603510	+	TTS (uc007ywy.2)	TTS (NM_177632)	3557	uc007ywy.2	Fam43a	somitovasculin	2.9	14.12	7.55	10.66	6.87	2.39	1.67	5.76	11.07	4.88	0	2.1	1.31
334	chr17	25270202	25270430	+	promoter-TSS (uc008azv.1)	promoter-TSS (NM_011930)	-23	uc008azv.1	Clcn7	H(+)/Cl(-) exchange transporter 7	9.65	42.37	50.52	42.02	5.81	2.87	0.83	4.8	4.15	1.22	0	3.05	7.89
335	chr17	26708382	26708730	+	intron (uc008bef.1, intron 1 of 9)	intron (NM_026170, intron 1 of 9)	10099	uc008bef.1	Ergic1	endoplasmic reticulum-Golgi intermediate	4.34	7.77	9.87	15.68	7.93	7.65	0.83	9.12	15.68	7.32	0	4.95	5.26
336	chr17	31725182	31725520	+	intron (uc008bvi.2, intron 2 of 10)	intron (NR_027493, intron 3 of 11)	23633	uc008bvi.2	Pknox1	homeobox protein PKNOX1	1.45	4.24	5.81	6.9	6.34	5.74	0.83	1.92	4.61	3.05	0	5.14	0.88
337	chr17	45745402	45745780	+	Intergenic	Lx8|LINE|L1	-6575	uc008crg.2	Gm7325	embryonic stem cell- and germ cell-specific	7.24	20.48	20.33	11.29	7.93	1.43	5	5.76	7.38	3.05	0.51	8.76	6.57
338	chr17	65092992	65093261	+	intron (uc008dfy.1, intron 20 of 21)	intron (NM_008549, intron 20 of 21)	-23325	uc008dfz.1	AK050349	Mus musculus adult male liver tumor cDNA, RIKEN full-length enriched library, clone:C730040E01 product:unclassifiable, full insert sequence.	2.9	3.53	6.39	1.25	6.87	3.83	0	6.72	7.84	6.1	0	3.05	3.07
339	chr17	84235422	84235870	+	intron (uc008dsk.1, intron 4 of 9)	intron (NM_025325, intron 4 of 9)	10484	uc008dsk.1	Haao	3-hydroxyanthranilate 3,4-dioxygenase	2.41	12.71	5.81	7.53	8.99	2.87	1.67	9.12	4.61	4.27	0.51	3.05	4.38
340	chr17	87175882	87176190	+	intron (uc008duj.2, intron 1 of 15)	intron (NM_010137, intron 1 of 15)	22832	uc008duj.2	Epas1	endothelial PAS domain-containing protein 1	6.76	19.07	27.88	27.6	6.87	5.26	1.67	8.16	11.99	4.88	0	4.57	4.82
341	chr19	32701192	32701520	+	intron (uc008hfl.2, intron 1 of 11)	intron (NM_011864, intron 1 of 12)	31151	uc008hfl.2	Papss2	bifunctional 3'-phosphoadenosine	5.79	9.18	11.03	11.92	7.4	7.17	0.83	7.2	9.69	4.88	0	3.81	3.07
342	chr19	36877952	36878280	+	Intergenic	Intergenic	-30606	uc008hhu.2	Tnks2	tankyrase, TRF1-interacting ankyrin-related	3.86	7.77	8.13	11.29	6.87	4.3	2.5	4.32	11.99	5.49	0	3.05	3.94
343	chr19	41461722	41462050	+	Intergenic	Intergenic	-2326	uc008hlu.1	Pik3ap1	phosphoinositide 3-kinase adapter protein 1	1.45	4.94	4.07	1.88	6.34	3.83	1.67	7.68	11.53	3.66	0	3.43	2.19
344	chr19	47127952	47128490	+	Intergenic	(TG)n|Simple_repeat|Simple_repeat	-2886	uc008hul.1	Pcgf6	polycomb group RING finger protein 6	4.83	14.12	15.68	16.93	8.99	8.61	1.67	4.32	12.92	2.44	0.51	6.1	5.7
345	chr19	55224792	55225050	+	Intergenic	MLT1H2|LTR|MaLR	-30454	uc008hxm.1	Tectb	beta-tectorin precursor	2.9	9.18	2.32	6.27	6.87	0	0	5.28	2.31	1.22	0	4.95	3.51
346	chr2	24831352	24831660	+	promoter-TSS (uc008ipu.1)	promoter-TSS (NM_146251)	-47	uc008ipw.2	Pnpla7	patatin-like phospholipase domain-containing	9.17	39.54	30.78	31.99	7.4	4.3	0	6.72	2.77	1.83	0	2.86	5.7
347	chr2	26314382	26314750	+	3' UTR (uc008ivl.2, exon 34 of 34)	3' UTR (NM_008714, exon 34 of 34)	13101	uc008ivk.1	AK075572	Mus musculus adult male kidney cDNA, RIKEN full-length enriched library, clone:0610009E02 product:unclassifiable, full insert sequence.	2.9	15.54	4.07	8.15	7.4	2.39	0	5.28	5.07	2.44	0	3.62	3.07
348	chr2	27454542	27454931	+	Intergenic	Intergenic	58787	uc008ixr.1	BC050122	Mus musculus 16 days embryo kidney cDNA, RIKEN full-length enriched library, clone:I920063F21 product:unclassifiable, full insert sequence.	0	2.12	2.32	0.63	9.51	7.17	4.17	8.64	13.84	5.49	1.54	2.67	2.63
349	chr2	58594442	58594681	+	Intergenic	Intergenic	-13035	uc008jsw.1	Upp2	uridine phosphorylase 2	8.2	18.36	9.29	10.03	6.87	0.96	2.5	1.44	4.15	1.22	0	4.76	3.51
350	chr2	146381242	146381480	+	Intergenic	MLT1H2|LTR|MaLR	-43621	uc008msj.2	Ralgapa2	ral GTPase-activating protein subunit alpha-2	13.51	19.77	24.39	18.19	6.34	2.39	2.5	2.88	2.77	0.61	0	3.62	6.13
351	chr2	156694712	156694921	+	intron (uc008noc.2, intron 2 of 3)	intron (NM_026124, intron 2 of 3)	5958	uc008noc.2	1110008F13Rik	RAB5-interacting protein	3.38	10.59	10.45	5.02	6.34	2.87	2.5	2.88	5.07	1.22	0	3.05	5.26
352	chr2	160176742	160177191	+	Intergenic	Intergenic	15835	uc008nqw.2	Mafb	transcription factor MafB	2.41	7.06	6.39	1.88	11.1	7.65	0.83	19.21	11.07	1.22	1.54	5.91	4.82
353	chr2	167932342	167932530	+	Intergenic	Intergenic	25932	uc008oao.2	Pard6b	partitioning defective 6 homolog beta	0	2.12	0.58	0.63	5.81	0.96	0	1.92	4.15	1.22	0	0	0
354	chr3	51005692	51005921	+	Intergenic	ID_B1|SINE|B4	-22563	uc008pdm.2	Ccrn4l	nocturnin	2.41	9.18	4.07	5.02	5.81	2.39	0.83	6.72	5.54	1.83	0	1.9	2.19
355	chr3	65467222	65467430	+	Intergenic	Intergenic	-2824	uc012cqf.1	Lekr1	leucine, glutamate and lysine rich 1 isoform 1	3.86	14.12	9.87	6.9	5.81	4.3	0.83	8.64	8.3	4.88	0.51	2.86	2.19
356	chr3	88981052	88981350	+	intron (uc012cse.1, intron 12 of 19)	promoter-TSS (NM_011886)	-5946	uc008pxy.1	Fam189b	hypothetical protein LOC68521	28.95	62.85	60.4	69.62	6.34	6.69	5	3.36	11.99	4.88	3.07	10.1	13.15
357	chr3	94175612	94175980	+	promoter-TSS (uc008qfy.2)	promoter-TSS (NM_011281)	-952	uc008qfy.2	Rorc	nuclear receptor ROR-gamma	0.48	2.82	7.55	9.41	9.51	7.17	0	12.97	8.3	15.86	0	2.1	2.63
358	chr3	95097522	95097860	+	intron (uc008qje.2, intron 7 of 9)	intron (NM_133858, intron 7 of 9)	10849	uc008qje.2	Fam63a	hypothetical protein LOC75007 isoform 1	0.97	2.12	2.9	0	6.87	1.43	0.83	2.88	3.69	3.05	0	1.52	3.51
359	chr3	95668902	95669221	+	intron (uc008qli.1, intron 1 of 1)	intron (NM_078479, intron 1 of 1)	5477	uc008qli.1	Mrps21	28S ribosomal protein S21, mitochondrial	2.41	2.12	0	0	7.93	0.48	0.83	4.32	0	0.61	0	2.86	1.31
360	chr3	116658142	116658340	+	intron (uc008rcx.1, intron 1 of 7)	intron (NM_023245, intron 1 of 7)	13629	uc008rcx.1	Palmd	palmdelphin	0	0.71	0.58	0.63	5.81	1.43	0	3.84	0.46	0.61	0	1.71	2.19
361	chr3	121128692	121129110	+	promoter-TSS (uc008rdy.1)	promoter-TSS (NM_028044)	-558	uc008rdy.1	Cnn3	calponin-3	0.48	4.24	2.9	1.88	7.93	6.22	0	5.28	4.61	3.66	0	1.14	0.44
362	chr3	131179672	131179960	+	Intergenic	Intergenic	-47916	uc008rjr.2	Papss1	bifunctional 3'-phosphoadenosine	5.79	19.77	8.71	8.15	6.34	3.35	0	2.4	2.77	1.83	0.51	4	3.94
363	chr3	138105522	138106011	+	promoter-TSS (uc008rnk.1)	promoter-TSS (NM_007410)	-362	uc008rnk.1	Adh5	alcohol dehydrogenase class-3	2.9	5.65	11.61	9.41	10.04	7.17	0.83	12.01	8.3	2.44	0	2.48	3.94
364	chr4	99614622	99614860	+	intron (uc008tva.2, intron 1 of 10)	intron (NM_028132, intron 1 of 10)	12685	uc008tva.2	Pgm2	phosphoglucomutase-1	3.38	7.77	5.23	6.9	6.34	1.91	0	2.88	3.23	0.61	0	3.43	2.63
365	chr4	101347292	101347740	+	Intergenic	Intergenic	27128	uc008tvu.1	Leprot	leptin receptor gene-related protein	4.83	16.95	16.84	20.07	8.46	1.43	0.83	4.8	7.38	1.83	0.51	7.24	5.26
366	chr4	102228342	102228560	+	intron (uc008twj.2, intron 5 of 14)	TTS (NM_001177983)	-204517	uc008two.1	Sgip1	SH3-containing GRB2-like protein 3-interacting	1.45	3.53	2.32	3.76	5.81	5.74	0	6.24	10.61	0.61	0.51	3.43	2.19
367	chr4	139188162	139188511	+	intron (uc012dnu.1, intron 1 of 14)	intron (NM_175438, intron 1 of 14)	9527	uc012dnu.1	Aldh4a1	delta-1-pyrroline-5-carboxylate dehydrogenase,	1.93	1.41	2.9	3.14	7.93	4.3	2.5	7.68	9.23	3.66	0	1.14	4.38
368	chr4	149957542	149957880	+	intron (uc008vxr.1, intron 12 of 22)	intron (NM_001085492, intron 12 of 22)	68572	uc008vxt.1	Slc45a1	proton-associated sugar transporter A	2.41	0.71	1.16	0.63	7.93	6.22	0.83	11.53	9.69	4.27	1.02	1.52	3.51
369	chr5	66505552	66505900	+	Intergenic	intron (NM_001127382, intron 2 of 7)	-16309	uc008xol.2	Rbm47	RNA-binding protein 47	2.41	16.24	14.52	11.92	7.4	2.87	0	5.28	10.15	7.93	0.51	5.52	4.82
370	chr5	122141022	122141240	+	Intergenic	Intergenic	-20487	uc008zke.1	Atxn2	ataxin-2	3.38	8.47	10.45	8.78	5.81	5.74	0.83	8.64	9.69	11.59	0	3.62	3.51
371	chr5	124676552	124677000	+	Intergenic	L1MB3|LINE|L1	-10350	uc008zpc.2	Pitpnm2	membrane-associated phosphatidylinositol	0.97	2.82	2.9	3.14	11.1	8.61	2.5	9.12	10.61	7.93	0	4.76	6.57
372	chr5	125873382	125873621	+	Intergenic	Intergenic	-3114	uc012edr.1	Ubc	polyubiquitin-C	2.9	8.47	6.39	8.15	6.34	2.39	0.83	7.2	11.07	1.22	0	3.05	4.82
373	chr5	150438822	150439020	+	promoter-TSS (uc009apy.1)	promoter-TSS (NM_013559)	-31	uc009apy.1	Hsph1	heat shock protein 105 kDa	2.41	7.77	13.36	10.66	5.81	5.26	0.83	3.36	16.14	1.83	0	1.71	2.63
374	chr6	32345312	32345830	+	intron (uc009bgm.2, intron 3 of 31)	intron (NM_175750, intron 3 of 31)	-115577	uc009bgn.1	AK046388	Mus musculus adult male hypothalamus cDNA, RIKEN full-length enriched library, clone:A230016M02 product:unclassifiable, full insert sequence.	2.9	12	10.45	10.03	10.04	2.39	1.67	11.53	6	4.88	1.02	4.19	5.26
375	chr6	37480012	37480360	+	promoter-TSS (uc009bjg.2)	promoter-TSS (NM_145364)	13	uc009bjg.2	Akr1d1	3-oxo-5-beta-steroid 4-dehydrogenase	0	0.71	0	0.63	6.87	3.35	1.67	9.12	1.38	1.22	0	3.24	2.19
376	chr6	90413662	90413880	+	intron (uc009cxj.1, intron 1 of 2)	CpG	1151	uc009cxj.1	Klf15	Krueppel-like factor 15	0.97	3.53	8.13	2.51	5.81	5.74	0	8.16	7.84	4.88	0.51	0.95	1.31
377	chr6	94949092	94949401	+	Intergenic	Intergenic	-118654	uc009czw.2	Kbtbd8	kelch repeat and BTB domain-containing protein 8	1.93	3.53	13.36	18.82	6.87	5.26	0.83	19.69	34.6	34.17	0	2.48	1.31
378	chr6	97219742	97220001	+	Intergenic	Intergenic	-17097	uc009das.1	Lmod3	leiomodin-3	3.38	3.53	5.23	5.02	6.87	4.3	0	8.16	9.69	6.1	0	4.38	5.7
379	chr6	108469422	108469670	+	intron (uc009ddh.2, intron 59 of 61)	intron (NM_010585, intron 59 of 61)	103615	uc009ddl.1	AK002866	Mus musculus adult male kidney cDNA, RIKEN full-length enriched library, clone:0610040F04 product:unclassifiable, full insert sequence.	1.93	3.53	2.9	0.63	6.87	1.43	1.67	7.68	2.77	0	0.51	1.9	1.31
380	chr6	129110162	129110590	+	Intergenic	Intergenic	-20257	uc009efe.2	Clec2d	C-type lectin domain family 2 member D	7.24	19.77	19.16	16.93	8.46	4.78	5	5.28	8.76	6.71	0	8	4.38
381	chr6	146219572	146220120	+	intron (uc009erw.1, intron 37 of 56)	intron (NM_010586, intron 36 of 55)	230588	uc009erw.1	Itpr2	inositol 1,4,5-trisphosphate receptor type 2	7.72	16.24	18	16.93	11.1	4.3	3.34	19.69	6.46	3.66	2.05	5.91	4.82
382	chr7	16683702	16683920	+	promoter-TSS (uc009fgw.1)	promoter-TSS (NM_025898)	-181	uc009fgw.1	Napa	alpha-soluble NSF attachment protein	6.76	17.65	26.13	21.95	5.81	5.26	0.83	7.2	6.92	4.88	0.51	2.48	1.75
383	chr7	54100692	54100901	+	Intergenic	promoter-TSS (NM_010699)	-1656	uc009gzo.2	Ldha	L-lactate dehydrogenase A chain isoform 2	0.97	2.12	2.32	2.51	6.87	7.65	0.83	6.24	7.84	4.88	0	1.71	0.44
384	chr7	71039612	71039870	+	intron (uc009hfn.2, intron 1 of 1)	intron (NM_021366, intron 1 of 1)	44060	uc009hfn.2	Klf13	Krueppel-like factor 13	1.45	7.06	8.71	4.39	6.34	1.43	0.83	4.32	3.23	1.83	0.51	2.67	2.19
385	chr7	73059822	73060081	+	intron (uc009hgx.2, intron 2 of 21)	intron (NM_011048, intron 2 of 21)	52929	uc009hgx.2	Pcsk6	paired basic amino acid cleaving system 4	0.48	1.41	0	0	6.34	2.39	0.83	9.6	7.84	9.15	0.51	1.71	2.63
386	chr7	77491102	77491400	+	Intergenic	CpG	-8522	uc009hnh.1	AK049871	Mus musculus adult male hippocampus cDNA, RIKEN full-length enriched library, clone:C630005I06 product:unclassifiable, full insert sequence.	0.48	1.41	1.16	0	6.87	2.39	0	4.32	3.69	1.83	0	0.57	0.44
387	chr7	106289892	106290080	+	promoter-TSS (uc009ikz.2)	promoter-TSS (NM_178635)	-332	uc009ikz.2	Uvrag	UV radiation resistance associated	16.89	49.43	40.07	57.07	5.81	2.39	1.67	3.36	10.15	1.83	0.51	5.52	8.76
388	chr7	109213922	109214191	+	promoter-TSS (uc009iqg.1)	promoter-TSS (NM_011644)	-171	uc009iql.1	Trpc2	short transient receptor potential channel 2	0.97	1.41	2.32	0.63	6.34	3.83	0.83	4.32	8.3	0	0	0.76	2.63
389	chr7	117264842	117265061	+	promoter-TSS (uc009jey.1)	promoter-TSS (NM_009516)	-622	uc009jey.1	Wee1	wee1-like protein kinase	0.97	1.41	0.58	0	6.34	1.43	0	4.32	2.77	2.44	0	2.48	1.31
390	chr7	117265072	117265290	+	promoter-TSS (uc009jey.1)	promoter-TSS (NM_009516)	-392	uc009jey.1	Wee1	wee1-like protein kinase	1.93	2.82	2.9	1.25	6.87	5.26	0	7.2	7.84	9.15	0	0.95	0
391	chr7	152113982	152114200	+	Intergenic	Intergenic	11739	uc009kqt.1	Ccnd1	G1/S-specific cyclin-D1	0.48	3.53	6.39	2.51	5.81	1.43	0	7.68	2.77	6.1	0	1.71	2.63
392	chr8	49840952	49841201	+	Intergenic	Intergenic	-81032	uc009lrs.2	Odz3	teneurin-3 isoform 1	0.97	1.41	1.74	3.14	6.87	1.91	0	5.28	7.38	3.05	0	1.71	2.19
393	chr8	91393062	91393361	+	Intergenic	Intergenic	172284	uc009mrt.2	Cyld	ubiquitin carboxyl-terminal hydrolase CYLD	1.93	6.36	2.32	5.02	7.4	3.83	0.83	1.44	7.38	1.22	1.54	2.48	2.19
394	chr8	91842062	91842240	+	Intergenic	Intergenic	-274090	uc009msa.2	Sall1	sal-like protein 1	3.38	9.89	12.78	12.54	5.81	0.48	0	2.4	3.23	0	0	2.86	4.82
395	chr8	108328642	108329140	+	intron (uc009nec.1, intron 3 of 13)	intron (NM_145824, intron 3 of 13)	22359	uc009nec.1	Ranbp10	ran-binding protein 10	0.97	7.06	11.03	2.51	11.1	4.3	0.83	9.12	11.07	8.54	0.51	3.05	4.38
396	chr8	122570192	122570491	+	intron (uc012glu.1, intron 14 of 14)	intron (NM_030209, intron 14 of 14)	53971	uc012glu.1	Crispld2	cysteine-rich secretory protein LCCL	5.31	27.54	24.97	13.17	6.87	1.43	0.83	4.8	4.15	3.05	0	1.9	3.51
397	chr9	15105852	15106230	+	intron (uc009ofn.2, intron 1 of 8)	promoter-TSS (NM_133732)	4570	uc009ofn.2	4931406C07Rik	ester hydrolase C11orf54 homolog	0.48	3.53	4.07	3.14	7.4	1.43	0.83	11.05	6.46	17.08	0.51	1.71	3.07
398	chr9	61154112	61154610	+	Intergenic	L1M5|LINE|L1	-65812	uc009pzo.1	Tle3	transducin-like enhancer protein 3 isoform 1	2.9	13.42	5.81	4.39	7.4	6.22	0.83	8.16	8.76	2.44	0	3.24	2.19
399	chr9	66027652	66028100	+	intron (uc009qen.2, intron 2 of 11)	intron (NM_010019, intron 2 of 11)	21843	uc009qen.2	Dapk2	death-associated protein kinase 2	1.93	3.53	0.58	0.63	8.46	0.96	0.83	10.08	8.3	3.66	0.51	3.81	1.75
400	chr9	106379472	106379750	+	promoter-TSS (uc009rkb.1)	promoter-TSS (NM_145619)	-29	uc009rkb.1	Rrp9	U3 small nucleolar RNA-interacting protein 2	0.48	2.82	1.16	2.51	6.87	3.35	0	9.6	5.54	1.22	0	0.95	0.44
401	chr9	107577372	107577680	+	3' UTR (uc009rmr.1, exon 9 of 9)	3' UTR (NM_008140, exon 9 of 9)	4397	uc009rmr.1	Gnat1	guanine nucleotide-binding protein G(t) subunit	4.34	14.12	10.45	8.78	6.87	8.13	0.83	9.6	12.45	5.49	1.54	3.62	7.45
402	chr1	36527062	36527500	+	Intergenic	Intergenic	-1161	uc007aqg.2	Cnnm4	metal transporter CNNM4	1.45	2.82	1.74	0.63	8.46	2.39	1.67	4.8	7.84	1.83	0	4	3.51
403	chr1	87952962	87953210	+	Intergenic	Intergenic	-8108	uc007buy.1	Psmd1	26S proteasome non-ATPase regulatory subunit 1	0	0.71	0	1.25	5.81	1.91	0	2.4	1.38	2.44	0	2.48	2.19
404	chr1	90174092	90174420	+	promoter-TSS (uc007bym.2)	promoter-TSS (NM_172505)	-102	uc007bym.2	Hjurp	Holliday junction recognition protein	1.93	3.53	4.07	0.63	6.87	5.26	3.34	7.68	6.46	3.05	0.51	5.14	7.01
405	chr1	90180722	90181270	+	Intergenic	Intergenic	-6842	uc007bym.2	Hjurp	Holliday junction recognition protein	1.93	9.89	5.81	4.39	7.93	2.39	1.67	8.16	9.69	5.49	0.51	10.29	15.77
406	chr1	135268792	135269120	+	intron (uc007cqh.2, intron 3 of 7)	intron (NM_175443, intron 3 of 7)	8807	uc007cqh.2	Etnk2	ethanolamine kinase 2	0.48	2.12	1.16	1.25	6.34	3.35	0.83	6.72	5.54	2.44	0	2.29	1.31
407	chr1	142079892	142080180	+	promoter-TSS (uc007cws.1)	promoter-TSS (NM_009888)	-48	uc007cws.1	Cfh	complement factor H	0.48	3.53	3.48	0.63	7.4	5.74	0	8.16	12.45	1.22	0	2.1	3.51
408	chr1	167415002	167415251	+	promoter-TSS (uc007djf.1)	promoter-TSS (NM_173029)	-188	uc007djf.1	Adcy10	adenylate cyclase type 10	2.41	5.65	3.48	2.51	6.87	3.83	1.67	8.16	6	5.49	0	3.24	3.94
409	chr1	188182002	188182490	+	Intergenic	Intergenic	200314	uc007dzn.1	AK042551	Mus musculus 7 days neonate cerebellum cDNA, RIKEN full-length enriched library, clone:A730004F24 product:unclassifiable, full insert sequence.	1.93	9.18	2.32	4.39	10.04	6.22	0	8.64	14.3	1.83	1.02	2.86	1.31
410	chr10	79794352	79794770	+	intron (uc007gct.1, intron 1 of 5)	intron (NM_001204931, intron 1 of 4)	1646	uc007gct.1	Reep6	receptor expression-enhancing protein 6	1.45	4.94	3.48	5.02	7.4	8.13	0	6.24	5.07	3.66	0	3.05	2.63
411	chr10	82086042	82086270	+	promoter-TSS (uc011xjq.1)	promoter-TSS (NM_001135569)	-183	uc011xjq.1	1190007I07Rik	hypothetical protein LOC544717 precursor	5.79	17.65	16.26	16.31	5.29	2.87	0.83	5.76	9.69	3.05	0	2.67	4.82
412	chr10	89087002	89087360	+	Intergenic	L1MB8|LINE|L1	-3187	uc007gsk.2	Slc17a8	vesicular glutamate transporter 3	1.93	1.41	3.48	2.51	6.34	4.78	1.67	6.72	17.07	2.44	0.51	2.86	3.94
413	chr10	94462482	94462720	+	Intergenic	Tigger7|DNA|MER2_type	-55389	uc007gvz.2	Plxnc1	plexin-C1 precursor	0.97	4.94	2.9	3.14	5.81	7.17	1.67	6.72	12.92	5.49	0.51	2.29	0.88
414	chr10	120803182	120803490	+	intron (uc007hfo.1, intron 1 of 13)	intron (NM_029364, intron 1 of 13)	1190	uc007hfo.1	Gns	N-acetylglucosamine-6-sulfatase precursor	4.83	14.12	8.71	6.9	5.81	1.43	0	1.92	2.77	1.22	0	4.38	4.82
415	chr10	123280742	123281010	+	Intergenic	Intergenic	579744	uc007hgu.1	Fam19a2	TAFA2 protein	0.48	3.53	5.23	2.51	5.81	3.35	0.83	4.8	9.23	6.71	0.51	3.81	3.94
416	chr10	126788982	126789180	+	promoter-TSS (uc011xps.1)	promoter-TSS (NM_008382)	-253	uc011xps.1	Inhbe	inhibin beta E chain precursor	0	0	1.74	0.63	5.29	1.43	0	6.24	3.23	0	0	0.95	2.19
417	chr11	7035712	7036140	+	intron (uc007hzf.1, intron 5 of 19)	intron (NM_009622, intron 5 of 19)	-61864	uc007hzh.2	Igfbp1	insulin-like growth factor-binding protein 1	1.45	8.47	7.55	3.14	10.04	3.83	0	1.92	5.54	3.05	0.51	2.48	3.51
418	chr11	8410312	8410690	+	intron (uc007hzk.1, intron 16 of 30)	intron (NM_001083587, intron 16 of 30)	154037	uc007hzk.1	Tns3	tensin-3	0.97	3.53	1.16	1.25	7.93	1.91	1.67	5.28	4.15	3.05	0.51	3.81	4.82
419	chr11	29071962	29072210	+	promoter-TSS (uc007igs.2)	promoter-TSS (NM_134034)	-821	uc007igs.2	Smek2	serine/threonine-protein phosphatase 4	1.45	4.94	5.23	6.27	6.34	1.91	4.17	8.64	7.84	0.61	0	1.9	2.63
420	chr11	34820422	34820640	+	Intergenic	Intergenic	-114427	uc007ild.2	Slit3	slit homolog 3 protein precursor	1.45	4.94	3.48	6.27	5.29	3.83	1.67	6.24	9.69	3.66	0	0.95	2.63
421	chr11	44332062	44332281	+	promoter-TSS (uc007inh.2)	promoter-TSS (NM_028862)	-295	uc007inh.2	Rnf145	RING finger protein 145 isoform 1	1.93	4.24	7.55	4.39	5.29	2.87	0.83	11.05	3.69	0	0	0.95	1.75
422	chr11	60053952	60054271	+	intron (uc007jfq.1, intron 12 of 14)	TTS (NM_001039093)	12482	uc007jfs.1	AK196141	Mus musculus cDNA, clone:Y0G0112G07, strand:unspecified.	2.9	7.77	4.07	2.51	6.34	3.35	0.83	3.36	5.54	1.83	0.51	3.62	4.82
423	chr11	68910912	68911500	+	Intergenic	Intergenic	-2454	uc007jph.2	Per1	period circadian protein homolog 1	3.38	9.18	7.55	13.8	8.46	2.39	1.67	5.28	4.61	1.22	0	3.43	4.82
424	chr11	69139622	69139800	+	promoter-TSS (uc007jps.1)	promoter-TSS (NM_010599)	-49	uc007jps.1	Kcnab3	voltage-gated potassium channel subunit beta-3	0	0.71	2.9	0	5.29	1.43	0	2.4	2.31	0	0	1.33	1.31
425	chr11	70265672	70265930	+	exon (uc007juv.1, exon 2 of 3)	exon (NM_025397, exon 2 of 3)	368	uc007juv.1	Med11	mediator of RNA polymerase II transcription	5.31	9.18	9.29	6.9	6.34	0.96	0.83	1.92	2.31	0	0	2.1	3.07
426	chr11	72395592	72395890	+	Intergenic	Intergenic	-25022	uc007jzd.1	Ube2g1	ubiquitin-conjugating enzyme E2 G1	2.41	8.47	11.61	10.66	6.87	3.35	0.83	9.6	5.54	3.05	1.02	2.1	2.63
427	chr11	77707672	77708120	+	promoter-TSS (uc007khm.2)	promoter-TSS (NM_008952)	-522	uc007khm.2	Pipox	peroxisomal sarcosine oxidase	0.97	1.41	6.97	6.27	7.93	4.78	0.83	8.64	13.38	9.15	0	2.29	3.07
428	chr11	79468012	79468271	+	intron (uc007kku.1, intron 3 of 14)	intron (NM_175543, intron 3 of 14)	20489	uc007kkw.1	AK019731	Mus musculus adult male testis cDNA, RIKEN full-length enriched library, clone:1700020F10 product:unclassifiable, full insert sequence.	13.03	48.72	34.84	24.46	5.81	1.91	1.67	4.8	6.92	3.05	1.02	6.67	11.39
429	chr11	98907002	98907430	+	intron (uc007lie.1, intron 1 of 3)	intron (NM_010517, intron 1 of 3)	4642	uc007lie.1	Igfbp4	insulin-like growth factor-binding protein 4	2.41	7.77	12.78	11.92	6.87	13.39	5.84	7.68	20.3	7.93	1.02	5.71	6.57
430	chr11	101450812	101451190	+	intron (uc007lpl.1, intron 7 of 8)	intron (NM_144830, intron 7 of 8)	7445	uc007lpl.1	Tmem106a	transmembrane protein 106A	0.48	4.24	5.23	3.76	7.93	3.83	1.67	8.64	14.3	7.93	0	3.05	3.51
431	chr11	102050802	102051080	+	promoter-TSS (uc007lqt.1)	promoter-TSS (NM_175935)	-72	uc007lqt.1	G6pc3	glucose-6-phosphatase 3	12.55	35.31	34.84	33.87	6.34	1.91	0	3.84	4.15	2.44	0.51	2.67	5.7
432	chr11	106376362	106376700	+	intron (uc007lzc.1, intron 8 of 11)	intron (NM_198292, intron 8 of 11)	14226	uc011ygj.1	Snord104	Mus musculus small nucleolar RNA, C/D box 104 (Snord104), small nucleolar RNA.	0.48	0	0.58	1.88	6.87	0.96	0.83	2.88	3.69	2.44	0	1.14	1.31
433	chr12	29383232	29383511	+	intron (uc007nfw.2, intron 8 of 11)	intron (NM_178811, intron 8 of 11)	23299	uc007nfv.1	Adi1	1,2-dihydroxy-3-keto-5-methylthiopentene	0	1.41	0.58	0.63	5.81	2.87	0.83	4.8	3.69	0	0	0.57	1.31
434	chr12	29583122	29583460	+	Intergenic	Intergenic	146598	uc007ngb.2	Tssc1	protein TSSC1	1.45	7.06	6.39	4.39	5.81	4.3	0.83	4.8	7.84	7.32	0.51	1.52	2.19
435	chr12	72116622	72116890	+	promoter-TSS (uc007nud.1)	promoter-TSS (NR_045056)	-152	uc007nuc.1	AK014224	Mus musculus 13 days embryo head cDNA, RIKEN full-length enriched library, clone:3110056K07 product:unclassifiable, full insert sequence.	0.97	5.65	4.65	3.76	6.34	7.65	0	5.28	17.07	2.44	0	2.1	4.38
436	chr12	100189612	100189840	+	intron (uc007oro.2, intron 7 of 14)	intron (NM_029553, intron 6 of 13)	30942	uc007oro.2	Ttc8	tetratricopeptide repeat protein 8 isoform 2	0.48	9.89	9.87	11.92	5.29	4.3	0.83	6.24	7.38	3.05	1.02	2.29	3.51
437	chr12	106102042	106102320	+	intron (uc007oxl.1, intron 1 of 13)	intron (NM_001040682, intron 1 of 12)	1105	uc007oxl.1	Clmn	calmin isoform a	0.97	1.41	3.48	3.14	5.81	2.39	2.5	4.32	2.31	2.44	0	1.33	0.88
438	chr13	39533722	39533990	+	Intergenic	B4A|SINE|B4	352897	uc007qeb.1	AK029768	Mus musculus adult male testis cDNA, RIKEN full-length enriched library, clone:4930539H17 product:unclassifiable, full insert sequence.	2.9	12	8.13	6.27	5.81	1.91	0.83	7.2	7.38	3.05	0.51	2.29	2.63
439	chr13	43400172	43400401	+	promoter-TSS (uc007qfx.1)	promoter-TSS (NM_001033399)	-745	uc007qfx.1	Gfod1	glucose-fructose oxidoreductase	0.97	4.94	5.23	4.39	5.29	2.87	0.83	4.32	10.15	2.44	0	1.71	2.19
440	chr13	48642072	48642290	+	Intergenic	CpG	-8540	uc011yzd.1	Mirlet7a-1	Mus musculus microRNA let7a-1 (Mirlet7a-1), microRNA.	2.41	8.47	16.84	10.03	5.29	3.83	0	9.6	7.84	1.22	0	1.14	1.31
441	chr13	49077842	49078130	+	Intergenic	Intergenic	14505	uc007qiq.2	C030044B11Rik	Mus musculus 13 days embryo head cDNA, RIKEN full-length enriched library, clone:3110023O19 product:unclassifiable, full insert sequence.	0.48	0.71	0	0.63	5.81	0	0	5.28	1.85	1.83	0.51	0.95	2.63
442	chr13	56793562	56793900	+	Intergenic	Intergenic	-10640	uc007qsz.2	Smad5	mothers against decapentaplegic homolog 5	1.45	4.24	4.07	3.14	5.81	1.43	0	3.84	3.23	1.83	0	1.9	1.31
443	chr13	81455672	81455990	+	intron (uc007rhn.1, intron 83 of 89)	intron (NM_054053, intron 83 of 89)	250904	uc007rhm.1	AK200600	Mus musculus cDNA, clone:Y0G0101F07, strand:minus, reference:ENSEMBL:Mouse-Transcript-ENST:ENSMUST00000044779, based on BLAT search.	18.34	53.67	32.52	57.07	6.87	5.74	3.34	5.28	8.3	3.66	1.02	5.91	5.7
444	chr13	81468792	81469050	+	intron (uc007rhn.1, intron 83 of 89)	intron (NM_054053, intron 83 of 89)	263994	uc007rhm.1	AK200600	Mus musculus cDNA, clone:Y0G0101F07, strand:minus, reference:ENSEMBL:Mouse-Transcript-ENST:ENSMUST00000044779, based on BLAT search.	1.45	2.82	2.9	3.76	5.81	0.96	0.83	4.8	2.31	4.88	0.51	3.05	0.44
445	chr14	26285842	26286270	+	intron (uc007srn.1, intron 1 of 23)	intron (NM_183208, intron 1 of 23)	-5442	uc007srl.1	AK047978	Mus musculus 16 days embryo head cDNA, RIKEN full-length enriched library, clone:C130026E14 product:unclassifiable, full insert sequence.	2.41	0.71	1.16	2.51	7.93	3.83	0	6.24	8.76	6.71	0	2.67	3.07
446	chr14	26564802	26565080	+	intron (uc011zho.1, intron 2 of 3)	RMER30|DNA|MER1_type	23401	uc011zho.1	Zcchc24	zinc finger CCHC domain-containing protein 24	0.48	0	0.58	1.25	5.81	0	0	2.88	1.38	1.22	0	2.29	3.07
447	chr14	27915052	27915260	+	3' UTR (uc007stl.1, exon 13 of 13)	3' UTR (NM_134437, exon 13 of 13)	62969	uc007stl.1	Il17rd	interleukin-17 receptor D precursor	0.48	3.53	2.32	0.63	5.81	9.56	0.83	10.08	14.76	2.44	0	4	4.82
448	chr14	31835832	31836100	+	5' UTR (uc007swn.1, exon 2 of 33)	5' UTR (NM_001081251, exon 2 of 33)	3642	uc007swn.1	Pbrm1	protein polybromo-1	7.24	19.07	11.61	8.15	6.34	3.83	1.67	7.2	7.84	6.71	0	4.57	6.57
449	chr14	48153382	48153690	+	Intergenic	Intergenic	34573	uc007tik.2	Atg14	beclin 1-associated autophagy-related key	7.24	21.18	24.39	27.6	7.4	3.35	1.67	7.2	7.38	5.49	0.51	4	6.13
450	chr14	70027022	70027300	+	intron (uc007umo.2, intron 1 of 13)	intron (NM_033325, intron 1 of 13)	12922	uc007uml.1	AK086749	Mus musculus adult male testis cDNA, RIKEN full-length enriched library, clone:4930513O14 product:mitochondrial solute carrier protein, full insert sequence.	6.27	16.24	17.42	16.93	6.34	4.78	1.67	8.64	19.83	6.71	1.02	6.29	6.13
451	chr14	117783262	117783560	+	intron (uc007uyk.1, intron 2 of 9)	Tigger10|DNA|Tigger	458874	uc007uyk.1	Gpc6	glypican-6 isoform 1	1.93	3.53	5.81	1.88	6.34	4.78	2.5	8.16	7.38	5.49	0	3.81	3.51
452	chr15	34202772	34203020	+	intron (uc007vlj.1, intron 3 of 6)	intron (NM_033521, intron 3 of 6)	-33540	uc007vlo.1	Matn2	matrilin-2	0.48	2.12	2.9	1.25	5.81	4.78	0.83	2.88	7.38	1.22	0.51	1.9	2.63
453	chr15	64176652	64177120	+	intron (uc007vzk.1, intron 2 of 30)	intron (NM_010026, intron 2 of 30)	37595	uc007vzk.1	Asap1	arf-GAP with SH3 domain, ANK repeat and PH	2.9	3.53	3.48	2.51	7.93	6.22	2.5	12.97	18.45	12.2	0	4	6.13
454	chr15	81641612	81641930	+	intron (uc007wxj.2, intron 1 of 3)	promoter-TSS (NM_017376)	8668	uc007wxj.2	Tef	thyrotroph embryonic factor isoform 2	1.93	7.06	13.94	14.43	7.93	6.69	0	10.08	11.99	6.1	0.51	0.38	1.31
455	chr15	85562282	85562570	+	Intergenic	Intergenic	-3568	uc007xdj.2	Ppara	peroxisome proliferator-activated receptor	6.76	14.83	6.97	5.02	7.4	3.35	0	3.36	7.38	4.88	0	3.81	5.26
456	chr15	85601682	85602011	+	intron (uc007xdj.2, intron 2 of 7)	intron (NM_001113418, intron 2 of 7)	35852	uc007xdj.2	Ppara	peroxisome proliferator-activated receptor	1.45	4.94	6.97	6.9	7.93	2.87	4.17	10.08	11.07	15.86	2.56	3.24	4.82
457	chr15	88920252	88920460	+	intron (uc007xff.1, intron 1 of 8)	intron (NM_027905, intron 1 of 8)	819	uc007xff.1	1300018J18Rik	selenoprotein O	2.9	9.89	4.65	3.76	5.29	2.39	0	1.92	5.07	3.66	1.54	2.48	2.19
458	chr15	91106482	91106700	+	exon (uc007xhy.2, exon 9 of 10)	exon (NM_001033633, exon 9 of 10)	-84353	uc007xhx.1	Abcd2	ATP-binding cassette sub-family D member 2	0	0.71	1.74	0	5.29	3.83	0.83	5.28	9.23	10.98	0.51	1.52	3.07
459	chr15	98447292	98447550	+	Intergenic	Intergenic	-9357	uc007xna.1	Adcy6	adenylate cyclase type 6	0.48	4.94	1.74	3.76	5.81	0.48	1.67	7.2	3.23	0.61	0.51	2.29	1.31
460	chr15	99222472	99222771	+	promoter-TSS (uc007xpm.2)	promoter-TSS (NM_001171034)	-757	uc007xpm.2	Tmbim6	bax inhibitor 1	0.97	2.82	1.74	2.51	6.87	0.96	0	1.92	4.15	1.83	0.51	0.95	1.75
461	chr15	99695992	99696251	+	intron (uc007xqi.2, intron 1 of 10)	intron (NM_001113545, intron 1 of 10)	9766	uc007xqi.2	Lima1	LIM domain and actin-binding protein 1 isoform	1.45	4.24	4.65	3.76	5.81	2.39	0	11.05	8.3	15.25	0	2.1	2.63
462	chr16	22439802	22440060	+	promoter-TSS (uc007yse.1)	promoter-TSS (NM_023794)	-288	uc007yse.1	Etv5	ETS translocation variant 5	0.97	2.82	0.58	0.63	5.81	0.96	0	7.2	0.46	1.22	0.51	0.95	0.44
463	chr16	22857442	22857791	+	promoter-TSS (uc007yso.2)	promoter-TSS (NM_001081368)	26	uc007ysl.1	Tbccd1	TBCC domain-containing protein 1	7.24	33.89	33.1	40.77	7.4	5.74	0.83	5.28	8.76	3.66	0	3.24	1.75
464	chr16	22891742	22892021	+	promoter-TSS (uc007ysr.1)	promoter-TSS (NM_013465)	-234	uc007ysr.1	Ahsg	alpha-2-HS-glycoprotein precursor	0.97	1.41	1.16	0.63	5.29	4.3	0	3.36	3.69	3.05	0	1.33	1.75
465	chr16	32868412	32868620	+	promoter-TSS (uc007yzm.2)	promoter-TSS (NM_172615)	-64	uc007yzm.2	1700021K19Rik	run domain Beclin-1 interacting and cystein-rich	12.55	26.13	24.97	20.7	5.29	5.74	0	2.4	16.14	5.49	0.51	4.95	6.13
466	chr16	87676472	87676800	+	Intergenic	ORR1D2|LTR|MaLR	-22563	uc007zuq.1	Bach1	transcription regulator protein BACH1	1.45	5.65	4.07	7.53	6.87	2.39	0	4.8	4.15	6.1	1.02	4.76	5.26
467	chr16	92609982	92610270	+	intron (uc007zzj.2, intron 7 of 7)	intron (NM_009821, intron 4 of 4)	111734	uc007zzg.1	Clic6	chloride intracellular channel protein 6	2.9	3.53	2.9	2.51	5.81	1.43	1.67	3.84	2.31	1.83	1.02	3.24	5.26
468	chr17	29521712	29522070	+	Intergenic	Intergenic	24032	uc012aon.1	Fgd2	FYVE, RhoGEF and PH domain-containing protein 2	1.93	8.47	3.48	4.39	9.51	6.69	0	11.53	7.38	4.88	0	2.86	2.63
469	chr17	31520362	31520730	+	Intergenic	Intergenic	-2633	uc008bva.2	Pde9a	high affinity cGMP-specific 3',5'-cyclic	2.41	14.12	11.03	7.53	5.81	1.91	0	7.2	6.92	4.27	1.02	3.24	2.63
470	chr17	64969532	64969770	+	intron (uc008dfy.1, intron 1 of 21)	intron (NM_008549, intron 1 of 21)	18662	uc008dfy.1	Man2a1	alpha-mannosidase 2	1.93	0.71	1.16	0.63	5.81	0.48	1.67	6.24	3.23	3.05	0	1.71	2.63
471	chr17	86902592	86902791	+	intron (uc008dug.2, intron 10 of 14)	intron (NM_011104, intron 10 of 14)	-250513	uc008duj.2	Epas1	endothelial PAS domain-containing protein 1	0.97	0.71	2.32	3.14	6.34	1.91	0.83	3.36	3.69	3.66	0	2.48	1.31
472	chr17	87687312	87687620	+	intron (uc008duv.2, intron 1 of 19)	intron (NM_028639, intron 1 of 19)	5240	uc008duv.2	Ttc7	tetratricopeptide repeat protein 7A	0.48	0	0	1.25	6.34	1.43	0.83	5.76	10.15	0.61	0.51	1.33	0.88
473	chr18	12606632	12606810	+	intron (uc008ecf.2, intron 14 of 74)	intron (NM_010680, intron 14 of 74)	114188	uc008ecf.2	Lama3	laminin subunit alpha-3	1.93	2.82	1.74	3.76	5.29	4.78	1.67	5.28	7.38	1.83	0.51	1.9	2.63
474	chr18	64648822	64649021	+	promoter-TSS (uc008feh.1)	promoter-TSS (NM_007998)	-201	uc008feh.1	Fech	ferrochelatase, mitochondrial	0.97	4.24	3.48	0.63	5.29	3.83	0.83	7.2	8.76	1.22	0	1.9	1.31
475	chr18	75767482	75767710	+	intron (uc008fqg.1, intron 5 of 11)	intron (NM_201354, intron 5 of 11)	89754	uc008fqg.1	Gm672	CBP80/20-dependent translation initiation	2.9	6.36	12.78	3.14	5.29	3.83	0	3.36	3.69	4.88	0	1.52	1.75
476	chr19	23564322	23564770	+	Intergenic	Intergenic	-41734	uc008hac.1	Mamdc2	MAM domain-containing protein 2 precursor	0.97	7.06	8.71	4.39	7.93	7.65	3.34	11.53	17.07	7.32	0	2.29	3.94
477	chr19	33034442	33034600	+	Intergenic	MTD|LTR|MaLR	153485	uc012bko.1	B430203M17Rik	Mus musculus 9.5 days embryo parthenogenote cDNA, RIKEN full-length enriched library, clone:B130018L04 product:unclassifiable, full insert sequence.	3.38	4.24	4.07	1.88	5.29	0.96	0	1.44	2.31	1.83	0	1.14	2.19
478	chr19	42203692	42204040	+	promoter-TSS (uc008hnh.1)	promoter-TSS (NM_027106)	-383	uc008hnh.1	Avpi1	arginine vasopressin-induced protein 1	1.93	5.65	5.81	6.27	7.93	3.83	0.83	12.97	6.92	3.05	0	1.52	0.44
479	chr19	44099322	44099660	+	intron (uc008hpc.2, intron 1 of 8)	L2|LINE|L2	4246	uc008hpc.2	Cyp2c44	cytochrome P450, family 2, subfamily c,	6.27	20.48	9.29	13.17	7.4	3.83	0.83	4.8	6	2.44	0.51	4.57	5.26
480	chr19	55270132	55270371	+	3' UTR (uc008hxm.1, exon 10 of 10)	3' UTR (NM_009348, exon 10 of 10)	14876	uc008hxm.1	Tectb	beta-tectorin precursor	4.34	14.12	10.45	5.02	6.87	1.91	0	3.36	7.38	0.61	0.51	3.81	3.07
481	chr2	4698442	4698730	+	intron (uc008iez.2, intron 6 of 8)	intron (NM_001190400, intron 6 of 8)	59709	uc008iez.2	Bend7	BEN domain-containing protein 7 isoform 1	0.48	0.71	3.48	3.14	6.34	1.91	2.5	8.16	1.85	1.83	0	2.48	2.19
482	chr2	13406242	13406470	+	intron (uc008ijz.1, intron 6 of 66)	intron (NM_001081084, intron 6 of 66)	7147	uc008ijz.1	Cubn	cubilin precursor	0	0.71	1.74	0.63	5.29	4.78	0.83	4.32	8.3	1.83	0	2.48	0.88
483	chr2	28485562	28485851	+	Intergenic	Intergenic	-8204	uc012bta.1	Gfi1b	zinc finger protein Gfi-1b isoform 2	5.79	14.12	15.68	13.17	7.93	3.83	0.83	4.8	7.38	4.88	0	4.57	2.63
484	chr2	30814202	30814520	+	3' UTR (uc008jda.1, exon 5 of 5)	3' UTR (NM_133673, exon 5 of 5)	5840	uc008jda.1	Tor1b	torsin-1B precursor	8.2	27.54	27.88	26.34	6.34	5.26	2.5	3.84	11.53	1.22	0.51	5.52	7.01
485	chr2	60646962	60647250	+	intron (uc008jur.2, intron 2 of 14)	MLT1C|LTR|MaLR	-57152	uc008jup.1	AK011205	Mus musculus 10 days embryo whole body cDNA, RIKEN full-length enriched library, clone:2600014B10 product:unclassifiable, full insert sequence.	2.41	5.65	1.16	1.88	5.81	1.43	0	3.84	1.38	1.22	0	2.86	3.51
486	chr2	65075712	65076040	+	promoter-TSS (uc008jwi.1)	intron (NM_177025, intron 1 of 13)	807	uc008jwa.2	Cobll1	cordon-bleu protein-like 1 isoform 1	6.76	25.42	29.04	28.22	7.4	3.83	2.5	4.8	9.23	2.44	0.51	2.67	2.63
487	chr2	65106792	65107140	+	Intergenic	Intergenic	30150	uc008jwi.1	AK007819	Mus musculus 10 day old male pancreas cDNA, RIKEN full-length enriched library, clone:1810047P18 product:hypothetical protein, full insert sequence.	2.41	7.06	2.9	3.14	7.93	1.43	1.67	7.2	2.77	0.61	0	4.38	4.38
488	chr2	71711912	71712230	+	intron (uc008kbj.2, intron 1 of 10)	intron (NM_172665, intron 1 of 10)	742	uc008kbj.2	Pdk1	pyruvate dehydrogenase kinase, isozyme 1	2.9	0.71	1.16	1.25	6.34	4.78	0	8.64	9.69	5.49	1.02	3.05	1.31
489	chr2	102041752	102042050	+	Intergenic	Intergenic	-15367	uc008lhr.1	Ldlrad3	low-density lipoprotein receptor class A	0.97	2.82	2.9	2.51	6.34	2.39	0	3.84	3.69	2.44	0	1.33	1.75
490	chr2	118133442	118133640	+	intron (uc008lru.2, intron 1 of 2)	intron (NR_045919, intron 2 of 2)	-31636	uc008lrt.1	AK044780	Mus musculus 0 day neonate thymus cDNA, RIKEN full-length enriched library, clone:A430104E16 product:hypothetical protein, full insert sequence.	3.38	7.77	8.13	3.76	5.29	1.43	2.5	3.36	9.23	0	0	4	3.51
491	chr2	131135082	131135350	+	intron (uc008mll.2, intron 2 of 5)	intron (NM_178607, intron 2 of 5)	21428	uc012cem.1	Mir103-2	Mus musculus microRNA 103-2 (Mir103-2), microRNA.	5.31	10.59	10.45	5.64	6.34	7.65	1.67	6.24	15.22	4.27	1.02	3.62	3.07
492	chr2	152901762	152902030	+	intron (uc012cgo.1, intron 6 of 8)	intron (NM_145536, intron 6 of 8)	10158	uc012cgo.1	BC020535	hypothetical protein LOC228788	0.97	2.12	4.65	1.88	6.87	0	1.67	5.28	3.69	3.05	0	3.05	2.19
493	chr2	162811772	162812080	+	Intergenic	Intergenic	-1291	uc008nsg.2	Sgk2	serine/threonine-protein kinase Sgk2	0.48	4.24	1.74	3.14	6.34	6.69	0	6.24	6.46	8.54	0	1.14	0.88
494	chr2	167695622	167695960	+	Intergenic	(TG)n|Simple_repeat|Simple_repeat	-62036	uc008oaj.1	Ptpn1	tyrosine-protein phosphatase non-receptor type	1.45	2.82	4.07	3.14	6.34	2.87	0.83	2.4	6.46	0.61	0	2.1	1.75
495	chr3	57539322	57539800	+	promoter-TSS (uc008phj.2)	promoter-TSS (NM_001113413)	-427	uc008phj.2	Rnf13	E3 ubiquitin-protein ligase RNF13 isoform a	0.97	4.94	4.65	4.39	7.4	3.35	1.67	8.64	1.38	3.05	0	1.14	2.63
496	chr3	83669062	83669370	+	Intergenic	RMER19B|LTR|ERVK	-23686	uc008ppn.2	Tlr2	toll-like receptor 2 precursor	4.83	11.3	11.03	14.43	6.34	1.43	0.83	6.72	3.69	2.44	1.02	4.19	10.95
497	chr3	87709802	87710080	+	promoter-TSS (uc008ptc.2)	promoter-TSS (NM_008231)	-302	uc008ptc.2	Hdgf	hepatoma-derived growth factor	5.79	7.77	12.78	10.66	6.87	2.39	0.83	5.28	2.77	0.61	0	1.9	3.51
498	chr3	100726092	100726330	+	promoter-TSS (uc008qqz.2)	promoter-TSS (NM_194343)	-205	uc008qqz.2	Trim45	tripartite motif-containing protein 45 isoform	0.48	1.41	4.65	2.51	6.34	6.22	0	10.08	9.23	1.22	0	1.14	0.44
499	chr3	137940422	137940650	+	promoter-TSS (uc008rnf.1)	promoter-TSS (NM_007409)	-73	uc008rnf.1	Adh1	alcohol dehydrogenase 1	27.02	69.2	66.79	76.52	5.29	2.87	1.67	1.44	7.38	2.44	2.05	9.91	10.95
500	chr3	145289102	145289330	+	Intergenic	ID_B1|SINE|B4	23733	uc008rqq.2	Cyr61	protein CYR61 precursor	4.83	16.24	20.91	20.07	5.29	2.87	2.5	3.84	5.54	3.05	0	3.81	4.38
501	chr4	15851202	15851450	+	intron (uc008sbm.1, intron 6 of 9)	intron (NM_026172, intron 6 of 9)	21328	uc008sbm.1	Decr1	2,4-dienoyl-CoA reductase, mitochondrial	6.76	16.24	13.94	13.8	5.81	4.78	0.83	6.72	6.46	4.27	0	4.76	7.01
502	chr4	16089052	16089560	+	intron (uc008sbr.1, intron 1 of 10)	intron (NM_138952, intron 1 of 10)	1339	uc008sbr.1	Ripk2	receptor-interacting serine/threonine-protein	0.48	2.12	3.48	1.88	7.93	6.22	0.83	6.24	9.23	1.83	0	4.57	3.51
503	chr4	40775992	40776280	+	intron (uc008shw.1, intron 1 of 5)	intron (NM_022305, intron 1 of 5)	24895	uc008shw.1	B4galt1	beta-1,4-galactosyltransferase 1	2.41	1.41	4.07	6.27	6.87	1.91	0	9.12	6.92	7.93	0	1.9	0.88
504	chr4	103891352	103891740	+	Intergenic	L1MB3|LINE|L1	-148619	uc008txw.1	Dab1	disabled homolog 1 isoform 2	1.93	9.89	9.29	4.39	6.87	1.91	0	8.64	5.54	1.22	0	3.43	4.38
505	chr4	105313562	105313760	+	Intergenic	Intergenic	483709	uc008tye.1	Ppap2b	lipid phosphate phosphohydrolase 3	0	1.41	0.58	0.63	5.29	2.87	0.83	4.32	8.3	3.66	0.51	2.67	1.75
506	chr4	107687962	107688350	+	3' UTR (uc008uaq.1, exon 13 of 13)	3' UTR (NM_172874, exon 13 of 13)	16539	uc008uaq.1	Podn	podocan precursor	1.45	0	1.74	1.25	7.4	1.91	0	6.24	1.38	0.61	0	1.9	1.75
507	chr4	131453752	131453941	+	intron (uc008vaf.2, intron 4 of 5)	intron (NM_020587, intron 4 of 5)	17589	uc008vai.1	AK047558	Mus musculus 10 days neonate cerebellum cDNA, RIKEN full-length enriched library, clone:B930088D13 product:unclassifiable, full insert sequence.	0.48	2.82	2.9	0	5.29	3.35	0.83	1.92	6	1.83	0	1.14	2.19
508	chr4	137499522	137499750	+	intron (uc008vju.2, intron 9 of 19)	Tigger9a|DNA|Tigger	-49749	uc008vka.1	Eif4g3	eukaryotic translation initiation factor 4 gamma	0.48	2.82	2.32	1.88	5.29	1.91	0.83	2.4	5.54	3.66	0	2.1	3.07
509	chr4	138013052	138013480	+	3' UTR (uc008vkz.2, exon 2 of 2)	3' UTR (NM_025451, exon 2 of 2)	2203	uc008vkz.2	Camk2n1	calcium/calmodulin-dependent protein kinase II	4.34	20.48	19.75	11.92	8.99	2.87	3.34	3.84	6.46	1.83	1.02	2.67	2.63
510	chr4	141420992	141421390	+	intron (uc008vpl.1, intron 1 of 3)	MTE2a|LTR|MaLR	9644	uc008vpl.1	Efhd2	EF-hand domain-containing protein D2	0.48	1.41	2.9	0.63	8.46	1.43	0	4.32	3.69	1.22	0	1.71	1.75
511	chr5	90876662	90876990	+	Intergenic	Intergenic	-13089	uc008yaz.2	Alb	serum albumin precursor	0.97	2.82	2.32	2.51	6.87	4.78	0.83	5.28	11.53	6.1	0	2.67	3.51
512	chr5	113582252	113582460	+	intron (uc008yua.2, intron 1 of 7)	intron (NM_172884, intron 1 of 7)	9977	uc008yua.2	2900026A02Rik	hypothetical protein LOC243219	2.9	5.65	16.84	5.64	5.81	7.65	0.83	14.41	20.3	19.52	0	1.52	0.88
513	chr5	137548242	137548481	+	promoter-TSS (uc009abn.2)	promoter-TSS (NM_008871)	-219	uc009abn.2	Serpine1	plasminogen activator inhibitor 1 precursor	1.93	3.53	8.71	4.39	5.81	3.83	1.67	4.32	4.61	3.66	0	0.95	1.75
514	chr5	147001722	147001970	+	Intergenic	MTD|LTR|MaLR	-4966	uc009ana.1	1700001J03Rik	hypothetical protein LOC69282	3.38	10.59	9.29	9.41	5.81	0.48	0.83	2.88	0.46	0	0	1.52	2.19
515	chr6	88692642	88692901	+	intron (uc009cvp.2, intron 2 of 7)	intron (NM_001166250, intron 2 of 3)	-16917	uc009cvm.1	AK029023	Mus musculus 10 days neonate skin cDNA, RIKEN full-length enriched library, clone:4732482G11 product:unclassifiable, full insert sequence.	2.41	2.82	1.74	0.63	5.81	3.83	0	4.32	5.54	3.66	0	0.95	1.31
516	chr6	90494382	90494771	+	Intergenic	Intergenic	-6266	uc009cxm.1	Aldh1l1	10-formyltetrahydrofolate dehydrogenase	5.31	29.66	14.52	26.34	7.93	3.35	1.67	7.68	8.3	6.71	0	5.71	5.26
517	chr6	97438952	97439131	+	intron (uc009daw.2, intron 2 of 23)	intron (NM_145148, intron 2 of 23)	128610	uc009daw.2	Frmd4b	FERM domain-containing protein 4B	2.41	5.65	5.81	6.9	5.81	3.83	0	4.32	6	0.61	0	1.9	3.07
518	chr6	134122042	134122340	+	intron (uc009eke.1, intron 2 of 7)	intron (NM_007961, intron 2 of 7)	136466	uc009eke.1	Etv6	transcription factor ETV6	0.48	1.41	1.16	0	6.34	0.48	2.5	8.64	3.69	3.66	0	2.67	3.51
519	chr6	139537002	139537200	+	intron (uc009ent.1, intron 1 of 33)	intron (NM_207683, intron 1 of 32)	1329	uc009ent.1	Pik3c2g	phosphatidylinositol-4-phosphate 3-kinase C2	2.9	9.89	9.29	14.43	5.29	2.39	0.83	3.36	1.38	1.83	0	2.29	3.51
520	chr6	141723022	141723251	+	Intergenic	Intergenic	81556	uc009eos.1	Slco1a4	solute carrier organic anion transporter family	0.48	1.41	0	0	5.29	2.87	1.67	11.05	8.3	1.83	0	2.1	3.07
521	chr7	27913952	27914210	+	intron (uc009fuy.1, intron 4 of 9)	intron (NM_007817, intron 4 of 9)	9107	uc009fuy.1	Cyp2f2	cytochrome P450 2F2	1.93	1.41	1.74	1.25	6.34	5.26	1.67	3.84	8.76	4.27	0.51	3.81	5.26
522	chr7	28271732	28272120	+	promoter-TSS (uc009fwh.1)	promoter-TSS (NM_018820)	-46	uc009fwh.1	Sertad1	SERTA domain-containing protein 1	0	2.12	1.74	1.25	8.99	4.78	1.67	16.33	11.53	2.44	0	1.71	1.31
523	chr7	29167192	29167500	+	Intergenic	(TG)n|Simple_repeat|Simple_repeat	-3099	uc009fys.1	Zfp36	tristetraprolin	1.45	5.65	2.9	5.02	6.87	8.13	0.83	3.84	7.38	3.05	0	0.95	2.19
524	chr7	31772362	31772630	+	intron (uc009ghn.2, intron 1 of 1)	B3|SINE|B2	10434	uc009ghn.2	Fam187b	transmembrane protein 162 precursor	1.93	4.24	1.16	0.63	5.81	1.43	0.83	3.84	3.23	0.61	0	2.48	2.19
525	chr7	38870172	38870360	+	Intergenic	CpG	22243	uc009gkr.1	Ccne1	G1/S-specific cyclin-E1	0	2.12	6.39	4.39	5.29	1.43	0	3.84	2.31	1.83	0	0.38	0
526	chr7	71041762	71042070	+	intron (uc009hfn.2, intron 1 of 1)	CpG	41885	uc009hfn.2	Klf13	Krueppel-like factor 13	0	0.71	1.16	0.63	6.34	1.91	0	5.28	1.85	1.83	0	0.57	0.44
527	chr8	47412632	47412881	+	Intergenic	Intergenic	-32731	uc009lqd.1	Helt	hairy and enhancer of split-related protein	1.45	9.18	5.23	4.39	6.87	5.26	2.5	8.16	11.99	1.83	0	3.81	2.63
528	chr8	47470272	47470630	+	Intergenic	Intergenic	-85945	uc009lqe.1	Acsl1	long-chain-fatty-acid--CoA ligase 1	1.93	2.82	1.16	1.25	6.87	1.43	2.5	3.36	2.31	1.22	0	3.43	4.82
529	chr8	95752802	95753250	+	intron (uc009muo.2, intron 1 of 13)	intron (NM_133660, intron 1 of 13)	492	uc009muo.2	Ces1e	liver carboxylesterase 22 precursor	3.86	7.77	14.52	14.43	6.34	2.39	0	10.08	6	5.49	0	5.14	4.82
530	chr8	108660842	108661050	+	promoter-TSS (uc009nfh.1)	promoter-TSS (NM_176838)	-24	uc009nfh.1	AK007545	Mus musculus 10 day old male pancreas cDNA, RIKEN full-length enriched library, clone:1810019D21 product:unclassifiable, full insert sequence.	1.45	6.36	15.1	7.53	5.29	1.43	0.83	1.44	2.31	1.83	0	0.19	2.19
531	chr8	116679322	116679480	+	Intergenic	L1MB1|LINE|L1	21922	uc009nnw.2	Nudt7	peroxisomal coenzyme A diphosphatase NUDT7	1.93	2.12	1.74	4.39	5.29	2.87	0.83	4.32	4.61	0	0	0.95	0.44
532	chr8	122128872	122129141	+	intron (uc009npy.1, intron 1 of 14)	CpG	134	uc009npy.1	Taf1c	TATA box-binding protein-associated factor RNA	3.38	15.54	27.3	18.82	7.4	3.83	1.67	12.49	11.07	12.81	0	2.29	3.07
533	chr8	124698242	124698470	+	Intergenic	Intergenic	-107685	uc009nsj.1	Zfpm1	zinc finger protein ZFPM1	2.9	9.89	5.81	6.9	5.29	3.35	0	2.88	4.61	3.05	0.51	1.71	1.75
534	chr8	124854442	124854730	+	intron (uc009nsj.1, intron 4 of 9)	intron (NM_009569, intron 4 of 9)	30060	uc009nsk.1	Trhr2	thyrotropin releasing hormone receptor 2	5.31	10.59	11.61	4.39	5.81	4.3	0.83	12.01	8.76	4.88	0	2.48	4.82
535	chr9	21741242	21741570	+	Intergenic	Intergenic	-1312	uc009onb.1	BC018242	lipid phosphate phosphatase-related protein type	0.97	2.82	0.58	2.51	7.4	1.91	0	3.36	2.31	1.22	0	0.95	0.88
536	chr9	48553172	48553411	+	intron (uc009pil.1, intron 2 of 6)	intron (NM_001033324, intron 2 of 6)	90759	uc009pil.1	Zbtb16	zinc finger and BTB domain-containing protein	0.97	0	0.58	1.88	5.29	1.91	1.67	3.84	6.46	0.61	0	1.71	1.75
537	chr9	50606622	50606830	+	intron (uc009pkt.1, intron 8 of 14)	intron (NR_045601, intron 7 of 13)	23291	uc009pkt.1	Alg9	alpha-1,2-mannosyltransferase ALG9	4.34	14.12	12.78	13.17	5.29	2.87	0.83	1.92	6	2.44	0.51	3.24	5.26
538	chr9	58429782	58430070	+	promoter-TSS (uc009pxd.1)	promoter-TSS (NM_009145)	-121	uc009pxd.1	Nptn	neuroplastin precursor	0.48	8.47	22.07	28.85	5.81	5.26	0	7.68	10.15	2.44	0.51	0.76	0.44
539	chr9	66005722	66005980	+	promoter-TSS (uc009qen.2)	promoter-TSS (NM_010019)	-182	uc009qen.2	Dapk2	death-associated protein kinase 2	1.45	1.41	3.48	2.51	6.87	3.35	1.67	7.68	8.76	3.05	0.51	2.48	0.44
540	chr9	66545552	66545820	+	Intergenic	MER91C|DNA|Tip100	-15807	uc009qfc.2	Car12	carbonic anhydrase 12 precursor	8.69	28.95	23.81	16.93	6.87	2.87	1.67	5.28	10.15	7.32	0.51	5.91	6.57
541	chr9	77955692	77955960	+	intron (uc009qtq.1, intron 1 of 13)	intron (NM_001081490, intron 1 of 12)	1034	uc009qtq.1	Fbxo9	F-box only protein 9 isoform 2	0.97	1.41	4.65	0.63	6.34	2.87	0.83	3.84	5.07	0.61	0	1.52	0.88
542	chr9	119069942	119070250	+	Intergenic	Intergenic	-3885	uc009saj.1	Acaa1b	3-ketoacyl-CoA thiolase B, peroxisomal	11.58	42.37	42.98	42.65	6.34	3.83	4.17	4.8	5.07	3.66	0	5.14	7.45
543	chr9	120903422	120903650	+	intron (uc012hco.1, intron 35 of 36)	intron (NM_177589, intron 35 of 36)	61018	uc009scu.2	Ctnnb1	catenin beta-1	0.97	2.82	0.58	0	5.29	3.83	0.83	6.24	6	4.27	0	1.33	1.75
544	chr1	38233062	38233271	+	Intergenic	Intergenic	-46659	uc007asr.1	Rev1	DNA repair protein REV1	1.45	10.59	13.94	11.29	5.29	3.35	0.83	3.36	0.46	6.1	0	2.86	4.38
545	chr1	40212972	40213300	+	Intergenic	Intergenic	-70440	uc007att.1	AK041998	Mus musculus 3 days neonate thymus cDNA, RIKEN full-length enriched library, clone:A630051J06 product:unclassifiable, full insert sequence.	1.45	8.47	2.9	4.39	5.81	1.91	1.67	6.24	5.54	3.05	0.51	4.19	4.38
546	chr1	41616192	41616390	+	Intergenic	Intergenic	753845	uc007auq.1	Tmem182	transmembrane protein 182 precursor	3.38	21.89	11.03	18.82	4.76	2.87	0.83	1.92	6	1.83	0	2.29	3.07
547	chr1	74061062	74061271	+	intron (uc011wmx.1, intron 4 of 34)	intron (NM_027884, intron 4 of 34)	109855	uc011wmx.1	Tns1	tensin 1	2.9	4.94	6.97	5.64	5.29	3.83	0	2.88	10.15	2.44	0	1.71	2.19
548	chr1	89941492	89941730	+	Intergenic	Intergenic	-36485	uc007bxy.1	Usp40	ubiquitin carboxyl-terminal hydrolase 40 isoform	0.48	2.82	6.39	5.64	5.29	2.39	0	3.36	3.69	1.83	0.51	2.1	2.19
549	chr1	90076212	90076560	+	Intergenic	intron (NM_201643, intron 1 of 4)	25937	uc007byj.2	Dnajb3	dnaJ homolog subfamily B member 3	0.48	2.82	1.16	1.25	5.81	1.43	1.67	3.84	6.92	4.88	1.02	4	4.82
550	chr1	93885542	93885810	+	intron (uc007cbf.1, intron 7 of 25)	intron (NM_207225, intron 7 of 25)	159395	uc007cbf.1	Hdac4	histone deacetylase 4	0.97	2.12	1.74	1.88	5.29	1.91	0	0.48	2.31	1.22	0	2.67	2.63
551	chr1	145624232	145624490	+	promoter-TSS (uc007cxe.2)	promoter-TSS (NM_019562)	-47	uc007cxe.2	Uchl5	ubiquitin carboxyl-terminal hydrolase isozyme L5	0.48	5.65	5.23	3.76	5.29	3.83	1.67	2.88	3.23	2.44	0	0.76	0
552	chr1	193101622	193101841	+	Intergenic	Intergenic	40266	uc007ecg.1	Nenf	neudesin precursor	1.93	2.82	2.32	1.88	5.29	2.39	1.67	4.8	1.85	1.22	0	0.76	0
553	chr1	193819822	193820140	+	Intergenic	Intergenic	18727	uc007edd.2	Rd3	protein RD3 isoform 1	1.45	1.41	2.9	2.51	5.81	0.48	0.83	5.28	2.77	2.44	0	3.81	4.38
554	chr1	197067712	197067981	+	Intergenic	CpG	-64937	uc007eez.1	Cr2	complement receptor type 2	2.41	5.65	2.32	6.9	5.81	4.78	2.5	4.8	6.92	3.05	2.05	3.81	6.13
555	chr10	3205932	3206160	+	intron (uc007efb.1, intron 5 of 12)	intron (NM_172546, intron 5 of 12)	71742	uc007efb.1	Cnksr3	connector enhancer of kinase suppressor of ras	1.45	5.65	3.48	5.64	4.76	2.87	1.67	4.32	11.99	7.93	0	2.67	3.07
556	chr10	34001832	34002020	+	promoter-TSS (uc007eut.2)	promoter-TSS (NM_009433)	-70	uc007eut.2	Tspyl1	testis-specific Y-encoded-like protein 1	7.72	27.54	18.58	16.93	4.76	1.91	0.83	1.44	10.15	1.83	0	3.05	3.51
557	chr10	44147742	44148040	+	Intergenic	Intergenic	30602	uc007ezv.2	Prdm1	PR domain zinc finger protein 1	0.97	2.82	0.58	1.25	6.34	3.35	1.67	4.8	6	2.44	0	2.48	1.31
558	chr10	61912812	61913190	+	promoter-TSS (uc007fhd.1)	promoter-TSS (NM_181423)	-560	uc007fhd.1	Supv3l1	ATP-dependent RNA helicase SUPV3L1,	5.79	9.89	5.23	3.14	6.34	2.87	1.67	6.72	8.76	3.05	0	5.33	6.13
559	chr10	67984942	67985221	+	intron (uc007fml.1, intron 3 of 7)	RLTR33|LTR|ERVK	19542	uc007fml.1	1700040L02Rik	hypothetical protein LOC73287	0.97	2.82	1.16	0	5.29	4.78	0	2.88	6.92	2.44	0	1.33	2.63
560	chr10	75355792	75356110	+	promoter-TSS (uc007ftj.1)	promoter-TSS (NM_024440)	-192	uc007ftj.1	Derl3	derlin-3	7.24	14.12	19.16	15.68	5.81	7.65	2.5	7.68	6.92	2.44	0.51	2.29	4.82
561	chr10	79743942	79744251	+	intron (uc007gcm.2, intron 7 of 11)	intron (NM_133188, intron 7 of 11)	-11080	uc007gcn.2	Rps15	40S ribosomal protein S15	2.41	12	12.2	15.68	6.34	2.39	0	10.08	11.99	6.1	0.51	4	7.45
562	chr10	80139352	80139560	+	Intergenic	CpG	-4696	uc007gee.1	Mknk2	MAP kinase-interacting serine/threonine-protein	0.97	7.06	9.87	12.54	4.76	0.96	0.83	7.68	6.46	2.44	0	0.95	0.44
563	chr10	95222792	95223041	+	intron (uc007gws.1, intron 1 of 5)	Intergenic	14203	uc007gws.1	AK169506	Mus musculus adult male gall bladder cDNA, RIKEN full-length enriched library, clone:G630086B13 product:unclassifiable, full insert sequence.	0	0.71	0	0	5.29	1.43	0	0.96	1.38	0	0.51	1.9	2.63
564	chr10	106477442	106477641	+	intron (uc011xna.1, intron 5 of 15)	L3|LINE|CR1	83179	uc011xna.1	Acss3	acyl-CoA synthetase short-chain family member 3,	1.93	2.82	4.65	6.9	4.76	2.39	0	4.8	8.3	0.61	0.51	3.43	4.82
565	chr10	114688422	114688650	+	promoter-TSS (uc007hax.2)	promoter-TSS (NM_025706)	13	uc007hax.2	Tbc1d15	TBC1 domain family member 15	4.83	18.36	19.75	15.05	4.76	2.39	0.83	6.24	7.84	3.05	0	0.38	1.75
566	chr11	5409992	5410240	+	Intergenic	MLT1J|LTR|MaLR	-10854	uc007hwm.1	Xbp1	X-box-binding protein 1	0.48	2.82	2.32	1.25	5.29	0.96	1.67	2.4	1.38	1.83	1.54	2.67	3.51
567	chr11	5921202	5921441	+	intron (uc007hxt.2, intron 2 of 19)	LTR53|LTR|ERVL	15030	uc007hxv.1	BC019819	Mus musculus activated spleen cDNA, RIKEN full-length enriched library, clone:F830224N14 product:unclassifiable, full insert sequence.	0	0.71	1.16	0	4.76	0.48	0.83	7.2	0	1.22	0.51	1.33	1.31
568	chr11	8423782	8424010	+	intron (uc007hzk.1, intron 13 of 30)	intron (NM_001083587, intron 13 of 30)	140642	uc007hzk.1	Tns3	tensin-3	1.45	1.41	4.65	2.51	5.29	0	0	3.84	0.92	1.83	0	1.71	0.88
569	chr11	60590752	60590891	+	promoter-TSS (uc007jgl.1)	promoter-TSS (NM_009410)	46	uc007jgl.1	Top3a	DNA topoisomerase 3-alpha	0	1.41	3.48	2.51	3.7	2.39	0	3.36	6	0.61	0	0.76	2.19
570	chr11	60693042	60693300	+	promoter-TSS (uc007jgs.2)	promoter-TSS (NM_173453)	551	uc007jgt.1	AK140192	Mus musculus adult male corpora quadrigemina cDNA, RIKEN full-length enriched library, clone:B230337M11 product:unclassifiable, full insert sequence.	3.86	12.71	8.71	12.54	5.81	5.26	1.67	6.72	6	2.44	2.05	4	5.7
571	chr11	60740842	60741030	+	intron (uc007jgv.1, intron 1 of 1)	intron (NR_027800, intron 1 of 1)	4433	uc007jgv.1	Gm16516	Mus musculus adult male tongue cDNA, RIKEN full-length enriched library, clone:2310015N14 product:gene trap locus F3a, full insert sequence.	13.99	51.55	45.88	47.67	4.76	3.83	2.5	2.4	11.99	4.88	0	8.19	10.52
572	chr11	61049672	61049940	+	Intergenic	Intergenic	27562	uc007jhd.2	Aldh3a1	aldehyde dehydrogenase, dimeric NADP-preferring	2.41	1.41	3.48	3.76	5.29	0.48	2.5	5.28	2.77	1.22	0.51	2.29	2.19
573	chr11	95226892	95227320	+	intron (uc007lag.2, intron 2 of 7)	intron (NM_172543, intron 2 of 7)	-19130	uc007lah.1	Slc35b1	solute carrier family 35 member B1	0	0.71	0.58	0	6.34	0	0	3.36	2.77	0.61	0	1.9	1.31
574	chr11	98967332	98967720	+	Intergenic	Intergenic	-16906	uc007lig.2	Tns4	tensin-4 precursor	3.38	4.94	1.74	3.76	8.46	5.26	0	9.12	14.3	7.32	0.51	3.43	3.94
575	chr11	100179302	100179641	+	Intergenic	Intergenic	-1839	uc007lkv.1	Eif1	eukaryotic translation initiation factor 1	1.93	1.41	1.74	0.63	6.87	4.3	0.83	3.84	2.77	3.05	0.51	4	3.51
576	chr11	101229962	101230280	+	intron (uc007lor.1, intron 1 of 4)	B4|SINE|B4	1077	uc007lor.1	G6pc	glucose-6-phosphatase	1.45	2.82	1.16	2.51	6.34	0.96	0	4.8	6.92	0.61	0	3.24	2.63
577	chr11	101303482	101303800	+	promoter-TSS (uc007low.2)	promoter-TSS (NM_011289)	82	uc007low.2	Rpl27	60S ribosomal protein L27	1.45	4.94	1.74	1.88	5.29	2.87	0.83	1.44	8.3	0.61	0	1.71	1.31
578	chr11	101562072	101562510	+	Intergenic	Intergenic	-31979	uc007lpr.1	Dhx8	ATP-dependent RNA helicase DHX8	2.41	8.47	9.87	6.27	8.99	2.87	1.67	9.12	7.38	2.44	1.02	3.24	4.82
579	chr11	110241412	110241701	+	Intergenic	Intergenic	-18880	uc007mdr.1	Map2k6	dual specificity mitogen-activated protein	8.69	29.66	23.23	25.09	5.29	2.39	0	7.2	5.54	6.1	0.51	4.76	4.82
580	chr11	110313002	110313240	+	intron (uc007mdr.1, intron 1 of 11)	intron (NM_011943, intron 1 of 11)	-2478	uc007mds.1	AK143961	Mus musculus adult male kidney cDNA, RIKEN full-length enriched library, clone:F530007B04 product:hypothetical protein, full insert sequence.	4.34	9.89	12.78	6.9	5.29	4.3	1.67	2.4	4.61	2.44	0.51	3.24	0.88
581	chr11	110324472	110324730	+	intron (uc007mdr.1, intron 1 of 11)	MIRb|SINE|MIR	-13958	uc007mds.1	AK143961	Mus musculus adult male kidney cDNA, RIKEN full-length enriched library, clone:F530007B04 product:hypothetical protein, full insert sequence.	0.48	0	0.58	0.63	6.34	2.87	0	5.76	2.77	5.49	0	2.48	3.07
582	chr11	114712622	114712990	+	promoter-TSS (uc011yhg.1)	promoter-TSS (NM_001110338)	-48	uc011yhg.1	Gprc5c	G-protein coupled receptor family C group 5	2.41	2.82	2.9	4.39	7.4	2.39	0.83	4.32	7.84	4.88	0	1.52	0.88
583	chr11	117690062	117690470	+	intron (uc007mob.2, intron 2 of 10)	intron (NM_027827, intron 2 of 10)	-2938	uc007mnz.2	Tk1	thymidine kinase, cytosolic	4.83	12	10.45	7.53	8.46	5.74	2.5	4.8	12.45	12.2	1.54	6.29	4.82
584	chr12	71334892	71335100	+	exon (uc007ntn.1, exon 5 of 5)	non-coding (NR_045174, exon 5 of 5)	6168	uc007ntn.1	AK154735	Mus musculus B6-derived CD11 +ve dendritic cells cDNA, RIKEN full-length enriched library, clone:F730035M05 product:unclassifiable, full insert sequence.	0.48	0.71	0.58	1.88	5.29	2.39	0.83	0.96	6.46	5.49	0.51	1.52	0.88
585	chr12	81285072	81285400	+	intron (uc007oap.2, intron 9 of 20)	intron (NM_134156, intron 9 of 20)	-51405	uc007oan.2	2310015A10Rik	Mus musculus adult male tongue cDNA, RIKEN full-length enriched library, clone:2310015A10 product:unclassifiable, full insert sequence.	4.83	9.89	9.29	9.41	6.87	4.3	0.83	5.76	11.99	2.44	0.51	3.05	3.07
586	chr12	81319172	81319540	+	intron (uc007oap.2, intron 1 of 20)	intron (NM_134156, intron 1 of 20)	42002	uc007oap.2	Actn1	alpha-actinin-1	0.97	16.95	13.94	13.8	7.93	5.26	1.67	12.49	14.76	5.49	0	2.86	2.19
587	chr12	101757862	101758330	+	intron (uc007oss.2, intron 1 of 19)	intron (NM_001033213, intron 1 of 19)	936	uc007oss.2	Ttc7b	tetratricopeptide repeat domain 7B	5.79	12	16.84	11.92	6.87	2.39	1.67	2.4	6.46	4.27	2.05	5.14	2.63
588	chr12	105305772	105306090	+	Intergenic	Intergenic	-10238	uc007owq.2	Serpina4-ps1	Mus musculus serine (or cysteine) peptidase inhibitor, clade A, member 4, pseudogene 1, mRNA (cDNA clone IMAGE:4162721).	0.48	1.41	2.32	1.25	5.81	1.91	0	2.4	1.85	0	0.51	1.9	3.51
589	chr12	106088302	106088691	+	intron (uc007oxl.1, intron 1 of 13)	intron (NM_001040682, intron 1 of 12)	14790	uc007oxl.1	Clmn	calmin isoform a	3.38	12.71	7.55	5.64	7.93	2.87	0.83	8.64	4.61	2.44	0	4.95	2.63
590	chr12	106225082	106225470	+	intron (uc007oxr.1, intron 2 of 18)	PB1|SINE|Alu	11611	uc007oxr.1	4831426I19Rik	nesprin-3 isoform alpha	1.45	1.41	1.16	0.63	7.4	5.26	0.83	14.89	6.46	2.44	0.51	3.05	3.94
591	chr12	111829742	111830110	+	exon (uc011yut.1, exon 1 of 1)	non-coding (NR_033340, exon 1 of 1)	342	uc011yut.1	B930059L03Rik	Mus musculus 10 days neonate cerebellum cDNA, RIKEN full-length enriched library, clone:B930059L03 product:unclassifiable, full insert sequence.	14.48	46.61	62.14	60.84	7.93	5.26	0.83	6.24	6	3.66	1.54	5.33	7.45
592	chr13	9489022	9489260	+	intron (uc007pkv.2, intron 1 of 36)	intron (NM_001081426, intron 1 of 36)	213370	uc007pkv.2	Dip2c	disco-interacting protein 2 homolog C	0.97	0.71	0	0.63	5.29	1.43	0.83	2.4	3.69	1.22	0	1.9	1.75
593	chr13	24650012	24650220	+	Intergenic	Intergenic	45992	uc007pvy.2	Gm11346	Mus musculus adult male thymus cDNA, RIKEN full-length enriched library, clone:5830431A10 product:similar to X-LINKED LYMPHOCYTE-REGULATED 5 [Mus musculus], full insert sequence.	0	2.82	1.16	1.88	4.76	0.96	0	3.36	2.31	1.22	0	1.9	1.75
594	chr13	34384002	34384220	+	intron (uc007qbh.1, intron 3 of 10)	intron (NM_001033167, intron 3 of 10)	52940	uc007qbh.1	Slc22a23	solute carrier family 22 member 23	5.31	19.07	17.42	12.54	4.76	2.87	1.67	5.28	6.92	4.27	0	5.14	5.7
595	chr13	44397462	44397710	+	Intergenic	Intergenic	-85730	uc007qgo.1	AK136877	Mus musculus adult male spinal cord cDNA, RIKEN full-length enriched library, clone:A330050A06 product:unclassifiable, full insert sequence.	2.41	6.36	4.07	0.63	6.34	2.39	0	6.24	4.15	1.83	0.51	2.29	1.75
596	chr13	63009482	63009751	+	Intergenic	Intergenic	-20020	uc007qxg.1	Fbp1	fructose-1,6-bisphosphatase 1	1.93	1.41	7.55	5.02	5.81	3.83	0.83	2.4	8.76	4.27	0	3.05	1.31
597	chr13	91036562	91037010	+	intron (uc011zcl.1, intron 4 of 6)	intron (NM_001145879, intron 4 of 6)	8174	uc011zcl.1	Atp6ap1l	predicted gene, EG435376	2.41	3.53	3.48	0	7.4	4.3	1.67	7.2	12.92	3.05	0.51	4	3.94
598	chr13	94442452	94442670	+	intron (uc007rlk.1, intron 1 of 7)	intron (NM_022884, intron 1 of 7)	1696	uc007rlk.1	Bhmt2	betaine--homocysteine S-methyltransferase 2	7.72	34.6	27.88	20.07	4.76	1.91	2.5	1.92	2.31	1.22	0	4.76	4.38
599	chr13	99309392	99309700	+	Intergenic	Intergenic	97819	uc011zdk.1	Tmem174	transmembrane protein 174	0.97	4.94	2.9	3.14	5.29	1.43	0	1.92	4.61	1.22	0	1.9	2.19
600	chr13	103642982	103643280	+	intron (uc007rsb.2, intron 5 of 28)	intron (NM_175171, intron 5 of 28)	92787	uc007rsc.1	AK007100	Mus musculus adult male testis cDNA, RIKEN full-length enriched library, clone:1700099I09 product:unclassifiable, full insert sequence.	0.48	1.41	0.58	3.76	6.34	1.91	0.83	3.84	4.61	1.83	1.02	2.86	1.75
601	chr13	113276532	113276820	+	intron (uc007rwg.2, intron 5 of 16)	ORR1C1|LTR|MaLR	22398	uc007rwg.2	Il6st	interleukin-6 receptor subunit beta precursor	2.9	20.48	6.97	12.54	5.81	4.3	0.83	5.28	6.92	1.22	0	3.81	2.63
602	chr14	8868392	8868820	+	intron (uc007sen.1, intron 2 of 8)	MLT1E3|LTR|MaLR	33190	uc007sen.1	Abhd6	monoacylglycerol lipase ABHD6	4.83	6.36	7.55	4.39	8.46	1.91	0	5.28	4.15	1.83	0.51	5.71	7.01
603	chr14	11991782	11992000	+	intron (uc007sfk.1, intron 1 of 8)	intron (NM_010210, intron 1 of 8)	2655	uc007sfk.1	Fhit	bis(5'-adenosyl)-triphosphatase	0	3.53	4.07	6.27	5.29	4.3	0.83	3.84	5.07	1.22	0.51	2.48	1.75
604	chr14	19071012	19071281	+	intron (uc007shp.2, intron 1 of 7)	CpG	474	uc007shp.2	Nr1d2	nuclear receptor subfamily 1 group D member 2	0.48	6.36	12.2	10.03	5.81	2.87	0	13.93	12.45	11.59	0.51	0.19	0
605	chr14	21925852	21926080	+	intron (uc007sld.1, intron 3 of 10)	B4|SINE|B4	54111	uc007sld.1	Adk	adenosine kinase	2.9	10.59	10.45	10.66	4.76	2.87	0.83	5.28	7.84	4.27	0.51	2.48	2.19
606	chr14	31379592	31379810	+	intron (uc007svc.1, intron 5 of 13)	intron (NM_009388, intron 5 of 13)	17366	uc007svc.1	Tkt	transketolase	3.38	10.59	5.81	2.51	4.76	2.87	0.83	4.8	6	3.05	0.51	2.48	3.07
607	chr14	77197502	77197770	+	Intergenic	RMER15-int|LTR|ERVL	120261	uc007urp.2	1700108F19Rik	Mus musculus adult male testis cDNA, RIKEN full-length enriched library, clone:1700020I02 product:unclassifiable, full insert sequence.	1.45	2.82	3.48	3.76	5.29	5.74	1.67	4.8	13.84	9.76	0.51	3.05	3.51
608	chr15	3165212	3165490	+	Intergenic	MER67C|LTR|ERV1	-55416	uc007vby.1	Sepp1	selenoprotein P precursor	0.48	2.12	0	0.63	6.34	1.43	0	3.36	3.23	0.61	0	1.14	2.19
609	chr15	3195082	3195340	+	Intergenic	RLTRETN_Mm|LTR|ERVK	-25556	uc007vby.1	Sepp1	selenoprotein P precursor	0.97	3.53	7.55	1.88	5.29	2.39	0	3.36	6.92	9.15	0	1.71	2.63
610	chr15	25562752	25563080	+	intron (uc007vjc.1, intron 1 of 40)	ID_B1|SINE|B4	10611	uc007vjc.1	Myo10	myosin X	0	0.71	1.16	0	5.29	2.39	0.83	0.96	2.31	1.83	0	0.95	2.19
611	chr15	58880792	58881180	+	intron (uc007vty.2, intron 3 of 14)	intron (NM_001146180, intron 3 of 13)	32595	uc007vty.2	Mtss1	metastasis suppressor protein 1 isoform 1	5.31	7.06	11.61	14.43	7.4	1.43	0	8.16	5.54	2.44	0.51	3.43	3.94
612	chr15	76528312	76528570	+	exon (uc007wls.1, exon 5 of 11)	exon (NM_182805, exon 5 of 11)	1247	uc007wls.1	Gpt	alanine aminotransferase 1	4.34	2.82	11.61	11.29	5.29	5.74	0.83	7.2	10.15	4.88	0	1.52	0
613	chr15	77066502	77066671	+	intron (uc007wng.2, intron 1 of 13)	intron (NM_053104, intron 1 of 13)	70897	uc007wng.2	Rbfox2	RNA-binding protein 9 isoform 1	4.34	3.53	1.74	5.64	4.76	2.87	0	6.24	8.3	1.83	0	3.24	3.51
614	chr15	79220912	79221150	+	intron (uc007wti.1, intron 1 of 8)	MIR|SINE|MIR	12702	uc007wti.1	Tmem184b	transmembrane protein 184B	8.69	16.95	10.45	9.41	5.29	2.87	3.34	5.76	5.54	3.05	0.51	2.48	3.94
615	chr15	81641422	81641601	+	intron (uc007wxj.2, intron 1 of 3)	promoter-TSS (NM_017376)	8408	uc007wxj.2	Tef	thyrotroph embryonic factor isoform 2	2.41	8.47	16.84	17.56	4.76	5.74	0	6.24	8.3	6.1	1.02	0.38	0.88
616	chr15	81666852	81667160	+	Intergenic	Intergenic	21750	uc007wxm.1	Tob2	protein Tob2	0.97	2.82	2.9	3.14	7.93	0	0	8.64	2.77	1.83	0.51	0.95	1.75
617	chr15	81670122	81670590	+	Intergenic	Intergenic	18400	uc007wxm.1	Tob2	protein Tob2	0.97	4.24	2.9	3.76	8.99	7.17	0	5.76	5.07	3.05	0	2.48	2.19
618	chr15	82184652	82184811	+	promoter-TSS (uc007wzc.2)	promoter-TSS (NM_025987)	-10	uc007wzc.2	Ndufa6	NADH dehydrogenase [ubiquinone] 1 alpha	0	0	1.16	1.25	4.76	3.83	0.83	2.88	7.38	1.22	0	0.38	0.44
619	chr15	88749792	88750130	+	intron (uc007xet.2, intron 9 of 11)	Intergenic	34887	uc007xet.2	Ttll8	protein monoglycylase TTLL8	2.41	2.82	1.16	1.88	6.87	3.35	2.5	3.36	3.69	3.05	1.54	2.67	1.75
620	chr15	96859152	96859480	+	intron (uc007xkr.1, intron 1 of 15)	intron (NM_027052, intron 1 of 15)	27071	uc007xkr.1	Slc38a4	sodium-coupled neutral amino acid transporter 4	0.48	4.24	2.32	1.88	6.34	2.39	0	1.92	4.61	3.66	0	2.48	1.31
621	chr15	97102752	97103021	+	intron (uc007xkt.2, intron 1 of 5)	intron (NM_172293, intron 1 of 5)	-25168	uc007xks.2	Amigo2	amphoterin-induced protein 2 precursor	1.93	6.36	8.13	3.76	6.34	2.87	1.67	4.8	1.38	3.66	1.54	2.29	3.07
622	chr15	99224132	99224630	+	intron (uc007xpm.2, intron 1 of 9)	intron (NM_001171036, intron 2 of 10)	1003	uc007xpm.2	Tmbim6	bax inhibitor 1	0.97	5.65	5.81	5.64	8.99	1.43	0.83	3.36	2.77	2.44	0	3.24	4.82
623	chr15	101814742	101814980	+	Intergenic	Intergenic	19912	uc007xui.1	Krt8	keratin, type II cytoskeletal 8	2.41	16.95	17.42	17.56	5.29	8.61	2.5	7.2	17.53	3.05	0.51	3.43	3.51
624	chr15	103088662	103089010	+	Intergenic	Intergenic	-2989	uc007xxu.1	Nfe2	transcription factor NF-E2 45 kDa subunit	1.93	2.82	2.9	5.64	5.81	0.96	1.67	8.64	3.69	1.83	0	2.67	0.88
625	chr16	22920172	22920610	+	promoter-TSS (uc007yst.1)	promoter-TSS (NM_001083904)	96	uc007yst.1	Fetub	fetuin-B isoform 1	0.48	0.71	2.9	1.88	6.34	2.39	0	3.84	3.69	4.27	0	2.86	2.63
626	chr16	30065162	30065501	+	promoter-TSS (uc007ywl.1)	promoter-TSS (NM_008235)	-112	uc007ywl.1	Hes1	transcription factor HES-1	0	2.12	4.65	1.25	6.34	5.26	1.67	10.08	10.15	2.44	0.51	1.14	2.63
627	chr16	33829192	33829500	+	promoter-TSS (uc007zan.2)	promoter-TSS (NM_001145884)	-405	uc007zan.2	Itgb5	integrin beta-5 isoform 2	1.93	2.12	2.9	2.51	5.81	1.43	0	2.4	2.77	1.22	0	1.9	0.44
628	chr17	5095742	5096050	+	intron (uc008aey.1, intron 2 of 19)	intron (NM_001085355, intron 2 of 19)	100822	uc008aey.1	Arid1b	AT rich interactive domain 1B (Swi1 like)	0	0.71	1.16	1.25	5.81	1.43	0	4.8	1.85	3.05	0	1.71	0.44
629	chr17	24332092	24332390	+	intron (uc008auv.2, intron 1 of 8)	intron (NM_001163848, intron 1 of 9)	10266	uc008auv.2	Tbc1d24	TBC1 domain family member 24 isoform a	1.45	4.94	6.97	1.25	5.81	5.74	0.83	4.8	12.45	1.22	0	1.9	1.75
630	chr17	27689892	27690260	+	Intergenic	Intergenic	-3443	uc012aod.1	Hmga1	high mobility group protein HMG-I/HMG-Y isoform	1.93	6.36	12.2	12.54	6.87	3.83	1.67	8.16	8.3	6.1	0.51	1.14	2.19
631	chr17	29259632	29260030	+	Intergenic	Intergenic	-12170	uc008bsi.1	Rab44	ras-related protein Rab-44	1.93	2.12	8.13	2.51	7.4	2.87	2.5	8.64	4.15	1.22	0.51	3.05	2.63
632	chr17	29535162	29535390	+	Intergenic	Intergenic	37417	uc012aon.1	Fgd2	FYVE, RhoGEF and PH domain-containing protein 2	0	3.53	1.74	1.88	4.76	2.39	0	7.2	5.54	1.22	0	0	0.88
633	chr17	47440622	47440870	+	intron (uc008cuv.1, intron 2 of 16)	B4A|SINE|B4	-65090	uc008cuy.2	Mrps10	28S ribosomal protein S10, mitochondrial isoform	1.45	6.36	4.65	5.02	5.81	3.83	0	5.28	9.23	3.05	0	2.29	1.31
634	chr17	79383142	79383420	+	intron (uc008dps.2, intron 3 of 18)	RSINE1|SINE|B4	36875	uc008dps.2	Prkd3	serine/threonine-protein kinase D3 isoform 1	2.41	9.18	5.81	9.41	5.81	3.35	0.83	4.8	3.69	1.83	1.02	1.52	3.07
635	chr18	38367782	38368110	+	intron (uc008eru.1, intron 1 of 2)	intron (NM_029357, intron 1 of 2)	1470	uc008eru.1	Pcdh1	protocadherin-1	6.27	26.83	21.49	32.61	5.81	5.26	0.83	3.36	10.15	4.88	0.51	4.95	4.82
636	chr18	39523552	39523920	+	intron (uc008esr.1, intron 22 of 22)	intron (NM_175164, intron 22 of 22)	25343	uc008esw.1	AK158482	Mus musculus adult inner ear cDNA, RIKEN full-length enriched library, clone:F930120G13 product:hypothetical protein, full insert sequence.	9.65	19.77	24.39	13.17	6.87	4.78	0.83	7.68	12.45	5.49	1.02	3.24	6.13
637	chr18	42670712	42671040	+	promoter-TSS (uc008etx.1)	promoter-TSS (NM_001039474)	-265	uc008etx.1	Tcerg1	transcription elongation regulator 1	6.76	18.36	20.91	15.68	7.4	0.48	0	1.92	4.15	4.27	0.51	3.81	4.38
638	chr18	46794952	46795220	+	Intergenic	Intergenic	37728	uc008evs.2	Eif1a	eukaryotic translation initiation factor 1A	2.41	7.06	9.87	10.66	6.34	1.91	2.5	10.08	4.61	3.05	0	5.52	5.26
639	chr18	68217952	68218130	+	intron (uc008fng.1, intron 1 of 5)	intron (NM_172631, intron 1 of 5)	125130	uc008fng.1	D18Ertd653e	hypothetical protein LOC52662	2.41	8.47	10.45	6.27	4.76	1.43	1.67	5.76	6.46	2.44	0	1.71	2.19
640	chr19	3709132	3709390	+	intron (uc008fwt.1, intron 1 of 3)	intron (NM_028077, intron 1 of 3)	928	uc008fwt.1	1810055G02Rik	hypothetical protein LOC72056 precursor	0.48	3.53	4.07	3.14	5.29	1.91	0	6.24	2.31	1.22	0.51	3.43	1.75
641	chr19	4588442	4588710	+	intron (uc008gaf.2, intron 2 of 20)	MLT1A0|LTR|MaLR	27091	uc008gai.2	Lrfn4	leucine-rich repeat and fibronectin type-III	0.48	4.94	3.48	6.27	5.29	3.35	0.83	4.32	5.54	7.93	0	3.05	3.51
642	chr19	23210952	23211440	+	TTS (uc008gzy.1)	Intergenic	1806	uc008gzy.1	AK019124	Mus musculus ES cells cDNA, RIKEN full-length enriched library, clone:2410071A13 product:hypothetical protein, full insert sequence.	4.83	21.18	17.42	23.21	10.57	7.17	4.17	5.28	8.76	4.88	0	5.14	7.45
643	chr19	32830512	32830861	+	Intergenic	CpG	-1381	uc008hfr.1	Pten	phosphatidylinositol-3,4,5-trisphosphate	0.48	1.41	2.9	3.76	6.87	1.91	0	6.24	5.54	5.49	0	0.95	0.44
644	chr19	34951242	34951491	+	intron (uc008hgw.2, intron 1 of 6)	RSINE1|SINE|B4	2579	uc008hgw.2	Pank1	pantothenate kinase 1 isoform 1	3.38	10.59	12.78	9.41	5.29	3.83	0	5.76	13.84	6.1	0	1.9	1.75
645	chr19	36779362	36779631	+	Intergenic	Intergenic	-15527	uc008hhr.1	1500017E21Rik	Mus musculus adult male cerebellum cDNA, RIKEN full-length enriched library, clone:1500017E21 product:unclassifiable, full insert sequence.	0	3.53	2.9	5.02	5.29	3.35	0	4.32	6.92	5.49	0.51	1.33	0.88
646	chr19	37776922	37777480	+	Intergenic	Intergenic	4903	uc008his.2	Cyp26a1	cytochrome P450 26A1	1.93	2.82	4.07	2.51	8.99	1.43	1.67	6.24	5.07	1.83	0	4.76	3.94
647	chr19	42220812	42221100	+	promoter-TSS (uc008hni.2)	promoter-TSS (NM_183195)	-923	uc008hni.2	Marveld1	putative MARVEL domain-containing protein 1	0.48	1.41	0	1.25	6.34	0.96	1.67	7.68	1.85	0	0.51	2.48	3.07
648	chr19	44060522	44060840	+	exon (uc008hpa.1, exon 1 of 9)	exon (NM_030703, exon 1 of 9)	329	uc008hpa.1	Cpn1	carboxypeptidase N catalytic chain precursor	0.48	7.06	5.81	5.64	6.87	4.78	1.67	7.68	8.3	6.1	0	0.57	0.88
649	chr19	44131742	44132080	+	intron (uc008hpd.2, intron 5 of 10)	intron (NM_145502, intron 5 of 10)	12265	uc008hpd.2	Erlin1	erlin-1	0	1.41	1.74	0.63	5.29	0	0.83	1.44	2.31	1.22	0.51	2.1	3.94
650	chr19	47520632	47521030	+	intron (uc008huz.2, intron 1 of 14)	intron (NM_001164717, intron 1 of 13)	18070	uc008huz.2	Sh3pxd2a	SH3 and PX domain-containing protein 2A isoform	7.24	25.42	25.55	34.49	5.81	0.96	0	1.92	6	1.83	1.02	4.19	6.13
651	chr19	55332012	55332311	+	intron (uc008hxp.1, intron 1 of 21)	intron (NM_027976, intron 1 of 21)	4302	uc008hxp.1	Acsl5	long-chain-fatty-acid--CoA ligase 5	5.79	21.89	24.39	20.07	5.29	1.91	0	6.72	1.85	5.49	1.54	3.43	6.57
652	chr2	58595852	58596310	+	Intergenic	Intergenic	-11515	uc008jsw.1	Upp2	uridine phosphorylase 2	6.76	16.24	14.52	12.54	10.04	3.83	0	6.24	5.07	2.44	0	4.19	3.51
653	chr2	84602062	84602340	+	Intergenic	Intergenic	13385	uc008kje.2	Serping1	plasma protease C1 inhibitor precursor	2.9	9.89	8.71	5.64	5.29	2.39	0.83	8.16	3.69	3.66	0	5.33	3.07
654	chr2	118373252	118373510	+	intron (uc008lsc.1, intron 2 of 4)	intron (NM_138313, intron 2 of 4)	2033	uc008lsc.1	Bmf	bcl-2-modifying factor	0.48	0.71	0	0	5.29	2.87	0.83	5.76	4.15	0.61	0.51	1.52	0.88
655	chr2	119302752	119303060	+	intron (uc008ltt.1, intron 1 of 35)	CpG	459	uc008ltt.1	Ino80	putative DNA helicase INO80 complex homolog 1	0.97	6.36	0.58	4.39	5.81	1.91	0	4.8	4.15	1.83	0	0.19	0.44
656	chr2	129023872	129024120	+	promoter-TSS (uc008mhl.2)	promoter-TSS (NM_001159593)	-513	uc008mhl.2	Slc20a1	sodium-dependent phosphate transporter 1 isoform	0.97	3.53	3.48	2.51	5.81	3.35	0.83	9.6	4.15	0.61	0.51	0.76	0.44
657	chr2	129058232	129058630	+	exon (uc008mhn.1, exon 4 of 5)	non-coding (NR_045838, exon 4 of 5)	13726	uc008mhn.1	AK042900	Mus musculus 7 days neonate cerebellum cDNA, RIKEN full-length enriched library, clone:A730036I17 product:hypothetical protein, full insert sequence.	2.9	12	13.36	18.82	7.93	9.09	2.5	8.16	12.92	5.49	1.02	5.52	3.07
658	chr2	134373772	134374050	+	exon (uc008mns.1, exon 2 of 8)	exon (NM_010403, exon 2 of 8)	6177	uc008mns.1	Hao1	hydroxyacid oxidase 1	3.38	4.94	5.23	3.14	5.81	2.87	0.83	5.28	7.84	6.1	0	2.1	2.63
659	chr2	160556042	160556440	+	promoter-TSS (uc008nra.1)	promoter-TSS (NM_021280)	-805	uc008nra.1	Plcg1	1-phosphatidylinositol-4,5-bisphosphate	0.97	2.12	2.9	1.88	5.29	1.91	0.83	5.76	1.85	1.83	0.51	1.71	1.75
660	chr2	167829042	167829311	+	intron (uc008oal.1, intron 2 of 21)	intron (NM_001080708, intron 2 of 21)	-6853	uc008oan.1	AK027991	Mus musculus 18-day embryo whole body cDNA, RIKEN full-length enriched library, clone:1110062I07 product:unclassifiable, full insert sequence.	3.38	11.3	6.39	5.02	5.81	5.26	2.5	11.05	13.84	4.27	0.51	1.52	2.63
661	chr2	172949812	172950241	+	intron (uc008odk.1, intron 1 of 3)	promoter-TSS (NR_040321)	-5000	uc008odi.1	Ctcfl	transcriptional repressor CTCFL	0.48	0.71	5.23	0.63	8.46	2.39	3.34	4.32	6.46	1.22	1.02	3.43	3.51
662	chr3	19466802	19467201	+	intron (uc012cns.1, intron 2 of 4)	intron (NM_001163536, intron 2 of 4)	35754	uc012cns.1	Dnajc5b	dnaJ homolog subfamily C member 5B	2.9	6.36	6.97	6.9	8.46	1.43	0.83	4.8	8.3	1.83	1.02	3.24	1.31
663	chr3	19854032	19854260	+	Intergenic	Intergenic	-2908	uc008osa.1	Cp	ceruloplasmin isoform a	0.97	3.53	0.58	3.14	5.29	3.83	2.5	7.2	7.84	3.66	0	2.86	3.07
664	chr3	28620682	28620971	+	intron (uc008oua.2, intron 8 of 10)	intron (NM_031197, intron 8 of 10)	24001	uc008oua.2	Slc2a2	solute carrier family 2, facilitated glucose	0.48	4.94	1.16	2.51	6.87	1.43	0.83	5.76	1.85	2.44	0	1.71	3.07
665	chr3	52305652	52305930	+	Intergenic	Intergenic	-15095	uc008pej.1	AK040671	Mus musculus adult male aorta and vein cDNA, RIKEN full-length enriched library, clone:A530012F11 product:unclassifiable, full insert sequence.	0.97	1.41	0	0.63	5.29	2.39	0	0.96	2.31	1.22	0.51	2.48	2.19
666	chr3	78887762	78888081	+	intron (uc008pnm.1, intron 14 of 23)	RSINE1|SINE|B4	61876	uc008pnm.1	Rapgef2	rap guanine nucleotide exchange factor 2	5.31	17.65	5.81	10.66	6.87	3.83	0.83	4.8	8.3	1.22	0	6.29	3.94
667	chr3	95439812	95440190	+	Intergenic	Intergenic	11099	uc008qkk.1	Ensa	alpha-endosulfine isoform a	0.97	2.82	5.23	4.39	6.87	6.69	0.83	5.28	7.84	6.71	1.02	3.05	3.51
668	chr3	95472172	95472380	+	Intergenic	Intergenic	9633	uc008qkl.1	Mcl1	induced myeloid leukemia cell differentiation	2.9	5.65	2.32	5.64	4.76	2.39	0.83	2.88	6	2.44	0	1.71	1.75
669	chr3	96359192	96359410	+	TTS (uc008qnb.1)	TTS (NR_040409)	-2579	uc008qnc.2	Txnip	thioredoxin-interacting protein isoform 1	0.48	0.71	1.74	1.88	4.76	0.96	0	1.44	2.77	0.61	0	1.71	1.31
670	chr3	129590702	129591090	+	intron (uc012cxt.1, intron 1 of 3)	intron (NM_183423, intron 1 of 3)	9356	uc012cxt.1	Pla2g12a	group XIIA secretory phospholipase A2 isoform 1	2.9	14.83	6.97	7.53	7.4	6.69	3.34	12.01	13.38	6.71	0	3.43	6.57
671	chr4	62384972	62385290	+	Intergenic	Intergenic	104425	uc012dfu.1	Rgs3	regulator of G-protein signaling 3 isoform 2	2.9	12.71	9.87	24.46	5.81	3.83	0.83	5.28	10.15	6.71	0	2.86	3.94
672	chr4	95245962	95246340	+	intron (uc008tsy.2, intron 1 of 15)	promoter-TSS (NM_029347)	21953	uc008tsy.2	Fggy	FGGY carbohydrate kinase domain-containing	3.38	6.36	9.87	6.9	5.81	4.78	4.17	9.6	17.07	9.15	2.05	4.19	4.82
673	chr4	101042232	101042511	+	intron (uc008tvm.1, intron 2 of 3)	intron (NR_040640, intron 2 of 3)	-13557	uc008tvl.1	AK021368	Mus musculus 0 day neonate eyeball cDNA, RIKEN full-length enriched library, clone:E130102H24 product:hypothetical protein, full insert sequence.	0.48	0.71	1.74	4.39	5.29	0.96	0.83	1.92	5.07	3.66	0	1.52	0
674	chr4	103058992	103059320	+	intron (uc008txr.1, intron 1 of 3)	MTEa|LTR|MaLR	4051	uc008txr.1	AK144477	Mus musculus adult male gall bladder cDNA, RIKEN full-length enriched library, clone:G630076E19 product:unclassifiable, full insert sequence.	2.41	11.3	6.39	15.68	5.81	1.43	1.67	3.36	5.54	3.66	0.51	3.43	1.31
675	chr4	105305672	105305910	+	Intergenic	Intergenic	475839	uc008tye.1	Ppap2b	lipid phosphate phosphohydrolase 3	0.48	6.36	1.16	0.63	5.29	0.96	1.67	9.6	4.15	0.61	0.51	1.9	2.19
676	chr4	117946242	117946610	+	intron (uc008ujq.1, intron 3 of 32)	MIRb|SINE|MIR	17576	uc008ujq.1	Ptprf	receptor-type tyrosine-protein phosphatase F	0.48	9.18	16.26	9.41	6.87	5.74	0.83	4.32	4.15	3.66	1.02	1.33	1.75
677	chr4	131472322	131472501	+	promoter-TSS (uc008vai.1)	Intergenic	-976	uc008vai.1	AK047558	Mus musculus 10 days neonate cerebellum cDNA, RIKEN full-length enriched library, clone:B930088D13 product:unclassifiable, full insert sequence.	1.93	9.18	4.65	3.14	5.29	2.39	0	6.24	1.38	0	0.51	1.52	2.19
678	chr4	132833702	132833960	+	promoter-TSS (uc008vcp.1)	promoter-TSS (NM_025667)	-126	uc008vcp.1	Tmem222	transmembrane protein 222	4.83	31.78	24.97	28.85	5.29	2.39	0	6.24	6.92	4.27	0.51	3.43	3.07
679	chr4	133115892	133116170	+	Intergenic	Intergenic	6726	uc008vcz.1	Nr0b2	nuclear receptor subfamily 0 group B member 2	5.31	17.65	19.16	21.95	5.81	3.35	1.67	7.68	6.46	1.22	0	3.43	4.82
680	chr4	135743172	135743420	+	intron (uc008vht.2, intron 6 of 6)	intron (NM_177733, intron 6 of 6)	14987	uc008vht.2	E2f2	transcription factor E2F2	1.45	2.12	1.74	5.64	5.29	1.43	0	3.84	8.3	3.66	0	1.33	1.75
681	chr4	137982712	137982910	+	Intergenic	Intergenic	-7776	uc008vky.1	Mul1	mitochondrial ubiquitin ligase activator of NFKB	2.9	0.71	1.74	1.88	4.76	0.96	0	2.4	6	1.22	0	2.29	1.75
682	chr4	139180082	139180400	+	intron (uc012dnu.1, intron 1 of 14)	intron (NM_175438, intron 1 of 14)	1432	uc012dnu.1	Aldh4a1	delta-1-pyrroline-5-carboxylate dehydrogenase,	2.9	4.24	4.07	4.39	7.93	5.26	0.83	5.28	6	1.83	1.02	3.05	3.51
683	chr4	140173342	140173640	+	intron (uc008vmw.2, intron 1 of 27)	intron (NM_001112722, intron 1 of 27)	31180	uc008vmw.2	Arhgef10l	rho guanine nucleotide exchange factor 10-like	0.97	7.06	7.55	3.14	6.34	3.35	1.67	9.6	6.46	6.71	0	1.9	1.75
684	chr4	141421442	141421940	+	intron (uc008vpl.1, intron 1 of 3)	intron (NM_025994, intron 1 of 3)	9144	uc008vpl.1	Efhd2	EF-hand domain-containing protein D2	1.93	4.94	8.71	3.14	6.34	4.78	2.5	7.2	13.84	5.49	0	2.29	4.38
685	chr4	144809182	144809490	+	intron (uc008vrt.1, intron 9 of 9)	intron (NM_011610, intron 9 of 9)	27437	uc008vrt.1	Tnfrsf1b	tumor necrosis factor receptor superfamily	1.45	7.06	5.81	0.63	8.46	1.91	1.67	5.28	4.61	3.66	0.51	3.43	3.07
686	chr4	144871182	144871490	+	intron (uc008vrv.1, intron 10 of 12)	intron (NM_009401, intron 10 of 12)	33714	uc008vrv.1	Tnfrsf8	tumor necrosis factor receptor superfamily	0.48	3.53	2.32	1.25	6.34	4.78	0	5.76	2.77	4.27	0	2.29	3.51
687	chr4	151586442	151586670	+	intron (uc008vzy.2, intron 2 of 8)	MLT1A1|LTR|MaLR	26313	uc008vzy.2	Acot7	cytosolic acyl coenzyme A thioester hydrolase	1.93	9.18	8.71	8.15	5.81	0.96	0	3.84	3.69	3.66	0	2.48	4.82
688	chr5	24669792	24670060	+	Intergenic	L1MB3|LINE|L1	-17372	uc008wsr.1	Galntl5	putative polypeptide	0.48	7.77	5.81	4.39	5.81	1.91	0.83	1.44	2.77	0.61	0.51	3.43	3.51
689	chr5	33367192	33367530	+	intron (uc008xag.2, intron 1 of 1)	intron (NM_011738, intron 1 of 1)	5896	uc008xag.2	Ywhah	14-3-3 protein eta	2.41	1.41	2.32	1.25	5.81	0.96	0.83	4.32	0.46	0.61	0.51	3.43	3.94
690	chr5	91629472	91629830	+	Intergenic	MIRc|SINE|MIR	61010	uc008ybt.1	Areg	amphiregulin preproprotein	5.31	13.42	8.13	13.8	6.87	1.91	1.67	2.88	2.31	2.44	0.51	5.33	4.38
691	chr5	92738932	92739180	+	promoter-TSS (uc008yct.1)	promoter-TSS (NM_172713)	-6	uc008yct.1	Sdad1	protein SDA1 homolog	4.83	2.82	12.78	18.19	5.29	2.39	0	1.92	1.85	0	0.51	1.52	1.31
692	chr5	99424932	99425250	+	intron (uc008ygj.2, intron 3 of 18)	intron (NM_008926, intron 3 of 18)	41007	uc008ygj.2	Prkg2	cGMP-dependent protein kinase 2	2.41	7.06	1.74	1.25	5.29	0.96	0	3.36	3.23	0.61	0.51	3.43	3.07
693	chr5	100809482	100809700	+	intron (uc008yhk.2, intron 19 of 27)	intron (NM_026969, intron 19 of 27)	35662	uc008yhk.2	Sec31a	protein transport protein Sec31A	4.34	12	9.29	4.39	4.76	3.83	0	0.48	5.54	3.66	1.54	3.24	5.7
694	chr5	118436462	118436710	+	intron (uc008zga.1, intron 4 of 11)	B4|SINE|B4	9807	uc008zga.1	Fbxo21	F-box only protein 21	1.45	10.59	13.94	9.41	5.29	4.78	1.67	5.76	8.3	6.71	1.02	2.48	3.94
695	chr5	119021692	119021900	+	intron (uc008zgm.1, intron 1 of 30)	PB1D9|SINE|Alu	11068	uc008zgm.1	Med13l	mediator of RNA polymerase II transcription	0.48	1.41	2.32	3.14	4.76	0.96	0	2.88	7.38	1.22	0	2.29	0.88
696	chr5	122041722	122042110	+	intron (uc008zjt.1, intron 1 of 12)	intron (NM_009656, intron 1 of 12)	1917	uc008zjt.1	Aldh2	aldehyde dehydrogenase, mitochondrial precursor	2.41	0	5.81	2.51	6.87	4.3	1.67	4.32	3.23	3.05	0.51	2.86	2.63
697	chr5	135456932	135457150	+	Intergenic	L1M4|LINE|L1	-5043	uc008zxe.2	Cldn3	claudin-3	0	0	1.74	1.88	4.76	2.39	0.83	3.84	3.23	1.83	0.51	1.9	2.63
698	chr5	135478072	135478440	+	Intergenic	Intergenic	-1036	uc008zxf.1	Wbscr25	Mus musculus adult male testis cDNA, RIKEN full-length enriched library, clone:4933433J03 product:unclassifiable, full insert sequence.	5.31	15.54	20.33	26.34	8.46	4.3	0.83	3.84	7.84	1.83	0.51	5.14	3.51
699	chr6	30250392	30250581	+	intron (uc009bez.2, intron 1 of 6)	intron (NM_009459, intron 1 of 6)	4053	uc009bez.2	Gm2058	predicted gene 2058	2.41	8.47	2.9	3.14	4.76	2.39	0	0.96	2.31	0.61	0	1.33	1.75
700	chr6	59020472	59020780	+	Intergenic	MTD|LTR|MaLR	-46130	uc009cdi.1	Fam13a	family with sequence similarity 13, member A1	0.97	1.41	0	1.25	5.29	0.48	0.83	2.88	1.38	0	0	1.52	3.94
701	chr6	59022142	59022440	+	Intergenic	Intergenic	-47795	uc009cdi.1	Fam13a	family with sequence similarity 13, member A1	2.41	14.83	11.61	8.78	5.81	3.83	1.67	4.32	5.07	1.83	1.02	4	3.94
702	chr6	71185972	71186300	+	intron (uc009cgj.2, intron 4 of 9)	intron (NM_001160127, intron 4 of 9)	26139	uc009cgj.2	Smyd1	SET and MYND domain-containing protein 1 isoform	6.76	18.36	25.55	20.7	6.34	4.3	0.83	3.36	4.61	4.27	0.51	5.33	7.45
703	chr6	71186542	71186730	+	intron (uc009cgj.2, intron 4 of 9)	LTR33|LTR|ERVL	25639	uc009cgj.2	Smyd1	SET and MYND domain-containing protein 1 isoform	6.27	21.89	20.91	23.21	4.76	4.3	0.83	3.84	10.15	4.27	1.02	2.29	3.94
704	chr6	82020572	82020800	+	intron (uc009clg.2, intron 1 of 2)	intron (NM_145570, intron 1 of 2)	29064	uc009clg.2	Fam176a	transmembrane protein 166	2.41	7.77	8.71	6.27	4.76	3.83	0	4.8	7.38	1.83	0	2.29	0
705	chr6	91549102	91549440	+	promoter-TSS (uc009cyf.1)	Intergenic	42	uc009cyf.1	AK154635	Mus musculus B16 F10Y cells cDNA, RIKEN full-length enriched library, clone:G370093C17 product:unclassifiable, full insert sequence.	0.48	2.12	0	0	5.81	2.39	0.83	6.72	3.69	0.61	0	1.52	1.31
706	chr6	97241562	97241880	+	intron (uc009daw.2, intron 23 of 23)	intron (NM_145148, intron 23 of 23)	-38947	uc009das.1	Lmod3	leiomodin-3	2.41	8.47	6.39	5.02	6.34	3.83	0	4.32	4.61	2.44	1.02	2.67	2.19
707	chr6	108618292	108618660	+	Intergenic	CpG	-7548	uc009ddk.1	AK039720	Mus musculus adult male kidney cDNA, RIKEN full-length enriched library, clone:0610040F04 product:unclassifiable, full insert sequence.	0	0.71	2.32	1.25	7.4	3.83	1.67	9.6	10.61	4.88	3.07	0.57	1.31
708	chr6	124442892	124443101	+	promoter-TSS (uc009dqy.2)	promoter-TSS (NM_181344)	-135	uc009dqy.2	C1rl	complement C1r subcomponent-like protein	2.9	3.53	5.23	2.51	4.76	3.35	0	1.92	2.77	6.71	0.51	2.48	3.07
709	chr6	146861632	146862010	+	intron (uc009esn.2, intron 1 of 27)	intron (NM_001170433, intron 1 of 27)	24805	uc009esn.2	Ppfibp1	liprin-beta-1 isoform 1	3.38	11.3	11.03	5.64	5.81	8.13	0.83	5.28	13.38	4.27	1.02	3.05	4.82
710	chr7	20334922	20335280	+	promoter-TSS (uc009fnd.2)	promoter-TSS (NM_008990)	-179	uc009fnd.2	Pvrl2	poliovirus receptor-related protein 2 isoform 1	2.41	4.24	4.65	3.76	6.87	1.91	0	4.32	3.23	0.61	0	1.33	1.75
711	chr7	20426872	20427260	+	Intergenic	B1_Mur3|SINE|Alu	-10286	uc009fnl.1	AK043814	Mus musculus 10 days neonate cortex cDNA, RIKEN full-length enriched library, clone:A830035N18 product:unclassifiable, full insert sequence.	0	4.94	6.97	6.27	5.81	5.74	0.83	6.24	9.69	11.59	0.51	4	3.51
712	chr7	26443942	26444210	+	promoter-TSS (uc009fth.2)	promoter-TSS (NM_138586)	-96	uc009fti.2	Exosc5	exosome complex exonuclease RRP46	5.79	9.18	11.03	6.9	5.29	5.26	0.83	0.96	8.3	0.61	0	1.33	0.88
713	chr7	29517842	29518230	+	intron (uc009fzn.2, intron 3 of 6)	intron (NM_015796, intron 3 of 6)	8764	uc009fzo.1	Mrps12	28S ribosomal protein S12, mitochondrial	0.97	2.12	3.48	1.25	6.34	1.91	0.83	5.76	2.31	0.61	0	1.14	0.88
714	chr7	35019072	35019660	+	promoter-TSS (uc009giy.1)	CpG	-30	uc009giy.1	AK087850	Mus musculus 2 days pregnant adult female ovary cDNA, RIKEN full-length enriched library, clone:E330029N23 product:unclassifiable, full insert sequence.	1.93	3.53	4.65	2.51	8.99	5.74	0	8.64	7.38	4.27	0	2.67	1.75
715	chr7	35935132	35935460	+	Intergenic	Intergenic	30984	uc009gjl.1	Cebpa	CCAAT/enhancer-binding protein alpha	4.83	16.95	17.42	12.54	6.87	1.91	0.83	1.44	5.07	6.71	0	3.62	1.75
716	chr7	52829372	52829770	+	intron (uc009gwb.1, intron 3 of 3)	B1F1|SINE|Alu	972	uc009gwb.1	AK085337	Mus musculus adult male kidney cDNA, RIKEN full-length enriched library, clone:0610005C13 product:unclassifiable, full insert sequence.	3.38	9.18	5.81	7.53	7.4	3.35	2.5	8.16	10.15	1.22	0	2.67	3.07
717	chr7	52963642	52964050	+	TTS (uc009gwt.2)	TTS (NM_203280)	3229	uc009gws.2	Dbp	D site-binding protein	1.45	2.82	2.32	1.25	5.81	3.35	0	1.92	4.15	0.61	0	1.52	3.07
718	chr7	72947742	72948210	+	promoter-TSS (uc009hgv.1)	promoter-TSS (NR_045301)	-962	uc009hgv.1	AK007376	Mus musculus 10 day old male pancreas cDNA, RIKEN full-length enriched library, clone:1810008I18 product:unclassifiable, full insert sequence.	10.62	26.13	31.94	33.24	7.4	6.69	2.5	7.68	8.76	4.27	0.51	5.71	4.38
719	chr7	73054312	73054521	+	intron (uc009hgx.2, intron 1 of 21)	intron (NM_011048, intron 1 of 21)	47394	uc009hgx.2	Pcsk6	paired basic amino acid cleaving system 4	2.41	3.53	5.23	2.51	5.29	0.96	0.83	2.88	3.23	1.22	0	3.43	1.75
720	chr7	86404132	86404380	+	Intergenic	Intergenic	-13896	uc009hyc.1	Abhd2	abhydrolase domain-containing protein 2	3.38	5.65	8.13	9.41	5.29	4.3	1.67	4.32	6	2.44	1.02	3.81	5.26
721	chr7	86953632	86953920	+	Intergenic	Intergenic	-1837	uc009hzc.1	Mesp2	mesoderm posterior protein 2	1.93	1.41	2.9	3.14	5.81	0.96	0.83	6.24	4.61	4.27	0	2.67	2.19
722	chr7	87198012	87198340	+	intron (uc009hzj.2, intron 1 of 4)	intron (NM_175433, intron 1 of 4)	28476	uc009hzj.2	Zfp710	zinc finger protein 710 isoform a	5.79	9.18	8.13	5.02	5.29	2.39	1.67	3.84	4.61	2.44	0	3.81	2.19
723	chr7	106331432	106331680	+	promoter-TSS (uc009ile.1)	promoter-TSS (NM_026384)	-333	uc009ile.1	Dgat2	diacylglycerol O-acyltransferase 2	0	3.53	13.36	15.68	5.29	6.22	0.83	9.12	15.68	5.49	0	1.71	0.44
724	chr7	117231572	117231780	+	intron (uc009jew.1, intron 12 of 15)	intron (NM_009281, intron 12 of 15)	26460	uc009jew.1	Zfp143	zinc finger protein 143	2.9	10.59	12.2	11.29	4.76	4.3	0	1.44	10.61	1.83	1.54	3.24	4.38
725	chr7	139812082	139812460	+	intron (uc009kce.1, intron 1 of 6)	intron (NM_029609, intron 1 of 6)	9945	uc009kce.1	Lhpp	phospholysine phosphohistidine inorganic	0.97	9.89	14.52	13.8	6.87	6.22	4.17	11.53	15.22	10.98	1.02	3.43	0.88
726	chr7	139862492	139862790	+	intron (uc009kce.1, intron 6 of 6)	intron (NM_029609, intron 6 of 6)	60315	uc009kce.1	Lhpp	phospholysine phosphohistidine inorganic	0	0.71	1.16	0	7.4	1.43	0.83	4.32	6.46	4.88	0.51	1.9	1.75
727	chr7	141689002	141689320	+	Intergenic	Intergenic	-132594	uc012fvh.1	D7Ertd443e	hypothetical protein LOC71007 isoform 1	2.9	16.24	3.48	3.76	5.81	0.96	0	2.88	5.07	3.05	0	2.1	3.07
728	chr8	13648902	13649140	+	intron (uc009kye.1, intron 1 of 23)	RMER17D2|LTR|ERVK	28566	uc009kye.1	Rasa3	ras GTPase-activating protein 3	2.9	12.71	11.61	6.27	5.29	1.91	2.5	2.88	6.92	4.88	0	2.67	2.19
729	chr8	35103562	35103750	+	Intergenic	Intergenic	-63343	uc009lkn.1	Rbpms	RNA-binding protein with multiple splicing	0	0.71	0.58	0.63	4.76	1.43	0	6.24	0	0.61	0.51	1.52	0.88
730	chr8	41977362	41977810	+	intron (uc009lng.1, intron 1 of 11)	intron (NM_001044740, intron 1 of 11)	29865	uc009lng.1	Slc7a2	low affinity cationic amino acid transporter 2	3.38	8.47	7.55	7.53	7.4	3.35	0.83	8.16	9.23	7.32	0.51	3.43	4.82
731	chr8	47448372	47448750	+	Intergenic	L1MB4|LINE|L1	-68536	uc009lqd.1	Helt	hairy and enhancer of split-related protein	8.69	26.13	19.75	23.21	7.93	4.3	4.17	3.84	10.61	1.22	0.51	8	6.13
732	chr8	73108082	73108310	+	intron (uc009mau.1, intron 6 of 11)	intron (NM_007924, intron 6 of 11)	-10184	uc009mav.1	Isyna1	inositol-3-phosphate synthase 1	1.93	9.18	9.87	6.27	4.76	2.87	0	7.68	10.61	4.88	1.02	1.9	1.31
733	chr8	93393692	93393930	+	intron (uc009msf.2, intron 2 of 39)	MIRb|SINE|MIR	41077	uc009msf.2	Chd9	chromodomain-helicase-DNA-binding protein 9	0.97	0.71	0	1.25	6.34	1.91	0	4.8	4.61	1.22	0	1.52	1.31
734	chr8	97958772	97959060	+	promoter-TSS (uc009myj.2)	promoter-TSS (NM_008187)	-147	uc009myj.2	Gtl3	gene trap locus 3	2.9	7.77	9.29	8.15	5.81	7.65	0.83	6.72	7.84	2.44	0	1.33	2.63
735	chr8	109681702	109681960	+	intron (uc009nhg.1, intron 1 of 4)	intron (NM_025558, intron 1 of 4)	7270	uc009nhg.1	Cyb5b	cytochrome b5 type B precursor	1.45	4.24	2.9	2.51	5.29	4.3	0.83	1.44	4.61	3.05	0	2.1	2.19
736	chr8	120118962	120119190	+	intron (uc009npc.1, intron 19 of 32)	intron (NM_172285, intron 19 of 32)	76339	uc009npd.1	Sdr42e1	short-chain dehydrogenase/reductase family 42E	2.41	10.59	10.45	8.78	4.76	2.39	1.67	1.92	4.15	1.22	1.02	1.14	1.31
737	chr8	122892792	122893170	+	Intergenic	Intergenic	-119785	uc009nqz.2	Gse1	genetic suppressor element 1 isoform 1	6.76	14.83	20.33	18.19	8.46	3.83	1.67	8.16	6.46	3.05	0.51	2.67	3.94
738	chr8	123071542	123071820	+	intron (uc009nqz.2, intron 1 of 15)	intron (NM_001145896, intron 1 of 15)	41294	uc009nrd.1	Gins2	DNA replication complex GINS protein PSF2	0.97	0	0.58	1.88	5.29	1.43	0.83	5.76	11.07	6.1	0.51	1.33	1.31
739	chr8	125815672	125815910	+	intron (uc009nve.2, intron 20 of 42)	intron (NM_016925, intron 20 of 42)	26685	uc009nve.2	Fanca	Fanconi anemia group A protein homolog	4.34	9.18	7.55	4.39	5.29	4.3	0.83	6.24	10.15	3.05	0	2.86	2.19
740	chr8	127908472	127908900	+	Intergenic	Intergenic	108047	uc009nye.1	Sipa1l2	signal-induced proliferation-associated 1-like	0.48	0.71	1.74	1.88	7.93	1.43	0.83	4.32	2.31	1.83	0	1.52	2.19
741	chr8	129137872	129138490	+	Intergenic	Intergenic	-20845	uc009nyw.2	Irf2bp2	interferon regulatory factor 2 binding protein	2.9	4.94	4.65	2.51	10.04	5.26	2.5	6.24	10.61	9.15	1.02	6.67	5.7
742	chr8	129183962	129184180	+	Intergenic	Intergenic	-66735	uc009nyw.2	Irf2bp2	interferon regulatory factor 2 binding protein	0.48	1.41	0.58	0.63	4.76	1.91	0	3.36	3.69	1.22	0	0.76	1.31
743	chr9	43894012	43894260	+	intron (uc009pbo.1, intron 2 of 12)	intron (NM_198091, intron 1 of 11)	-15717	uc009pbr.2	Mfrp	membrane frizzled-related protein isoform 1	0	2.82	2.9	0.63	5.29	4.78	3.34	8.64	7.84	4.88	0	0.95	0.88
744	chr9	44849192	44849530	+	Intergenic	RSINE1|SINE|B4	-1066	uc009pfa.2	Mpzl2	myelin protein zero-like protein 2 precursor	2.41	7.77	6.39	2.51	5.29	0.96	0.83	5.28	1.38	0.61	0.51	0.76	0.44
745	chr9	66047592	66047860	+	intron (uc009qen.2, intron 2 of 11)	intron (NM_010019, intron 2 of 11)	41693	uc009qen.2	Dapk2	death-associated protein kinase 2	0.48	0.71	1.16	2.51	5.29	5.74	0.83	2.4	9.69	3.66	0	1.33	1.75
746	chr9	74376482	74376750	+	Intergenic	Intergenic	-319654	uc009qrf.1	Onecut1	Mus musculus adult male liver tumor cDNA, RIKEN full-length enriched library, clone:C730029H04 product:one cut domain, family member 1, full insert sequence.	0.97	2.82	2.9	3.14	6.34	3.83	1.67	6.72	2.31	1.83	0	4.19	1.75
747	chr9	102626572	102626791	+	intron (uc009rfx.1, intron 3 of 9)	intron (NM_019764, intron 3 of 9)	6547	uc009rfx.1	Amotl2	angiomotin-like protein 2	3.86	5.65	8.71	3.14	5.29	2.39	0.83	4.8	10.15	1.22	0	1.71	0.88
748	chr9	106138602	106139030	+	exon (uc012gzt.1, exon 9 of 11)	exon (NM_020559, exon 9 of 11)	11469	uc012gzt.1	Alas1	5-aminolevulinate synthase, nonspecific,	3.38	6.36	7.55	5.64	5.29	5.74	0	7.68	8.76	1.83	0	2.86	1.31
749	chr9	107874072	107874311	+	3' UTR (uc009rnn.1, exon 15 of 15)	3' UTR (NM_011634, exon 15 of 15)	-3707	uc009rno.1	Uba7	ubiquitin-like modifier-activating enzyme 7	0.97	7.06	2.32	1.25	5.29	4.78	0	6.72	6.92	1.22	0.51	1.9	2.19
750	chr1	36123022	36123500	+	Intergenic	Intergenic	-1984	uc007apn.2	Hs6st1	heparan-sulfate 6-O-sulfotransferase 1	4.34	6.36	5.23	5.64	8.46	5.26	3.34	6.24	5.07	3.66	0.51	3.62	5.26
751	chr1	40232712	40232960	+	Intergenic	Intergenic	-90140	uc007att.1	AK041998	Mus musculus 3 days neonate thymus cDNA, RIKEN full-length enriched library, clone:A630051J06 product:unclassifiable, full insert sequence.	1.93	6.36	1.74	1.88	4.76	3.83	0.83	3.84	2.77	2.44	0	3.05	2.63
752	chr1	58671402	58671610	+	Intergenic	L1MEc|LINE|L1	28063	uc007bck.1	Ndufb3	NADH dehydrogenase [ubiquinone] 1 beta	7.72	33.19	22.07	21.32	4.23	3.83	0	3.36	8.3	2.44	0.51	3.81	5.26
753	chr1	64789352	64789780	+	Intergenic	Intergenic	-5242	uc007bgy.1	Fzd5	frizzled-5 precursor	0.48	1.41	4.07	3.14	5.29	8.13	0	11.53	11.53	8.54	0	1.9	0.44
754	chr1	74443572	74443940	+	3' UTR (uc007blz.2, exon 7 of 7)	3' UTR (NM_153088, exon 7 of 7)	2872	uc007bma.2	Mir26b	Mus musculus microRNA 26b (Mir26b), microRNA.	6.76	32.48	26.71	26.97	6.87	6.22	0	12.01	10.15	12.2	0.51	4.57	4.38
755	chr1	88848382	88848660	+	intron (uc007bvw.2, intron 11 of 21)	intron (NM_153530, intron 10 of 20)	-128225	uc007bvx.1	AK077157	Mus musculus adult male testis cDNA, RIKEN full-length enriched library, clone:4933415F08 product:lysyl-tRNA synthetase, pseudogene 1, full insert sequence.	1.45	9.89	13.94	9.41	5.81	2.87	0	6.24	6.46	1.83	0	4.38	2.63
756	chr1	92864202	92864430	+	promoter-TSS (uc007bzn.2)	promoter-TSS (NM_001159725)	-72	uc007bzn.2	Rab17	ras-related protein Rab-17	0.48	1.41	3.48	1.88	4.23	4.78	0.83	3.36	8.3	3.05	0.51	1.52	1.31
757	chr1	93342682	93343070	+	intron (uc007cav.1, intron 4 of 22)	intron (NM_011066, intron 4 of 22)	13029	uc007cav.1	Per2	period circadian protein homolog 2	0.97	5.65	5.23	3.14	6.87	8.61	4.17	6.24	12.92	12.81	1.54	3.43	3.94
758	chr1	108068002	108068280	+	promoter-TSS (uc007cgv.2)	promoter-TSS (NR_040630)	-305	uc007cgv.2	Phlpp1	PH domain leucine-rich repeat-containing protein	0.97	1.41	0.58	0.63	4.76	2.87	0	0.96	3.23	0	0	1.14	1.75
759	chr1	121563502	121563811	+	intron (uc007ciz.1, intron 26 of 26)	MER58B|DNA|MER1_type	-18079	uc007ciw.2	Epb4.1l5	band 4.1-like protein 5 isoform 1	1.93	3.53	6.39	1.88	6.87	2.87	0.83	5.28	4.61	1.83	1.02	3.43	3.51
760	chr1	135272532	135272701	+	intron (uc007cqh.2, intron 5 of 7)	intron (NM_175443, intron 5 of 7)	12467	uc007cqh.2	Etnk2	ethanolamine kinase 2	4.83	14.12	19.16	11.29	4.23	4.78	0.83	10.56	11.53	5.49	0.51	0.57	1.75
761	chr1	166718012	166718400	+	Intergenic	Intergenic	-8657	uc007diq.1	Dpt	dermatopontin precursor	0.48	2.82	6.97	3.14	6.87	5.74	0	7.2	10.61	3.05	0	3.24	3.07
762	chr1	168308812	168309030	+	promoter-TSS (uc007dkm.2)	promoter-TSS (NM_030245)	-377	uc007dkm.2	Tada1	transcriptional adapter 1	1.45	2.12	1.16	1.25	4.23	1.43	0	2.88	2.77	1.22	0	3.43	2.19
763	chr1	178654452	178654770	+	Intergenic	Intergenic	47943	uc011wxg.1	Mir350	Mus musculus microRNA 350 (Mir350), microRNA.	0.97	0	0	0.63	5.81	0.96	0	4.32	4.15	0.61	0	2.1	1.31
764	chr1	195068632	195068860	+	intron (uc007eeh.1, intron 1 of 6)	promoter-TSS (NM_001044751)	21493	uc007eeh.1	Hsd11b1	corticosteroid 11-beta-dehydrogenase isozyme 1	0.48	0	2.32	1.88	5.29	0.48	0	3.84	3.23	0.61	0.51	2.1	2.63
765	chr10	21179982	21180250	+	Intergenic	Intergenic	40833	uc007eor.1	AK006189	Mus musculus adult male testis cDNA, RIKEN full-length enriched library, clone:1700021A07 product:hypothetical protein, full insert sequence.	0.48	1.41	3.48	1.25	4.76	1.43	1.67	7.2	3.23	0	0	2.29	1.31
766	chr10	41530492	41530710	+	5' UTR (uc007eye.2, exon 1 of 10)	promoter-TSS (NM_026643)	221	uc007eye.2	Sesn1	sestrin-1 isoform 1	0	1.41	2.32	0	4.76	1.91	0.83	3.84	4.15	2.44	0.51	1.14	1.75
767	chr10	41997402	41997601	+	promoter-TSS (uc007eyl.1)	promoter-TSS (NM_019740)	-953	uc007eyl.1	Foxo3	forkhead box protein O3	0	3.53	2.32	1.25	4.76	2.39	0	4.32	3.23	0	0	0.57	0.44
768	chr10	66484282	66484630	+	intron (uc007flq.1, intron 6 of 7)	intron (NM_001204915, intron 6 of 8)	16633	uc007flp.1	AK079018	Mus musculus adult male epididymis cDNA, RIKEN full-length enriched library, clone:9230111L11 product:unclassifiable, full insert sequence.	1.93	5.65	2.32	1.25	5.81	1.43	1.67	4.32	8.3	1.83	0	2.48	2.63
769	chr10	76863932	76864110	+	intron (uc007fvp.2, intron 1 of 10)	intron (NM_001024837, intron 1 of 10)	16997	uc007fvp.2	Adarb1	double-stranded RNA-specific editase 1 isoform	3.38	6.36	9.29	5.02	4.23	3.35	0.83	7.2	7.38	7.32	0	3.24	2.19
770	chr10	76869402	76869610	+	intron (uc007fvp.2, intron 1 of 10)	MIR3|SINE|MIR	11512	uc007fvp.2	Adarb1	double-stranded RNA-specific editase 1 isoform	0	2.82	2.32	0.63	4.76	1.91	1.67	5.76	2.31	2.44	1.02	2.1	1.75
771	chr10	76973012	76973320	+	intron (uc007fvt.2, intron 2 of 5)	intron (NM_133998, intron 2 of 5)	5392	uc007fvt.2	1810008A18Rik	hypothetical protein LOC108707	4.83	15.54	8.13	6.9	4.76	1.43	0	4.32	2.31	1.83	0	2.86	3.94
772	chr10	77012792	77012970	+	intron (uc007fvv.1, intron 7 of 15)	intron (NM_008404, intron 7 of 15)	19788	uc007fvv.1	Itgb2	integrin beta-2	0	0.71	1.16	0.63	4.23	0	0	1.92	1.38	0	0	1.14	1.75
773	chr10	80137172	80137470	+	Intergenic	Intergenic	-2561	uc007gee.1	Mknk2	MAP kinase-interacting serine/threonine-protein	0.48	0	1.16	0	5.29	0.96	0	1.92	1.38	0	0	1.52	0.44
774	chr10	80377252	80377510	+	intron (uc007gfk.1, intron 1 of 11)	intron (NM_010722, intron 1 of 11)	3609	uc007gfk.1	Lmnb2	lamin-B2	0.48	2.12	1.74	0	5.29	3.35	0	10.08	10.61	5.49	0	1.52	1.75
775	chr10	82822862	82823020	+	promoter-TSS (uc007gkg.2)	promoter-TSS (NM_026579)	-25	uc007gkg.2	D10Wsu102e	hypothetical protein LOC28109	0.97	0.71	0	0	4.23	1.43	0	0.96	3.69	0.61	0	0.19	0
776	chr10	86514382	86514661	+	Intergenic	Intergenic	-6270	uc011xld.1	1700113H08Rik	hypothetical protein LOC76640	3.86	19.77	14.52	15.05	5.81	2.39	1.67	6.72	6.46	3.66	1.02	2.86	3.51
777	chr10	93005952	93006101	+	intron (uc007guu.1, intron 1 of 15)	intron (NM_175488, intron 1 of 15)	2649	uc007guu.1	Ccdc38	coiled-coil domain-containing protein 38	1.93	0.71	2.9	1.25	3.7	0.48	0.83	1.44	3.69	0.61	0	1.52	0
778	chr10	94037592	94037930	+	intron (uc007gvt.2, intron 1 of 3)	promoter-TSS (NM_001168684)	60159	uc007gvt.2	Tmcc3	transmembrane and coiled-coil domains protein 3	0.48	1.41	1.74	3.14	4.76	3.83	0.83	2.88	3.23	1.83	0	1.33	2.63
779	chr10	94888762	94889170	+	intron (uc007gwh.1, intron 4 of 4)	intron (NR_045338, intron 4 of 4)	8957	uc007gwh.1	AK017586	Mus musculus 8 days embryo whole body cDNA, RIKEN full-length enriched library, clone:5730420D15 product:hypothetical Microbodies C-terminal targeting signal containing protein, full insert sequence.	0.97	3.53	3.48	0.63	7.93	3.83	0.83	2.4	3.69	0.61	0	1.33	3.51
780	chr10	95239822	95240050	+	intron (uc007gws.1, intron 2 of 5)	Intergenic	31223	uc007gws.1	AK169506	Mus musculus adult male gall bladder cDNA, RIKEN full-length enriched library, clone:G630086B13 product:unclassifiable, full insert sequence.	4.34	7.77	4.65	10.66	4.76	3.83	1.67	4.32	6	1.22	2.05	5.33	3.94
781	chr10	98674122	98674460	+	Intergenic	Intergenic	-51574	uc007gxk.2	Dusp6	dual specificity protein phosphatase 6	0.48	1.41	1.74	0	5.81	0.48	0	2.4	2.77	2.44	0	2.48	3.94
782	chr10	110653302	110653610	+	intron (uc007gzy.1, intron 2 of 23)	intron (NM_001003717, intron 2 of 22)	51598	uc007gzy.1	Osbpl8	oxysterol-binding protein-like protein 8 isoform	0	1.41	0.58	0.63	4.76	0.96	0	2.88	1.85	0	0	1.52	1.31
783	chr10	110842332	110842510	+	Intergenic	Intergenic	-67827	uc007hac.2	Nap1l1	nucleosome assembly protein 1-like 1 isoform 2	0.48	0.71	1.16	3.14	4.23	1.91	0	1.92	10.15	4.88	0	1.52	1.31
784	chr10	120801832	120802080	+	promoter-TSS (uc007hfo.1)	promoter-TSS (NM_029364)	-190	uc007hfo.1	Gns	N-acetylglucosamine-6-sulfatase precursor	0.97	6.36	8.13	3.76	4.76	4.3	0.83	4.8	5.54	1.83	0.51	1.14	0.44
785	chr10	124927372	124927750	+	Intergenic	Intergenic	-161970	uc007hgy.1	Slc16a7	monocarboxylate transporter 2	5.31	12	9.29	7.53	5.29	5.74	4.17	6.72	15.22	3.66	0	2.86	3.07
786	chr10	127058742	127059271	+	promoter-TSS (uc007hjx.1)	promoter-TSS (NM_008512)	-802	uc007hjx.1	Lrp1	prolow-density lipoprotein receptor-related	0.97	2.82	6.39	4.39	10.04	8.13	1.67	11.05	12.92	1.22	0	0.57	2.63
787	chr11	7053152	7053490	+	intron (uc007hzf.1, intron 14 of 19)	intron (NM_009622, intron 14 of 19)	-44469	uc007hzh.2	Igfbp1	insulin-like growth factor-binding protein 1	1.45	6.36	5.81	1.88	5.29	4.3	0	3.36	7.38	4.27	0.51	0.95	2.63
788	chr11	31738452	31738770	+	Intergenic	Intergenic	-14064	uc011xsw.1	AK158188	Mus musculus 0 day neonate kidney cDNA, RIKEN full-length enriched library, clone:D630024D03 product:unclassifiable, full insert sequence.	5.79	21.18	20.91	28.85	6.34	5.74	0	5.76	12.92	3.05	1.54	4.76	3.51
789	chr11	46112522	46112790	+	intron (uc007ioc.1, intron 1 of 30)	intron (NM_001252459, intron 1 of 30)	13196	uc007ioc.1	Cyfip2	cytoplasmic FMR1-interacting protein 2	0	0.71	0.58	0.63	4.76	1.91	0	7.2	0	0.61	0	1.52	1.31
790	chr11	51397882	51398250	+	promoter-TSS (uc007ity.1)	promoter-TSS (NM_028398)	-193	uc007ity.1	Agxt2l2	alanine--glyoxylate aminotransferase 2-like 2	0.97	3.53	2.9	2.51	5.81	1.43	0.83	3.84	3.23	0.61	0	1.52	0.88
791	chr11	53717772	53718140	+	Intergenic	(TG)n|Simple_repeat|Simple_repeat	-12751	uc007ixc.2	Slc22a5	solute carrier family 22 member 5	0.97	2.82	2.9	3.76	5.81	2.39	0	3.36	7.84	3.05	0	3.81	1.31
792	chr11	57812542	57812811	+	Intergenic	Intergenic	-9890	uc007jah.2	Larp1	la-related protein 1	0.48	1.41	2.32	0.63	5.81	0	1.67	4.8	4.15	4.88	0.51	2.29	4.38
793	chr11	60624612	60624940	+	promoter-TSS (uc007jgo.1)	promoter-TSS (NM_009171)	-9	uc007jgo.1	Shmt1	serine hydroxymethyltransferase, cytosolic	2.41	10.59	21.49	23.83	4.76	2.39	0	5.76	6	4.27	0.51	1.52	2.63
794	chr11	63677362	63677550	+	Intergenic	RMER10A|LTR|ERVL	58330	uc007jkn.1	Hs3st3b1	heparan sulfate glucosamine 3-O-sulfotransferase	2.41	9.18	1.74	3.14	4.23	1.43	0	2.4	2.31	0.61	0	1.14	1.31
795	chr11	78364122	78364500	+	promoter-TSS (uc007kjv.1)	promoter-TSS (NM_133706)	-74	uc007kjv.1	Tmem97	transmembrane protein 97	2.9	14.12	10.45	10.03	6.34	3.83	0.83	4.32	9.23	3.66	1.54	1.52	1.75
796	chr11	83692132	83692301	+	intron (uc007kpx.1, intron 4 of 8)	(CA)n|Simple_repeat|Simple_repeat	27845	uc007kpx.1	Hnf1b	hepatocyte nuclear factor 1-beta	0.48	2.12	4.07	0.63	4.23	0.96	0	2.88	1.38	0.61	0	1.14	1.75
797	chr11	87476002	87476260	+	promoter-TSS (uc007kue.2)	promoter-TSS (NM_172448)	-458	uc007kue.2	Rnf43	RING finger protein 43 precursor	0.48	4.94	5.23	1.88	4.76	6.69	0.83	5.28	6.46	1.83	0	1.71	2.63
798	chr11	90250842	90251040	+	intron (uc007kws.1, intron 1 of 3)	intron (NM_172563, intron 1 of 3)	1290	uc007kws.1	Hlf	hepatic leukemia factor	0.48	0.71	1.74	0.63	4.23	1.43	0	0.48	2.31	0	0	0.19	0.88
799	chr11	90279132	90279491	+	Intergenic	CpG	-27080	uc007kws.1	Hlf	hepatic leukemia factor	0.97	5.65	7.55	8.15	7.93	3.83	0	8.64	6.46	10.98	0	0.76	0
800	chr11	94006612	94006930	+	Intergenic	Intergenic	-65997	uc007kyf.1	Tob1	protein Tob1	1.45	4.24	5.23	5.64	5.81	5.26	0.83	9.12	11.99	1.83	0	2.48	3.51
801	chr11	96805162	96805371	+	promoter-TSS (uc007lde.2)	promoter-TSS (NR_003293)	67	uc007ldc.1	Pnpo	pyridoxine-5'-phosphate oxidase	2.9	10.59	11.03	11.29	4.23	4.3	0.83	1.92	6	1.22	0	1.52	2.19
802	chr11	98634942	98635141	+	intron (uc007lhh.1, intron 1 of 7)	intron (NM_145434, intron 1 of 7)	1515	uc007lhh.1	Nr1d1	nuclear receptor subfamily 1 group D member 1	0	1.41	1.16	1.25	4.76	2.87	0	3.36	3.69	2.44	0.51	0.76	0.88
803	chr11	99336332	99336610	+	Intergenic	Intergenic	17953	uc007liw.1	Krt23	keratin, type I cytoskeletal 23	0.48	0.71	3.48	1.88	4.76	3.35	0.83	2.4	5.07	2.44	0.51	2.1	2.19
804	chr11	101240442	101240740	+	Intergenic	Intergenic	11547	uc007lor.1	G6pc	glucose-6-phosphatase	0.97	2.12	5.81	1.88	4.76	3.35	2.5	8.64	9.23	5.49	0	2.48	1.75
805	chr11	102977152	102977570	+	promoter-TSS (uc007lto.1)	promoter-TSS (NM_138753)	-278	uc007lto.1	Hexim1	protein HEXIM1	1.93	2.82	1.74	2.51	5.81	1.91	1.67	6.24	9.23	2.44	0.51	1.71	2.63
806	chr11	109594462	109594720	+	Intergenic	RSINE1|SINE|B4	-11021	uc007mcw.1	Fam20a	family with sequence similarity 20, member A	4.83	17.65	13.36	10.66	5.81	4.78	0	10.08	15.68	3.66	0	3.81	4.82
807	chr11	114549192	114549401	+	intron (uc007mfm.1, intron 2 of 13)	(GA)n|Simple_repeat|Simple_repeat	12514	uc007mfm.1	Ttyh2	protein tweety homolog 2	1.45	2.82	2.32	6.27	4.76	0.96	0	1.44	3.23	0	0.51	2.48	2.19
808	chr11	115028222	115028470	+	intron (uc007mgp.1, intron 1 of 5)	MIR|SINE|MIR	3691	uc007mgp.1	Slc9a3r1	Na(+)/H(+) exchange regulatory cofactor NHE-RF1	1.45	0	0.58	1.25	4.76	0	0	2.88	0	0.61	0	1.14	2.19
809	chr11	116070662	116071040	+	intron (uc007mkn.2, intron 3 of 3)	intron (NM_027107, intron 3 of 3)	-6465	uc011yhu.1	Cdk3	Mus musculus adult male tongue cDNA, RIKEN full-length enriched library, clone:2310050O10 product:cyclin-dependent kinase 3, full insert sequence.	0.97	1.41	1.16	0.63	4.76	1.91	0	2.88	7.38	3.05	0	1.9	1.75
810	chr11	117094552	117094720	+	intron (uc007mnd.2, intron 2 of 11)	(TG)n|Simple_repeat|Simple_repeat	33661	uc007mnd.2	Sept9	septin-9 isoform a	0	0.71	2.32	0.63	3.7	1.43	0.83	2.88	1.38	1.22	0	1.33	1.75
811	chr11	117457502	117457810	+	Intergenic	L2a|LINE|L2	-14905	uc007mnh.2	2900041M22Rik	Mus musculus adult male hippocampus cDNA, RIKEN full-length enriched library, clone:2900041M22 product:hypothetical protein, full insert sequence.	1.93	4.24	5.81	1.88	4.76	4.78	0.83	4.32	7.84	1.22	0	2.67	3.51
812	chr11	118338012	118338280	+	promoter-TSS (uc007mpi.1)	promoter-TSS (NM_172573)	-128	uc007mpi.1	Engase	cytosolic endo-beta-N-acetylglucosaminidase	1.45	1.41	2.32	1.88	4.76	0.48	0	3.84	1.38	0.61	0.51	0.95	0.88
813	chr11	118953052	118953260	+	Intergenic	Intergenic	-5605	uc007mpw.2	Cbx4	E3 SUMO-protein ligase CBX4	0.48	2.12	2.32	1.25	4.23	3.35	1.67	7.2	4.61	1.22	0.51	1.14	2.19
814	chr11	121098942	121099160	+	intron (uc007mvq.2, intron 1 of 10)	intron (NM_026272, intron 1 of 10)	501	uc007mvq.2	Narf	nuclear prelamin A recognition factor	1.45	10.59	6.39	8.78	4.23	2.39	0	1.92	5.07	1.22	0	0.76	0.88
815	chr12	7964872	7965070	+	Intergenic	Intergenic	-8104	uc007mzc.1	AK146888	Mus musculus 17 days pregnant adult female amnion cDNA, RIKEN full-length enriched library, clone:I920069F23 product:unclassifiable, full insert sequence.	2.9	10.59	5.23	6.27	4.23	0.48	0.83	1.92	2.77	0.61	0	2.86	3.07
816	chr12	8836562	8836721	+	Intergenic	L1MB2|LINE|L1	47624	uc007nae.1	AK084679	Mus musculus adult female vagina cDNA, RIKEN full-length enriched library, clone:9930038B18 product:hypothetical protein, full insert sequence.	0.97	2.82	1.74	1.25	3.17	1.43	2.5	2.88	0.92	0.61	0	0.57	1.75
817	chr12	8836732	8836860	+	Intergenic	Intergenic	47469	uc007nae.1	AK084679	Mus musculus adult female vagina cDNA, RIKEN full-length enriched library, clone:9930038B18 product:hypothetical protein, full insert sequence.	1.45	0.71	2.32	0.63	2.11	0.48	0.83	2.4	0.46	0	0	1.52	0.88
818	chr12	16625272	16625660	+	Intergenic	Intergenic	-28890	uc007nbs.2	Lpin1	phosphatidate phosphatase LPIN1 isoform b	1.45	5.65	0	2.51	6.87	1.91	0	2.4	0.92	1.83	0.51	2.67	3.94
819	chr12	25917602	25917831	+	Intergenic	Intergenic	-136759	uc007nfe.2	Id2	DNA-binding protein inhibitor ID-2	3.86	7.77	16.26	18.19	4.23	3.35	1.67	7.68	11.53	5.49	0.51	3.05	3.51
820	chr12	25968812	25969080	+	Intergenic	Intergenic	-187989	uc007nfe.2	Id2	DNA-binding protein inhibitor ID-2	4.34	12.71	12.2	11.92	4.76	1.91	0	2.88	3.69	1.22	0	2.29	4.82
821	chr12	29382772	29383060	+	intron (uc007nfw.2, intron 8 of 11)	intron (NM_178811, intron 8 of 11)	22844	uc007nfv.1	Adi1	1,2-dihydroxy-3-keto-5-methylthiopentene	0	1.41	0.58	1.25	5.29	0.48	1.67	5.28	4.61	3.66	0	2.1	0.88
822	chr12	73386302	73386590	+	intron (uc007nvk.1, intron 3 of 8)	intron (NM_153457, intron 3 of 8)	-100430	uc007nvh.2	4930403N07Rik	hypothetical protein LOC73936	0	1.41	2.32	2.51	4.76	1.91	0.83	5.28	4.15	1.83	0	1.52	2.63
823	chr12	82287692	82288020	+	TTS (uc007obu.2)	TTS (NM_022316)	20718	uc011yok.1	Mir3067	Mus musculus microRNA 3067 (Mir3067), microRNA.	0.48	1.41	0.58	3.14	5.81	2.39	2.5	5.28	7.84	4.88	0	2.86	0.88
824	chr12	88259562	88259820	+	Intergenic	Intergenic	-28602	uc007oic.2	2310044G17Rik	hypothetical protein LOC217732	5.31	17.65	19.75	23.21	4.76	1.43	0	2.4	9.23	1.83	0.51	2.48	3.94
825	chr12	88288172	88288450	+	promoter-TSS (uc007oic.2)	promoter-TSS (NM_173735)	18	uc007oic.2	2310044G17Rik	hypothetical protein LOC217732	7.24	18.36	26.13	23.83	4.76	6.22	0	5.28	5.54	4.88	1.54	2.1	3.94
826	chr12	101579882	101580100	+	intron (uc007oss.2, intron 17 of 19)	intron (NM_001033213, intron 17 of 19)	51556	uc007osr.1	AK039577	Mus musculus adult male spinal cord cDNA, RIKEN full-length enriched library, clone:A330065J12 product:unclassifiable, full insert sequence.	0	0.71	0.58	0.63	4.23	0	0	1.92	0	0	0	1.9	1.31
827	chr12	105642242	105642480	+	Intergenic	Intergenic	-2557	uc007oxg.1	Serpina3n	serine protease inhibitor A3N precursor	5.79	24.72	13.94	9.41	4.76	3.83	0	4.8	11.07	8.54	0.51	2.1	1.31
828	chr12	106085402	106085720	+	intron (uc007oxl.1, intron 1 of 13)	intron (NM_001040682, intron 1 of 12)	17725	uc007oxl.1	Clmn	calmin isoform a	0	2.82	1.16	1.25	4.76	0.48	0	0.96	0	0.61	0	1.52	0.88
829	chr12	106278022	106278370	+	intron (uc007oxu.1, intron 1 of 1)	intron (NM_028419, intron 1 of 1)	7297	uc007oxu.1	Glrx5	glutaredoxin-related protein 5, mitochondrial	1.45	5.65	5.81	5.02	5.29	1.91	0.83	1.92	2.77	2.44	0	1.52	3.07
830	chr12	113835362	113835750	+	intron (uc007pes.1, intron 1 of 22)	intron (NM_198411, intron 1 of 22)	8561	uc007pes.1	Inf2	inverted formin-2	3.86	7.77	5.23	6.27	6.87	1.91	0.83	3.84	10.15	4.88	0	2.29	4.38
831	chr13	12626952	12627370	+	Intergenic	Intergenic	-5249	uc007plq.1	AK046182	Mus musculus adult male corpora quadrigemina cDNA, RIKEN full-length enriched library, clone:B230347D17 product:unclassifiable, full insert sequence.	6.76	19.07	11.61	9.41	5.81	1.91	0.83	1.92	7.38	3.05	0	6.29	4.38
832	chr13	36051572	36051940	+	Intergenic	Intergenic	-8019	uc007qci.2	Ppp1r3g	putative protein phosphatase 1 regulatory	0.97	7.77	1.16	0	5.29	2.87	0.83	2.4	4.61	0.61	0	4.38	2.63
833	chr13	41066652	41066890	+	intron (uc007qep.1, intron 1 of 4)	Intergenic	-29608	uc007qer.2	Pak1ip1	p21-activated protein kinase-interacting protein	1.93	4.24	6.39	4.39	4.76	0	0.83	1.44	0.92	0	0	1.9	1.31
834	chr13	73893312	73893590	+	Intergenic	Intergenic	-7694	uc007red.1	Slc12a7	solute carrier family 12 member 7	0.97	2.82	1.74	1.25	5.29	1.91	0.83	2.4	1.38	1.22	0	3.24	2.63
835	chr13	94423482	94423720	+	Intergenic	Intergenic	-15888	uc007rli.1	Bhmt	betaine--homocysteine S-methyltransferase 1	0.48	0.71	0	0	4.76	0.48	1.67	1.44	0.92	0	0	1.9	1.31
836	chr13	94459592	94459850	+	intron (uc007rll.1, intron 4 of 15)	intron (NM_028772, intron 4 of 15)	15330	uc007rll.1	Dmgdh	dimethylglycine dehydrogenase, mitochondrial	3.86	2.82	3.48	3.14	5.29	3.83	2.5	6.72	6	4.27	0.51	5.33	3.07
837	chr13	101613382	101613690	+	Intergenic	MLT1A0|LTR|MaLR	-10154	uc007rrr.1	Slc30a5	zinc transporter 5	4.83	14.83	7.55	8.78	5.29	6.22	1.67	0.96	6.92	1.22	0	4.95	4.82
838	chr13	113777742	113778050	+	promoter-TSS (uc007rwz.1)	promoter-TSS (NM_001081062)	-114	uc007rwz.1	Ccno	cyclin-O	0.48	0.71	0	1.25	4.76	0	0	3.84	2.31	1.83	0	0	0.44
839	chr13	115470602	115470920	+	intron (uc007rxr.1, intron 3 of 6)	MLT1H2|LTR|MaLR	73325	uc007rxr.1	AK016040	Mus musculus adult male testis cDNA, RIKEN full-length enriched library, clone:4930544M13 product:unclassifiable, full insert sequence.	0.48	1.41	2.32	0.63	5.81	0.48	0.83	3.84	4.61	0	0.51	3.24	3.51
840	chr14	8871652	8871871	+	intron (uc007sen.1, intron 2 of 8)	intron (NM_025341, intron 2 of 8)	36345	uc007sen.1	Abhd6	monoacylglycerol lipase ABHD6	0.48	4.24	4.07	2.51	5.29	2.87	0.83	12.97	5.07	6.1	0.51	1.71	1.75
841	chr14	12410992	12411151	+	intron (uc007sfm.2, intron 1 of 29)	intron (NM_008981, intron 1 of 29)	25004	uc007sfm.2	Ptprg	receptor-type tyrosine-protein phosphatase gamma	2.9	10.59	8.71	5.64	4.23	0	0	0.96	3.69	0.61	0	1.33	2.19
842	chr14	21931912	21932160	+	intron (uc007sld.1, intron 3 of 10)	intron (NM_134079, intron 3 of 10)	60181	uc007sld.1	Adk	adenosine kinase	0	3.53	1.16	1.88	4.76	0.48	0	2.88	3.23	1.83	0	2.1	2.63
843	chr14	26342912	26343191	+	intron (uc007srn.1, intron 2 of 23)	intron (NM_183208, intron 2 of 23)	-10874	uc011zhn.1	Mir3075	Mus musculus microRNA 3075 (Mir3075), microRNA.	4.34	20.48	13.94	13.8	5.29	1.91	1.67	6.24	6.46	1.22	0.51	2.86	2.63
844	chr14	31757552	31757920	+	Intergenic	Intergenic	-1261	uc007svz.1	Itih1	inter-alpha-trypsin inhibitor heavy chain H1	1.45	2.12	1.74	2.51	5.81	0.96	0	3.84	4.15	1.83	0	2.86	2.19
845	chr14	47844452	47844860	+	Intergenic	Intergenic	-35579	uc007tht.1	Gch1	GTP cyclohydrolase 1 precursor	0.97	4.24	0.58	2.51	5.29	3.83	2.5	9.6	12.92	7.93	1.02	3.62	2.63
846	chr14	63783742	63783990	+	intron (uc007uhi.1, intron 1 of 7)	intron (NM_010191, intron 1 of 7)	13462	uc007uhi.1	Fdft1	squalene synthase	1.45	2.82	9.87	5.02	4.76	6.69	0	9.6	7.84	4.27	0	1.14	1.75
847	chr14	66589462	66589810	+	intron (uc007ujs.2, intron 1 of 8)	(TG)n|Simple_repeat|Simple_repeat	2316	uc007ujs.2	Clu	clusterin precursor	0.97	2.82	1.74	1.88	6.34	1.43	0	5.28	3.69	1.22	0	1.71	2.19
848	chr14	70608122	70608410	+	promoter-TSS (uc007unl.1)	promoter-TSS (NM_011366)	-788	uc007unl.1	Sorbs3	vinexin	0.48	2.82	2.9	0.63	5.81	2.87	0	9.6	2.77	0.61	0.51	1.33	3.07
849	chr14	75530872	75531130	+	promoter-TSS (uc007uql.2)	promoter-TSS (NM_001247984)	-311	uc007uql.2	Lrrc63	leucine-rich repeat-containing protein 63	0.48	0	1.74	3.14	4.76	2.87	0.83	3.36	9.69	1.22	0	1.52	0.44
850	chr14	79886782	79886980	+	intron (uc007utb.1, intron 1 of 8)	intron (NM_007920, intron 1 of 8)	-5806	uc007uta.1	Wbp4	WW domain-binding protein 4	0.97	0.71	1.74	1.25	4.23	0	0	0.96	1.85	0.61	0	1.52	0.44
851	chr14	122013732	122013960	+	intron (uc007vaj.1, intron 27 of 53)	intron (NM_001128308, intron 27 of 53)	83793	uc007vaj.1	Dock9	dedicator of cytokinesis protein 9 isoform 1	0.97	5.65	2.32	2.51	4.23	0	0	1.92	1.38	0	1.02	1.14	1.75
852	chr15	7109872	7110250	+	intron (uc007vdy.2, intron 4 of 19)	intron (NM_001113386, intron 5 of 16)	19519	uc007vdy.2	Lifr	leukemia inhibitory factor receptor isoform 1	10.62	14.83	12.2	11.92	7.4	6.69	4.17	9.12	11.99	3.05	1.02	8.57	9.64
853	chr15	10943232	10943530	+	intron (uc007vgx.1, intron 3 of 6)	intron (NM_053077, intron 3 of 6)	12905	uc007vgx.1	Slc45a2	membrane-associated transporter protein	0	2.12	0	1.25	4.76	2.87	0	1.92	0.46	1.22	0	2.86	3.51
854	chr15	25415222	25415411	+	Intergenic	Intergenic	71369	uc007viz.2	Gm5468	Mus musculus 15 days embryo head cDNA, RIKEN full-length enriched library, clone:D930016D14 product:hypothetical protein, full insert sequence.	0.97	2.12	2.9	1.25	4.23	1.43	1.67	3.84	1.38	1.22	0	2.1	1.75
855	chr15	58909502	58909740	+	intron (uc007vty.2, intron 1 of 14)	intron (NM_001146180, intron 1 of 13)	3960	uc007vty.2	Mtss1	metastasis suppressor protein 1 isoform 1	0	2.82	1.16	0	4.76	0.48	0	2.4	2.31	1.83	0.51	0.76	1.31
856	chr15	64280202	64280430	+	Intergenic	Intergenic	27433	uc011ztj.1	AB351921	AB351921	1.93	7.06	5.81	5.64	4.23	1.43	2.5	4.32	1.85	0.61	0	1.9	2.19
857	chr15	83945712	83945920	+	intron (uc007xbv.1, intron 7 of 9)	intron (NM_029427, intron 7 of 9)	7789	uc007xbv.1	Pnpla5	patatin-like phospholipase domain-containing	0	0.71	1.16	0	4.76	1.91	0.83	3.84	1.85	0	0	2.1	2.19
858	chr15	85159582	85159851	+	Intergenic	MTD|LTR|MaLR	-7095	uc007xdd.1	Atxn10	ataxin-10	1.45	19.07	15.1	18.82	4.76	5.26	2.5	3.36	12.45	6.1	0.51	1.9	3.51
859	chr15	88706072	88706291	+	Intergenic	Intergenic	13557	uc007xeq.1	Pim3	serine/threonine-protein kinase pim-3	0	2.82	2.9	1.25	5.29	1.91	1.67	5.28	2.31	3.05	0	0.76	0.88
860	chr15	89307812	89308000	+	promoter-TSS (uc007xgy.2)	promoter-TSS (NM_009713)	-51	uc007xgy.2	Arsa	arylsulfatase A precursor	4.34	13.42	7.55	20.07	4.76	4.78	0.83	5.28	11.07	3.05	0.51	2.86	4.82
861	chr15	98748442	98748920	+	promoter-TSS (uc007xoi.1)	promoter-TSS (NM_029098)	-152	uc007xoi.1	Lmbr1l	protein LMBR1L	0.48	2.12	3.48	1.25	5.81	2.39	1.67	4.32	7.84	1.22	0	2.29	0.44
862	chr15	102019342	102019650	+	promoter-TSS (uc007xuu.1)	promoter-TSS (NM_144942)	-22	uc007xuu.1	Csad	cysteine sulfinic acid decarboxylase	6.27	24.01	20.33	21.95	6.34	2.87	0.83	5.76	11.07	9.15	1.54	6.1	5.7
863	chr16	11001852	11002170	+	Intergenic	Intergenic	-6980	uc007yeo.1	AK050866	Mus musculus 9 days embryo whole body cDNA, RIKEN full-length enriched library, clone:D030027F14 product:unclassifiable, full insert sequence.	1.45	7.77	4.07	7.53	5.81	1.91	0.83	7.2	6	0	0.51	2.48	1.31
864	chr16	70352262	70352440	+	intron (uc007zqu.1, intron 1 of 15)	intron (NM_028803, intron 1 of 15)	38019	uc007zqu.1	Gbe1	1,4-alpha-glucan-branching enzyme	1.45	3.53	3.48	2.51	4.23	0.96	0.83	2.4	2.31	2.44	0	1.33	0.88
865	chr16	70353392	70353570	+	intron (uc007zqu.1, intron 1 of 15)	RSINE1|SINE|B4	39149	uc007zqu.1	Gbe1	1,4-alpha-glucan-branching enzyme	0	4.24	10.45	5.64	4.23	3.35	0.83	5.28	4.61	3.05	0	0.38	1.75
866	chr16	91441802	91442000	+	Intergenic	B3|SINE|B2	-23448	uc007zxm.1	AK038602	Mus musculus adult retina cDNA, RIKEN full-length enriched library, clone:A930006K02 product:unclassifiable, full insert sequence.	5.31	12.71	22.07	15.68	4.23	1.91	0.83	6.24	6.46	3.05	0	2.67	3.07
867	chr16	93325182	93325400	+	Intergenic	Intergenic	28143	uc007zzm.1	AK007854	Mus musculus 10 day old male pancreas cDNA, RIKEN full-length enriched library, clone:1810053B23 product:unclassifiable, full insert sequence.	1.45	3.53	2.9	1.25	4.23	4.78	0	2.4	4.15	6.71	0.51	3.62	1.75
868	chr17	5491452	5491710	+	exon (uc008afe.1, exon 1 of 1)	Intergenic	932	uc008afe.1	AK048886	Mus musculus adult male hypothalamus cDNA, RIKEN full-length enriched library, clone:A230044A15 product:hypothetical protein, full insert sequence.	2.41	5.65	8.71	7.53	5.29	4.3	1.67	5.28	12.45	3.66	0	1.52	1.75
869	chr17	8465732	8466191	+	Intergenic	Intergenic	-10717	uc008aji.1	Brp44l	brain protein 44-like protein	2.9	7.06	8.71	6.9	8.99	2.39	1.67	6.72	6.92	4.27	0	4	3.94
870	chr17	8483662	8483880	+	intron (uc008aji.1, intron 1 of 3)	MTD|LTR|MaLR	6446	uc008ajj.1	AK014435	Mus musculus 18 days pregnant adult female placenta and extra embryonic tissue cDNA, RIKEN full-length enriched library, clone:3830411I18 product:brain protein 44-like, full insert sequence.	0.97	4.94	5.23	4.39	4.23	1.91	0	0.96	2.77	1.83	0.51	2.67	2.63
871	chr17	25014922	25015181	+	promoter-TSS (uc008ayn.1)	promoter-TSS (NM_008340)	-664	uc008ayn.1	Igfals	insulin-like growth factor-binding protein	4.83	7.06	12.2	12.54	4.23	1.43	1.67	2.88	5.07	1.22	0.51	2.1	1.31
872	chr17	28377832	28378080	+	intron (uc008bqj.1, intron 2 of 3)	intron (NM_011145, intron 2 of 7)	8257	uc008bqk.1	Ppard	peroxisome proliferator-activated receptor	0.48	0.71	2.32	0	4.76	2.39	0	2.4	1.38	3.66	0	1.14	2.19
873	chr17	31925392	31925620	+	Intergenic	Intergenic	67231	uc008bvr.1	Sik1	serine/threonine-protein kinase SIK1	4.34	12	12.78	8.78	4.23	3.83	0	5.28	6	3.66	0	2.67	1.31
874	chr17	34783972	34784160	+	promoter-TSS (uc008cdh.2)	promoter-TSS (NM_017406)	-59	uc008cdh.2	Atf6b	cyclic AMP-dependent transcription factor ATF-6	6.76	16.95	21.49	19.44	4.23	1.43	0	0.96	8.3	3.05	0	2.29	2.19
875	chr17	34999482	34999800	+	promoter-TSS (uc008cdy.2)	promoter-TSS (NM_001142706)	-182	uc008cdy.2	Cfb	complement factor B isoform 1	0.97	0.71	1.74	1.88	5.29	0.96	1.67	2.4	2.31	0	0	2.1	0.44
876	chr17	45736512	45736780	+	Intergenic	promoter-TSS (NM_001199115)	2370	uc008crg.2	Gm7325	embryonic stem cell- and germ cell-specific	4.83	9.18	5.23	5.02	4.76	0.48	0	3.36	1.38	1.22	0	1.9	1.31
877	chr17	46095092	46095410	+	Intergenic	Intergenic	74075	uc008crn.2	Vegfa	vascular endothelial growth factor A isoform 1	1.45	4.24	2.32	1.88	5.29	0.48	1.67	6.72	1.85	1.22	0	1.71	2.19
878	chr17	47132132	47132320	+	intron (uc008cup.2, intron 2 of 46)	intron (NM_001177374, intron 2 of 46)	15255	uc008cup.2	Ubr2	E3 ubiquitin-protein ligase UBR2 isoform 2	0.97	1.41	2.32	0.63	4.76	1.91	0	0.96	4.15	0	0	0.95	2.63
879	chr17	47595192	47595351	+	intron (uc008cvg.2, intron 2 of 4)	intron (NM_145489, intron 2 of 4)	-20947	uc008cve.2	1700001C19Rik	hypothetical protein LOC75462 isoform 1	0	0	1.74	0	3.7	0.48	0	1.44	0.92	0	0.51	0.38	0.88
880	chr17	73185442	73185681	+	promoter-TSS (uc008dne.1)	promoter-TSS (NM_027166)	-483	uc008dne.1	Ypel5	protein yippee-like 5	3.38	3.53	2.9	3.76	5.29	0.96	0	7.2	7.84	3.05	1.02	1.71	1.31
881	chr17	73536252	73536570	+	intron (uc012axa.1, intron 3 of 5)	intron (NM_001081071, intron 3 of 5)	-63915	uc008dni.1	AK054493	Mus musculus 2 days pregnant adult female ovary cDNA, RIKEN full-length enriched library, clone:E330032C10 product:unclassifiable, full insert sequence.	1.45	1.41	0.58	0.63	5.29	0.48	0.83	2.4	3.23	3.66	0.51	4.38	3.07
882	chr17	85082752	85083000	+	promoter-TSS (uc008dsz.1)	promoter-TSS (NM_031884)	405	uc008dta.1	Abcg8	ATP-binding cassette sub-family G member 8	5.31	11.3	6.97	5.64	4.76	0.96	0	2.88	2.77	1.22	0	3.43	2.63
883	chr17	86601292	86601690	+	intron (uc008dug.2, intron 1 of 14)	intron (NM_011104, intron 1 of 14)	34366	uc008dug.2	Prkce	protein kinase C epsilon type	3.86	15.54	14.52	16.31	5.29	3.83	0.83	4.32	9.23	3.66	0.51	3.62	6.57
884	chr17	86924492	86924910	+	intron (uc008dug.2, intron 10 of 14)	intron (NM_011104, intron 10 of 14)	-228503	uc008duj.2	Epas1	endothelial PAS domain-containing protein 1	1.93	2.82	3.48	3.76	5.81	1.43	0.83	7.2	3.23	4.27	0.51	2.29	2.19
885	chr18	5141442	5141690	+	Intergenic	Intergenic	94979	uc008dyr.2	Svil	supervillin	0	2.12	4.07	1.25	4.76	1.43	0.83	3.84	3.69	2.44	0	1.71	1.31
886	chr18	12374042	12374380	+	intron (uc008ecb.1, intron 4 of 24)	L1M5|LINE|L1	20684	uc008ecb.1	Npc1	Niemann-Pick C1 protein	1.45	10.59	6.97	5.64	6.34	4.3	0.83	5.76	6.46	3.66	1.02	2.67	2.19
887	chr18	12795452	12795671	+	Intergenic	Intergenic	-6481	uc008ecj.2	Ttc39c	tetratricopeptide repeat protein 39C	1.93	1.41	1.74	3.14	4.23	1.43	1.67	5.28	2.77	0	0.51	2.48	1.31
888	chr18	38367442	38367700	+	intron (uc008eru.1, intron 1 of 2)	intron (NM_029357, intron 1 of 2)	1845	uc008eru.1	Pcdh1	protocadherin-1	4.34	13.42	16.84	28.85	5.29	5.74	4.17	5.76	13.84	7.93	0	3.81	3.94
889	chr18	39752632	39752950	+	Intergenic	Intergenic	-105892	uc008esx.1	Nr3c1	glucocorticoid receptor	1.45	0.71	0.58	0	5.81	2.39	0.83	8.16	7.84	3.05	0.51	2.48	0.44
890	chr18	65255302	65255670	+	intron (uc012beb.1, intron 5 of 30)	intron (NM_031881, intron 4 of 29)	-153029	uc012bec.1	Mir122a	Mus musculus microRNA 122a (Mir122a), microRNA.	4.83	9.18	11.03	5.64	6.34	3.35	0.83	3.36	4.61	2.44	0.51	3.62	3.94
891	chr18	65391362	65391670	+	Intergenic	Intergenic	-16999	uc012bec.1	Mir122a	Mus musculus microRNA 122a (Mir122a), microRNA.	0.48	0.71	1.74	1.25	4.76	1.43	0	1.44	2.31	1.22	0	1.71	1.31
892	chr18	84546152	84546420	+	intron (uc008fuo.2, intron 4 of 8)	intron (NM_001033341, intron 4 of 8)	212610	uc008fuo.2	Zfp407	zinc finger protein 407	1.45	0.71	0	0.63	4.23	1.91	0	1.44	0.92	0.61	0	2.48	2.63
893	chr19	5845342	5845860	+	promoter-TSS (uc012bhe.1)	promoter-TSS (NR_003513)	-123	uc012bhe.1	Neat1	Mus musculus 10 days neonate skin cDNA, RIKEN full-length enriched library, clone:4732452C17 product:unclassifiable, full insert sequence.	6.27	12	11.61	9.41	8.46	5.26	2.5	0.48	4.15	1.83	1.02	2.67	3.07
894	chr19	7381522	7381750	+	intron (uc008gkr.1, intron 1 of 17)	intron (NM_001080388, intron 1 of 16)	9488	uc008gku.1	AK133024	Mus musculus adult male testis cDNA, RIKEN full-length enriched library, clone:4930557O15 product:unclassifiable, full insert sequence.	1.45	1.41	0.58	0.63	4.23	1.91	0.83	1.92	3.23	0.61	0.51	1.9	1.31
895	chr19	10709402	10709720	+	intron (uc008gqo.2, intron 1 of 19)	intron (NM_027913, intron 1 of 19)	838	uc008gqo.2	Vwce	von Willebrand factor C and EGF	0.97	1.41	1.74	1.25	5.29	0.48	0	4.32	5.07	3.66	0	1.71	0.88
896	chr19	18707132	18707450	+	promoter-TSS (uc008gxs.2)	promoter-TSS (NM_017375)	785	uc008gxu.1	BC016495	nicotinamide riboside kinase 1	1.93	2.82	4.07	0.63	6.34	2.87	0.83	8.16	5.07	1.83	0	0.95	1.31
897	chr19	21404452	21404660	+	Intergenic	Intergenic	57788	uc008gyw.1	Zfand5	AN1-type zinc finger protein 5	0.48	1.41	2.9	0.63	4.23	0.96	1.67	1.44	2.77	1.22	0	1.52	1.75
898	chr19	26805102	26805480	+	intron (uc008hbn.1, intron 27 of 32)	intron (NM_011416, intron 27 of 32)	-107391	uc008hbp.1	AK076909	Mus musculus adult male testis cDNA, RIKEN full-length enriched library, clone:4930548A09 product:unclassifiable, full insert sequence.	0.48	6.36	5.81	3.14	5.29	0.96	0	3.36	1.38	0.61	0.51	2.29	1.75
899	chr19	38267362	38267650	+	intron (uc008hjg.1, intron 12 of 13)	RSINE1|SINE|B4	31116	uc008hjg.1	5730455O13Rik	protein FRA10AC1 homolog	0.48	1.41	4.07	1.25	4.76	0.96	0.83	1.92	6	1.22	0	1.9	3.94
900	chr19	41462822	41463100	+	Intergenic	MIR|SINE|MIR	-3401	uc008hlu.1	Pik3ap1	phosphoinositide 3-kinase adapter protein 1	1.93	10.59	9.29	15.05	5.29	3.83	1.67	6.72	9.23	3.05	0	4.19	2.19
901	chr19	42120162	42120390	+	promoter-TSS (uc008hnb.1)	promoter-TSS (NM_026152)	-65	uc008hnb.1	Hoga1	probable 4-hydroxy-2-oxoglutarate aldolase,	0.48	1.41	4.65	1.25	4.23	2.87	0	2.88	6.92	1.83	0	1.33	1.75
902	chr19	43588482	43588760	+	intron (uc012bmb.1, intron 2 of 8)	intron (NM_010324, intron 2 of 8)	10474	uc012bmb.1	Got1	aspartate aminotransferase, cytoplasmic	2.9	12	8.71	6.27	5.81	2.87	0	4.32	3.69	3.66	0.51	3.05	1.75
903	chr19	53977262	53977510	+	promoter-TSS (uc008hxd.2)	promoter-TSS (NM_001168492)	-455	uc008hxd.2	Pdcd4	programmed cell death protein 4	1.45	2.12	1.74	6.27	4.76	4.3	0.83	5.28	6.46	3.66	0	1.14	2.19
904	chr19	57451502	57451821	+	intron (uc008iac.2, intron 5 of 16)	RSINE1|SINE|B4	16162	uc008iac.2	Fam160b1	hypothetical protein LOC226252	1.45	4.24	2.32	0	5.29	1.91	2.5	5.28	6	0.61	0	1.33	0.88
905	chr19	58000452	58000610	+	intron (uc008iai.2, intron 26 of 28)	intron (NM_181415, intron 26 of 28)	315007	uc008iai.2	Atrnl1	attractin-like protein 1 precursor	0.48	1.41	0.58	1.88	3.7	0.96	0	3.36	2.77	0.61	0	0.95	0.44
906	chr2	4843552	4843821	+	intron (uc008ifd.2, intron 1 of 8)	intron (NM_010726, intron 1 of 8)	3644	uc008ifd.2	Phyh	phytanoyl-CoA dioxygenase, peroxisomal	0.48	4.94	3.48	2.51	5.29	5.26	1.67	7.68	11.99	3.05	0.51	3.81	3.51
907	chr2	5993262	5993450	+	Intergenic	Intergenic	57875	uc008igf.2	5430407P10Rik	hypothetical protein LOC227545	0.48	0.71	1.16	1.25	3.7	0.48	0.83	2.4	1.38	0.61	0	1.33	0.88
908	chr2	7181922	7182121	+	Intergenic	intron (NM_001110232, intron 1 of 15)	-179673	uc008igt.2	Celf2	CUGBP Elav-like family member 2 isoform 2	5.79	16.95	7.55	11.29	5.29	1.91	0	6.24	4.15	2.44	0	4.38	4.82
909	chr2	25414412	25414590	+	intron (uc008isn.1, intron 1 of 4)	intron (NM_021519, intron 1 of 4)	1081	uc008isn.1	Edf1	endothelial differentiation-related factor 1	0.97	0	0.58	0.63	4.23	0.48	1.67	1.92	4.15	1.22	0	1.52	1.75
910	chr2	30265022	30265240	+	intron (uc008jcl.1, intron 3 of 13)	intron (NM_007760, intron 3 of 13)	6137	uc008jcl.1	Crat	carnitine O-acetyltransferase	6.76	19.77	12.2	13.8	4.23	1.91	1.67	3.36	11.53	1.83	0.51	3.62	4.38
911	chr2	65123472	65123700	+	Intergenic	Intergenic	46770	uc008jwi.1	AK007819	Mus musculus 10 day old male pancreas cDNA, RIKEN full-length enriched library, clone:1810047P18 product:hypothetical protein, full insert sequence.	0.97	0	1.74	0	4.23	0	0	0.96	0	1.22	0	0.57	0
912	chr2	90405442	90405830	+	intron (uc008ksv.2, intron 1 of 23)	intron (NM_008982, intron 1 of 23)	15168	uc008ksv.2	Ptprj	receptor-type tyrosine-protein phosphatase eta	4.83	19.77	17.42	17.56	4.76	0.96	0	4.32	3.69	0.61	0	4.57	3.94
913	chr2	122596892	122597170	+	intron (uc008mbh.2, intron 1 of 9)	promoter-TSS (NR_027888)	5936	uc008mbh.2	Sqrdl	sulfide:quinone oxidoreductase, mitochondrial	0.48	0	1.16	0	4.76	2.39	1.67	0.48	0.92	0.61	0	2.1	4.38
914	chr2	132464982	132465390	+	intron (uc012ces.1, intron 2 of 3)	intron (NR_033468, intron 4 of 5)	41254	uc012ces.1	AU019990	Mus musculus in vitro fertilized eggs cDNA, RIKEN full-length enriched library, clone:7420435F01 product:unclassifiable, full insert sequence.	1.93	6.36	6.39	6.9	5.29	1.91	2.5	3.84	10.61	7.32	0.51	4.19	4.82
915	chr2	172969132	172969420	+	Intergenic	Intergenic	-9298	uc008odn.1	Pck1	phosphoenolpyruvate carboxykinase, cytosolic	1.93	3.53	2.9	2.51	4.76	0.96	0	3.36	4.61	1.22	1.54	2.1	2.63
916	chr2	172985772	172986070	+	Intergenic	Intergenic	7347	uc008odn.1	Pck1	phosphoenolpyruvate carboxykinase, cytosolic	0.97	7.06	9.87	2.51	5.29	3.35	0	1.92	10.15	2.44	0	1.71	0.44
917	chr3	9249762	9250050	+	promoter-TSS (uc008ooy.2)	promoter-TSS (NM_177660)	-661	uc008ooy.2	Zbtb10	zinc finger and BTB domain containing 10	2.9	9.89	5.81	4.39	4.76	2.87	2.5	2.88	6.46	0.61	0	2.48	3.07
918	chr3	21834932	21835140	+	Intergenic	Intergenic	-135341	uc008osv.1	AK080657	Mus musculus adult male eyeball cDNA, RIKEN full-length enriched library, clone:7530428D23 product:weakly similar to EPHRIN TYPE-A RECEPTOR 5 PRECURSOR (EC 2.7.1.112) (TYROSINE-PROTEIN KINASE RECEPTOR EHK-1) (EPH HOMOLOGY KINASE-1) (BRAIN-SPECIFIC KINASE) (CEK-7) [Mus musculus], full insert sequence.	0	2.12	1.74	0	4.23	0.96	0.83	2.4	2.31	1.83	0	0.95	0.88
919	chr3	41395102	41395310	+	intron (uc008pcj.2, intron 3 of 10)	intron (NM_001130185, intron 3 of 10)	35550	uc008pcj.2	Phf17	protein Jade-1	0.97	2.82	1.16	1.25	4.76	1.91	0	2.88	3.23	6.1	0.51	0.95	1.31
920	chr3	63768722	63768851	+	promoter-TSS (uc008pkd.1)	promoter-TSS (NM_015728)	-131	uc008pkd.1	Slc33a1	acetyl-coenzyme A transporter 1	6.27	25.42	28.46	23.83	3.17	2.39	0.83	1.44	6.46	1.22	0	1.52	1.75
921	chr3	79372102	79372490	+	promoter-TSS (uc012cqp.1)	promoter-TSS (NM_001162999)	-695	uc012cqp.1	Fnip2	folliculin-interacting protein 2	0.48	1.41	1.74	0	4.76	2.39	0.83	2.4	3.69	1.22	0	0.57	0.44
922	chr3	83842922	83843340	+	intron (uc008ppp.1, intron 2 of 34)	intron (NM_172681, intron 2 of 34)	952	uc008ppp.1	D930015E06Rik	transmembrane protein 131-like precursor	5.79	16.95	20.91	11.92	7.4	3.35	0	9.12	5.54	6.1	0	1.71	2.19
923	chr3	87981542	87981820	+	promoter-TSS (uc008pue.1)	promoter-TSS (NR_045997)	23	uc008pue.1	AK007191	Mus musculus adult male testis cDNA, RIKEN full-length enriched library, clone:1700113A16 product:unclassifiable, full insert sequence.	16.41	31.78	48.2	42.02	5.29	4.3	2.5	7.68	10.15	2.44	0	3.24	3.07
924	chr3	104481842	104482100	+	Intergenic	Intergenic	39380	uc008qui.1	Slc16a1	monocarboxylate transporter 1	2.9	7.06	8.13	3.14	5.29	2.87	0.83	3.84	3.23	5.49	0	2.29	4.38
925	chr3	116653532	116653751	+	intron (uc008rcx.1, intron 2 of 7)	intron (NM_023245, intron 2 of 7)	18229	uc008rcx.1	Palmd	palmdelphin	0.48	4.94	3.48	1.88	4.76	2.87	0.83	4.8	3.23	1.83	0	3.43	1.31
926	chr3	121425812	121426081	+	promoter-TSS (uc008ree.2)	promoter-TSS (NM_010171)	-509	uc008ree.2	F3	tissue factor precursor	0.97	2.12	3.48	2.51	5.81	6.22	0.83	5.76	12.45	6.1	0	1.9	2.19
927	chr3	121555072	121555420	+	Intergenic	Intergenic	-37113	uc008reg.1	Abcd3	ATP-binding cassette sub-family D member 3	1.45	2.12	0.58	1.88	5.29	1.91	0.83	6.24	3.69	0.61	0	2.48	5.26
928	chr3	121902052	121902320	+	Intergenic	Intergenic	-46324	uc008reo.1	Gclm	glutamate--cysteine ligase regulatory subunit	2.41	3.53	8.71	8.15	4.76	0.96	1.67	2.4	2.77	0	0	3.62	4.38
929	chr3	122015742	122016201	+	Intergenic	Intergenic	-19350	uc012cwz.1	Mir760	Mus musculus adult retina cDNA, RIKEN full-length enriched library, clone:A930017M02 product:unclassifiable, full insert sequence.	2.41	1.41	1.74	1.88	7.4	3.35	0.83	4.8	10.15	9.76	0	2.67	1.31
930	chr3	130363692	130363860	+	Intergenic	Intergenic	43410	uc012cxv.1	Agxt2l1	alanine--glyoxylate aminotransferase 2-like 1	0	2.12	1.16	1.25	4.23	1.43	0.83	3.84	3.69	0.61	0	1.9	1.75
931	chr3	130949692	130950050	+	intron (uc008rjl.1, intron 3 of 7)	intron (NM_008212, intron 3 of 7)	25084	uc008rjl.1	Hadh	hydroxyacyl-coenzyme A dehydrogenase,	7.24	27.54	19.16	16.31	5.29	1.43	1.67	4.32	6.92	3.66	0.51	4.38	5.7
932	chr3	131015482	131015770	+	Intergenic	Intergenic	-9481	uc008rjn.1	Cyp2u1	cytochrome P450 2U1	1.45	2.82	1.74	2.51	5.29	7.65	0	10.08	12.92	2.44	0	1.71	2.19
933	chr4	41315322	41315570	+	intron (uc008sin.1, intron 2 of 6)	intron (NM_023305, intron 2 of 6)	19417	uc008sin.1	Ubap1	ubiquitin-associated protein 1	0	3.53	1.16	2.51	4.76	1.91	0.83	5.76	1.38	0.61	0	1.71	5.26
934	chr4	43058932	43059200	+	promoter-TSS (uc008spd.1)	promoter-TSS (NM_172691)	9	uc008spd.1	B230312A22Rik	hypothetical protein LOC230088	1.93	9.18	11.03	10.66	4.76	2.39	0	8.16	6	6.1	0	0.76	1.31
935	chr4	44117092	44117490	+	Intergenic	Tigger1|DNA|MER2_type	-20242	uc008sro.2	Gne	bifunctional UDP-N-acetylglucosamine	0.48	1.41	0	1.88	5.81	1.91	0	0.96	3.23	2.44	1.02	2.48	1.75
936	chr4	44211912	44212220	+	Intergenic	RSINE1|SINE|B4	-31656	uc008srq.2	Rnf38	RING finger protein 38 isoform 1	2.9	4.94	4.07	1.88	5.81	1.43	0.83	4.32	3.23	2.44	0	2.48	3.07
937	chr4	55669662	55670020	+	Intergenic	Intergenic	93704	uc008sxl.1	AY512912	Mus musculus clone NIA:H4062G06 unknown mRNA.	0	1.41	0.58	0.63	4.76	0.48	0	1.92	0.92	1.22	0	3.24	3.94
938	chr4	59342882	59343070	+	intron (uc012dew.1, intron 13 of 16)	intron (NM_001163288, intron 13 of 16)	108529	uc012dew.1	Susd1	sushi domain containing 1	14.48	52.25	36.01	36.38	4.23	1.43	0.83	4.32	2.77	2.44	0.51	5.33	4.82
939	chr4	62890922	62891270	+	intron (uc008tfs.1, intron 3 of 60)	MIRb|SINE|MIR	14650	uc008tfs.1	Col27a1	collagen alpha-1(XXVII) chain precursor	0.97	2.82	2.32	1.25	5.81	5.26	2.5	6.24	9.69	2.44	1.02	3.05	1.75
940	chr4	101100922	101101370	+	intron (uc008tvn.2, intron 2 of 5)	intron (NM_001177604, intron 2 of 5)	9252	uc008tvn.2	Ak4	adenylate kinase isoenzyme 4, mitochondrial	0.97	1.41	1.16	1.25	7.4	0.96	0	8.16	5.07	0.61	0	2.48	3.51
941	chr4	105328692	105329010	+	Intergenic	Intergenic	498899	uc008tye.1	Ppap2b	lipid phosphate phosphohydrolase 3	4.34	17.65	21.49	14.43	5.81	2.87	0.83	0.48	7.84	6.71	1.02	3.43	6.57
942	chr4	106136542	106136831	+	5' UTR (uc008tyi.2, exon 1 of 12)	5' UTR (NM_153565, exon 1 of 12)	244	uc008tyi.2	Pcsk9	proprotein convertase subtilisin/kexin type 9	0	2.82	5.81	2.51	5.81	3.35	0.83	1.44	5.54	4.27	0	0.57	0
943	chr4	133913022	133913480	+	3' UTR (uc012dmu.1, exon 11 of 11)	3' UTR (NM_019578, exon 11 of 11)	14266	uc008veu.1	Slc30a2	zinc transporter 2	1.93	2.82	1.74	1.25	7.4	2.39	0.83	4.8	8.3	0	1.54	1.14	1.75
944	chr4	139519032	139519241	+	3' UTR (uc008vmt.1, exon 1 of 1)	3' UTR (NM_173427, exon 1 of 1)	4805	uc008vmt.1	Klhdc7a	kelch domain-containing protein 7A	0.97	4.24	9.29	7.53	5.29	4.3	1.67	2.88	8.76	4.27	0	1.9	2.19
945	chr4	141008002	141008310	+	intron (uc008vol.2, intron 2 of 15)	PB1D10|SINE|Alu	7568	uc008vol.2	Zbtb17	zinc finger and BTB domain-containing protein	0.97	2.12	0	0.63	4.76	3.35	0	3.84	6.92	3.66	0	2.1	1.31
946	chr4	144547192	144547460	+	Intergenic	Intergenic	-26197	uc008vrp.1	AK147071	Mus musculus 17 days embryo kidney cDNA, RIKEN full-length enriched library, clone:I920096N20 product:unclassifiable, full insert sequence.	1.45	1.41	3.48	1.88	4.76	2.39	0.83	3.36	4.61	7.32	0	1.71	1.75
947	chr4	149168212	149168470	+	Intergenic	L1MC3|LINE|L1	-19965	uc008vxe.1	Slc25a33	solute carrier family 25 member 33	0.97	1.41	1.16	2.51	4.76	2.39	0	3.36	3.69	2.44	0	2.1	2.19
948	chr4	149507082	149507320	+	intron (uc008vxk.1, intron 6 of 13)	intron (NM_019741, intron 6 of 13)	13748	uc008vxk.1	Slc2a5	solute carrier family 2, facilitated glucose	0	0.71	1.74	0	4.76	1.43	0	1.44	1.38	1.83	0	0.38	0.44
949	chr5	24603792	24604170	+	intron (uc008wsm.2, intron 1 of 15)	intron (NM_145401, intron 1 of 15)	2479	uc008wsm.2	Prkag2	5'-AMP-activated protein kinase subunit gamma-2	4.83	14.83	11.03	7.53	5.29	1.43	1.67	5.76	5.54	4.27	1.02	4.38	6.13
950	chr5	36016782	36017051	+	intron (uc008xea.1, intron 1 of 8)	intron (NM_001042615, intron 1 of 6)	5515	uc008xea.1	Htra3	probable serine protease HTRA3 isoform a	1.93	4.94	11.03	4.39	5.81	0.48	0	4.8	4.15	2.44	0.51	3.05	1.75
951	chr5	43444032	43444360	+	Intergenic	MIRb|SINE|MIR	-180506	uc012dvt.1	Cpeb2	cytoplasmic polyadenylation element-binding	1.45	17.65	16.84	17.56	5.29	4.3	1.67	3.84	4.15	2.44	0	3.05	4.82
952	chr5	43485712	43486030	+	Intergenic	Intergenic	-138831	uc012dvt.1	Cpeb2	cytoplasmic polyadenylation element-binding	1.93	16.24	13.94	11.29	4.76	1.43	0	4.8	4.61	2.44	0.51	2.86	1.75
953	chr5	52928362	52928551	+	TTS (uc008xkm.1)	TTS (NM_144945)	29063	uc008xkm.1	Lgi2	leucine-rich repeat LGI family member 2	1.93	12	9.87	8.15	4.23	6.22	0.83	6.24	7.38	3.66	0	2.1	3.94
954	chr5	64238912	64239150	+	intron (uc008xmg.1, intron 1 of 3)	intron (NM_029554, intron 1 of 3)	35297	uc008xmg.1	0610040J01Rik	hypothetical protein LOC76261	2.41	16.24	15.1	10.03	4.76	5.26	1.67	1.92	4.61	6.71	0.51	2.67	3.51
955	chr5	73545382	73545580	+	intron (uc008xsn.1, intron 3 of 62)	RSINE1|SINE|B4	-2772	uc008xsq.1	AK006930	Mus musculus adult male testis cDNA, RIKEN full-length enriched library, clone:1700071G01 product:unclassifiable, full insert sequence.	0.48	0	1.74	0.63	4.23	3.83	1.67	2.88	4.61	3.05	0.51	1.33	1.75
956	chr5	77380002	77380291	+	promoter-TSS (uc008xvo.1)	promoter-TSS (NM_025939)	-290	uc008xvo.1	Paics	multifunctional protein ADE2	1.93	4.24	8.71	3.76	5.29	3.35	0.83	10.56	6	1.83	0	0.95	1.75
957	chr5	91712282	91712430	+	promoter-TSS (uc008ybu.1)	promoter-TSS (NR_040428)	-254	uc008ybu.1	AK050091	Mus musculus adult male liver tumor cDNA, RIKEN full-length enriched library, clone:C730014I02 product:unclassifiable, full insert sequence.	0	1.41	0.58	1.25	3.17	0	0.83	2.4	2.77	0.61	0.51	0.95	0.88
958	chr5	93000342	93000700	+	promoter-TSS (uc008ydn.2)	promoter-TSS (NM_001170571)	-42	uc008ydn.2	Fam47e	hypothetical protein LOC384198 isoform 1	1.93	4.94	1.16	0.63	4.76	1.91	2.5	4.32	2.77	3.05	0	3.05	3.07
959	chr5	93453742	93453970	+	Intergenic	Intergenic	20192	uc008ydw.1	Ankrd56	ankyrin repeat domain-containing protein 56	0.48	2.12	1.16	1.88	4.23	3.35	0.83	2.88	5.54	4.27	0	1.71	0.88
960	chr5	113569102	113569361	+	intron (uc008yua.2, intron 1 of 7)	intron (NM_172884, intron 1 of 7)	23102	uc008yua.2	2900026A02Rik	hypothetical protein LOC243219	0.48	4.24	2.9	0.63	4.76	2.39	1.67	2.4	3.23	3.66	0	3.43	2.19
961	chr5	113582612	113582820	+	intron (uc008yua.2, intron 1 of 7)	MIR|SINE|MIR	9617	uc008yua.2	2900026A02Rik	hypothetical protein LOC243219	0	1.41	0.58	0.63	4.23	1.43	0	1.44	0	0.61	0.51	0.57	0.44
962	chr5	123252692	123252990	+	exon (uc008zmg.1, exon 8 of 17)	exon (NM_021505, exon 8 of 17)	18507	uc008zmg.1	Anapc5	anaphase-promoting complex subunit 5 isoform a	1.93	5.65	8.71	8.15	5.81	1.91	0	2.88	2.31	1.22	0.51	2.29	1.75
963	chr5	123586482	123586710	+	Intergenic	Intergenic	-3958	uc008zne.1	Rhof	rho-related GTP-binding protein RhoF precursor	2.9	3.53	8.13	4.39	4.23	2.87	0	1.92	3.23	0.61	0	0.57	0.88
964	chr5	125976112	125976301	+	intron (uc008zrs.1, intron 5 of 17)	intron (NM_030210, intron 5 of 17)	19963	uc008zrs.1	Aacs	acetoacetyl-CoA synthetase	4.83	9.89	16.26	16.31	4.76	2.39	0	6.72	6.46	4.88	0	2.1	3.51
965	chr5	125978632	125978990	+	intron (uc008zrs.1, intron 5 of 17)	intron (NM_030210, intron 5 of 17)	22568	uc008zrs.1	Aacs	acetoacetyl-CoA synthetase	0.48	1.41	0.58	1.25	6.34	0.96	0	2.88	3.23	1.83	0.51	1.33	2.19
966	chr5	130676622	130676801	+	intron (uc008zuf.2, intron 4 of 8)	intron (NM_019983, intron 3 of 7)	-21494	uc008zui.2	0610007L01Rik	hypothetical protein LOC71667	0.97	2.82	0.58	1.88	4.76	0.48	3.34	3.84	4.15	0.61	0.51	2.29	3.51
967	chr5	134913432	134913670	+	intron (uc008zwe.1, intron 1 of 29)	intron (NM_001244936, intron 1 of 25)	19030	uc008zwe.1	Gtf2ird1	general transcription factor II-I repeat	2.41	5.65	9.87	11.92	4.76	1.91	0	0.96	2.77	1.22	0	0.95	1.31
968	chr5	136164452	136164740	+	promoter-TSS (uc008zyt.1)	promoter-TSS (NM_008898)	-488	uc008zyt.1	Por	NADPH--cytochrome P450 reductase	1.45	2.82	4.65	1.88	5.29	2.39	0.83	7.68	2.77	8.54	0	0.57	0.88
969	chr5	136170942	136171461	+	intron (uc008zyt.1, intron 1 of 15)	intron (NM_008898, intron 1 of 15)	6117	uc008zyt.1	Por	NADPH--cytochrome P450 reductase	2.41	9.89	6.39	7.53	10.57	6.69	0.83	11.05	10.15	10.37	0.51	7.24	4.38
970	chr5	138356912	138357101	+	intron (uc009aef.2, intron 3 of 12)	intron (NM_007819, intron 3 of 12)	5841	uc009aef.2	Cyp3a13	cytochrome P450 3A13	0	0	1.16	0	4.23	2.39	0.83	0.96	0	2.44	1.02	1.71	0.88
971	chr5	140297952	140298330	+	Intergenic	Intergenic	4656	uc009ahg.1	Psmg3	proteasome assembly chaperone 3	6.27	16.95	20.33	10.03	6.87	0.96	0.83	3.84	6	2.44	0.51	2.48	4.38
972	chr5	141276262	141276540	+	intron (uc009aih.1, intron 1 of 3)	intron (NM_010302, intron 1 of 3)	29984	uc009aih.1	Gna12	guanine nucleotide-binding protein subunit	0.48	1.41	3.48	1.25	4.76	5.26	0	6.24	7.84	2.44	0	2.48	3.51
973	chr5	148723332	148723600	+	Intergenic	Intergenic	-17088	uc009aol.1	Slc46a3	solute carrier family 46 member 3 precursor	4.34	27.54	23.23	20.7	5.29	2.39	1.67	9.12	3.69	2.44	1.02	3.43	1.31
974	chr5	149552422	149552840	+	promoter-TSS (uc012ehd.1)	promoter-TSS (NR_028285)	-785	uc012ehd.1	2210417A02Rik	Mus musculus adult male stomach cDNA, RIKEN full-length enriched library, clone:2210417A02 product:unclassifiable, full insert sequence.	0.97	6.36	4.65	3.14	7.4	3.35	0	3.36	6.46	1.22	0	2.1	2.19
975	chr5	149790172	149790371	+	Intergenic	Intergenic	16520	uc009aoz.1	AK036974	Mus musculus 13 days embryo forelimb cDNA, RIKEN full-length enriched library, clone:5930430L01 product:unclassifiable, full insert sequence.	0	0.71	1.74	0	4.23	4.78	0	6.24	10.61	4.27	0	1.33	0.88
976	chr6	51670842	51671120	+	Intergenic	Intergenic	197079	uc009bxs.2	Snx10	sorting nexin-10	5.31	9.18	11.03	5.64	4.76	3.83	0.83	6.72	4.15	1.22	0.51	4.38	2.63
977	chr6	71185132	71185460	+	intron (uc009cgj.2, intron 5 of 9)	intron (NM_009762, intron 4 of 8)	26979	uc009cgj.2	Smyd1	SET and MYND domain-containing protein 1 isoform	0.48	5.65	0.58	0.63	6.34	5.26	1.67	6.72	9.69	0.61	0	1.14	2.63
978	chr6	83081802	83082050	+	Intergenic	MER63B|DNA|AcHobo	-3876	uc009cms.2	Rtkn	rhotekin isoform a	0.48	0.71	0.58	0.63	4.76	0.48	0.83	1.92	1.85	0	0	2.48	1.75
979	chr6	88682052	88682460	+	intron (uc009cvp.2, intron 2 of 7)	intron (NM_001166250, intron 2 of 3)	-6402	uc009cvm.1	AK029023	Mus musculus 10 days neonate skin cDNA, RIKEN full-length enriched library, clone:4732482G11 product:unclassifiable, full insert sequence.	2.41	4.94	2.9	6.27	5.29	0.48	2.5	3.84	8.76	1.22	0.51	3.62	3.51
980	chr6	90282532	90282831	+	promoter-TSS (uc009cxc.2)	promoter-TSS (NM_144940)	-602	uc009cxc.2	Uroc1	urocanate hydratase	0.97	5.65	4.65	3.14	6.34	1.43	1.67	3.36	2.31	3.05	0.51	2.29	1.31
981	chr6	108376982	108377181	+	intron (uc009ddh.2, intron 40 of 61)	intron (NM_010585, intron 40 of 61)	196080	uc009ddl.1	AK002866	Mus musculus adult male kidney cDNA, RIKEN full-length enriched library, clone:0610040F04 product:unclassifiable, full insert sequence.	0	1.41	0.58	0	4.23	0.96	0.83	1.44	1.85	1.83	0.51	1.33	0.88
982	chr6	113815832	113816050	+	intron (uc009dhp.2, intron 3 of 21)	intron (NM_009723, intron 3 of 21)	-125266	uc009dhm.1	Sec13	protein SEC13 homolog	1.93	11.3	6.39	5.64	4.23	0.96	0	4.8	5.07	1.83	1.02	2.1	0.88
983	chr6	117242702	117242891	+	Intergenic	Intergenic	124243	uc009dkt.2	Cxcl12	stromal cell-derived factor 1 isoform gamma	0	7.77	0	3.14	4.23	0	1.67	2.4	5.54	1.83	0	2.48	1.31
984	chr6	121250022	121250191	+	promoter-TSS (uc009doj.1)	promoter-TSS (NM_144512)	-208	uc009doj.1	Slc6a13	sodium- and chloride-dependent GABA transporter	0.97	0.71	1.74	0.63	4.23	0.96	0	2.88	1.38	1.22	0	0.57	1.75
985	chr6	124640612	124640840	+	intron (uc009drf.2, intron 1 of 12)	MTC|LTR|MaLR	21470	uc009drg.2	Emg1	probable ribosome biogenesis protein NEP1	0	0.71	0	0	4.23	1.91	0	2.4	4.15	1.22	0.51	2.1	2.19
986	chr6	142293992	142294230	+	promoter-TSS (uc009epc.1)	promoter-TSS (NM_183165)	-106	uc009epc.1	Pyroxd1	pyridine nucleotide-disulfide oxidoreductase	4.34	9.89	9.29	6.27	4.76	2.39	0.83	0.48	2.31	0.61	0	1.71	2.19
987	chr6	145759762	145760060	+	intron (uc009err.1, intron 1 of 3)	intron (NM_027760, intron 1 of 3)	3008	uc009err.1	Rassf8	ras association domain-containing protein 8	0.48	0.71	2.32	1.25	6.34	0.48	0.83	3.36	6.46	4.88	0	3.24	6.13
988	chr6	145814772	145815080	+	Intergenic	CpG	-1066	uc009ert.1	Bhlhe41	class E basic helix-loop-helix protein 41	0.97	0	0	0	5.29	0	0	9.12	1.85	0	0	0.38	0.44
989	chr6	149090102	149090450	+	intron (uc009etx.1, intron 1 of 3)	intron (NM_001252097, intron 1 of 2)	157	uc009etx.1	4833442J19Rik	hypothetical protein LOC320204	0.97	4.94	2.32	4.39	4.76	2.39	0	0.96	3.69	6.1	0	3.05	1.75
990	chr7	17200822	17201061	+	promoter-TSS (uc009fhw.1)	promoter-TSS (NM_172739)	-599	uc009fhw.1	Grlf1	glucocorticoid receptor DNA-binding factor 1	6.27	23.3	20.33	25.09	5.29	1.91	0	5.28	2.77	0	0	2.67	0.88
991	chr7	20284342	20284730	+	promoter-TSS (uc009fmy.2)	promoter-TSS (NM_009696)	-21	uc009fmy.2	Apoe	apolipoprotein E precursor	1.93	12.71	13.94	16.93	6.87	6.22	0.83	5.28	7.84	2.44	0.51	1.9	0.88
992	chr7	20301092	20301300	+	promoter-TSS (uc009fnb.2)	promoter-TSS (NM_016871)	-418	uc009fnb.2	Tomm40	mitochondrial import receptor subunit TOM40	0.48	3.53	3.48	1.25	5.29	0.96	0.83	2.4	4.15	1.22	0.51	0.76	1.31
993	chr7	24897202	24897500	+	promoter-TSS (uc009fou.1)	promoter-TSS (NM_021307)	12	uc009fou.1	Zfp112	zinc finger protein 112	0.48	0	3.48	0	4.76	0	1.67	1.92	3.69	1.22	1.02	1.33	0.44
994	chr7	30023202	30023480	+	promoter-TSS (uc009gbi.2)	promoter-TSS (NM_029887)	-1	uc009gbi.2	Yif1b	protein YIF1B isoform 1	0	1.41	0.58	0	4.76	1.91	0	4.8	3.69	2.44	0	0.38	0.44
995	chr7	30386532	30386790	+	Intergenic	RMER19B|LTR|ERVK	41127	uc009gbx.1	4930432E11Rik	SubName: Full=Putative uncharacterized protein;	4.34	16.95	0.58	6.27	4.76	2.39	0	6.24	6	1.22	0	3.43	2.19
996	chr7	52823622	52823840	+	TTS (uc009gwb.1)	non-coding (NR_038165, exon 4 of 4)	-2002	uc009gwd.1	Bcat2	branched-chain-amino-acid aminotransferase,	0	0.71	3.48	1.25	5.29	1.91	0	3.84	2.77	0.61	0.51	0.38	1.31
997	chr7	87052362	87052620	+	intron (uc009hzf.2, intron 4 of 5)	intron (NM_009682, intron 4 of 5)	13035	uc009hzf.2	Ap3s2	AP-3 complex subunit sigma-2	0.97	2.12	5.23	3.76	4.76	1.91	0.83	4.8	8.3	2.44	0	2.48	2.63
998	chr7	87562512	87562880	+	Intergenic	Intergenic	-15048	uc009iau.1	Furin	furin preproprotein	2.41	8.47	9.29	3.76	6.87	4.3	1.67	7.2	4.15	4.88	1.02	3.62	3.51
999	chr7	133319122	133319330	+	intron (uc009jqr.1, intron 1 of 23)	intron (NM_028816, intron 1 of 23)	24696	uc009jqr.1	Xpo6	exportin-6	0	1.41	1.74	1.25	4.23	4.3	1.67	6.72	8.76	3.05	0	2.1	1.75
1000	chr7	134417992	134418290	+	promoter-TSS (uc009jux.1)	promoter-TSS (NM_009266)	-568	uc009jux.1	Sephs2	selenide, water dikinase 2	0.97	2.12	2.9	1.88	6.34	2.87	2.5	3.36	3.69	6.1	0.51	3.43	4.38
1001	chr7	135074942	135075161	+	Intergenic	Intergenic	-1424	uc009jxi.2	Prss8	prostasin	1.45	2.12	0	0.63	4.23	1.91	0	4.8	4.15	0	0	0.95	1.31
1002	chr7	147301652	147301900	+	intron (uc009kgx.1, intron 1 of 7)	intron (NM_053119, intron 1 of 7)	546	uc009kgx.1	Echs1	enoyl-CoA hydratase, mitochondrial precursor	0.97	2.12	0.58	0.63	5.29	2.39	0.83	4.8	6.46	0.61	0	2.86	3.07
1003	chr7	147302242	147302590	+	promoter-TSS (uc009kgx.1)	promoter-TSS (NM_053119)	-94	uc009kgx.1	Echs1	enoyl-CoA hydratase, mitochondrial precursor	2.41	7.77	6.97	7.53	6.34	5.26	1.67	2.88	3.23	2.44	1.54	1.14	1.75
1004	chr8	3211522	3211950	+	intron (uc009krd.2, intron 2 of 20)	intron (NM_010568, intron 2 of 20)	67881	uc009krd.2	Insr	insulin receptor precursor	5.31	7.06	10.45	3.14	7.4	5.26	0	5.76	6.92	3.66	0	2.67	1.75
1005	chr8	4238512	4238840	+	promoter-TSS (uc009ktk.2)	promoter-TSS (NM_001164172)	-64	uc009ktk.2	Map2k7	dual specificity mitogen-activated protein	0.48	2.12	1.16	1.25	4.76	1.91	0.83	4.32	5.07	1.22	0	0.38	0.44
1006	chr8	11021142	11021500	+	intron (uc009kva.1, intron 1 of 4)	intron (NR_046017, intron 1 of 4)	-12891	uc009kuz.1	Irs2	insulin receptor substrate 2	1.45	3.53	3.48	3.76	5.29	5.26	0.83	4.8	6.92	4.27	0	3.81	3.07
1007	chr8	13338312	13338550	+	Intergenic	Intergenic	-1234	uc009kxt.1	Tfdp1	transcription factor Dp-1	0.97	4.94	3.48	3.76	4.76	1.43	0.83	1.92	2.31	0	0	0.57	0
1008	chr8	23372882	23373060	+	Intergenic	Lx9|LINE|L1	-20942	uc009lcy.1	Tpte	transmembrane phosphatase with tensin homology	0	1.41	0	0.63	4.23	1.91	0	2.4	2.31	1.83	0	2.1	0.44
1009	chr8	46367032	46367380	+	intron (uc012gdd.1, intron 6 of 14)	intron (NM_008455, intron 6 of 14)	13180	uc012gdd.1	Klkb1	plasma kallikrein precursor	0.97	4.24	1.74	0.63	5.81	2.39	1.67	3.84	11.53	5.49	0	3.62	3.51
1010	chr8	46414652	46415040	+	intron (uc009lou.1, intron 1 of 10)	intron (NM_133969, intron 1 of 10)	3704	uc009lou.1	Cyp4v3	cytochrome P450 4V3	0.97	2.82	0.58	0.63	5.81	0.48	0.83	2.4	3.69	0	0.51	3.24	2.63
1011	chr8	47890082	47890470	+	intron (uc009lqo.2, intron 2 of 8)	intron (NM_008391, intron 2 of 8)	65177	uc009lqo.2	Irf2	interferon regulatory factor 2	1.93	6.36	2.32	3.14	6.34	1.91	0.83	3.84	4.15	3.05	0.51	3.05	3.07
1012	chr8	49825922	49826220	+	Intergenic	Intergenic	-66027	uc009lrs.2	Odz3	teneurin-3 isoform 1	0	3.53	2.32	1.25	6.87	0.96	0	5.76	4.61	0.61	0	0.76	2.19
1013	chr8	64023882	64024110	+	intron (uc009luf.1, intron 11 of 21)	intron (NM_001081390, intron 10 of 19)	57465	uc009lub.2	Cbr4	carbonyl reductase family member 4	0.48	2.12	0.58	1.25	4.23	2.39	0.83	2.4	2.77	4.88	0	1.9	0.88
1014	chr8	74945352	74945760	+	promoter-TSS (uc009mfr.2)	promoter-TSS (NM_001122832)	-183	uc009mfr.2	Eps15l1	epidermal growth factor receptor substrate	1.93	8.47	6.97	7.53	5.81	3.83	0	6.72	12.92	6.1	0	2.29	4.38
1015	chr8	79900562	79900760	+	intron (uc009mhm.1, intron 13 of 22)	intron (NM_030113, intron 13 of 22)	-140294	uc012ggf.1	0610038B21Rik	Mus musculus adult male kidney cDNA, RIKEN full-length enriched library, clone:0610038B21 product:hypothetical protein, full insert sequence.	3.86	13.42	12.2	13.17	4.23	0.48	0.83	2.88	4.61	1.22	0.51	2.48	3.51
1016	chr8	87284372	87284501	+	intron (uc009mne.1, intron 2 of 9)	intron (NM_001081982, intron 2 of 9)	37530	uc009mng.1	AK168184	Mus musculus NOD-derived CD11c +ve dendritic cells cDNA, RIKEN full-length enriched library, clone:F630221H03 product:hypothetical protein, full insert sequence.	0	2.82	1.16	0.63	2.64	0	0	0.96	2.31	1.22	0	0.38	0.88
1017	chr8	87284512	87284760	+	intron (uc009mne.1, intron 2 of 9)	intron (NM_001081982, intron 2 of 9)	37730	uc009mng.1	AK168184	Mus musculus NOD-derived CD11c +ve dendritic cells cDNA, RIKEN full-length enriched library, clone:F630221H03 product:hypothetical protein, full insert sequence.	0.48	3.53	1.16	0	3.17	1.43	0.83	0.48	3.23	0	0	1.9	1.75
1018	chr8	87316582	87316800	+	intron (uc009mne.1, intron 1 of 9)	intron (NM_001081982, intron 1 of 9)	7548	uc009mne.1	Nfix	nuclear factor 1 X-type isoform 1	0.97	7.06	4.65	2.51	4.23	3.35	0	1.44	6	0.61	0	0.76	1.31
1019	chr8	93916202	93916550	+	intron (uc009mst.2, intron 1 of 8)	intron (NM_011936, intron 1 of 8)	78952	uc009mst.2	Fto	alpha-ketoglutarate-dependent dioxygenase FTO	1.45	0.71	1.16	0	4.76	2.87	2.5	6.24	8.76	4.88	0	2.29	3.07
1020	chr8	96901792	96901941	+	Intergenic	Intergenic	-8534	uc009mwg.1	Herpud1	homocysteine-responsive endoplasmic	0.48	0.71	1.16	1.25	3.7	1.91	0.83	3.36	0.46	1.22	0.51	1.71	0
1021	chr8	96951962	96952160	+	Intergenic	RMER19B|LTR|ERVK	6942	uc009mwi.2	9330175E14Rik	Mus musculus adult male diencephalon cDNA, RIKEN full-length enriched library, clone:9330175E14 product:HYPOTHETICAL 4.5 KDA PROTEIN homolog [Homo sapiens], full insert sequence.	5.79	11.3	16.26	20.07	4.23	0.48	1.67	2.88	3.23	0	0	2.86	5.26
1022	chr8	98357572	98357850	+	Intergenic	Intergenic	19680	uc009mzg.1	Slc38a7	putative sodium-coupled neutral amino acid	0.97	2.82	2.9	2.51	5.81	2.87	2.5	4.8	2.31	1.83	0	1.71	1.75
1023	chr8	113890752	113890941	+	intron (uc009nmf.2, intron 1 of 6)	intron (NM_178086, intron 1 of 6)	26875	uc009nmf.2	Fa2h	fatty acid 2-hydroxylase	3.86	14.83	9.29	7.53	4.76	0.96	0.83	6.72	4.61	1.22	0	3.05	2.63
1024	chr8	114232152	114232560	+	Intergenic	B3A|SINE|B2	-17446	uc009nms.2	Ctrb1	chymotrypsinogen B precursor	4.34	4.24	5.81	2.51	6.87	0.96	2.5	3.36	10.15	1.83	0	2.67	1.31
1025	chr8	114250472	114250641	+	intron (uc009nmu.2, intron 1 of 6)	intron (NM_009954, intron 1 of 6)	17193	uc009nmu.2	Bcar1	breast cancer anti-estrogen resistance protein 1	1.45	2.82	11.61	11.92	4.23	0.48	0	3.36	5.54	4.88	0.51	0.76	1.75
1026	chr8	116614612	116614861	+	Intergenic	Intergenic	-42743	uc009nnw.2	Nudt7	peroxisomal coenzyme A diphosphatase NUDT7	1.93	5.65	0.58	4.39	4.76	3.35	2.5	5.76	13.38	1.22	0.51	2.67	3.07
1027	chr8	117139882	117140091	+	intron (uc009nod.2, intron 5 of 8)	intron (NM_019573, intron 5 of 8)	176434	uc009nod.2	Wwox	WW domain-containing oxidoreductase	0	2.12	3.48	3.76	4.23	2.39	1.67	0.96	0.92	1.83	0.51	3.24	0.44
1028	chr8	120225302	120225650	+	promoter-TSS (uc009npf.1)	promoter-TSS (NM_008290)	-370	uc009npf.1	Hsd17b2	estradiol 17-beta-dehydrogenase 2	3.38	9.18	5.81	10.66	4.76	5.26	0	1.92	5.07	0.61	0.51	4.76	2.63
1029	chr8	123062692	123063050	+	intron (uc009nqz.2, intron 1 of 15)	(TG)n|Simple_repeat|Simple_repeat	50104	uc009nrd.1	Gins2	DNA replication complex GINS protein PSF2	0	0.71	0.58	0.63	7.4	2.87	0	4.32	4.15	4.88	0	0.95	0.88
1030	chr8	124967222	124967530	+	promoter-TSS (uc009nss.2)	promoter-TSS (NM_138656)	-54	uc009nss.2	Mvd	diphosphomevalonate decarboxylase	0.97	4.94	5.23	3.14	4.76	2.39	0.83	5.28	7.38	0.61	0	1.33	0.88
1031	chr8	127175592	127175961	+	intron (uc009nxg.1, intron 1 of 3)	intron (NM_175149, intron 1 of 3)	11493	uc009nxg.1	2310022B05Rik	hypothetical protein LOC69551	2.9	2.82	8.71	7.53	6.87	1.91	0	7.2	4.61	5.49	0.51	1.52	0.88
1032	chr8	128258182	128258380	+	intron (uc009nyk.2, intron 1 of 4)	CpG-14673	178	uc009nyk.2	Ntpcr	nucleoside-triphosphatase C1orf57 homolog	0.48	0.71	1.16	2.51	4.23	1.43	0.83	4.32	0.92	1.83	0	0.76	0.44
1033	chr8	129114072	129114331	+	3' UTR (uc009nyw.2, exon 2 of 2)	3' UTR (NM_001164598, exon 2 of 2)	3135	uc009nyw.2	Irf2bp2	interferon regulatory factor 2 binding protein	3.38	16.95	19.16	19.44	5.29	5.26	0	5.28	8.3	2.44	1.02	1.9	2.63
1034	chr8	129332462	129332820	+	Intergenic	Intergenic	-40279	uc009nyz.1	AK041328	Mus musculus 3 days neonate thymus cDNA, RIKEN full-length enriched library, clone:A630001O12 product:unclassifiable, full insert sequence.	0.48	1.41	2.9	0.63	5.29	5.74	2.5	6.24	7.38	7.32	0	3.62	2.19
1035	chr8	130874362	130874680	+	Intergenic	Intergenic	-8452	uc009nzt.2	Nrp1	neuropilin-1 precursor	6.27	20.48	23.23	17.56	5.29	3.83	0.83	4.32	12.45	4.88	0.51	5.52	4.38
1036	chr9	21171792	21172440	+	promoter-TSS (uc009old.1)	promoter-TSS (NM_010561)	-331	uc009old.1	Ilf3	interleukin enhancer-binding factor 3 isoform 1	30.88	103.1	100.47	102.86	8.99	4.3	3.34	6.72	8.76	3.05	2.05	10.48	12.27
1037	chr9	21511052	21511310	+	Intergenic	Intergenic	-16857	uc009omi.1	Ldlr	low-density lipoprotein receptor	1.93	7.77	11.61	6.9	5.29	2.87	1.67	4.8	7.38	1.83	0.51	4.38	3.07
1038	chr9	43891492	43891931	+	intron (uc009pbo.1, intron 2 of 12)	intron (NM_198092, intron 2 of 12)	14199	uc009pbo.1	Usp2	ubiquitin carboxyl-terminal hydrolase 2 isoform	1.93	3.53	1.16	1.25	8.46	0.96	0.83	5.76	0.92	0.61	0.51	1.9	3.51
1039	chr9	44607912	44608210	+	promoter-TSS (uc009pem.1)	promoter-TSS (NM_027865)	-762	uc009pem.1	Tmem25	transmembrane protein 25 precursor	0.48	2.12	4.65	1.88	5.81	1.43	0.83	3.36	3.23	2.44	0	2.1	1.75
1040	chr9	48075272	48075500	+	intron (uc009phu.1, intron 1 of 10)	Intergenic	73595	uc009phw.2	Fam55b	hypothetical protein LOC78252	2.41	5.65	5.81	10.03	4.23	5.26	0	8.16	6.46	4.27	0	2.29	1.75
1041	chr9	48608832	48609071	+	intron (uc009pil.1, intron 2 of 6)	intron (NM_001033324, intron 2 of 6)	35099	uc009pil.1	Zbtb16	zinc finger and BTB domain-containing protein	0.48	8.47	1.74	3.76	5.29	1.91	0	5.28	3.69	0.61	0	1.9	5.26
1042	chr9	50315592	50315891	+	Intergenic	Intergenic	13111	uc009pjo.1	1600029D21Rik	placenta-expressed transcript 1 protein	10.13	10.59	20.91	15.05	5.81	1.91	1.67	3.84	7.38	3.05	0.51	4.38	3.07
1043	chr9	65732822	65733190	+	promoter-TSS (uc009qdz.2)	promoter-TSS (NM_001170907)	48	uc009qdz.2	Trip4	activating signal cointegrator 1 isoform 2	0	0.71	1.16	0	5.29	2.87	0	3.84	3.23	0.61	0	1.14	0.88
1044	chr9	65931972	65932270	+	Intergenic	Intergenic	-14583	uc009qej.1	Snx22	sorting nexin 22	1.93	7.77	3.48	3.14	5.29	4.3	0.83	7.68	7.38	10.98	0	3.05	2.19
1045	chr9	69854862	69855090	+	3' UTR (uc009qnl.1, exon 11 of 11)	3' UTR (NM_001008238, exon 10 of 10)	-5381	uc009qnr.1	Gtf2a2	transcription initiation factor IIA subunit 2	0.48	2.82	0.58	0	4.23	2.87	0.83	1.92	1.38	0	0	1.14	2.63
1046	chr9	72614802	72615080	+	Intergenic	Intergenic	-40140	uc009qqh.1	Prtg	protogenin precursor	0	2.12	5.23	1.25	5.81	0.48	0	2.88	1.38	1.22	0	1.71	1.75
1047	chr9	92169402	92169610	+	promoter-TSS (uc009rao.2)	promoter-TSS (NM_008880)	-934	uc009rao.2	Plscr2	phospholipid scramblase 2	1.45	4.24	2.9	0.63	4.76	1.43	0.83	1.92	3.23	1.22	0	0.57	0.44
1048	chr9	102910042	102910340	+	5' UTR (uc009rgd.1, exon 1 of 14)	promoter-TSS (NM_033314)	531	uc009rgd.1	Slco2a1	solute carrier organic anion transporter family	0.97	2.82	0.58	1.25	4.76	0.48	0	0.48	0.46	0.61	0.51	0.95	0
1049	chr9	106165932	106166181	+	Intergenic	Intergenic	-15771	uc012gzt.1	Alas1	5-aminolevulinate synthase, nonspecific,	1.45	2.82	2.9	3.14	5.81	1.43	0	2.88	2.31	0.61	1.02	2.86	2.63
1050	chr9	106545472	106545730	+	Intergenic	Intergenic	12839	uc012gzy.1	Grm2	metabotropic glutamate receptor 2 precursor	0.97	0.71	0.58	0.63	4.76	0.96	0	2.4	1.85	0.61	0	0.76	1.75
1051	chr9	107904682	107904920	+	promoter-TSS (uc009roc.1)	promoter-TSS (NM_013785)	-178	uc009roc.1	Ip6k1	inositol hexakisphosphate kinase 1	13.99	42.37	42.98	59.58	4.76	3.83	1.67	6.24	13.38	1.22	0	7.05	5.26
1052	chr9	114728162	114728420	+	intron (uc009ryg.1, intron 1 of 3)	intron (NM_027294, intron 1 of 3)	24979	uc009ryg.1	Cmtm8	CKLF-like MARVEL transmembrane domain-containing	1.93	3.53	3.48	2.51	5.29	0.48	2.5	5.76	3.69	1.22	0	2.67	3.51
1053	chr9	119252012	119252370	+	intron (uc009sas.1, intron 3 of 11)	intron (NM_130864, intron 3 of 11)	1779	uc009sas.1	Acaa1a	3-ketoacyl-CoA thiolase A, peroxisomal	0.97	18.36	16.84	13.8	5.29	4.78	0.83	4.32	10.61	4.88	0	2.29	4.38
1054	chr9	119841642	119841850	+	exon (uc009sbq.1, exon 3 of 9)	exon (NM_028976, exon 3 of 9)	4930	uc009sbq.1	Gorasp1	Golgi reassembly-stacking protein 1	2.9	4.94	13.36	6.9	4.23	4.78	0.83	9.6	6	4.27	0	1.33	0.88
1055	chrX	34073882	34074100	+	Intergenic	RCHARR1|DNA|MER1_type	-64229	uc009sxo.1	Pgrmc1	membrane-associated progesterone receptor	0.97	2.12	2.9	0.63	4.23	0.96	0	3.36	1.85	0.61	0	0.76	2.19
1056	chrX	74754562	74754860	+	Intergenic	Intergenic	-1855	uc009tqo.1	Tbl1x	F-box-like/WD repeat-containing protein TBL1X	1.45	4.24	1.74	2.51	5.29	2.39	0.83	1.44	3.23	1.83	0	2.48	2.19
1057	chr1	13304152	13304440	+	intron (uc007aim.1, intron 1 of 22)	intron (NM_001077695, intron 1 of 21)	32839	uc007ais.1	AK171953	Mus musculus 10 days neonate medulla oblongata cDNA, RIKEN full-length enriched library, clone:B830028E17 product:unclassifiable, full insert sequence.	0.48	2.12	2.32	0.63	4.76	2.39	0	1.92	1.38	0.61	0	3.24	0.88
1058	chr1	31090892	31091300	+	Intergenic	Intergenic	-84496	uc007ani.1	Ptp4a1	protein tyrosine phosphatase type IVA 1	2.9	4.24	2.32	6.27	4.76	0.96	0	4.32	6.46	0	1.02	4.19	3.51
1059	chr1	36124752	36125070	+	promoter-TSS (uc007apn.2)	promoter-TSS (NM_015818)	-334	uc007apn.2	Hs6st1	heparan-sulfate 6-O-sulfotransferase 1	1.93	2.82	2.32	0	4.76	3.83	0.83	5.76	6	4.88	0	1.71	0.88
1060	chr1	37408242	37408460	+	intron (uc007arl.2, intron 1 of 25)	intron (NM_030266, intron 1 of 25)	-17334	uc007arm.1	AK019601	Mus musculus adult male testis cDNA, RIKEN full-length enriched library, clone:4930439A04 product:unclassifiable, full insert sequence.	1.45	3.53	1.16	0.63	3.7	0	0	2.4	3.23	0	0	1.71	2.19
1061	chr1	45488862	45489220	+	intron (uc007awr.1, intron 6 of 53)	intron (NM_007737, intron 6 of 53)	71086	uc007awr.1	Col5a2	collagen alpha-2(V) chain precursor	1.45	0.71	4.07	1.25	4.76	0.96	0.83	1.92	0.46	0	0.51	2.29	2.63
1062	chr1	54602102	54602381	+	intron (uc011wky.1, intron 3 of 26)	MER68|LTR|ERVL	12285	uc011wky.1	Pgap1	GPI inositol-deacylase	9.17	19.07	11.61	10.66	4.76	2.87	0	2.4	6	6.1	0	4	4.82
1063	chr1	74059832	74060040	+	intron (uc011wmx.1, intron 4 of 34)	intron (NM_027884, intron 4 of 34)	111085	uc011wmx.1	Tns1	tensin 1	0.48	1.41	0	0	3.7	0	0	1.44	0.46	0.61	0	0.95	0.44
1064	chr1	107822392	107822660	+	Intergenic	Intergenic	-64457	uc007cgt.2	Zcchc2	zinc finger CCHC domain-containing protein 2	4.83	7.77	5.81	3.14	4.23	1.43	1.67	2.88	2.31	2.44	0	1.9	3.94
1065	chr1	121190422	121190800	+	Intergenic	Intergenic	-35166	uc007ciq.1	AK039419	Mus musculus adult male spinal cord cDNA, RIKEN full-length enriched library, clone:A330041K01 product:unclassifiable, full insert sequence.	4.34	8.47	9.29	5.02	5.29	4.3	1.67	2.4	6.46	4.27	0.51	2.67	3.07
1066	chr1	133516132	133516410	+	Intergenic	Intergenic	-18620	uc007cnm.1	Ctse	SubName: Full=Envelope glycoprotein 52;	1.45	0	1.16	0	4.76	0.48	1.67	3.36	1.38	1.22	0.51	0.95	0
1067	chr1	153112032	153112280	+	Intergenic	Intergenic	-79472	uc007cyn.1	Ivns1abp	influenza virus NS1A-binding protein homolog	1.45	7.06	8.13	3.76	4.23	0.48	0.83	4.32	4.61	2.44	0.51	3.62	2.63
1068	chr1	155997472	155997880	+	Intergenic	Intergenic	-32595	uc007das.1	AK154552	Mus musculus 10 days neonate cortex cDNA, RIKEN full-length enriched library, clone:A830008E24 product:unclassifiable, full insert sequence.	0	4.94	1.16	1.88	7.4	0.96	1.67	7.2	6.92	4.27	1.02	3.05	3.51
1069	chr1	158587712	158587961	+	intron (uc007dcn.2, intron 4 of 5)	intron (NM_023141, intron 4 of 5)	16634	uc007dcn.2	Tor3a	torsin-3A precursor	3.86	12.71	11.03	11.29	4.76	4.78	0	4.32	3.23	3.66	0	2.1	2.19
1070	chr1	163181352	163181540	+	promoter-TSS (uc007dfl.1)	promoter-TSS (NM_007453)	-149	uc007dfl.1	Prdx6	peroxiredoxin-6	0.97	2.12	4.65	3.14	3.7	0.96	0.83	3.84	3.69	3.05	0	0.38	0.44
1071	chr1	170296492	170296740	+	intron (uc007dle.1, intron 2 of 8)	intron (NM_008783, intron 2 of 7)	-29166	uc007dlh.1	BC039791	Mus musculus, clone IMAGE:4952924, mRNA.	1.93	1.41	0.58	0.63	4.23	1.91	0.83	6.72	3.69	0.61	0.51	2.48	1.31
1072	chr1	174239782	174240050	+	Intergenic	Intergenic	-2622	uc007dqe.1	Igsf8	immunoglobulin superfamily member 8	0	2.12	1.74	0.63	4.23	1.43	0.83	1.92	2.31	0	0.51	2.1	2.63
1073	chr1	182946702	182946890	+	intron (uc007dwz.1, intron 1 of 8)	intron (NM_010145, intron 1 of 8)	830	uc007dwz.1	Ephx1	epoxide hydrolase 1	0.97	2.82	2.32	2.51	3.7	1.43	0	3.36	3.69	0.61	0	1.52	2.63
1074	chr1	183406332	183406580	+	Intergenic	Intergenic	35126	uc011wxt.1	Ccdc121	coiled-coil domain containing 121	0	2.82	2.32	0.63	4.23	3.35	1.67	5.76	6.46	1.83	0.51	2.29	1.75
1075	chr1	186694942	186695170	+	TTS (uc007dys.1)	TTS (NM_178692)	11859	uc007dys.1	C130074G19Rik	hypothetical protein LOC226777	0	1.41	0.58	0.63	3.7	0.96	0	2.88	2.31	0.61	0	0.57	1.31
1076	chr10	13755592	13755780	+	intron (uc007eli.1, intron 1 of 8)	intron (NM_010437, intron 1 of 8)	69501	uc007eli.1	Hivep2	transcription factor HIVEP2	1.45	4.24	1.74	3.76	3.7	0.96	0.83	0.96	2.31	0.61	0	1.33	3.51
1077	chr10	19666542	19666770	+	intron (uc007enm.2, intron 1 of 29)	intron (NM_008580, intron 1 of 29)	12324	uc007enm.2	Map3k5	mitogen-activated protein kinase kinase kinase	0	2.12	1.16	0	3.7	1.43	0.83	0.96	0.92	1.83	0	1.52	2.19
1078	chr10	39744972	39745220	+	promoter-TSS (uc007ewl.2)	promoter-TSS (NM_144821)	-22	uc007ewl.2	AI317395	sodium-dependent glucose transporter 1A	1.45	9.18	8.71	6.27	4.23	4.78	0.83	5.76	10.61	5.49	0	1.33	2.19
1079	chr10	41993842	41994120	+	intron (uc007eyl.1, intron 2 of 3)	intron (NM_019740, intron 2 of 3)	2567	uc007eyl.1	Foxo3	forkhead box protein O3	2.41	4.94	4.65	6.9	5.29	1.43	1.67	3.84	5.07	1.22	0	0.95	1.75
1080	chr10	43229162	43229340	+	intron (uc011xdl.1, intron 3 of 3)	intron (NM_199028, intron 3 of 3)	30305	uc011xdl.1	Bend3	BEN domain-containing protein 3	0.48	0.71	2.32	1.25	3.7	0.48	0	1.44	2.31	0.61	0	0.76	1.75
1081	chr10	52081242	52081410	+	intron (uc007fbg.2, intron 1 of 8)	intron (NM_001199272, intron 1 of 8)	20604	uc007fbg.2	Gopc	Golgi-associated PDZ and coiled-coil	0	1.41	2.32	1.88	3.7	0	0	0.96	0.92	1.22	0	0.57	0
1082	chr10	61109382	61109690	+	Intergenic	Intergenic	-1833	uc007fge.1	Ppa1	inorganic pyrophosphatase	1.45	0.71	3.48	1.25	5.29	2.87	1.67	2.4	4.61	3.66	0	2.67	1.31
1083	chr10	67520582	67520771	+	Intergenic	Charlie1|DNA|MER1_type	78330	uc007fmd.1	Rtkn2	rhotekin-2	3.86	6.36	5.23	8.15	3.7	3.35	2.5	4.32	9.69	3.05	0	2.86	3.07
1084	chr10	70807742	70807980	+	promoter-TSS (uc007foq.1)	promoter-TSS (NM_134007)	-264	uc007foq.1	Cisd1	CDGSH iron-sulfur domain-containing protein 1	0.97	0.71	1.16	3.14	4.23	0.96	0	0.96	1.38	0.61	0	1.14	0.88
1085	chr10	77032852	77033160	+	Intergenic	Intergenic	-11506	uc007fvx.1	Pttg1ip	pituitary tumor-transforming gene 1	0.97	0.71	2.32	2.51	4.76	2.39	0	1.44	6	2.44	0.51	1.9	2.63
1086	chr10	77927712	77927980	+	promoter-TSS (uc007fxu.2)	promoter-TSS (NM_172134)	-153	uc007fxu.2	Pdxk	pyridoxal kinase	4.34	12.71	13.36	11.29	4.23	0.96	0	10.08	3.69	1.22	0	2.29	3.51
1087	chr10	79635862	79636070	+	intron (uc007gcf.1, intron 1 of 2)	intron (NM_027207, intron 1 of 2)	277	uc007gcf.1	1600002K03Rik	hypothetical protein LOC69770	7.24	28.95	22.65	28.22	3.7	1.91	1.67	0.48	2.77	1.22	0.51	2.86	2.63
1088	chr10	79727482	79727640	+	promoter-TSS (uc007gcm.2)	promoter-TSS (NM_001122605)	-175	uc007gcm.2	Dazap1	DAZ-associated protein 1 isoform b	0.48	2.82	4.07	3.76	3.7	3.35	1.67	6.72	4.61	3.66	0	0.57	1.31
1089	chr10	80425442	80425750	+	intron (uc007gfm.1, intron 2 of 3)	L1M3|LINE|L1	32760	uc007gfl.1	Gadd45b	growth arrest and DNA damage-inducible protein	1.45	11.3	6.97	11.29	4.76	0	0	2.4	4.15	1.83	0.51	1.9	1.75
1090	chr10	86167292	86167610	+	intron (uc007gqi.1, intron 1 of 17)	intron (NM_011631, intron 1 of 17)	738	uc007gqi.1	Hsp90b1	endoplasmin	0	3.53	6.97	3.76	5.29	0.96	0.83	1.44	4.15	3.66	0.51	0.76	0.88
1091	chr10	89028052	89028321	+	Intergenic	Intergenic	55808	uc007gsk.2	Slc17a8	vesicular glutamate transporter 3	5.31	11.3	8.13	13.8	4.23	1.43	0.83	5.28	3.69	0	0.51	4.38	4.82
1092	chr10	95588542	95588820	+	Intergenic	Intergenic	185384	uc007gwv.1	Eea1	early endosome antigen 1	0.97	2.82	3.48	3.76	4.23	1.43	1.67	3.36	6	1.83	1.02	2.48	1.75
1093	chr10	106476262	106476611	+	intron (uc011xna.1, intron 5 of 15)	MTE-int|LTR|MaLR	84284	uc011xna.1	Acss3	acyl-CoA synthetase short-chain family member 3,	0.97	4.24	0.58	0	5.29	1.91	1.67	2.88	1.38	0.61	0	4	6.13
1094	chr10	106477652	106477910	+	intron (uc011xna.1, intron 5 of 15)	intron (NM_001142804, intron 5 of 15)	82939	uc011xna.1	Acss3	acyl-CoA synthetase short-chain family member 3,	1.45	3.53	4.65	2.51	5.81	0.96	0	0.48	2.77	1.83	0	0.19	0.88
1095	chr10	110144352	110144700	+	Intergenic	Intergenic	-37995	uc007gzp.1	E2f7	transcription factor E2F7	0	3.53	1.74	4.39	4.23	1.43	0.83	3.36	6.46	4.88	0.51	3.81	2.19
1096	chr10	110390182	110390450	+	intron (uc007gzu.2, intron 10 of 16)	intron (NM_172554, intron 10 of 16)	33084	uc007gzs.2	Csrp2	cysteine and glycine-rich protein 2	1.45	2.82	5.81	4.39	4.23	0.48	0.83	2.4	2.77	1.83	0	2.48	2.19
1097	chr10	111409562	111409901	+	promoter-TSS (uc007hai.2)	promoter-TSS (NM_178610)	-20	uc007hai.2	Krr1	KRR1 small subunit processome component homolog	4.34	10.59	15.1	6.9	4.76	6.22	0.83	6.72	4.61	1.83	0.51	3.43	0.88
1098	chr10	120887842	120888040	+	intron (uc007hfs.1, intron 1 of 4)	Lx8|LINE|L1	25365	uc007hfs.1	Rassf3	ras association domain-containing protein 3	0	0.71	0.58	0	3.7	0	0	3.84	0.92	0	0	2.29	1.75
1099	chr10	126727532	126727890	+	promoter-TSS (uc007hiy.2)	promoter-TSS (NM_007837)	-138	uc007hiy.2	Ddit3	DNA damage-inducible transcript 3 protein	5.31	9.89	17.42	15.05	4.23	5.74	0	3.84	4.15	6.1	1.54	2.1	2.19
1100	chr10	126789282	126789631	+	promoter-TSS (uc011xps.1)	promoter-TSS (NM_008382)	-628	uc011xps.1	Inhbe	inhibin beta E chain precursor	1.93	7.06	4.07	6.9	5.29	3.35	0.83	2.88	8.76	3.66	1.02	1.9	2.19
1101	chr10	127014312	127014610	+	intron (uc007hjx.1, intron 22 of 88)	intron (NM_008512, intron 22 of 88)	-42846	uc007hjw.1	Nxph4	neurexophilin 4	2.41	6.36	4.65	10.66	5.29	6.69	0.83	3.36	5.54	6.1	0.51	2.67	3.07
1102	chr11	3931152	3931440	+	promoter-TSS (uc007hue.1)	promoter-TSS (NM_146013)	-489	uc007hue.1	Sec14l4	SEC14-like protein 4	0.97	0.71	1.74	0.63	4.23	0.96	0	1.92	3.23	0.61	0	1.71	1.31
1103	chr11	3935972	3936230	+	intron (uc007hue.1, intron 2 of 11)	B4A|SINE|B4	4316	uc007hue.1	Sec14l4	SEC14-like protein 4	0.97	4.94	1.74	1.88	4.76	3.35	0	3.36	3.23	1.83	0	1.9	0.88
1104	chr11	4157882	4158050	+	intron (uc007hut.1, intron 1 of 3)	intron (NM_008501, intron 1 of 3)	395	uc007hut.1	Lif	leukemia inhibitory factor isoform a	0.97	4.94	2.32	1.88	3.7	0.48	1.67	0.96	2.31	3.66	0	1.33	3.07
1105	chr11	5682302	5682510	+	intron (uc007hxa.1, intron 6 of 6)	intron (NR_015577, intron 6 of 6)	-6080	uc007hxd.2	Dbnl	drebrin-like protein isoform 1	0.48	2.12	2.9	0.63	3.7	1.43	1.67	2.4	0.92	1.22	0.51	1.14	0.88
1106	chr11	7052432	7052760	+	intron (uc007hzf.1, intron 14 of 19)	intron (NM_009622, intron 14 of 19)	-45194	uc007hzh.2	Igfbp1	insulin-like growth factor-binding protein 1	1.45	2.82	1.74	1.25	5.29	3.83	0	0.96	5.54	1.22	1.02	3.43	1.75
1107	chr11	35730392	35730700	+	intron (uc007ili.1, intron 1 of 22)	intron (NM_170779, intron 1 of 22)	63045	uc007ili.1	Wwc1	protein KIBRA	2.9	8.47	10.45	6.27	4.76	4.3	2.5	5.76	10.15	5.49	1.02	4.57	5.26
1108	chr11	50079422	50079710	+	exon (uc007isd.2, exon 2 of 5)	exon (NM_175334, exon 2 of 5)	26272	uc007isd.2	Maml1	mastermind-like protein 1	0.97	4.24	11.61	7.53	4.23	0.96	0	2.4	3.23	2.44	0	1.71	1.31
1109	chr11	53608252	53608620	+	intron (uc007ixa.1, intron 3 of 3)	intron (NR_033332, intron 3 of 3)	24920	uc007iww.2	Irf1	interferon regulatory factor 1 isoform a	0	3.53	2.32	1.25	5.81	1.43	4.17	4.8	7.38	3.66	0	0.76	3.51
1110	chr11	59850302	59850680	+	promoter-TSS (uc007jfi.1)	promoter-TSS (NM_008819)	-150	uc007jfi.1	Pemt	phosphatidylethanolamine N-methyltransferase	3.38	4.94	4.07	3.76	5.81	2.87	0	2.4	1.85	3.66	1.02	3.43	5.26
1111	chr11	61192272	61192530	+	promoter-TSS (uc007jhi.2)	promoter-TSS (NM_026183)	-824	uc007jhi.2	Slc47a1	multidrug and toxin extrusion protein 1	0.97	1.41	0	0	4.23	0.96	1.67	0.96	1.38	0	0	1.33	3.07
1112	chr11	69506472	69506720	+	intron (uc007jrg.2, intron 5 of 12)	intron (NM_001034097, intron 5 of 12)	3004	uc007jrg.2	BC096441	tumor necrosis factor (ligand) superfamily,	0.97	1.41	2.32	3.76	4.23	1.43	0	1.44	6.92	4.88	0	1.52	3.94
1113	chr11	70245652	70245990	+	promoter-TSS (uc007jur.1)	promoter-TSS (NM_001271358)	-334	uc007jur.1	Arrb2	beta-arrestin-2	1.45	7.77	8.71	5.02	4.23	4.3	1.67	6.24	6.46	0.61	0	2.29	2.19
1114	chr11	72421872	72422240	+	intron (uc007jzd.1, intron 1 of 5)	intron (NM_025985, intron 1 of 5)	1293	uc007jzd.1	Ube2g1	ubiquitin-conjugating enzyme E2 G1	3.38	14.83	23.23	10.66	6.87	4.78	0	4.8	7.84	2.44	0	2.67	1.75
1115	chr11	83376092	83376350	+	Intergenic	Intergenic	15917	uc007kpj.1	Ccl9	C-C motif chemokine 9	1.93	1.41	4.07	4.39	4.23	1.43	0.83	1.44	1.85	4.88	0	3.24	1.75
1116	chr11	86775602	86775800	+	intron (uc007ktd.1, intron 2 of 4)	intron (NM_001005341, intron 2 of 4)	31563	uc007ktd.1	Ypel2	protein yippee-like 2	1.45	2.12	0.58	1.25	3.7	1.43	0	0.96	4.15	1.22	0	0.57	2.19
1117	chr11	89994012	89994220	+	Intergenic	Intergenic	102454	uc007kwm.1	Tmem100	transmembrane protein 100	1.45	14.12	13.36	10.66	3.7	5.74	0	3.36	8.76	4.27	0.51	3.05	3.51
1118	chr11	90216572	90216920	+	intron (uc007kws.1, intron 2 of 3)	intron (NM_172563, intron 2 of 3)	35485	uc007kws.1	Hlf	hepatic leukemia factor	0.97	4.24	5.81	4.39	4.23	2.87	0	1.44	3.23	2.44	0	0.57	1.75
1119	chr11	90252192	90252470	+	promoter-TSS (uc007kws.1)	promoter-TSS (NM_172563)	-100	uc007kws.1	Hlf	hepatic leukemia factor	0	0	0	0.63	4.23	0.48	0	2.88	0.92	1.83	0	0.19	0
1120	chr11	95323592	95323790	+	intron (uc007laj.1, intron 2 of 10)	RMER1B|Other|Other	48294	uc007laj.1	Spop	speckle-type POZ protein	0	0	0	0	3.7	0	0	0.96	1.38	1.22	0	0.76	0.44
1121	chr11	98616352	98616610	+	intron (uc007lhe.1, intron 2 of 8)	intron (NM_178060, intron 2 of 8)	13294	uc007lhe.1	Thra	thyroid hormone receptor alpha	0.48	3.53	3.48	0	4.23	0.48	0.83	1.92	0.46	0	0.51	1.52	1.31
1122	chr11	100192232	100192470	+	Intergenic	RSINE1|SINE|B4	-3375	uc007lkw.2	Gast	gastrin precursor	3.86	12.71	7.55	11.92	4.23	4.78	1.67	4.32	5.54	2.44	0.51	2.86	4.38
1123	chr11	101574162	101574420	+	Intergenic	RSINE1|SINE|B4	-19979	uc007lpr.1	Dhx8	ATP-dependent RNA helicase DHX8	0.97	3.53	5.81	5.02	4.23	0.96	0.83	4.32	5.54	1.83	0.51	2.1	2.63
1124	chr11	106985682	106986010	+	intron (uc007mac.1, intron 1 of 27)	intron (NM_176850, intron 1 of 27)	7390	uc007mac.1	Bptf	bromodomain PHD finger transcription factor	1.93	2.82	2.9	1.88	5.81	2.87	0	5.28	4.61	0.61	0	1.71	2.19
1125	chr11	107125142	107125400	+	intron (uc007mal.1, intron 5 of 9)	intron (NM_145823, intron 5 of 9)	-74576	uc007mai.2	Nol11	nucleolar protein 11 isoform 1	1.45	9.89	4.07	3.14	5.29	3.83	0.83	4.8	9.23	3.05	0.51	3.05	3.51
1126	chr11	109594152	109594421	+	Intergenic	Intergenic	-10716	uc007mcw.1	Fam20a	family with sequence similarity 20, member A	2.41	9.89	5.23	3.76	4.23	2.87	1.67	4.8	2.77	6.1	1.02	2.86	3.07
1127	chr11	110240842	110241300	+	Intergenic	Intergenic	-19365	uc007mdr.1	Map2k6	dual specificity mitogen-activated protein	0.97	2.82	2.9	2.51	6.34	1.43	0.83	4.32	1.85	3.66	0.51	2.1	3.94
1128	chr11	113592112	113592420	+	intron (uc007mfb.2, intron 1 of 1)	intron (NM_001163346, intron 1 of 1)	20208	uc007mfb.2	Cdc42ep4	cdc42 effector protein 4	0.97	12.71	8.13	8.15	4.76	1.43	0.83	1.92	1.38	1.22	1.02	0.95	1.31
1129	chr11	115948302	115948540	+	promoter-TSS (uc007mjv.1)	promoter-TSS (NM_016852)	-143	uc007mjv.1	Wbp2	WW domain-binding protein 2	14.48	48.02	40.07	38.88	4.76	1.91	0.83	5.28	8.76	0	0	6.48	5.26
1130	chr11	118059042	118059291	+	intron (uc007mor.2, intron 1 of 12)	intron (NM_001112699, intron 1 of 12)	14890	uc007mor.2	Cyth1	cytohesin-1 isoform 3	1.45	5.65	5.23	5.64	4.23	2.39	0	3.36	4.61	0.61	0.51	1.33	2.19
1131	chr11	119081212	119081530	+	intron (uc007mqa.2, intron 1 of 11)	intron (NM_172443, intron 1 of 11)	8442	uc007mqa.2	Tbc1d16	TBC1 domain family, member 16	1.93	7.77	5.81	2.51	4.76	3.35	0	2.4	9.23	6.71	0	1.9	3.51
1132	chr12	4470622	4470810	+	intron (uc007mxs.2, intron 1 of 22)	intron (NM_010881, intron 1 of 22)	13344	uc007mxs.2	Ncoa1	nuclear receptor coactivator 1	0.48	2.12	1.16	0	3.7	0.48	0.83	2.4	1.38	0	0	1.14	0.44
1133	chr12	25782102	25782350	+	Intergenic	Intergenic	-1269	uc007nfe.2	Id2	DNA-binding protein inhibitor ID-2	3.86	11.3	12.2	16.93	4.23	4.78	0.83	0.48	9.23	4.27	0.51	1.33	2.19
1134	chr12	26470702	26471120	+	Intergenic	Intergenic	629210	uc007nfg.1	Rnf144a	probable E3 ubiquitin-protein ligase RNF144A	0	3.53	2.9	3.14	6.87	4.78	0.83	4.32	6	3.66	0.51	3.24	2.19
1135	chr12	29975862	29976210	+	Intergenic	Intergenic	-237213	uc007ngf.1	Myt1l	myelin transcription factor 1-like protein	1.93	4.94	2.32	2.51	4.76	2.39	0.83	4.32	6	0.61	0.51	1.52	2.19
1136	chr12	60206972	60207400	+	intron (uc007nqc.1, intron 3 of 3)	L2b|LINE|L2	10399	uc007nqc.1	Mia2	melanoma inhibitory activity protein 2	3.86	5.65	2.9	3.76	5.81	1.43	2.5	7.2	3.23	4.88	1.02	4.19	3.94
1137	chr12	70783442	70783830	+	promoter-TSS (uc007nso.2)	promoter-TSS (NM_001135559)	-797	uc007nso.2	Sos2	son of sevenless homolog 2	1.45	0	1.16	0.63	4.23	0.48	0	6.24	8.3	0.61	0	3.05	2.63
1138	chr12	73185742	73186000	+	exon (uc007nvd.1, exon 1 of 5)	promoter-TSS (NM_024205)	429	uc007nvd.1	2810055F11Rik	probable proline racemase	2.41	3.53	9.29	3.76	4.23	0.96	0	5.28	2.31	2.44	0	0.76	0.44
1139	chr12	73750242	73750540	+	TTS (uc007nvs.2)	TTS (NM_025522)	15424	uc007nvs.2	Dhrs7	dehydrogenase/reductase SDR family member 7	1.45	3.53	0.58	1.88	4.23	1.43	0.83	2.4	6.92	1.83	0	2.1	1.75
1140	chr12	74509622	74509910	+	intron (uc007nwl.1, intron 1 of 3)	intron (NR_046013, intron 1 of 3)	778	uc007nwl.1	AK085818	Mus musculus 16 days neonate heart cDNA, RIKEN full-length enriched library, clone:D830013O20 product:hypothetical protein, full insert sequence.	1.45	2.82	12.2	2.51	4.76	1.43	0.83	5.28	4.61	3.05	0	0.76	2.19
1141	chr12	78063082	78063330	+	promoter-TSS (uc007nyw.2)	promoter-TSS (NM_008558)	29	uc007nyw.2	Max	protein max isoform 1	1.93	16.24	22.65	11.29	4.23	3.35	0.83	4.8	2.77	1.83	0	1.14	0.88
1142	chr12	79087732	79088030	+	Intergenic	Intergenic	-239761	uc007nzc.2	Gphn	gephyrin isoform 2	1.93	4.24	4.65	5.64	4.76	2.87	1.67	4.32	6.92	5.49	1.02	2.67	2.63
1143	chr12	86796162	86796400	+	Intergenic	CpG	-18570	uc007oha.1	Fos	proto-oncogene c-Fos	7.72	17.65	31.36	33.24	4.23	3.35	1.67	3.36	3.69	0.61	0	3.05	4.38
1144	chr12	100612562	100612790	+	intron (uc007ort.1, intron 2 of 5)	intron (NM_183186, intron 2 of 5)	28068	uc007orw.1	3300002A11Rik	SubName: Full=Putative uncharacterized protein;	1.45	16.24	9.29	7.53	3.7	1.43	0.83	3.36	3.23	2.44	0	2.29	2.19
1145	chr12	101963652	101963880	+	promoter-TSS (uc007ost.1)	promoter-TSS (NM_153587)	-528	uc007ost.1	Rps6ka5	ribosomal protein S6 kinase alpha-5	1.93	2.12	2.32	3.76	4.23	3.83	1.67	1.92	8.3	1.83	0	0.76	1.31
1146	chr12	113080842	113081050	+	intron (uc007ped.1, intron 7 of 16)	intron (NM_011625, intron 7 of 16)	28465	uc007pea.1	Zfyve21	zinc finger FYVE domain-containing protein 21	3.38	6.36	9.87	10.03	3.7	1.43	1.67	4.32	3.69	3.05	0.51	1.14	1.75
1147	chr12	113182822	113183040	+	promoter-TSS (uc007pee.2)	promoter-TSS (NR_029464)	-238	uc007pee.2	5033406O09Rik	Mus musculus 11 days pregnant adult female ovary and uterus cDNA, RIKEN full-length enriched library, clone:5033406O09 product:unclassifiable, full insert sequence.	0	1.41	1.74	0	3.7	0	0	0.48	0.92	0	0	0.19	0.88
1148	chr12	118960302	118960590	+	intron (uc007pib.2, intron 19 of 27)	intron (NM_175930, intron 19 of 27)	-121888	uc007pid.1	Cdca7l	cell division cycle-associated 7-like protein	0.48	2.12	2.32	1.25	5.29	2.39	3.34	4.8	2.77	1.83	0.51	2.1	2.63
1149	chr13	4034292	4034630	+	Intergenic	Intergenic	-24376	uc007pji.1	Akr1c14	3-alpha-hydroxysteroid dehydrogenase	5.31	19.07	20.91	21.95	4.76	2.87	0	0.48	3.69	3.66	1.02	4.19	3.51
1150	chr13	9016442	9016690	+	Intergenic	Intergenic	-21308	uc007pkp.1	Gtpbp4	nucleolar GTP-binding protein 1	0	0	2.32	1.88	4.23	1.43	0.83	5.76	2.31	0	0	1.14	2.19
1151	chr13	23896512	23896690	+	Intergenic	Intergenic	-2295	uc007pvb.1	Slc17a2	sodium-dependent phosphate transport protein 3	0.48	2.12	0	0	3.7	1.43	0.83	0.48	0.92	0.61	0	1.33	2.63
1152	chr13	28611752	28612110	+	intron (uc007pyi.1, intron 6 of 7)	intron (NR_045053, intron 7 of 8)	363515	uc007pyi.1	BC025054	Mus musculus 10 days embryo whole body cDNA, RIKEN full-length enriched library, clone:2610307P16 product:unclassifiable, full insert sequence.	0.97	3.53	5.23	3.76	5.29	4.78	2.5	3.84	6.46	5.49	2.05	1.52	3.51
1153	chr13	32856272	32856620	+	intron (uc011yya.1, intron 1 of 11)	intron (NM_001166030, intron 1 of 11)	17202	uc011yya.1	Mylk4	myosin light chain kinase family member 4	1.93	4.94	10.45	6.27	4.76	1.43	0.83	3.36	3.23	3.05	0	4.57	5.26
1154	chr13	32903672	32903890	+	intron (uc007pzt.2, intron 3 of 6)	RSINE1|SINE|B4	9882	uc007pzt.2	Wrnip1	ATPase WRNIP1	1.93	1.41	6.39	5.02	3.7	0.96	0	1.92	5.07	3.05	0.51	2.29	4.82
1155	chr13	34554552	34554830	+	Intergenic	Intergenic	-117640	uc007qbh.1	Slc22a23	solute carrier family 22 member 23	3.86	9.18	15.1	11.29	4.76	3.83	0	2.88	6	4.88	0.51	3.43	4.82
1156	chr13	36055432	36055641	+	Intergenic	MER34-int|LTR|ERV1	-4239	uc007qci.2	Ppp1r3g	putative protein phosphatase 1 regulatory	0	0.71	0.58	1.88	4.23	1.91	1.67	0.96	1.85	0.61	0	1.71	0
1157	chr13	38444022	38444190	+	intron (uc007qdp.1, intron 1 of 6)	intron (NM_007556, intron 1 of 6)	6521	uc007qdp.1	Bmp6	bone morphogenetic protein 6 precursor	2.9	15.54	12.2	14.43	3.7	3.83	0.83	1.92	4.61	1.22	0	1.71	1.31
1158	chr13	43400472	43400691	+	Intergenic	Intergenic	-1040	uc007qfx.1	Gfod1	glucose-fructose oxidoreductase	0.48	2.82	4.07	2.51	4.23	2.39	0.83	1.44	3.69	0.61	0	1.52	0.88
1159	chr13	52917662	52917881	+	Intergenic	Intergenic	-65197	uc011yzl.1	BB123696	Mus musculus adult male urinary bladder cDNA, RIKEN full-length enriched library, clone:9530027I24 product:weakly similar to CALCYCLIN BINDING PROTEIN [Mus musculus], full insert sequence.	1.45	7.77	3.48	7.53	4.23	2.39	0	4.32	3.23	1.83	0	2.48	2.19
1160	chr13	54526712	54526930	+	Intergenic	Intergenic	43380	uc007qod.2	Thoc3	THO complex subunit 3	0.48	1.41	1.74	1.25	3.7	3.83	0	7.2	8.76	7.32	0	0.38	2.63
1161	chr13	60769542	60769780	+	intron (uc007qvm.1, intron 2 of 25)	intron (NM_029653, intron 2 of 25)	66353	uc007qvm.1	Dapk1	death-associated protein kinase 1	12.55	22.6	33.68	18.19	4.23	1.43	1.67	2.88	4.61	2.44	0	5.91	4.38
1162	chr13	60802892	60803181	+	intron (uc007qvm.1, intron 3 of 25)	intron (NM_029653, intron 3 of 25)	84689	uc007qvp.2	BC051665	hypothetical protein LOC218275	1.45	3.53	1.74	1.25	4.76	1.91	0	5.28	7.38	0.61	1.02	2.29	2.63
1163	chr13	76114152	76114420	+	intron (uc007rgb.1, intron 2 of 4)	B1F|SINE|Alu	9099	uc007rgb.1	Spata9	spermatogenesis-associated protein 9	0.48	2.82	1.16	0.63	5.29	0.96	0	2.4	0.92	0.61	0	3.43	0.88
1164	chr13	81467302	81467570	+	intron (uc007rhn.1, intron 83 of 89)	intron (NM_054053, intron 83 of 89)	262509	uc007rhm.1	AK200600	Mus musculus cDNA, clone:Y0G0101F07, strand:minus, reference:ENSEMBL:Mouse-Transcript-ENST:ENSMUST00000044779, based on BLAT search.	1.93	5.65	7.55	3.76	4.23	3.35	2.5	4.8	9.69	3.05	0	3.81	5.7
1165	chr13	81922832	81923110	+	promoter-TSS (uc007ric.1)	CpG	-203	uc007ric.1	AK144545	Mus musculus 12 days embryo embryonic body between diaphragm region and neck cDNA, RIKEN full-length enriched library, clone:9430072I10 product:hypothetical protein, full insert sequence.	2.41	6.36	8.13	5.64	4.76	1.91	0	4.32	5.54	0.61	0	1.52	1.31
1166	chr13	102405882	102406061	+	Intergenic	Intergenic	132201	uc007rrt.1	Pik3r1	phosphatidylinositol 3-kinase regulatory subunit	0.48	0	1.16	0	3.7	1.43	1.67	0.48	2.77	3.05	0.51	1.9	3.51
1167	chr13	105076982	105077220	+	promoter-TSS (uc007rti.1)	promoter-TSS (NM_001081020)	-852	uc007rti.1	Adamts6	A disintegrin and metalloproteinase with	5.31	15.54	20.33	20.07	4.23	4.3	0	6.24	7.84	0	0	3.24	2.63
1168	chr13	110394262	110394620	+	intron (uc007rvg.2, intron 3 of 16)	intron (NM_011056, intron 3 of 16)	-141028	uc007rvk.1	AK087292	Mus musculus 16 days embryo head cDNA, RIKEN full-length enriched library, clone:C130003K05 product:unclassifiable, full insert sequence.	3.86	11.3	5.81	3.76	5.29	4.78	1.67	6.72	8.3	3.66	0.51	6.1	5.7
1169	chr13	115608922	115609180	+	intron (uc007rxv.2, intron 1 of 5)	intron (NM_001113375, intron 1 of 5)	606	uc007rxu.2	Mocs2	molybdopterin synthase sulfur carrier subunit	1.45	5.65	3.48	2.51	5.29	0.48	0.83	3.84	2.31	2.44	0	2.86	1.75
1170	chr13	120245042	120245401	+	intron (uc007rzd.1, intron 10 of 10)	RSINE1|SINE|B4	-6345	uc007rzj.2	4833420G17Rik	hypothetical protein LOC67392	0.97	3.53	3.48	4.39	5.81	3.35	1.67	5.76	5.07	4.27	0	2.1	2.19
1171	chr14	26313592	26313880	+	intron (uc007srn.1, intron 1 of 23)	intron (NM_183208, intron 1 of 23)	-33122	uc007srl.1	AK047978	Mus musculus 16 days embryo head cDNA, RIKEN full-length enriched library, clone:C130026E14 product:unclassifiable, full insert sequence.	2.41	3.53	2.32	3.76	5.29	3.35	0.83	11.05	6.92	2.44	1.02	1.14	1.75
1172	chr14	28137912	28138140	+	intron (uc007stp.1, intron 2 of 10)	intron (NM_027871, intron 2 of 10)	86801	uc007stp.1	Arhgef3	rho guanine nucleotide exchange factor 3	0.97	0	0.58	0.63	3.7	0.96	0	3.36	0.46	0	0	1.14	1.75
1173	chr14	30809312	30809610	+	3' UTR (uc007sun.1, exon 11 of 11)	3' UTR (NM_019583, exon 11 of 11)	12621	uc007sun.1	Il17rb	interleukin-17 receptor B precursor	2.41	6.36	4.65	3.76	5.29	3.35	0	5.28	5.07	0.61	0	3.62	2.63
1174	chr14	30823422	30823850	+	intron (uc007sup.2, intron 1 of 7)	intron (NM_001136240, intron 1 of 7)	1450	uc007sup.2	Chdh	choline dehydrogenase, mitochondrial precursor	3.38	10.59	13.36	7.53	5.29	5.74	0.83	4.8	9.69	1.83	0.51	4	1.31
1175	chr14	32344102	32344340	+	intron (uc007sxv.2, intron 12 of 16)	intron (NM_009937, intron 12 of 16)	35956	uc007sxt.2	Eaf1	ELL-associated factor 1	2.41	3.53	1.74	0	4.23	0.48	1.67	2.4	5.54	2.44	0.51	4.19	3.07
1176	chr14	32475632	32475910	+	intron (uc007sxy.2, intron 2 of 3)	intron (NM_025295, intron 2 of 3)	21528	uc007sxy.2	Btd	biotinidase	1.45	4.94	5.23	4.39	4.76	1.91	0.83	6.72	6	5.49	0	2.67	1.75
1177	chr14	48153182	48153371	+	Intergenic	Intergenic	34833	uc007tik.2	Atg14	beclin 1-associated autophagy-related key	1.45	0	1.16	0.63	3.7	0	0.83	0.48	0.92	0	0	1.14	2.19
1178	chr14	49791082	49791380	+	promoter-TSS (uc007tkb.1)	promoter-TSS (NM_001081430)	-671	uc007tkb.1	Naa30	N-alpha-acetyltransferase 30, NatC catalytic	1.45	5.65	5.23	4.39	4.76	0.48	0.83	3.36	1.38	0.61	0.51	2.29	1.31
1179	chr14	51627962	51628230	+	intron (uc007tmg.1, intron 1 of 1)	intron (NM_029145, intron 1 of 1)	492	uc007tmg.1	Rnase10	ribonuclease-like protein 10 isoform 1	0	2.12	1.16	0	5.29	2.87	0.83	4.8	3.23	1.83	0.51	1.71	4.38
1180	chr14	55339032	55339430	+	Intergenic	Intergenic	-8220	uc007twz.1	Cebpe	CCAAT/enhancer-binding protein epsilon	2.41	11.3	9.87	6.9	4.23	1.43	1.67	2.4	2.77	1.83	0	4.38	3.51
1181	chr14	56343212	56343660	+	Intergenic	Intergenic	-2423	uc007uai.1	Rabggta	geranylgeranyl transferase type-2 subunit alpha	0.48	2.82	1.74	1.88	6.87	3.35	0	6.72	4.61	1.22	0	3.24	3.07
1182	chr14	56501042	56501201	+	3' UTR (uc007uba.1, exon 3 of 3)	3' UTR (NM_019820, exon 3 of 3)	1972	uc007uba.1	Cbln3	cerebellin-3 precursor	1.45	2.82	6.97	5.64	3.7	2.39	2.5	2.88	1.38	8.54	0	1.9	2.63
1183	chr14	64773072	64773320	+	intron (uc007uij.1, intron 10 of 10)	intron (NM_001253715, intron 4 of 4)	38045	uc007uif.1	AK020680	Mus musculus 16 days neonate cerebellum cDNA, RIKEN full-length enriched library, clone:9630015K15 product:unclassifiable, full insert sequence.	0.48	0.71	0.58	0	4.76	0	0	1.92	0.46	0	0.51	0.95	1.31
1184	chr14	66708232	66708411	+	intron (uc007ujw.1, intron 13 of 18)	(CA)n|Simple_repeat|Simple_repeat	-11751	uc007uju.1	Adam2	disintegrin and metalloproteinase	0.48	0	2.32	0.63	3.7	0.48	0	4.8	1.85	1.83	1.02	1.52	1.31
1185	chr14	70606242	70606501	+	intron (uc007uno.1, intron 1 of 4)	promoter-TSS (NM_001271407)	1107	uc007unl.1	Sorbs3	vinexin	1.93	0.71	0.58	0.63	4.23	1.43	0.83	3.36	5.54	4.88	0	1.71	1.75
1186	chr14	77212042	77212330	+	Intergenic	Intergenic	134811	uc007urp.2	1700108F19Rik	Mus musculus adult male testis cDNA, RIKEN full-length enriched library, clone:1700020I02 product:unclassifiable, full insert sequence.	0.48	3.53	1.74	1.25	4.23	4.3	0	2.88	5.07	0.61	0	0.95	1.75
1187	chr14	117723442	117723760	+	intron (uc007uyk.1, intron 2 of 9)	RSINE1|SINE|B4	399064	uc007uyk.1	Gpc6	glypican-6 isoform 1	0.48	0.71	0.58	0	4.76	0	0	2.4	0.46	0	0	2.1	2.63
1188	chr15	7117332	7117470	+	intron (uc007vdy.2, intron 6 of 19)	intron (NM_001113386, intron 7 of 16)	26859	uc007vdy.2	Lifr	leukemia inhibitory factor receptor isoform 1	0	1.41	1.16	1.88	3.7	1.91	0.83	1.44	1.38	0.61	0	1.9	1.75
1189	chr15	31282482	31282631	+	intron (uc007vkd.2, intron 1 of 3)	MLT2C2|LTR|ERVL	14958	uc007vkd.2	Ankrd33b	ankyrin repeat domain-containing protein 33B	0	0	0	0.63	2.64	0.48	0	1.44	0.92	1.22	0	0.38	0.44
1190	chr15	38499222	38499540	+	Intergenic	ID_B1|SINE|B4	-50360	uc007vnt.1	Azin1	antizyme inhibitor 1	1.45	0.71	2.9	0.63	5.81	2.87	0	0.48	2.31	1.83	0.51	1.52	3.07
1191	chr15	58820562	58820740	+	intron (uc007vty.2, intron 3 of 14)	intron (NM_001146180, intron 3 of 13)	55286	uc007vtw.1	Ndufb9	NADH dehydrogenase [ubiquinone] 1 beta	2.41	4.94	6.39	8.78	3.17	1.91	0.83	4.32	3.69	3.05	0	1.9	2.19
1192	chr15	58830612	58830881	+	intron (uc007vty.2, intron 3 of 14)	intron (NM_001146180, intron 3 of 13)	65381	uc007vtw.1	Ndufb9	NADH dehydrogenase [ubiquinone] 1 beta	5.31	13.42	16.84	10.66	5.29	1.43	1.67	10.08	6	1.83	0	2.86	3.51
1193	chr15	58831322	58831541	+	intron (uc007vty.2, intron 3 of 14)	intron (NM_001146180, intron 3 of 13)	66066	uc007vtw.1	Ndufb9	NADH dehydrogenase [ubiquinone] 1 beta	0.97	0	2.9	1.88	3.7	1.43	0.83	3.36	1.38	2.44	0	1.71	1.75
1194	chr15	62159982	62160130	+	Intergenic	Intergenic	-109050	uc007vyp.1	H2afy2	RecName: Full=Core histone macro-H2A.2; Short=Histone macroH2A2; Short=mH2A2;	1.93	2.12	1.74	1.25	3.17	1.91	0	2.88	0.46	1.22	0	1.71	2.19
1195	chr15	67255562	67255880	+	Intergenic	Intergenic	-247277	uc007wba.1	St3gal1	CMP-N-acetylneuraminate-beta-galactosamide-	5.31	23.3	21.49	18.82	5.29	2.39	0.83	1.92	6.92	2.44	0	4	4.38
1196	chr15	76054152	76054310	+	Intergenic	L1M4|LINE|L1	-8128	uc011zur.1	Mir1942	Mus musculus microRNA 1942 (Mir1942), microRNA.	2.41	2.82	1.74	1.25	3.7	0	0	1.92	2.31	0.61	0	1.71	0.44
1197	chr15	76545672	76546000	+	TTS (uc007wmc.1)	TTS (NM_145471)	4666	uc007wmc.1	Lrrc14	leucine-rich repeat-containing protein 14	2.9	9.18	10.45	10.66	4.23	1.91	0.83	3.36	6	1.22	1.02	1.71	1.75
1198	chr15	77084632	77084990	+	intron (uc007wng.2, intron 1 of 13)	intron (NM_053104, intron 1 of 13)	52672	uc007wng.2	Rbfox2	RNA-binding protein 9 isoform 1	1.45	11.3	12.2	5.64	4.23	0.96	0.83	2.4	6	1.83	1.02	0.95	1.31
1199	chr15	77212992	77213211	+	Intergenic	RMER1A|Other|Other	-11661	uc007wnk.1	BC100417	Mus musculus cDNA clone IMAGE:30916881.	0.97	2.82	2.32	3.76	3.7	4.78	1.67	5.28	9.69	7.32	0	1.52	1.75
1200	chr15	77213222	77213440	+	Intergenic	RMER1A|Other|Other	-11891	uc007wnk.1	BC100417	Mus musculus cDNA clone IMAGE:30916881.	1.45	2.12	2.32	1.25	4.23	1.43	2.5	0.48	3.23	0.61	0	0.95	1.75
1201	chr15	80085282	80085550	+	promoter-TSS (uc007wvl.1)	promoter-TSS (NM_009716)	-198	uc007wvl.1	Atf4	cyclic AMP-dependent transcription factor ATF-4	1.45	2.82	2.9	3.76	4.76	3.35	0	4.32	9.23	1.22	0.51	0.95	0
1202	chr15	81311402	81311930	+	Intergenic	Intergenic	14920	uc007wwq.1	Rbx1	E3 ubiquitin-protein ligase RBX1	6.76	12.71	6.39	8.78	5.81	0.96	0.83	10.08	3.69	0.61	0	4.95	5.7
1203	chr15	81640602	81640910	+	intron (uc007wxj.2, intron 1 of 3)	intron (NM_153484, intron 1 of 3)	7653	uc007wxj.2	Tef	thyrotroph embryonic factor isoform 2	0.48	0.71	2.9	0.63	4.23	0.96	0	5.28	1.85	0.61	0	1.71	1.75
1204	chr15	82253912	82254320	+	Intergenic	Intergenic	-16492	uc007wzf.2	Cyp2d10	cytochrome P450 2D10	0.97	3.53	3.48	3.76	4.76	0.48	0.83	2.88	2.77	1.83	0.51	4	0.88
1205	chr15	83986292	83986611	+	Intergenic	Intergenic	-11795	uc007xbw.1	Pnpla3	patatin-like phospholipase domain-containing	0.48	5.65	5.81	4.39	5.29	0.48	0.83	2.4	1.85	3.05	1.54	1.52	3.94
1206	chr15	85506172	85506430	+	Intergenic	Intergenic	29788	uc007xdi.1	AK041762	Mus musculus 3 days neonate thymus cDNA, RIKEN full-length enriched library, clone:A630035J15 product:unclassifiable, full insert sequence.	1.93	5.65	9.29	6.27	4.23	3.35	0.83	4.32	5.07	7.32	0.51	1.71	0.88
1207	chr15	85604722	85605101	+	intron (uc007xdj.2, intron 2 of 7)	intron (NM_001113418, intron 2 of 7)	37216	uc011zxp.1	2210021J22Rik	hypothetical protein LOC72355	4.83	9.18	8.71	6.27	6.34	3.83	0	3.84	6	1.22	0	3.43	4.82
1208	chr15	88726902	88727100	+	Intergenic	Intergenic	34377	uc007xeq.1	Pim3	serine/threonine-protein kinase pim-3	10.13	22.6	20.33	17.56	3.7	1.43	0.83	2.4	3.23	2.44	0.51	4	2.63
1209	chr15	89227372	89227680	+	intron (uc007xgo.2, intron 2 of 2)	L2c|LINE|L2	10204	uc011zxw.1	Klhdc7b	kelch domain containing 7B	0	2.12	1.16	0.63	4.23	1.91	0	3.84	3.23	0	0	2.48	5.26
1210	chr15	93167632	93167830	+	promoter-TSS (uc007xis.2)	promoter-TSS (NM_024189)	-365	uc007xis.2	Yaf2	YY1-associated factor 2	0.48	0	0.58	0.63	3.7	0.96	0	2.88	0.46	0	0	0.19	0.44
1211	chr15	96286422	96286710	+	intron (uc007xkf.1, intron 1 of 14)	intron (NM_028148, intron 1 of 14)	4708	uc007xkf.1	Scaf11	splicing factor, arginine/serine-rich 2,	4.83	8.47	9.29	10.03	4.23	3.35	0	2.88	4.61	2.44	0	3.24	3.94
1212	chr15	98562612	98562830	+	Intergenic	ID_B1|SINE|B4	-4092	uc007xnm.1	Fkbp11	peptidyl-prolyl cis-trans isomerase FKBP11	2.9	14.12	4.07	3.76	4.76	0.96	0	0.96	4.61	1.83	0.51	2.29	3.94
1213	chr15	98711862	98712081	+	promoter-TSS (uc011zzb.1)	promoter-TSS (NM_026967)	-126	uc011zzb.1	Rhebl1	GTPase RhebL1 precursor	9.17	22.6	20.91	19.44	4.23	6.22	0	6.24	9.23	1.22	0	3.24	5.26
1214	chr15	100973872	100974141	+	3' UTR (uc007xsm.1, exon 11 of 11)	3' UTR (NM_009612, exon 11 of 11)	15038	uc007xsm.1	Acvrl1	serine/threonine-protein kinase receptor R3	0	0	0	0	4.23	0.48	0	1.44	3.69	0.61	0	1.14	1.31
1215	chr15	101847352	101847511	+	Intergenic	Intergenic	-11216	uc007xuj.2	Krt18	keratin, type I cytoskeletal 18	0	0.71	0	0	2.64	0.96	0	1.44	2.31	0	0	0.57	0.88
1216	chr16	4367972	4368200	+	intron (uc007xzq.1, intron 1 of 9)	RLTR14-int|LTR|ERV1	51502	uc007xzq.1	Adcy9	adenylate cyclase type 9	0.97	2.12	2.32	1.88	3.7	2.87	0	1.92	1.38	0.61	0.51	2.1	1.31
1217	chr16	4405322	4405650	+	intron (uc007xzq.1, intron 1 of 9)	intron (NM_009624, intron 1 of 9)	14102	uc007xzq.1	Adcy9	adenylate cyclase type 9	1.93	4.24	4.07	2.51	4.23	3.35	0.83	2.4	8.76	6.71	0.51	2.48	1.31
1218	chr16	5136622	5136970	+	Intergenic	Intergenic	-4222	uc007ybt.1	Ppl	periplakin	1.45	2.82	1.74	1.25	4.23	0	0.83	2.88	3.23	1.83	1.02	1.71	2.63
1219	chr16	8829822	8830020	+	promoter-TSS (uc007yda.2)	promoter-TSS (NM_001081400)	-272	uc007yda.2	1810013L24Rik	hypothetical protein LOC69053	1.45	3.53	4.07	3.14	3.7	1.91	0	2.4	2.77	1.22	0.51	1.14	2.19
1220	chr16	13190492	13190790	+	Intergenic	Intergenic	-65933	uc007yfy.2	Mkl2	MKL/myocardin-like protein 2 isoform 3	0.48	0.71	1.74	3.14	4.23	2.87	1.67	4.32	3.23	2.44	0	3.05	1.75
1221	chr16	20756172	20756550	+	Intergenic	RCHARR1|DNA|MER1_type	23161	uc007yre.2	Chrd	chordin precursor	0.48	0	2.9	0	4.76	2.87	0	1.92	2.77	0	0	2.48	4.82
1222	chr16	24120912	24121111	+	Intergenic	Charlie1b|DNA|MER1_type	-132313	uc007ytz.1	Bcl6	B-cell lymphoma 6 protein homolog	0.97	0.71	1.74	1.25	4.23	0.96	0	4.8	5.07	1.83	0.51	1.52	3.07
1223	chr16	24229192	24229540	+	Intergenic	Intergenic	164308	uc012adu.1	AK039760	Mus musculus 18-day embryo whole body cDNA, RIKEN full-length enriched library, clone:1110054M08 product:unclassifiable, full insert sequence.	0.97	0.71	0.58	0.63	4.76	2.87	0.83	1.44	3.69	2.44	0	1.71	3.94
1224	chr16	28999912	29000130	+	Intergenic	Intergenic	-70237	uc007yvv.1	1600021P15Rik	hypothetical protein LOC239796	0.48	2.82	0	0.63	3.7	0.96	0	0.96	1.85	0	0	1.14	0.88
1225	chr16	29985772	29985960	+	Intergenic	MLT1H1|LTR|MaLR	-6656	uc007ywj.1	Gm1968	Mus musculus activated spleen cDNA, RIKEN full-length enriched library, clone:F830211D15 product:hypothetical protein, full insert sequence.	1.93	9.89	9.87	6.27	3.7	1.43	0	3.36	3.69	3.66	0	2.67	2.19
1226	chr16	31509172	31509430	+	Intergenic	Intergenic	86918	uc007yxi.2	Bdh1	D-beta-hydroxybutyrate dehydrogenase,	2.41	14.12	9.87	14.43	4.23	2.87	0	1.92	10.15	1.22	0	1.9	0.88
1227	chr16	31529692	31530130	+	Intergenic	MLT1G3|LTR|MaLR	-88308	uc007yxn.1	AK029404	Mus musculus 0 day neonate head cDNA, RIKEN full-length enriched library, clone:4833431A22 product:unclassifiable, full insert sequence.	2.9	29.66	11.03	23.83	4.76	9.09	0	1.92	12.45	8.54	1.54	3.43	3.07
1228	chr16	35983002	35983270	+	promoter-TSS (uc007zcb.1)	promoter-TSS (NM_008465)	180	uc007zbz.1	AK144265	Mus musculus 1 month neonate cerebellum cDNA, RIKEN full-length enriched library, clone:G630003D01 product:unclassifiable, full insert sequence.	0.97	2.82	0.58	0.63	4.23	0	0	2.4	2.77	0	0	2.29	6.13
1229	chr16	38279792	38280011	+	intron (uc007zeq.1, intron 1 of 8)	MTD|LTR|MaLR	15009	uc007zeq.1	Nr1i2	nuclear receptor subfamily 1 group I member 2	2.9	4.94	5.81	4.39	4.23	0.48	0.83	5.76	2.77	2.44	0.51	1.33	0.88
1230	chr16	43328522	43328770	+	intron (uc012afq.1, intron 2 of 8)	intron (NM_181058, intron 2 of 6)	81249	uc012afq.1	Zbtb20	zinc finger and BTB domain-containing protein 20	0.48	0.71	0.58	1.25	4.23	1.43	0	1.44	1.85	0.61	0	1.14	1.31
1231	chr16	43889692	43889990	+	promoter-TSS (uc007zgo.2)	promoter-TSS (NM_027801)	-52	uc007zgj.1	Qtrtd1	queuine tRNA-ribosyltransferase subunit QTRTD1	1.93	7.06	9.87	5.64	4.76	0.48	0	2.4	1.85	0.61	0	1.52	2.19
1232	chr16	45158782	45159040	+	promoter-TSS (uc007zih.2)	promoter-TSS (NM_026402)	-31	uc007zii.1	Atg3	ubiquitin-like-conjugating enzyme ATG3	3.38	28.25	34.26	38.26	4.23	2.39	0	2.88	7.38	4.88	0	1.9	0.88
1233	chr16	59592032	59592331	+	Intergenic	RLTR15|LTR|ERVK	-36603	uc007zpk.2	Crybg3	beta/gamma crystallin domain-containing protein	0.48	0.71	0.58	1.25	5.29	0.48	0	3.84	1.38	0.61	0	2.86	3.51
1234	chr16	91359822	91359981	+	Intergenic	B4|SINE|B4	-13127	uc007zxh.2	Ifnar2	interferon alpha/beta receptor 2 isoform a	0.48	1.41	0	0.63	3.7	5.26	0	5.28	5.54	1.22	0	0.76	0
1235	chr16	94791002	94791360	+	promoter-TSS (uc008abg.2)	promoter-TSS (NM_007890)	-632	uc008abg.2	Dyrk1a	dual specificity	18.82	51.55	59.82	48.92	4.23	1.91	0.83	5.28	6.92	2.44	0.51	4.57	6.57
1236	chr17	3464132	3464541	+	intron (uc008aeo.1, intron 14 of 26)	intron (NM_011878, intron 14 of 26)	-68218	uc012ajf.1	Cldn20	claudin-20	1.93	7.77	3.48	3.14	7.4	6.69	1.67	7.2	8.76	1.83	0	3.62	5.26
1237	chr17	5207982	5208370	+	intron (uc008aey.1, intron 4 of 19)	intron (NM_001085355, intron 4 of 19)	210591	uc008afb.1	Ldhal6b	L-lactate dehydrogenase A-like 6B	3.38	2.82	4.07	6.27	4.76	0.96	1.67	2.88	5.54	1.22	0	3.43	3.07
1238	chr17	5997552	5997770	+	intron (uc008afk.2, intron 5 of 26)	intron (NM_001113352, intron 5 of 25)	-9474	uc008afq.1	AK006572	Mus musculus adult male testis cDNA, RIKEN full-length enriched library, clone:1700030P01 product:unclassifiable, full insert sequence.	0.97	2.12	1.74	0.63	3.7	1.43	0.83	0.96	4.15	0.61	0.51	1.9	1.75
1239	chr17	12985442	12985750	+	intron (uc008akz.2, intron 1 of 1)	intron (NR_027784, intron 2 of 2)	-23024	uc008aky.1	Igf2r	cation-independent mannose-6-phosphate receptor	1.93	12	7.55	13.8	4.76	3.35	0	3.36	7.38	4.88	0.51	3.43	4.38
1240	chr17	24994892	24995120	+	intron (uc008aym.2, intron 5 of 8)	intron (NM_024284, intron 5 of 8)	7571	uc008aym.2	Hagh	hydroxyacylglutathione hydrolase, mitochondrial	0.48	0.71	0.58	0	3.7	4.3	0	5.28	8.3	1.83	0	0.76	0.44
1241	chr17	26852552	26852690	+	promoter-TSS (uc008bel.2)	promoter-TSS (NM_029870)	26	uc008bel.2	A930001N09Rik	luman-recruiting factor	2.9	8.47	13.94	13.17	3.7	0.96	0	2.4	6.92	3.05	0	0.19	0.44
1242	chr17	26918992	26919250	+	intron (uc008ben.2, intron 1 of 5)	intron (NM_172149, intron 1 of 5)	1097	uc008ben.2	Bnip1	vesicle transport protein SEC20	0.97	2.12	0	0	4.23	0	0	1.44	0.92	0	0	1.14	0
1243	chr17	27673732	27673960	+	Intergenic	Intergenic	-19673	uc012aod.1	Hmga1	high mobility group protein HMG-I/HMG-Y isoform	0	0.71	0	0.63	3.7	1.43	0.83	3.36	1.85	0	0	0	0.88
1244	chr17	32041312	32041640	+	Intergenic	Intergenic	-48739	uc008bvr.1	Sik1	serine/threonine-protein kinase SIK1	0	2.12	2.32	2.51	5.81	0.96	1.67	2.88	0.92	0.61	0	1.9	1.75
1245	chr17	32067032	32067350	+	Intergenic	Intergenic	-74454	uc008bvr.1	Sik1	serine/threonine-protein kinase SIK1	3.38	7.06	12.2	8.15	5.29	1.43	0	2.88	6.92	2.44	0.51	2.1	1.75
1246	chr17	33918072	33918420	+	exon (uc008bzp.2, exon 1 of 7)	exon (NM_020581, exon 1 of 7)	274	uc008bzp.2	Angptl4	angiopoietin-related protein 4	0	0.71	0.58	1.25	4.23	0.96	0	2.88	1.38	0	0	0.95	0.44
1247	chr17	35112932	35113130	+	intron (uc008ceq.1, intron 1 of 1)	B4|SINE|B4	3383	uc008ceq.1	Hspa1l	heat shock 70 kDa protein 1-like	3.86	4.94	5.81	6.27	3.7	2.39	0	1.44	2.31	0	0	1.9	1.31
1248	chr17	49417872	49418060	+	Intergenic	Intergenic	34319	uc008cyf.1	LOC100415784	Mus musculus in vitro fertilized eggs cDNA, RIKEN full-length enriched library, clone:7420407J08 product:hypothetical protein, full insert sequence.	1.93	0.71	0	0	3.7	0.48	0.83	2.88	0	0	0	1.9	0.88
1249	chr17	56256592	56256831	+	intron (uc008dba.1, intron 1 of 8)	promoter-TSS (NM_001077348)	260	uc008dba.1	Plin5	perilipin-5	1.93	2.12	2.9	1.25	5.29	2.39	0	3.84	3.69	4.88	0	0	1.31
1250	chr17	71556762	71556950	+	intron (uc008dmd.2, intron 1 of 19)	intron (NM_001164885, intron 1 of 19)	2862	uc008dmd.2	Lpin2	phosphatidate phosphatase LPIN2 isoform 1	0	2.82	2.32	0.63	3.7	0	0.83	2.88	1.38	1.83	0	1.52	0.88
1251	chr17	73038232	73038500	+	Intergenic	Intergenic	-84719	uc008dnb.1	Alk	ALK tyrosine kinase receptor precursor	0.97	0.71	1.16	1.88	4.23	3.35	0	3.36	6	0.61	0	2.86	0.44
1252	chr17	75906072	75906301	+	intron (uc012axi.1, intron 9 of 16)	intron (NM_207246, intron 10 of 17)	45100	uc008doq.1	Fam98a	hypothetical protein LOC72722	2.9	9.89	0	10.66	4.23	3.35	0	3.36	4.15	0.61	1.02	2.48	1.31
1253	chr17	78608232	78608470	+	intron (uc008dou.2, intron 1 of 16)	ID4|SINE|ID	8763	uc008dou.2	Crim1	cysteine-rich motor neuron 1 protein precursor	0	1.41	0.58	0	4.23	0	0	1.44	0.46	0	0	1.52	0
1254	chr17	80319462	80319690	+	Intergenic	Intergenic	-24113	uc008dqe.1	Atl2	atlastin-2 isoform 1	0	0	0.58	0.63	3.7	0.48	0.83	0	0.46	0.61	0	0.57	0.44
1255	chr17	80394652	80394921	+	Intergenic	Intergenic	-13784	uc008dqi.1	AK153584	Mus musculus 3 days neonate thymus cDNA, RIKEN full-length enriched library, clone:A630005O20 product:unclassifiable, full insert sequence.	2.9	6.36	9.87	5.02	4.23	2.39	0.83	5.76	3.23	1.83	0	3.24	4.38
1256	chr17	80421512	80421720	+	Intergenic	Intergenic	26585	uc008dql.1	Hnrpll	Mus musculus 10, 11 days embryo whole body cDNA, RIKEN full-length enriched library, clone:2810036L13 product:SIMILAR TO SMOOTH homolog [Mus musculus], full insert sequence.	6.27	4.24	4.07	1.25	3.7	0	0.83	3.36	0	0	0.51	2.29	2.19
1257	chr17	86327792	86327991	+	Intergenic	Intergenic	216624	uc008due.2	Srbd1	S1 RNA-binding domain-containing protein 1	0	1.41	0	0.63	3.7	1.91	0.83	4.32	2.31	2.44	0.51	1.33	0.88
1258	chr17	86840422	86840730	+	intron (uc008dug.2, intron 2 of 14)	L1ME3A|LINE|L1	273451	uc008dug.2	Prkce	protein kinase C epsilon type	2.41	2.82	0	1.88	4.23	0.48	0.83	4.8	1.38	7.93	0	3.24	3.07
1259	chr17	86902802	86902951	+	intron (uc008dug.2, intron 10 of 14)	intron (NM_011104, intron 10 of 14)	-250328	uc008duj.2	Epas1	endothelial PAS domain-containing protein 1	1.93	4.94	7.55	6.27	3.7	0.48	0	0.96	1.38	0.61	0.51	2.29	2.19
1260	chr17	87742722	87743090	+	intron (uc008duv.2, intron 14 of 19)	intron (NM_028639, intron 14 of 19)	60680	uc008duv.2	Ttc7	tetratricopeptide repeat protein 7A	2.9	4.24	7.55	5.02	4.23	1.91	0	3.36	1.85	3.05	0	2.1	2.19
1261	chr18	13027682	13027841	+	intron (uc008ecu.1, intron 15 of 27)	intron (NM_207530, intron 15 of 27)	72468	uc008ecu.1	Osbpl1a	oxysterol-binding protein-related protein 1	3.38	8.47	11.61	10.66	3.7	3.83	0.83	6.24	6.92	3.66	0.51	2.29	4.82
1262	chr18	23962682	23962910	+	intron (uc008ege.2, intron 2 of 7)	CpG-6784	50570	uc008ege.2	Mapre2	microtubule-associated protein RP/EB family	0	1.41	0.58	1.25	3.7	0.96	0.83	1.92	0.46	0.61	1.02	0.57	0.44
1263	chr18	60765692	60765961	+	intron (uc008faq.2, intron 1 of 2)	intron (NM_177340, intron 1 of 2)	-14456	uc012bdl.1	Myoz3	myozenin-3	0.97	2.82	2.32	1.88	4.23	0.48	0	1.92	1.85	1.22	0.51	1.71	1.31
1264	chr18	61518312	61518540	+	intron (uc008fbx.1, intron 1 of 11)	intron (NM_133249, intron 1 of 11)	41659	uc008fbx.1	Ppargc1b	peroxisome proliferator-activated receptor gamma	0.48	5.65	7.55	4.39	3.7	1.91	0	4.32	1.38	1.22	0	1.33	2.19
1265	chr18	69828282	69828590	+	intron (uc008fns.1, intron 15 of 19)	intron (NM_001083967, intron 15 of 19)	-256777	uc008fnw.1	Ccdc68	coiled-coil domain-containing protein 68	1.45	2.82	2.9	3.14	4.76	2.39	1.67	2.88	6.92	4.88	1.54	2.29	2.19
1266	chr18	85121032	85121240	+	promoter-TSS (uc008fuy.1)	promoter-TSS (NM_025969)	-220	uc008fuy.1	1700034H14Rik	TIM21-like protein, mitochondrial	1.45	8.47	1.74	1.25	4.23	2.87	0.83	1.92	1.38	0.61	0	2.48	0.88
1267	chr19	4509842	4510151	+	promoter-TSS (uc008gaf.2)	promoter-TSS (NM_001162946)	-476	uc008gaf.2	Pcx	pyruvate carboxylase, mitochondrial isoform 1	1.93	5.65	7.55	3.76	4.76	3.35	1.67	5.76	7.38	3.05	0	1.71	0.88
1268	chr19	4961922	4962140	+	promoter-TSS (uc008gbt.2)	promoter-TSS (NM_025553)	-275	uc008gbt.2	Mrpl11	39S ribosomal protein L11, mitochondrial	1.45	0	0	0.63	3.7	1.43	0.83	0.96	1.85	1.22	0	1.14	1.75
1269	chr19	7211312	7211520	+	intron (uc008gkg.2, intron 3 of 10)	intron (NM_134147, intron 3 of 10)	-31197	uc008gkh.2	Flrt1	fibronectin leucine rich transmembrane protein	1.93	2.82	3.48	1.88	3.7	1.43	2.5	1.92	3.23	0	0	2.1	3.07
1270	chr19	10178882	10179220	+	Intergenic	Intergenic	-3058	uc008gpb.1	Fads2	fatty acid desaturase 2	2.9	13.42	11.03	15.68	4.23	6.22	0.83	9.6	10.15	5.49	0	2.86	2.63
1271	chr19	12670062	12670280	+	intron (uc012bjb.1, intron 1 of 1)	intron (NR_015503, intron 1 of 1)	885	uc012bjb.1	A330040F15Rik	Mus musculus adult male spinal cord cDNA, RIKEN full-length enriched library, clone:A330040F15 product:unclassifiable, full insert sequence.	0.48	0	0	0.63	3.7	1.43	0	2.4	2.31	0.61	0	0.76	1.75
1272	chr19	23562032	23562220	+	Intergenic	Intergenic	-39314	uc008hac.1	Mamdc2	MAM domain-containing protein 2 precursor	0.97	1.41	0	0.63	3.7	1.43	0	1.44	0	1.22	0	1.9	0.44
1273	chr19	29203802	29204031	+	intron (uc008hda.1, intron 6 of 8)	intron (NM_021525, intron 6 of 8)	-5853	uc012bki.1	Mir101b	Mus musculus microRNA 101b (Mir101b), microRNA.	1.93	8.47	6.39	10.66	3.7	2.87	0	2.88	5.54	2.44	0	1.52	3.07
1274	chr19	32255812	32256061	+	intron (uc008hfc.2, intron 1 of 5)	intron (NM_001168525, intron 5 of 9)	29567	uc008hfc.2	Sgms1	phosphatidylcholine:ceramide	2.41	12.71	11.61	15.68	4.23	4.3	0.83	5.76	4.15	3.66	0.51	2.67	4.38
1275	chr19	32624912	32625120	+	Intergenic	Intergenic	-45189	uc008hfl.2	Papss2	bifunctional 3'-phosphoadenosine	0.48	2.12	1.74	2.51	3.7	0.96	0	0.96	2.31	2.44	1.02	2.29	3.07
1276	chr19	34607222	34607470	+	Intergenic	RMER13B|LTR|ERVK	-5382	uc012bkt.1	Lipa	lysosomal acid lipase/cholesteryl ester	0	0	0.58	0.63	4.23	1.43	0.83	0.96	0	0	0	1.71	0
1277	chr19	34952312	34952580	+	intron (uc008hgw.2, intron 1 of 6)	promoter-TSS (NM_023792)	1499	uc008hgw.2	Pank1	pantothenate kinase 1 isoform 1	1.93	18.36	6.97	8.78	4.23	1.43	0	2.4	3.69	1.83	0	1.9	0.44
1278	chr19	36805812	36806161	+	TTS (uc008hhs.1)	TTS (NM_016854)	5108	uc008hhs.1	Ppp1r3c	protein phosphatase 1 regulatory subunit 3C	4.83	16.24	13.94	13.17	4.76	3.35	0	9.6	9.23	4.27	0	3.05	3.07
1279	chr19	41090842	41091060	+	Intergenic	Intergenic	-2646	uc008hlm.1	AK082813	Mus musculus ES cells cDNA, RIKEN full-length enriched library, clone:C330026H20 product:unclassifiable, full insert sequence.	1.45	4.24	4.07	1.88	3.7	1.91	0	2.88	4.15	3.05	0	1.52	2.19
1280	chr19	41413982	41414231	+	intron (uc008hlu.1, intron 2 of 16)	intron (NM_031376, intron 2 of 16)	45454	uc008hlu.1	Pik3ap1	phosphoinositide 3-kinase adapter protein 1	5.31	14.83	15.68	15.05	4.23	2.87	3.34	3.84	3.69	4.88	0	3.81	2.19
1281	chr19	46150312	46150610	+	5' UTR (uc008hsh.1, exon 1 of 13)	5' UTR (NM_053086, exon 1 of 13)	108	uc008hsh.1	Nolc1	nucleolar and coiled-body phosphoprotein 1	1.45	6.36	4.65	2.51	4.76	5.74	0	2.88	3.23	1.22	0.51	0.95	0.44
1282	chr19	46720692	46720980	+	intron (uc008htw.2, intron 2 of 3)	intron (NM_146099, intron 2 of 3)	26654	uc008hua.2	Cyp17a1	steroid 17-alpha-hydroxylase/17,20 lyase	0.48	0.71	0	0.63	4.76	1.43	0.83	2.4	1.38	1.83	0	0.76	0
1283	chr19	46835782	46835960	+	promoter-TSS (uc008hue.1)	promoter-TSS (NM_033569)	-228	uc008hue.1	Cnnm2	metal transporter CNNM2 isoform a	4.83	9.18	14.52	9.41	3.7	2.39	0	8.16	5.54	1.22	0	1.14	2.19
1284	chr19	47322352	47322550	+	intron (uc008huu.1, intron 3 of 5)	intron (NM_021360, intron 3 of 5)	-14343	uc012bne.1	Gm5098	SubName: Full=Putative uncharacterized protein;	1.45	4.94	7.55	3.14	3.7	2.39	0.83	1.92	2.77	2.44	0	0.76	0.88
1285	chr19	53861402	53861630	+	intron (uc008hwz.2, intron 1 of 13)	intron (NM_001170847, intron 1 of 13)	109720	uc008hwz.2	Rbm20	probable RNA-binding protein 20	3.38	4.24	4.65	5.02	3.7	0	0	0.96	0	0.61	0	3.24	1.31
1286	chr19	55332592	55332980	+	intron (uc008hxp.1, intron 1 of 21)	intron (NM_027976, intron 1 of 21)	4927	uc008hxp.1	Acsl5	long-chain-fatty-acid--CoA ligase 5	0.48	0.71	1.74	0	4.76	0	0.83	2.4	1.38	3.05	0	2.29	2.19
1287	chr19	57435132	57435310	+	promoter-TSS (uc008iab.1)	promoter-TSS (NM_145505)	44	uc008iab.1	AK045643	Mus musculus 10 days neonate cortex cDNA, RIKEN full-length enriched library, clone:A830046I07 product:unclassifiable, full insert sequence.	0	3.53	1.74	1.25	3.7	3.35	0	3.84	3.23	0.61	0	0.57	0.44
1288	chr19	57441782	57441990	+	intron (uc008iac.2, intron 1 of 16)	intron (NM_145505, intron 1 of 16)	6387	uc008iac.2	Fam160b1	hypothetical protein LOC226252	0.48	1.41	1.16	1.88	3.7	1.91	1.67	1.92	3.69	1.22	0.51	1.52	2.63
1289	chr2	3249752	3249891	+	promoter-TSS (uc008ids.2)	promoter-TSS (NM_001013376)	79	uc008ids.2	Rpp38	ribonuclease P protein subunit p38	2.41	9.18	6.39	8.78	3.17	0.48	0	3.36	4.61	0	0	0.38	1.75
1290	chr2	5338362	5338660	+	intron (uc008ifp.1, intron 3 of 10)	intron (NM_177343, intron 3 of 10)	279689	uc008ifo.1	Ccdc3	coiled-coil domain-containing protein 3	2.41	4.94	9.87	8.78	4.23	2.87	0	1.44	3.69	2.44	0.51	2.29	4.38
1291	chr2	5993032	5993251	+	Intergenic	Intergenic	58090	uc008igf.2	5430407P10Rik	hypothetical protein LOC227545	0.97	0.71	0	0.63	2.11	0.96	0.83	1.44	0.46	0	0.51	0.95	0.88
1292	chr2	6039482	6039700	+	intron (uc008igf.2, intron 1 of 3)	intron (NM_144883, intron 1 of 3)	11640	uc008igf.2	5430407P10Rik	hypothetical protein LOC227545	2.41	10.59	15.68	10.66	3.7	3.35	0	4.8	6.92	3.05	0	1.33	0.88
1293	chr2	10438252	10438560	+	promoter-TSS (uc012bqr.1)	promoter-TSS (NR_035417)	-825	uc012bqr.1	Mir669i	Mus musculus microRNA 669i (Mir669i), microRNA.	0.48	0	0.58	0	4.23	1.43	0	4.8	3.69	1.22	0.51	2.1	1.31
1294	chr2	11456982	11457161	+	Intergenic	CpG	-33354	uc008iik.2	Pfkfb3	6-phosphofructo-2-kinase/fructose-2,	0.48	0	0.58	0	3.7	0.96	0	3.84	1.85	0.61	0	1.14	0.44
1295	chr2	24906422	24906641	+	intron (uc008ipw.2, intron 29 of 34)	intron (NM_146251, intron 29 of 34)	-3368	uc008iqb.1	Nelf	nasal embryonic luteinizing hormone-releasing	0	0.71	0	0.63	4.23	1.91	0	5.28	5.54	0	0.51	1.52	0.88
1296	chr2	25328112	25328420	+	Intergenic	Intergenic	-2997	uc008isf.1	Ptgds	prostaglandin-H2 D-isomerase	0.97	2.12	1.74	0.63	5.81	10.52	3.34	4.32	8.76	4.88	0	0.95	3.07
1297	chr2	27102162	27102481	+	promoter-TSS (uc008ixg.1)	5' UTR (NM_138665, exon 1 of 21)	11	uc008ixg.1	Sardh	sarcosine dehydrogenase, mitochondrial	0.48	4.24	9.29	2.51	4.76	4.3	0.83	5.76	6.92	2.44	0	2.48	3.51
1298	chr2	27428682	27428890	+	Intergenic	Intergenic	32837	uc008ixr.1	BC050122	Mus musculus 16 days embryo kidney cDNA, RIKEN full-length enriched library, clone:I920063F21 product:unclassifiable, full insert sequence.	0.97	0.71	0	0	3.7	0.96	0	0.48	0.46	0	0	0.95	2.63
1299	chr2	27480232	27480610	+	Intergenic	Intergenic	-52300	uc008ixs.1	Rxra	retinoic acid receptor RXR-alpha	0	2.12	2.32	1.88	6.87	1.91	4.17	2.4	6	1.22	0.51	2.48	3.07
1300	chr2	29533472	29533690	+	intron (uc008izu.1, intron 1 of 25)	L1MB8|LINE|L1	58341	uc008izu.1	Rapgef1	Rap guanine nucleotide exchange factor (GEF) 1	0	1.41	0.58	1.25	3.7	3.35	1.67	1.44	5.54	6.1	0	0.38	0.88
1301	chr2	30234912	30235130	+	intron (uc008jch.1, intron 11 of 15)	intron (NM_001242407, intron 11 of 15)	-12915	uc008jci.1	Dolpp1	dolichyldiphosphatase 1	0.97	1.41	0	0	3.7	0	0.83	0.48	0	0.61	0	1.52	0
1302	chr2	30319642	30319870	+	Intergenic	Intergenic	9963	uc008jco.1	Ier5l	immediate early response gene 5-like protein	2.41	2.12	5.23	3.14	3.7	3.35	2.5	3.36	5.07	1.83	0	1.9	4.82
1303	chr2	33300062	33300320	+	Intergenic	Intergenic	-13347	uc008jhu.1	Zbtb34	zinc finger and BTB domain-containing protein	2.9	3.53	2.32	0.63	4.76	3.35	0.83	3.36	6.92	1.83	0	2.29	2.19
1304	chr2	35192512	35192740	+	promoter-TSS (uc008jkh.1)	promoter-TSS (NM_013515)	-97	uc008jkh.1	Stom	erythrocyte band 7 integral membrane protein	0.48	3.53	2.32	1.25	3.7	6.69	1.67	1.92	4.61	0.61	1.02	0.95	1.31
1305	chr2	35927392	35927610	+	intron (uc008jlc.1, intron 4 of 4)	intron (NM_029309, intron 4 of 4)	22508	uc008jlc.1	Morn5	MORN repeat-containing protein 5	1.45	1.41	0.58	1.88	3.7	0.48	0	1.92	2.77	0.61	0	3.05	1.75
1306	chr2	38463382	38463600	+	intron (uc008jnp.1, intron 6 of 7)	intron (NM_011187, intron 6 of 7)	35935	uc008jnp.1	Psmb7	proteasome subunit beta type-7 precursor	0.48	0.71	1.74	1.25	3.7	0.96	0	0.96	0.46	0.61	0	1.33	1.75
1307	chr2	38679452	38679750	+	Intergenic	intron (NM_010264, intron 3 of 10)	-28654	uc012buv.1	Mir181a-2	Mus musculus microRNA 181a-2 (Mir181a-2), microRNA.	0	0	0.58	0.63	4.76	0.96	0	0.96	3.69	0.61	0	1.33	1.75
1308	chr2	60800002	60800250	+	Intergenic	intron (NM_020296, intron 1 of 13)	-80631	uc008jur.2	Rbms1	RNA-binding motif, single-stranded-interacting	0.48	1.41	0.58	0.63	4.76	2.87	0.83	1.92	1.38	0	0	2.1	2.19
1309	chr2	68683532	68683740	+	Intergenic	L2a|LINE|L2	-15978	uc008jxs.1	Lass6	LAG1 longevity assurance homolog 6	0.97	2.82	0.58	0.63	3.7	2.87	0.83	5.28	6	1.83	1.02	2.48	2.19
1310	chr2	75554062	75554420	+	Intergenic	Intergenic	11414	uc012bxn.1	AK053216	Mus musculus 0 day neonate lung cDNA, RIKEN full-length enriched library, clone:E030042O20 product:unclassifiable, full insert sequence.	0.48	3.53	0.58	0	5.81	1.43	1.67	6.24	0.92	2.44	0	2.29	1.75
1311	chr2	77341702	77342050	+	intron (uc008kfz.2, intron 3 of 9)	intron (NM_178723, intron 3 of 9)	41125	uc008kgb.1	AK078367	Mus musculus 10 days neonate cerebellum cDNA, RIKEN full-length enriched library, clone:6530418F06 product:unclassifiable, full insert sequence.	8.2	13.42	12.2	8.78	6.34	4.78	2.5	7.68	6.92	4.27	0	3.05	6.13
1312	chr2	109757692	109757880	+	promoter-TSS (uc008lmq.1)	promoter-TSS (NM_172671)	-18	uc008lmq.1	Lgr4	leucine-rich repeat-containing G-protein coupled	0.48	2.12	1.16	0	3.7	0.48	1.67	1.44	0.46	0.61	0	0.38	0.44
1313	chr2	121274662	121275090	+	promoter-TSS (uc008lzd.1)	promoter-TSS (NM_011354)	-88	uc008lzd.1	Serf2	small EDRK-rich factor 2	7.24	12.71	20.91	25.09	6.34	4.78	0.83	5.76	9.69	3.66	0	0.76	2.63
1314	chr2	126521102	126521380	+	Intergenic	Intergenic	-11858	uc008meb.1	Usp8	ubiquitin carboxyl-terminal hydrolase 8	0.97	3.53	1.74	1.25	4.76	0.48	0	0.96	0	0.61	0	2.48	2.19
1315	chr2	129626182	129626420	+	promoter-TSS (uc008mie.2)	promoter-TSS (NM_183262)	48	uc008mie.2	Stk35	serine/threonine-protein kinase 35 isoform a	0	0.71	0	0	4.23	0.48	0	3.36	0.92	0	0	0.57	0
1316	chr2	134549942	134550190	+	Intergenic	Intergenic	-61834	uc008mny.2	Plcb1	1-phosphatidylinositol-4,5-bisphosphate	1.93	3.53	4.65	3.14	5.29	3.83	2.5	8.16	6.46	1.22	0	2.48	3.51
1317	chr2	145205902	145206150	+	intron (uc008mrr.1, intron 2 of 16)	intron (NM_053195, intron 2 of 16)	137679	uc008mrr.1	Slc24a3	sodium/potassium/calcium exchanger 3	0.48	0.71	1.74	1.25	4.23	0.96	0.83	3.36	0.46	0	0	2.48	1.75
1318	chr2	146328412	146328531	+	intron (uc008msj.2, intron 1 of 40)	intron (NM_001033348, intron 1 of 40)	9269	uc008msj.2	Ralgapa2	ral GTPase-activating protein subunit alpha-2	1.45	2.12	3.48	3.14	3.7	1.43	0.83	1.92	5.07	1.22	0	1.71	1.31
1319	chr2	152185402	152185691	+	intron (uc008nfg.2, intron 1 of 4)	intron (NR_033505, intron 1 of 4)	14141	uc008nfg.2	Gm14164	Mus musculus clone NIA:H4063H10 unknown mRNA.	0.97	3.53	0.58	1.25	5.29	1.43	0	5.76	3.23	1.22	0	2.1	0.88
1320	chr2	154259202	154259450	+	Intergenic	Intergenic	-2894	uc008njf.2	Cbfa2t2	protein CBFA2T2 isoform 1	1.93	9.89	9.29	7.53	4.23	3.35	0	3.36	6.46	1.22	0.51	2.67	1.31
1321	chr2	165812382	165812720	+	Intergenic	Intergenic	-5586	uc008nyi.2	Ncoa3	nuclear receptor coactivator 3	0.97	1.41	3.48	0.63	5.29	3.35	0	5.28	6	2.44	0	0.38	0.44
1322	chr2	167690442	167690830	+	Intergenic	HAL1-3A_ME|LINE|L1	-67191	uc008oaj.1	Ptpn1	tyrosine-protein phosphatase non-receptor type	0	0	1.16	0.63	5.29	5.74	0	3.36	7.38	0.61	0.51	2.48	2.63
1323	chr2	168546642	168547100	+	intron (uc008obc.1, intron 1 of 27)	intron (NM_015731, intron 1 of 27)	20429	uc008obc.1	Atp9a	probable phospholipid-transporting ATPase IIA	0.48	4.24	8.13	1.25	4.76	4.3	0.83	7.68	9.23	7.32	0	1.52	0.88
1324	chr2	169751492	169751840	+	Intergenic	Intergenic	144505	uc012ckk.1	A630075F10Rik	Mus musculus 0 day neonate head cDNA, RIKEN full-length enriched library, clone:4831414D02 product:unclassifiable, full insert sequence.	5.31	16.24	16.26	18.82	4.23	1.91	0.83	3.36	2.31	1.83	1.54	2.67	2.63
1325	chr3	10285982	10286331	+	intron (uc008opn.1, intron 1 of 5)	(TC)n|Simple_repeat|Simple_repeat	15027	uc008opn.1	Fabp12	fatty acid-binding protein 12	0.97	2.12	1.16	1.25	5.29	2.39	2.5	1.92	6	3.05	0.51	2.86	3.51
1326	chr3	21861402	21861650	+	Intergenic	Intergenic	-114048	uc008osw.1	Tbl1xr1	F-box-like/WD repeat-containing protein TBL1XR1	0.97	2.82	4.65	3.76	4.76	2.87	0.83	5.28	4.15	3.66	0	2.86	3.51
1327	chr3	27182442	27182640	+	Intergenic	Intergenic	-33458	uc008otm.1	Tnfsf10	tumor necrosis factor ligand superfamily member	0.48	2.12	2.9	2.51	3.7	2.39	0	2.88	4.15	1.83	0	0.95	0.44
1328	chr3	27664972	27665281	+	Intergenic	Intergenic	-55765	uc008otp.2	Fndc3b	fibronectin type III domain-containing protein	1.45	1.41	1.74	0	5.29	3.35	0	4.8	6.46	1.22	0	4.76	3.07
1329	chr3	32462432	32462650	+	intron (uc008owi.2, intron 12 of 17)	intron (NM_024200, intron 12 of 17)	34137	uc008owi.2	Mfn1	mitofusin-1	0	1.41	1.74	1.88	3.7	0.48	0.83	0.48	1.85	0.61	0	1.33	0.44
1330	chr3	41398442	41398740	+	intron (uc008pcj.2, intron 5 of 10)	intron (NM_001130185, intron 5 of 10)	38935	uc008pcj.2	Phf17	protein Jade-1	1.45	12	10.45	7.53	4.76	3.35	0.83	1.44	6.46	3.05	0	2.1	1.31
1331	chr3	51693022	51693260	+	intron (uc008pef.2, intron 1 of 4)	intron (NM_001004176, intron 1 of 4)	215787	uc008pef.2	Maml3	mastermind-like 3	3.38	12	9.87	12.54	4.23	1.43	0	3.36	3.69	0	0	2.67	1.31
1332	chr3	58105182	58105350	+	Intergenic	Intergenic	-114345	uc008php.1	Tsc22d2	TSC22 domain family protein 2	0.97	2.12	1.16	2.51	3.7	1.91	0.83	3.84	7.38	2.44	0.51	1.52	2.63
1333	chr3	87942212	87942441	+	Intergenic	Intergenic	-3991	uc008ptz.1	Mef2d	myocyte-specific enhancer factor 2D	11.1	48.72	42.39	30.1	3.7	3.35	1.67	2.88	9.23	3.05	0.51	2.48	2.19
1334	chr3	89085272	89085560	+	Intergenic	promoter-TSS (NM_001162425)	-1849	uc008pyo.2	Efna1	ephrin-A1 isoform 1	0	3.53	1.74	0	4.76	0.48	1.67	3.84	4.61	1.22	0	1.33	1.31
1335	chr3	104228252	104228660	+	Intergenic	Intergenic	87323	uc008que.1	Lrig2	leucine-rich repeats and immunoglobulin-like	0.48	2.82	2.32	0	5.81	1.91	0	10.08	3.69	3.05	0.51	1.71	0.88
1336	chr3	107820342	107820810	+	intron (uc008qxx.2, intron 1 of 7)	intron (NM_010358, intron 1 of 7)	315	uc008qxx.2	Gstm1	glutathione S-transferase Mu 1	0.48	2.12	1.74	0.63	4.76	0.96	0	3.36	2.77	0.61	0	1.9	1.75
1337	chr3	115538432	115538661	+	Intergenic	RLTR12B|LTR|ERVK	52492	uc012cwp.1	A930005H10Rik	Mus musculus 16 days embryo head cDNA, RIKEN full-length enriched library, clone:C130088N13 product:unclassifiable, full insert sequence.	0.48	1.41	0.58	0.63	4.76	0.48	0	4.32	1.38	1.22	1.02	3.62	3.07
1338	chr3	116487232	116487530	+	exon (uc008rcq.1, exon 12 of 34)	exon (NM_001081326, exon 12 of 34)	23703	uc008rcq.1	Agl	glycogen debranching enzyme	3.86	5.65	15.1	11.29	5.29	2.39	0.83	9.12	8.3	10.37	1.02	4	5.26
1339	chr3	121140982	121141260	+	intron (uc008rdy.1, intron 1 of 6)	intron (NM_028044, intron 1 of 6)	11662	uc008rdy.1	Cnn3	calponin-3	0.48	2.12	0.58	1.25	4.23	3.35	0.83	3.84	6.46	4.27	1.02	2.29	4.38
1340	chr3	122122412	122122740	+	promoter-TSS (uc008req.2)	promoter-TSS (NM_013867)	-122	uc008req.2	Bcar3	breast cancer anti-estrogen resistance protein	0	2.82	1.16	3.76	4.76	3.35	0	6.24	7.38	1.22	0	1.9	0.44
1341	chr3	129582182	129582400	+	intron (uc012cxt.1, intron 1 of 3)	intron (NM_023196, intron 1 of 3)	751	uc012cxt.1	Pla2g12a	group XIIA secretory phospholipase A2 isoform 1	0.97	2.12	1.74	5.64	3.7	2.39	0	2.4	5.54	2.44	0	0.95	1.75
1342	chr3	130352602	130352860	+	Intergenic	Intergenic	32365	uc012cxv.1	Agxt2l1	alanine--glyoxylate aminotransferase 2-like 1	0.48	0.71	0.58	1.25	4.23	1.43	0	3.84	1.38	1.22	0.51	1.9	3.94
1343	chr3	138023732	138024000	+	Intergenic	RLTR16|LTR|ERVK	8524	uc008rnh.1	Adh6b	SubName: Full=Putative uncharacterized protein; Flags: Fragment;	2.9	17.65	18.58	22.58	4.23	5.74	2.5	4.8	8.76	2.44	0	2.86	1.75
1344	chr3	146231092	146231610	+	Intergenic	Intergenic	-28762	uc008rrp.1	Uox	uricase	4.34	16.95	11.61	15.68	5.81	1.43	2.5	4.32	6	4.27	0.51	3.81	6.13
1345	chr3	151875002	151875200	+	intron (uc008rta.1, intron 1 of 19)	intron (NM_057172, intron 1 of 19)	1679	uc008rta.1	Fubp1	far upstream element-binding protein 1	0.48	0.71	0	0	3.7	0	0	1.92	1.38	0	0	1.9	1.75
1346	chr3	157588932	157589390	+	Intergenic	B3|SINE|B2	-1134	uc008rvj.1	Cth	cystathionine gamma-lyase	1.93	2.82	1.74	0	5.81	2.39	0	3.84	1.38	4.27	0	3.43	2.19
1347	chr4	43407232	43407421	+	intron (uc008spm.1, intron 1 of 11)	intron (NM_001037709, intron 1 of 11)	12472	uc008spm.1	Rusc2	iporin	0.97	0	4.07	0.63	4.23	0.96	0.83	3.36	0.92	0.61	0	1.14	0.88
1348	chr4	44085882	44086120	+	intron (uc008sro.2, intron 1 of 11)	promoter-TSS (NM_001190414)	11048	uc008sro.2	Gne	bifunctional UDP-N-acetylglucosamine	0.97	0	0.58	1.88	4.23	3.83	0.83	6.24	2.31	3.05	0	0.95	0.88
1349	chr4	59451392	59451760	+	promoter-TSS (uc012dew.1)	promoter-TSS (NM_001163288)	-71	uc012dew.1	Susd1	sushi domain containing 1	3.86	4.94	5.23	1.88	5.81	0.96	0.83	3.84	2.31	1.22	0	1.52	3.51
1350	chr4	62660462	62660780	+	intron (uc008tfn.2, intron 1 of 14)	MLT1K|LTR|MaLR	34013	uc008tfn.2	Zfp618	zinc finger protein 618	2.9	2.12	5.81	3.76	4.23	2.39	0	4.32	3.69	3.05	0	3.43	1.75
1351	chr4	75990142	75990300	+	intron (uc008tjm.1, intron 1 of 30)	intron (NM_011211, intron 1 of 30)	249988	uc008tjm.1	Ptprd	receptor-type tyrosine-protein phosphatase delta	0	0	1.74	0.63	3.17	1.43	0.83	1.92	1.38	0	0.51	1.52	0.88
1352	chr4	82027752	82027940	+	intron (uc008tkc.2, intron 3 of 11)	intron (NM_001113209, intron 3 of 11)	123366	uc008tkc.2	Nfib	nuclear factor 1 B-type isoform 1	2.41	12.71	7.55	13.8	3.7	0.96	1.67	4.32	5.54	2.44	0	1.71	2.63
1353	chr4	97770852	97771210	+	intron (uc008tty.2, intron 10 of 10)	intron (NM_001122953, intron 9 of 9)	-217058	uc008ttz.1	AK002663	Mus musculus adult male kidney cDNA, RIKEN full-length enriched library, clone:0610025J13 product:hypothetical protein, full insert sequence.	1.45	3.53	1.16	1.25	5.81	3.35	1.67	5.76	3.69	1.22	1.54	3.24	1.31
1354	chr4	101377972	101378251	+	Intergenic	L1MC3|LINE|L1	-11901	uc008tvz.2	Lepr	leptin receptor isoform 1	2.41	0.71	4.65	1.25	4.76	1.43	0	7.68	2.77	1.83	0.51	3.05	5.26
1355	chr4	104859262	104859610	+	intron (uc008tye.1, intron 1 of 5)	intron (NM_080555, intron 1 of 5)	29484	uc008tye.1	Ppap2b	lipid phosphate phosphohydrolase 3	6.27	12.71	12.2	11.92	4.76	6.69	2.5	2.88	8.3	4.88	0	4.19	4.38
1356	chr4	105037712	105038000	+	Intergenic	Intergenic	207904	uc008tye.1	Ppap2b	lipid phosphate phosphohydrolase 3	15.44	28.25	34.26	29.48	4.76	1.43	1.67	2.88	6	1.83	0.51	6.48	6.57
1357	chr4	116714162	116714410	+	intron (uc012djo.1, intron 3 of 11)	intron (NM_001111277, intron 3 of 11)	22273	uc012djo.1	Eif2b3	eukaryotic translation initiation factor 2B,	0	0	0.58	1.25	4.23	0.48	0.83	4.32	1.38	1.83	0	1.9	1.31
1358	chr4	117504172	117504370	+	Intergenic	Intergenic	-3592	uc008uiy.1	Slc6a9	sodium- and chloride-dependent glycine	0	0.71	1.74	3.76	3.7	0	0	2.88	1.85	0.61	0	1.71	2.19
1359	chr4	117794862	117795030	+	intron (uc008ujk.2, intron 1 of 11)	intron (NM_001161774, intron 1 of 11)	12549	uc008ujk.2	St3gal3	CMP-N-acetylneuraminate-beta-1,4-galactoside	0.48	2.82	4.65	2.51	3.7	3.35	0	4.32	11.07	3.66	0.51	1.14	0.88
1360	chr4	117912942	117913210	+	intron (uc008ujq.1, intron 7 of 32)	intron (NM_011213, intron 7 of 32)	50926	uc008ujq.1	Ptprf	receptor-type tyrosine-protein phosphatase F	0.48	0.71	1.16	0.63	4.23	0.96	1.67	0	1.85	2.44	0	1.33	2.63
1361	chr4	119800662	119800970	+	intron (uc008una.1, intron 6 of 8)	intron (NM_010657, intron 6 of 8)	-33213	uc008unb.1	Edn2	endothelin-2 precursor	0.48	3.53	2.32	1.25	4.23	0	0.83	1.44	1.38	2.44	0	0.95	0.44
1362	chr4	132303992	132304160	+	intron (uc008vbs.1, intron 1 of 7)	MIRb|SINE|MIR	9010	uc008vbs.1	Smpdl3b	acid sphingomyelinase-like phosphodiesterase 3b	4.34	14.83	9.87	10.03	3.7	2.39	0	0.96	2.31	3.05	0	2.48	4.38
1363	chr4	132870922	132871140	+	intron (uc012dml.1, intron 3 of 15)	intron (NM_199306, intron 3 of 15)	24199	uc012dml.1	Wdtc1	WD and tetratricopeptide repeats protein 1	1.93	10.59	8.13	6.9	4.23	1.43	1.67	2.88	6	3.05	0	2.67	2.19
1364	chr4	133466532	133466921	+	Intergenic	CpG	-23012	uc008vdn.2	Rps6ka1	ribosomal protein S6 kinase alpha-1	1.93	2.12	7.55	3.76	5.29	4.78	0	12.49	8.76	3.05	0	0.38	1.75
1365	chr4	135511872	135512190	+	intron (uc012dnc.1, intron 5 of 8)	intron (NM_008254, intron 5 of 8)	-9049	uc008vhl.1	Gale	UDP-glucose 4-epimerase	1.93	7.77	2.9	4.39	4.23	2.39	0.83	5.76	9.69	5.49	0	1.52	3.94
1366	chr4	140410582	140410960	+	Intergenic	Intergenic	-9078	uc008vnh.1	Padi1	protein-arginine deiminase type-1	0.97	4.94	1.16	0	4.23	0.96	0.83	2.88	2.77	0.61	1.02	2.29	2.19
1367	chr4	140868672	140868971	+	intron (uc008voc.1, intron 3 of 16)	intron (NM_010139, intron 3 of 16)	11666	uc008voc.1	Epha2	ephrin type-A receptor 2 precursor	0.97	5.65	4.65	3.76	4.23	2.87	0	2.88	6.92	9.15	0	1.14	1.31
1368	chr4	141484912	141485051	+	intron (uc012dog.1, intron 17 of 31)	intron (NM_177868, intron 17 of 31)	-54146	uc008vpl.1	Efhd2	EF-hand domain-containing protein D2	3.38	12.71	14.52	16.93	3.7	4.3	0	4.8	5.07	3.66	1.02	2.29	3.94
1369	chr4	141485062	141485111	+	intron (uc012dog.1, intron 17 of 31)	intron (NM_177868, intron 17 of 31)	-54251	uc008vpl.1	Efhd2	EF-hand domain-containing protein D2	0	0.71	1.16	0.63	0	1.43	0	0.48	1.85	0.61	0	0	0.88
1370	chr4	141511422	141511811	+	intron (uc012dog.1, intron 10 of 31)	intron (NM_177868, intron 10 of 31)	55950	uc012dog.1	Fhad1	forkhead-associated domain-containing protein 1	1.93	2.82	0.58	0	5.81	0.48	0.83	3.36	1.85	0.61	0.51	2.29	2.63
1371	chr4	148767922	148768120	+	intron (uc012dpr.1, intron 2 of 26)	intron (NM_022022, intron 2 of 26)	32719	uc012dpr.1	Ube4b	ubiquitin conjugation factor E4 B	3.38	2.12	2.32	0	3.7	0.48	0	1.92	1.38	0	0.51	1.9	2.63
1372	chr4	149171062	149171270	+	Intergenic	L1MB7|LINE|L1	-22790	uc008vxe.1	Slc25a33	solute carrier family 25 member 33	0	1.41	1.74	1.88	3.7	0.48	0.83	3.36	2.31	0	0.51	1.33	0.88
1373	chr4	149172922	149173220	+	Intergenic	Intergenic	-24695	uc008vxe.1	Slc25a33	solute carrier family 25 member 33	1.93	11.3	12.2	14.43	5.29	2.87	0	6.24	1.85	2.44	0	2.29	3.07
1374	chr4	149502872	149503080	+	intron (uc008vxk.1, intron 5 of 13)	intron (NM_019741, intron 5 of 13)	9523	uc008vxk.1	Slc2a5	solute carrier family 2, facilitated glucose	0.48	5.65	1.16	2.51	3.7	2.87	0.83	0.96	3.23	0.61	0.51	2.1	0.88
1375	chr4	150120272	150120570	+	Intergenic	Intergenic	-79421	uc008vxv.1	AK033051	Mus musculus adult male eyeball cDNA, RIKEN full-length enriched library, clone:7530416H05 product:unclassifiable, full insert sequence.	9.65	22.6	18.58	15.05	4.23	2.39	0.83	2.4	2.31	1.83	0	3.81	6.13
1376	chr4	154494702	154494940	+	intron (uc008wcw.1, intron 10 of 13)	intron (NM_001081100, intron 10 of 13)	34135	uc008wcw.1	Morn1	MORN repeat-containing protein 1	1.45	2.82	1.74	0.63	4.23	3.83	0.83	6.24	6.92	6.1	1.54	1.9	1.75
1377	chr5	9040702	9041090	+	Intergenic	Intergenic	-43750	uc008wkt.1	Crot	peroxisomal carnitine O-octanoyltransferase	1.45	9.18	11.03	9.41	6.34	0.96	0	0.96	3.23	2.44	0.51	4.57	3.51
1378	chr5	20226512	20226790	+	Intergenic	Intergenic	161291	uc008wnz.2	Phtf2	putative homeodomain transcription factor 2	0.97	0.71	0.58	2.51	4.23	2.87	0	2.88	5.54	0.61	0	3.43	3.94
1379	chr5	35002692	35002890	+	promoter-TSS (uc008xcx.1)	promoter-TSS (NM_001080743)	6	uc008xcx.1	Nop14	nucleolar protein 14	0.97	2.12	0.58	0.63	3.7	4.3	0.83	1.92	4.61	1.83	0.51	1.9	2.19
1380	chr5	37104102	37104331	+	Intergenic	Intergenic	-17008	uc012dvj.1	D5Ertd579e	hypothetical protein LOC320661	0	2.82	1.16	1.25	3.7	2.87	1.67	5.28	10.15	3.05	0	0.76	0.44
1381	chr5	39611172	39611400	+	Intergenic	Intergenic	-87082	uc008xgw.1	AK076853	Mus musculus adult male testis cDNA, RIKEN full-length enriched library, clone:4930510D10 product:unclassifiable, full insert sequence.	0.48	2.12	0.58	0	4.23	1.91	0	2.4	2.77	1.83	0.51	1.9	0.88
1382	chr5	53587652	53587841	+	intron (uc008xlc.1, intron 2 of 23)	intron (NM_172710, intron 2 of 23)	16945	uc008xlc.1	Sel1l3	protein sel-1 homolog 3	0	2.82	2.9	1.25	3.7	3.35	1.67	2.4	4.15	0.61	0	0.95	0.88
1383	chr5	64288852	64289150	+	intron (uc008xmg.1, intron 3 of 3)	intron (NM_029554, intron 3 of 3)	71135	uc008xmh.1	Rell1	RELT-like protein 1 precursor	2.9	4.24	1.74	1.25	4.76	0.96	2.5	0	3.69	2.44	0	3.43	1.75
1384	chr5	64329862	64330140	+	intron (uc008xmh.1, intron 1 of 6)	intron (NM_145923, intron 1 of 6)	30135	uc008xmh.1	Rell1	RELT-like protein 1 precursor	1.45	7.77	2.9	4.39	4.23	1.43	0	3.36	2.77	1.22	1.02	1.71	3.07
1385	chr5	65741842	65742061	+	intron (uc008xnn.1, intron 1 of 4)	RSINE1|SINE|B4	2301	uc008xnn.1	Klb	beta-klotho	2.9	15.54	17.42	17.56	4.23	3.35	1.67	4.8	10.15	4.27	0	1.14	2.19
1386	chr5	66435142	66435610	+	intron (uc008xol.2, intron 3 of 6)	intron (NM_001127382, intron 4 of 7)	54041	uc008xol.2	Rbm47	RNA-binding protein 47	1.45	1.41	0	0.63	4.76	1.91	0.83	3.36	1.85	2.44	0	3.81	2.19
1387	chr5	72559362	72559590	+	promoter-TSS (uc008xre.1)	promoter-TSS (NM_178599)	-54	uc008xre.1	Commd8	COMM domain-containing protein 8	8.2	23.3	26.71	23.83	3.7	3.83	0	1.92	5.07	1.83	0	1.71	3.07
1388	chr5	73866032	73866171	+	Intergenic	Intergenic	-6193	uc008xsy.2	Dcun1d4	DCN1-like protein 4 isoform A	0	0	0	0.63	3.7	0.48	0.83	0.96	1.38	0.61	0.51	1.33	1.31
1389	chr5	77560902	77561121	+	Intergenic	Intergenic	-36719	uc012dxq.1	Hopx	homeodomain-only protein	0	0	0.58	0.63	4.23	3.83	1.67	8.16	5.54	1.22	0.51	2.1	1.75
1390	chr5	90996782	90997070	+	Intergenic	intron (NM_001252661, intron 4 of 13)	48951	uc008ybc.1	Afm	afamin precursor	2.9	6.36	11.03	9.41	4.23	1.91	1.67	7.2	7.84	5.49	1.02	3.43	3.94
1391	chr5	91301322	91301750	+	Intergenic	Intergenic	-18735	uc008ybl.2	Cxcl1	growth-regulated alpha protein	0.48	2.82	2.32	2.51	4.76	4.78	2.5	6.24	6.92	4.27	1.02	4.38	2.63
1392	chr5	100929712	100929910	+	Intergenic	promoter-TSS (NM_172714)	-2219	uc008yhn.2	Lin54	protein lin-54 homolog	1.93	4.24	5.23	8.15	3.7	0.96	0	0.96	2.77	0	0	0.38	0.88
1393	chr5	111898582	111898830	+	Intergenic	Intergenic	51520	uc008yse.1	Mn1	probable tumor suppressor protein MN1	0	4.24	3.48	3.14	4.23	1.91	0	2.4	3.23	2.44	1.02	1.33	2.19
1394	chr5	115401592	115401800	+	intron (uc008zcz.2, intron 7 of 9)	(CA)n|Simple_repeat|Simple_repeat	9485	uc008zcy.1	2210016L21Rik	hypothetical protein LOC72357	1.45	2.82	0.58	2.51	3.17	2.39	0	7.2	4.61	1.22	0	1.33	2.19
1395	chr5	115970652	115970910	+	intron (uc008zea.1, intron 1 of 11)	intron (NM_011223, intron 1 of 10)	14070	uc008zea.1	Pxn	paxillin isoform beta	0.97	3.53	2.9	1.88	4.23	1.43	0	2.4	2.77	1.22	0	1.52	1.31
1396	chr5	116885262	116885570	+	Intergenic	Intergenic	-3315	uc008zfa.2	2410137F16Rik	Mus musculus ES cells cDNA, RIKEN full-length enriched library, clone:2410137F16 product:unclassifiable, full insert sequence.	3.38	9.89	5.23	4.39	5.29	1.43	0.83	3.36	6	3.05	0.51	2.29	2.19
1397	chr5	121783992	121784320	+	Intergenic	intron (NM_181421, intron 52 of 75)	-7409	uc008ziu.1	BC019639	Mus musculus expressed sequence AU042671, mRNA (cDNA clone IMAGE:3498044), with apparent retained intron.	2.9	5.65	5.23	3.76	4.76	3.35	2.5	3.84	4.15	3.05	0	3.05	3.94
1398	chr5	122724872	122725180	+	Intergenic	Intergenic	-9381	uc008zky.1	Pptc7	protein phosphatase PTC7 homolog	9.65	23.3	21.49	14.43	4.76	4.3	1.67	4.32	10.15	2.44	0.51	5.14	4.38
1399	chr5	122822342	122822540	+	promoter-TSS (uc008zld.1)	promoter-TSS (NM_024216)	-76	uc008zle.1	Gpn3	GPN-loop GTPase 3	2.9	4.94	4.07	1.88	3.7	3.83	0	2.88	6	0	0.51	1.9	1.75
1400	chr5	123676862	123677220	+	Intergenic	Intergenic	-1158	uc008znk.1	Psmd9	26S proteasome non-ATPase regulatory subunit 9	4.83	14.12	8.13	8.78	6.34	3.83	1.67	5.28	8.76	1.83	1.02	3.05	3.94
1401	chr5	124125822	124126050	+	intron (uc008zoa.1, intron 1 of 23)	MIR3|SINE|MIR	8364	uc008zoa.1	Clip1	CAP-Gly domain-containing linker protein 1	0	0.71	1.16	0	3.7	1.43	3.34	4.8	2.31	1.22	0	1.9	1.31
1402	chr5	124454852	124455001	+	3' UTR (uc008zot.1, exon 4 of 4)	3' UTR (NM_177876, exon 4 of 4)	27343	uc008zot.1	Vps37b	vacuolar protein sorting-associated protein 37B	0.48	2.12	1.16	1.25	3.7	0.96	0	1.44	0.46	0.61	0	0.95	3.51
1403	chr5	124475962	124476190	+	intron (uc008zot.1, intron 1 of 3)	intron (NM_177876, intron 1 of 3)	6193	uc008zot.1	Vps37b	vacuolar protein sorting-associated protein 37B	1.93	4.94	4.65	2.51	3.7	3.83	0	0.96	5.54	3.66	0.51	1.52	1.75
1404	chr5	125873652	125873910	+	Intergenic	Intergenic	-3394	uc012edr.1	Ubc	polyubiquitin-C	0.48	2.82	2.32	4.39	4.76	2.39	1.67	4.8	6.92	3.05	0	1.33	2.19
1405	chr5	135662772	135663160	+	promoter-TSS (uc008zxz.2)	promoter-TSS (NM_011714)	-227	uc008zxz.2	Baz1b	tyrosine-protein kinase BAZ1B	0	0.71	1.74	0.63	4.76	1.91	0.83	3.84	2.31	1.22	0	0.76	0.88
1406	chr5	136116282	136116540	+	intron (uc008zyr.1, intron 3 of 3)	intron (NM_146002, intron 3 of 3)	7887	uc008zyr.1	Rhbdd2	rhomboid domain-containing protein 2	2.41	3.53	2.32	0	4.23	0.48	0	8.16	2.31	0.61	0	1.52	1.75
1407	chr5	137548012	137548231	+	promoter-TSS (uc009abn.2)	promoter-TSS (NM_008871)	21	uc009abn.2	Serpine1	plasminogen activator inhibitor 1 precursor	0.48	1.41	0.58	0	4.76	0.48	0	0.96	0.92	0.61	0	0.57	0.44
1408	chr5	137583602	137583881	+	Intergenic	Intergenic	8336	uc009abp.1	Trim56	tripartite motif-containing protein 56	0	2.12	0	3.14	4.23	1.43	0	3.36	4.15	2.44	0	0.76	1.75
1409	chr5	137774762	137775140	+	promoter-TSS (uc009ace.2)	promoter-TSS (NM_031406)	-141	uc009ace.2	Slc12a9	solute carrier family 12 member 9	0.48	0.71	2.32	2.51	4.76	0	0	0.96	4.15	1.22	0	0.95	1.31
1410	chr5	139339842	139340150	+	Intergenic	Intergenic	43962	uc012efo.1	Gm5294	forkhead box L1-like	4.83	11.3	10.45	10.03	4.76	2.39	0.83	3.84	1.85	0	0	3.05	3.94
1411	chr5	140589322	140589610	+	intron (uc009ahj.1, intron 14 of 17)	B4A|SINE|B4	-93873	uc009ahl.1	BC046508	Mus musculus, clone IMAGE:3965211, mRNA.	4.34	3.53	5.23	6.27	4.76	0.96	1.67	3.84	1.38	0.61	0	3.43	3.51
1412	chr5	141288812	141289090	+	intron (uc009aih.1, intron 1 of 3)	L1MC2|LINE|L1	17434	uc009aih.1	Gna12	guanine nucleotide-binding protein subunit	5.79	7.06	7.55	6.27	4.76	0.48	0.83	2.4	2.77	1.22	0	5.52	4.82
1413	chr5	142908162	142908420	+	intron (uc009aio.1, intron 1 of 8)	intron (NM_199068, intron 1 of 8)	30840	uc009aio.1	Foxk1	forkhead box protein K1	5.79	19.77	8.71	6.27	4.23	0.96	0	3.84	6.46	1.22	0.51	3.81	6.13
1414	chr5	142916362	142916590	+	intron (uc009aio.1, intron 2 of 8)	intron (NM_199068, intron 2 of 8)	-23409	uc009aiq.1	C330006K01Rik	hypothetical protein LOC231855	2.41	8.47	11.03	6.9	3.7	2.87	0.83	2.4	4.15	1.22	0	0.19	1.31
1415	chr5	144162262	144162531	+	intron (uc009akg.1, intron 1 of 1)	Intergenic	3031	uc009akg.1	AK038791	Mus musculus adult male hypothalamus cDNA, RIKEN full-length enriched library, clone:A230063K01 product:unclassifiable, full insert sequence.	0.48	1.41	0.58	3.14	4.23	2.87	1.67	3.36	2.31	1.22	0.51	1.52	0.88
1416	chr5	145019372	145019670	+	intron (uc009alo.2, intron 2 of 2)	intron (NM_018772, intron 2 of 2)	-2466	uc009aln.1	AK019366	Mus musculus adult male hippocampus cDNA, RIKEN full-length enriched library, clone:2900089D17 product:unclassifiable, full insert sequence.	1.45	0	0	0	3.17	0.48	0	2.4	3.69	0	0	0.57	0.88
1417	chr5	145133082	145133331	+	Intergenic	Intergenic	13812	uc012egp.1	DMR	Mus musculus strain C57BL/6 Dmr isoform a; and DMRT1-DMR fusion protein (DMR) mRNA, partial cds, alternatively spliced.	3.38	21.18	18	19.44	4.76	3.83	0	5.76	9.69	3.66	1.02	3.81	5.26
1418	chr5	147829242	147829490	+	3' UTR (uc009ant.2, exon 10 of 10)	3' UTR (NM_080795, exon 10 of 10)	-54016	uc009anp.1	Mtif3	translation initiation factor IF-3,	0.48	4.94	1.74	3.14	4.23	2.87	0.83	8.16	9.69	8.54	1.02	1.71	0.88
1419	chr5	150132232	150132500	+	Intergenic	Intergenic	-32922	uc009apq.1	AK036547	Mus musculus adult male bone cDNA, RIKEN full-length enriched library, clone:9830132M16 product:arachidonate 5-lipoxygenase activating protein, full insert sequence.	0	1.41	0.58	0.63	4.76	0.96	0.83	2.4	0	0.61	0	0.57	0
1420	chr6	15879732	15880020	+	Intergenic	Intergenic	209215	uc009azc.2	Mdfic	myoD family inhibitor domain-containing protein	0	0	0	0	4.76	1.43	0	0.48	1.85	1.22	0	1.71	2.19
1421	chr6	23081032	23081320	+	intron (uc009bbc.2, intron 1 of 23)	intron (NM_013930, intron 1 of 23)	1810	uc009bbc.2	Aass	alpha-aminoadipic semialdehyde synthase,	1.93	4.24	2.9	1.88	4.76	3.83	0	3.36	6	2.44	0	2.48	3.07
1422	chr6	28708372	28708650	+	intron (uc009bct.1, intron 15 of 23)	intron (NM_019776, intron 15 of 23)	73236	uc009bcu.1	Lrrc4	leucine-rich repeat-containing protein 4	0.48	7.77	8.13	9.41	4.76	1.91	0	6.24	7.84	3.05	0	2.1	4.82
1423	chr6	31063732	31064010	+	Intergenic	Intergenic	-50778	uc012ejr.1	Mir29b-1	Mus musculus microRNA 29b-1 (Mir29b-1), microRNA.	0.97	0.71	0.58	0.63	4.23	0.96	1.67	3.36	1.85	0.61	0	0.57	0.88
1424	chr6	34677402	34677670	+	intron (uc009bhk.1, intron 1 of 11)	intron (NM_145575, intron 1 of 11)	18092	uc009bhk.1	Cald1	caldesmon 1	1.93	11.3	6.39	5.02	4.76	2.39	0	3.84	4.15	2.44	0	1.14	1.75
1425	chr6	35253512	35253751	+	intron (uc009bip.2, intron 1 of 15)	intron (NM_172892, intron 1 of 15)	4495	uc009bip.2	Slc13a4	solute carrier family 13, member 4	0.97	0.71	1.16	1.25	4.76	3.35	0	4.32	2.77	2.44	0	2.48	3.51
1426	chr6	55132662	55133001	+	Intergenic	Lx8|LINE|L1	-7847	uc009can.1	Inmt	indolethylamine N-methyltransferase	0.48	0	1.16	1.88	4.76	1.43	0	2.88	1.85	0	1.02	3.05	3.51
1427	chr6	59364882	59365141	+	intron (uc009cdk.1, intron 1 of 1)	intron (NM_183183, intron 1 of 1)	11273	uc009cdk.1	Gprin3	G protein-regulated inducer of neurite outgrowth	1.93	10.59	10.45	13.17	4.23	3.35	1.67	3.84	6.92	3.66	1.02	3.43	2.63
1428	chr6	72520572	72520880	+	intron (uc009ciu.1, intron 10 of 12)	L2|LINE|L2	26293	uc009cis.1	Capg	macrophage-capping protein isoform 1	9.17	27.54	24.97	18.19	4.23	1.43	0.83	1.92	4.61	2.44	1.02	4.95	5.26
1429	chr6	88695152	88695440	+	intron (uc009cvp.2, intron 2 of 7)	ID4|SINE|ID	-19442	uc009cvm.1	AK029023	Mus musculus 10 days neonate skin cDNA, RIKEN full-length enriched library, clone:4732482G11 product:unclassifiable, full insert sequence.	1.45	2.12	2.32	1.25	4.76	0.96	0	2.4	2.31	0	0	0.95	0.44
1430	chr6	90319342	90319560	+	promoter-TSS (uc009cxf.2)	promoter-TSS (NM_030260)	-37	uc009cxf.2	Zxdc	zinc finger protein ZXDC isoform 2	0.48	6.36	6.39	3.76	3.7	2.87	0	1.44	2.77	0.61	0	0.76	1.31
1431	chr6	90415182	90415330	+	intron (uc009cxj.1, intron 1 of 2)	intron (NM_023184, intron 1 of 2)	2636	uc009cxj.1	Klf15	Krueppel-like factor 15	0.48	3.53	0	1.88	2.64	0.96	0.83	1.92	1.38	1.22	0	0.95	0.88
1432	chr6	91629762	91630050	+	Intergenic	Intergenic	-4155	uc009cyh.2	Slc6a6	sodium- and chloride-dependent taurine	0	0.71	4.07	3.14	4.76	3.83	0.83	5.28	9.23	3.66	1.02	1.9	3.07
1433	chr6	94603942	94604200	+	intron (uc009czu.1, intron 3 of 18)	ORR1E|LTR|MaLR	46068	uc009czu.1	Lrig1	leucine-rich repeats and immunoglobulin-like	0.48	1.41	1.74	0.63	4.76	0.96	0	6.24	0.92	0.61	0	0.76	0.88
1434	chr6	98951692	98951970	+	intron (uc009dbi.2, intron 9 of 18)	intron (NM_001197321, intron 8 of 17)	-304163	uc009dbf.1	AK020861	Mus musculus adult retina cDNA, RIKEN full-length enriched library, clone:A930015G24 product:unclassifiable, full insert sequence.	1.93	7.77	3.48	3.14	4.23	1.91	0	4.8	4.15	1.83	1.02	4	3.51
1435	chr6	113377472	113377650	+	intron (uc009dgb.1, intron 5 of 5)	B3A|SINE|B2	8188	uc009dgb.1	Cidec	cell death activator CIDE-3	4.34	20.48	16.84	18.82	3.7	2.39	0	2.4	3.23	1.22	0	3.05	3.51
1436	chr6	113378862	113379150	+	intron (uc009dgb.1, intron 3 of 5)	B3A|SINE|B2	6743	uc009dgb.1	Cidec	cell death activator CIDE-3	0.97	4.24	1.74	3.14	4.23	1.91	0.83	3.36	3.69	2.44	0	1.33	1.31
1437	chr6	113589372	113589550	+	intron (uc009dhc.2, intron 1 of 12)	ID4_|SINE|ID	1000	uc009dhc.2	Irak2	interleukin-1 receptor-associated kinase-like 2	1.45	1.41	3.48	2.51	3.7	6.69	0.83	2.88	7.84	4.27	0.51	1.52	3.07
1438	chr6	114869142	114869310	+	intron (uc009dif.1, intron 1 of 4)	intron (NM_177683, intron 1 of 4)	2544	uc009dif.1	Vgll4	transcription cofactor vestigial-like protein 4	1.45	4.24	1.74	1.88	3.7	2.87	0	3.36	7.84	0.61	0	0.57	1.31
1439	chr6	125465992	125466191	+	Intergenic	MTB_Mm|LTR|MaLR	-21318	uc009dun.1	Cd9	CD9 antigen	3.38	0.71	1.74	3.14	3.7	1.43	0.83	1.44	3.69	0.61	0	3.05	2.19
1440	chr6	126110032	126110350	+	intron (uc009duz.2, intron 1 of 1)	intron (NM_008742, intron 1 of 1)	4787	uc009duz.2	Ntf3	neurotrophin-3 isoform a	0	2.12	0.58	0.63	5.29	0.96	0	0.96	2.31	1.22	0	1.33	2.19
1441	chr6	128071812	128072020	+	intron (uc009ecp.1, intron 1 of 8)	ID4|SINE|ID	21680	uc009ecp.1	Tspan9	tetraspanin-9	1.93	3.53	0	1.25	3.7	2.39	1.67	4.32	3.69	1.22	0	1.9	2.19
1442	chr6	136467072	136467400	+	promoter-TSS (uc009elv.1)	promoter-TSS (NM_019426)	-136	uc009elv.1	Atf7ip	activating transcription factor 7-interacting	0.48	2.82	2.32	3.14	5.29	2.39	0	4.32	2.77	0.61	0	1.71	1.31
1443	chr6	140623012	140623260	+	intron (uc009eok.1, intron 8 of 8)	ID4_|SINE|ID	50926	uc009eok.1	Aebp2	zinc finger protein AEBP2 isoform 3	8.69	30.36	30.2	28.85	4.23	4.78	1.67	3.84	8.3	4.27	0	5.14	7.01
1444	chr6	142407922	142408111	+	exon (uc009epi.2, exon 4 of 17)	exon (NM_145572, exon 4 of 17)	13613	uc009epi.2	Gys2	glycogen [starch] synthase, liver	0.97	2.12	2.9	0.63	3.7	1.43	1.67	1.92	2.31	0	0	0.95	2.19
1445	chr6	145448402	145448640	+	Intergenic	Intergenic	-65076	uc009erp.1	Ifltd1	intermediate filament tail domain-containing	0.48	2.82	1.16	1.25	4.23	0.48	0	4.8	2.31	0	0.51	0.19	0
1446	chr7	4088392	4088710	+	promoter-TSS (uc009exc.1)	promoter-TSS (NM_172736)	-23	uc012ewr.1	D030047H15Rik	Mus musculus 9 days embryo whole body cDNA, RIKEN full-length enriched library, clone:D030047H15 product:hypothetical protein, full insert sequence.	0.97	3.53	1.16	3.14	4.76	3.83	0	4.32	4.15	0	0.51	1.14	1.75
1447	chr7	26404272	26404520	+	promoter-TSS (uc009ftf.1)	promoter-TSS (NM_025504)	-116	uc009ftf.1	Atp5sl	ATP synthase subunit s-like protein	3.38	10.59	13.36	10.03	4.23	2.39	1.67	2.88	4.15	0.61	0	0.95	1.31
1448	chr7	27980762	27981000	+	promoter-TSS (uc009fvg.1)	promoter-TSS (NM_001243888)	-102	uc009fvg.1	Snrpa	U1 small nuclear ribonucleoprotein A	3.86	8.47	9.29	6.9	4.23	6.22	0	1.44	10.61	0	0	0.95	1.31
1449	chr7	31019312	31019620	+	Intergenic	Intergenic	2373	uc009gdt.1	Polr2i	DNA-directed RNA polymerase II subunit RPB9	5.31	18.36	16.26	13.17	4.76	3.83	0	4.32	3.69	3.05	1.54	2.48	3.07
1450	chr7	35081262	35081431	+	Intergenic	Intergenic	-10718	uc009giz.1	4931406P16Rik	hypothetical protein LOC233103	0.97	0.71	1.16	0	4.23	0.96	0	1.44	4.15	0.61	0	0.76	1.75
1451	chr7	35928862	35929051	+	Intergenic	Intergenic	24644	uc009gjl.1	Cebpa	CCAAT/enhancer-binding protein alpha	1.45	2.12	0	1.25	4.23	0.48	0	1.92	0.92	4.27	0	0.57	1.31
1452	chr7	36340882	36341200	+	promoter-TSS (uc009gka.1)	promoter-TSS (NM_033080)	-94	uc009gka.1	Nudt19	nucleoside diphosphate-linked moiety X motif 19,	0.97	2.82	4.07	3.76	4.23	2.39	0	3.84	4.61	1.22	0.51	0.76	1.31
1453	chr7	36622002	36622140	+	intron (uc012fio.1, intron 2 of 2)	intron (NR_033567, intron 2 of 2)	-34063	uc009gkh.2	Zfp507	zinc finger protein 507	0	1.41	1.74	0	2.11	1.43	0	0.48	1.85	0.61	0	0.19	0.88
1454	chr7	38000642	38000890	+	Intergenic	Intergenic	-454052	uc009gkn.1	AK019701	Mus musculus adult male testis cDNA, RIKEN full-length enriched library, clone:4930505M18 product:unclassifiable, full insert sequence.	0	0	2.32	0.63	4.23	0.96	0	1.44	4.15	0	0	1.71	1.31
1455	chr7	46809302	46809520	+	Intergenic	Intergenic	-34477	uc012fir.1	Gm2058	predicted gene 2058	0.97	5.65	4.65	3.14	3.7	0.48	0	0.96	1.85	1.83	0	1.71	1.75
1456	chr7	52359352	52359530	+	promoter-TSS (uc009gtf.2)	promoter-TSS (NM_010189)	-249	uc009gtf.2	Fcgrt	IgG receptor FcRn large subunit p51 precursor	0.48	0	1.16	0.63	3.7	0.48	0.83	2.88	1.85	1.22	0	1.14	0.88
1457	chr7	52960592	52960870	+	TTS (uc009gwr.1)	TTS (NM_009800)	114	uc009gws.2	Dbp	D site-binding protein	0.48	0.71	0	0.63	4.23	0	0	0.48	0	1.22	0.51	0.57	0
1458	chr7	52966112	52966351	+	TTS (uc009gws.2)	TTS (NM_016974)	4346	uc009gwt.2	Sphk2	sphingosine kinase 2	0.48	0.71	0	0	4.23	0	0	1.44	0.46	0	0.51	0.57	0.44
1459	chr7	56686202	56686570	+	intron (uc009hbm.2, intron 6 of 37)	intron (NM_175272, intron 6 of 37)	184827	uc009hbm.2	Nav2	neuron navigator 2 isoform 1	0.48	4.24	6.97	3.14	5.29	0.48	0	4.8	6.46	2.44	0	1.52	2.63
1460	chr7	71048632	71048800	+	intron (uc009hfn.2, intron 1 of 1)	intron (NM_021366, intron 1 of 1)	35085	uc009hfn.2	Klf13	Krueppel-like factor 13	0.48	0.71	0	0	3.7	0.96	0	2.88	1.85	0	0	1.71	1.31
1461	chr7	71069662	71069820	+	intron (uc009hfn.2, intron 1 of 1)	intron (NM_021366, intron 1 of 1)	14060	uc009hfn.2	Klf13	Krueppel-like factor 13	1.45	4.94	2.32	1.88	3.7	0.48	0	4.32	4.15	2.44	0.51	1.33	1.31
1462	chr7	73224322	73224610	+	promoter-TSS (uc009hha.1)	promoter-TSS (NM_024439)	-69	uc009hha.1	H47	selenoprotein S	1.45	5.65	10.45	10.03	4.76	4.3	0	2.88	6.92	1.22	0	0.95	0.88
1463	chr7	74079982	74080311	+	intron (uc009hhx.1, intron 7 of 22)	intron (NM_001033877, intron 7 of 22)	95525	uc009hhx.1	Adamts17	ADAM metallopeptidase with thrombospondin type 1	0	0	1.16	0.63	4.76	0.48	0	0.48	1.85	1.83	0	1.71	2.19
1464	chr7	87781542	87781960	+	intron (uc009iba.1, intron 2 of 4)	intron (NR_040343, intron 2 of 4)	845	uc009iba.1	AK155169	Mus musculus NOD-derived CD11c +ve dendritic cells cDNA, RIKEN full-length enriched library, clone:F630205K04 product:unclassifiable, full insert sequence.	3.86	15.54	11.61	13.17	5.29	3.83	0.83	1.92	4.15	1.83	0.51	2.1	3.94
1465	chr7	104099832	104100200	+	promoter-TSS (uc009iiw.2)	promoter-TSS (NM_153591)	-21	uc009iiw.2	Nars2	probable asparaginyl-tRNA synthetase,	0.97	5.65	4.07	6.9	5.29	4.3	0.83	4.32	6	0.61	0	1.9	1.31
1466	chr7	105251842	105252120	+	intron (uc009ijy.1, intron 3 of 48)	intron (NM_001256081, intron 3 of 48)	16022	uc009ijy.1	Myo7a	myosin-VIIa	0.97	2.12	1.74	1.25	4.23	2.39	0.83	4.8	5.54	1.22	0	1.33	2.63
1467	chr7	106331112	106331421	+	promoter-TSS (uc009ile.1)	promoter-TSS (NM_026384)	-43	uc009ile.1	Dgat2	diacylglycerol O-acyltransferase 2	0	0	1.74	0.63	5.81	1.43	0.83	0.48	0.92	0.61	0	0.57	0.44
1468	chr7	106374082	106374260	+	intron (uc009ilf.2, intron 2 of 5)	intron (NM_177448, intron 2 of 5)	12950	uc009ilf.2	Mogat2	2-acylglycerol O-acyltransferase 2	2.41	5.65	8.71	8.78	3.7	2.39	0	2.88	2.31	2.44	0.51	2.86	3.51
1469	chr7	112884882	112885100	+	promoter-TSS (uc009izb.2)	promoter-TSS (NM_010562)	107	uc009iyz.2	Rrp8	ribosomal RNA-processing protein 8	2.9	11.3	16.26	9.41	3.7	1.43	0.83	4.8	6	1.22	0.51	0.76	0.88
1470	chr7	120404122	120404351	+	intron (uc009jhe.1, intron 2 of 19)	intron (NM_001243048, intron 2 of 16)	20472	uc012fsj.1	A630005I04Rik	Mus musculus 16 days neonate thymus cDNA, RIKEN full-length enriched library, clone:A130071C16 product:hypothetical protein, full insert sequence.	0	0	1.16	0	3.7	0	0	1.44	1.38	1.22	0.51	0.57	1.31
1471	chr7	125729602	125729770	+	Intergenic	Intergenic	-1486	uc009jka.1	Tmc7	transmembrane channel-like protein 7	1.93	7.77	8.71	6.9	3.7	3.35	0	4.8	2.77	1.83	0	2.67	0.88
1472	chr7	127318672	127318980	+	intron (uc009jmj.2, intron 1 of 1)	intron (NM_028085, intron 1 of 1)	1454	uc009jmj.2	Anks4b	ankyrin repeat and SAM domain-containing protein	2.9	13.42	5.23	5.02	4.23	2.87	1.67	2.88	7.38	1.83	0	2.67	4.82
1473	chr7	134504932	134505270	+	Intergenic	Intergenic	14463	uc009jvd.1	Zfp747	zinc finger protein 747	2.41	10.59	8.13	9.41	5.29	4.78	1.67	5.76	5.07	9.76	0.51	1.33	1.31
1474	chr7	139806992	139807211	+	intron (uc009kce.1, intron 1 of 6)	intron (NM_029609, intron 1 of 6)	4775	uc009kce.1	Lhpp	phospholysine phosphohistidine inorganic	0.97	1.41	1.74	1.88	4.23	1.43	0.83	0	3.69	0.61	0	0.76	0
1475	chr7	139915772	139915950	+	intron (uc009kcg.1, intron 4 of 4)	intron (NM_175268, intron 4 of 4)	62757	uc009kcg.1	Fam53b	hypothetical protein LOC77938	2.41	13.42	13.36	8.78	3.7	2.87	0.83	4.8	5.07	2.44	0	0.76	3.07
1476	chr7	139968892	139969200	+	intron (uc009kcg.1, intron 2 of 4)	intron (NM_175268, intron 2 of 4)	9572	uc009kcg.1	Fam53b	hypothetical protein LOC77938	0.48	1.41	1.16	0.63	4.23	0.96	1.67	2.4	3.23	0	0.51	2.29	3.94
1477	chr7	146099582	146099881	+	intron (uc009kfg.1, intron 1 of 5)	intron (NM_009760, intron 1 of 5)	1458	uc009kfg.1	Bnip3	BCL2/adenovirus E1B 19 kDa protein-interacting	0.97	0.71	0	1.25	4.23	3.83	0.83	6.24	11.53	4.88	0.51	2.67	2.63
1478	chr7	148633032	148633220	+	promoter-TSS (uc009klf.1)	promoter-TSS (NM_026020)	-423	uc009klf.1	Rplp2	60S acidic ribosomal protein P2	2.9	9.18	8.71	5.64	3.7	2.87	2.5	3.84	7.38	0.61	0	2.1	2.19
1479	chr7	152115292	152115761	+	TTS (uc009kqt.1)	TTS (NM_007631)	10304	uc009kqt.1	Ccnd1	G1/S-specific cyclin-D1	1.45	2.12	4.65	1.25	6.34	1.91	0.83	1.44	2.77	2.44	0	2.29	2.63
1480	chr8	10891982	10892290	+	Intergenic	Intergenic	-7786	uc009kux.1	BC052524	Mus musculus 0 day neonate head cDNA, RIKEN full-length enriched library, clone:4833411C07 product:unclassifiable, full insert sequence.	0.48	7.06	5.81	3.76	5.29	1.91	1.67	4.8	12.45	3.05	0	1.9	3.94
1481	chr8	10974182	10974401	+	Intergenic	Intergenic	-33559	uc009kva.1	AK162519	Mus musculus adult male hypothalamus cDNA, RIKEN full-length enriched library, clone:A230089I11 product:unclassifiable, full insert sequence.	0.48	3.53	1.16	1.88	3.7	1.91	0	4.32	3.23	3.66	0	1.52	1.75
1482	chr8	23511082	23511281	+	Intergenic	Intergenic	1988	uc009lda.1	AK007460	Mus musculus 10 day old male pancreas cDNA, RIKEN full-length enriched library, clone:1810012K16 product:unclassifiable, full insert sequence.	1.93	2.12	1.74	1.25	4.23	0.96	0.83	5.28	4.61	2.44	0	2.1	2.19
1483	chr8	35038032	35038220	+	intron (uc009lkn.1, intron 1 of 6)	intron (NM_001042674, intron 1 of 7)	2187	uc009lkn.1	Rbpms	RNA-binding protein with multiple splicing	5.79	16.24	15.68	13.17	3.7	3.35	1.67	0.48	4.15	0.61	0.51	3.24	4.82
1484	chr8	35088192	35088380	+	Intergenic	Intergenic	-47973	uc009lkn.1	Rbpms	RNA-binding protein with multiple splicing	0	0.71	0.58	0.63	3.7	0.48	0	0.48	3.69	0.61	0.51	1.52	0.44
1485	chr8	36269282	36269670	+	Intergenic	Intergenic	-169319	uc009lkw.1	Ppp1r3b	protein phosphatase 1 regulatory subunit 3B	2.9	1.41	5.23	3.76	5.81	4.3	0	4.8	5.54	4.27	0	2.86	2.19
1486	chr8	41971342	41971570	+	intron (uc009lng.1, intron 1 of 11)	intron (NM_001044740, intron 1 of 11)	23735	uc009lng.1	Slc7a2	low affinity cationic amino acid transporter 2	0	0.71	0.58	0	3.7	0.96	0	2.4	4.61	0.61	0	0.95	2.63
1487	chr8	46350312	46350640	+	Intergenic	RLTR11A2|LTR|ERVK	-3091	uc009los.1	F11	coagulation factor XI precursor	2.9	9.89	9.29	10.66	4.23	3.35	0	3.84	7.38	1.22	0	3.62	3.07
1488	chr8	46418502	46418790	+	promoter-TSS (uc009lou.1)	promoter-TSS (NM_133969)	-96	uc009lou.1	Cyp4v3	cytochrome P450 4V3	1.45	1.41	1.16	1.25	4.76	2.39	0	1.44	5.54	1.22	0	1.14	2.63
1489	chr8	79430452	79430720	+	intron (uc009mhl.1, intron 1 of 8)	MER20|DNA|MER1_type	4179	uc009mhl.1	Nr3c2	mineralocorticoid receptor	2.41	9.89	6.39	7.53	4.23	5.74	1.67	1.44	6.92	3.66	0	3.05	0.88
1490	chr8	87269522	87269800	+	intron (uc009mne.1, intron 2 of 9)	intron (NM_001081982, intron 2 of 9)	22755	uc009mng.1	AK168184	Mus musculus NOD-derived CD11c +ve dendritic cells cDNA, RIKEN full-length enriched library, clone:F630221H03 product:hypothetical protein, full insert sequence.	7.72	16.24	10.45	9.41	4.23	4.78	0	6.24	6.46	6.1	0	2.86	3.51
1491	chr8	87497732	87497980	+	intron (uc009mom.1, intron 5 of 5)	intron (NM_011563, intron 5 of 5)	4309	uc009mom.1	Prdx2	peroxiredoxin-2	1.93	4.24	11.61	8.15	4.23	8.61	0.83	9.12	11.99	5.49	0.51	2.48	2.63
1492	chr8	96901582	96901781	+	Intergenic	Intergenic	-8719	uc009mwg.1	Herpud1	homocysteine-responsive endoplasmic	0.97	0.71	2.32	1.88	4.23	1.43	0	3.84	4.15	2.44	0.51	1.52	0.44
1493	chr8	108654522	108654790	+	TTS (uc009nfd.1)	TTS (NM_010901)	6218	uc009nff.1	Esrp2	epithelial splicing regulatory protein 2	1.45	2.12	3.48	0.63	4.76	0.96	1.67	4.8	4.61	0	0	2.1	1.75
1494	chr8	112108772	112108961	+	Intergenic	Intergenic	-5794	uc009nin.2	Hp	haptoglobin precursor	0.97	0	1.16	0	4.23	0.48	0.83	1.92	0.92	1.22	0	2.48	1.31
1495	chr8	119879082	119879530	+	intron (uc012gln.1, intron 1 of 20)	intron (NM_028941, intron 1 of 20)	98387	uc012gln.1	4933407C03Rik	C-Maf-inducing protein isoform 1	2.9	4.24	6.97	3.76	5.81	2.39	0	2.88	2.31	3.05	0	2.29	2.63
1496	chr8	119964132	119964380	+	intron (uc012gln.1, intron 10 of 20)	intron (NM_001163262, intron 10 of 20)	-57935	uc009npc.1	Plcg2	1-phosphatidylinositol-4,5-bisphosphate	1.45	0.71	1.74	0.63	4.23	1.43	0	2.4	2.77	0	0	0.76	0.44
1497	chr8	122705812	122706011	+	Intergenic	Intergenic	-4542	uc009nqx.2	Fam92b	hypothetical protein LOC436062	0.48	2.82	0.58	0.63	3.7	1.91	0	5.76	3.23	1.83	0	1.33	1.31
1498	chr8	122706022	122706181	+	Intergenic	Intergenic	-4732	uc009nqx.2	Fam92b	hypothetical protein LOC436062	1.45	2.12	1.16	2.51	3.17	0.96	0.83	2.88	4.61	4.27	0	2.48	2.19
1499	chr8	123068212	123068450	+	intron (uc009nqz.2, intron 1 of 15)	intron (NM_001145896, intron 1 of 15)	44644	uc009nrd.1	Gins2	DNA replication complex GINS protein PSF2	0	0	1.16	0.63	4.23	1.91	0.83	0	0.92	0.61	0.51	0.95	0.88
1500	chr8	125429372	125429670	+	intron (uc009ntz.2, intron 4 of 12)	intron (NR_037865, intron 4 of 13)	35072	uc009ntw.1	AK040202	Mus musculus 0 day neonate thymus cDNA, RIKEN full-length enriched library, clone:A430077D02 product:unclassifiable, full insert sequence.	0	0.71	2.32	1.88	5.81	0.96	0.83	1.92	4.15	1.83	0	2.1	2.19
1501	chr8	125768352	125768540	+	intron (uc009nuv.2, intron 13 of 14)	intron (NM_028200, intron 13 of 14)	-8337	uc009nuq.1	Spata2L	spermatogenesis-associated protein 2-like	0.48	0.71	1.16	2.51	3.7	0	0	1.92	6	3.05	0	1.14	0.88
1502	chr8	126497682	126497840	+	intron (uc009nwv.1, intron 1 of 12)	B3|SINE|B2	9261	uc009nwv.1	Abcb10	ATP-binding cassette sub-family B member 10,	0.97	0.71	1.74	0.63	2.11	0.96	0	1.92	1.85	1.22	0	0.76	0
1503	chr8	127869372	127869621	+	Intergenic	Intergenic	147237	uc009nye.1	Sipa1l2	signal-induced proliferation-associated 1-like	0.48	0	1.16	0	4.23	0.48	0.83	0.96	0.92	0	0	1.33	1.75
1504	chr8	129252142	129252440	+	Intergenic	Intergenic	-120629	uc009nyz.1	AK041328	Mus musculus 3 days neonate thymus cDNA, RIKEN full-length enriched library, clone:A630001O12 product:unclassifiable, full insert sequence.	0.48	1.41	2.9	1.88	4.76	1.91	0	4.32	3.69	3.66	0.51	2.1	3.94
1505	chr9	20877942	20878150	+	promoter-TSS (uc009okb.1)	promoter-TSS (NM_001039824)	-88	uc009okb.1	Fdx1l	adrenodoxin-like protein, mitochondrial	2.9	7.06	6.97	4.39	3.7	1.91	0	3.36	4.15	0.61	0	1.33	1.75
1506	chr9	21566562	21566791	+	Intergenic	Intergenic	-1946	uc009oml.1	Spc24	kinetochore protein Spc24	0.48	0.71	1.16	0.63	4.76	2.39	0	5.76	3.23	1.22	0.51	0.57	1.75
1507	chr9	21635432	21635740	+	exon (uc009omo.1, exon 21 of 50)	exon (NM_177030, exon 21 of 50)	-4368	uc009omr.1	Gm6484	hepatocellular carcinoma-associated protein TD26	1.45	1.41	1.74	2.51	5.29	3.83	1.67	3.84	5.54	4.88	0.51	1.33	1.75
1508	chr9	25357852	25358100	+	intron (uc009opn.1, intron 3 of 7)	MER5A1|DNA|MER1_type	68794	uc009opn.1	Eepd1	endonuclease/exonuclease/phosphatase family	2.41	4.24	8.13	8.15	4.23	1.43	0	2.88	2.77	3.66	0.51	3.24	2.63
1509	chr9	34935252	34935491	+	intron (uc009osp.1, intron 4 of 5)	intron (NM_027030, intron 4 of 5)	-10976	uc009osm.1	St3gal4	CMP-N-acetylneuraminate-beta-galactosamide-	3.86	12.71	15.1	12.54	4.23	3.83	1.67	1.44	8.76	1.83	1.02	4.38	1.75
1510	chr9	43071972	43072210	+	intron (uc009pbg.1, intron 6 of 7)	intron (NM_001243261, intron 1 of 2)	20409	uc009pbg.1	AK143856	Mus musculus 6 days neonate spleen cDNA, RIKEN full-length enriched library, clone:F430208H19 product:unclassifiable, full insert sequence.	1.45	1.41	0.58	5.02	4.23	0.96	4.17	1.44	3.69	0.61	0	1.33	1.31
1511	chr9	43634962	43635240	+	Intergenic	MIRb|SINE|MIR	82442	uc009pbj.1	Pvrl1	poliovirus receptor-related protein 1 precursor	0.48	4.24	5.23	10.66	4.76	3.35	0.83	1.92	2.31	3.66	0.51	2.1	2.19
1512	chr9	43893682	43894001	+	intron (uc009pbo.1, intron 2 of 12)	intron (NM_198091, intron 1 of 11)	-16012	uc009pbr.2	Mfrp	membrane frizzled-related protein isoform 1	1.45	1.41	0	0	5.29	1.91	0.83	4.32	1.85	1.22	0	2.29	0.44
1513	chr9	54460832	54461000	+	intron (uc009prj.1, intron 11 of 13)	B1F1|SINE|Alu	26598	uc009prg.1	Idh3a	isocitrate dehydrogenase [NAD] subunit alpha,	2.9	4.24	5.81	4.39	3.7	2.39	0	2.88	3.69	4.27	0.51	2.1	1.31
1514	chr9	63837652	63837870	+	intron (uc009qbk.2, intron 3 of 3)	intron (NM_008542, intron 3 of 3)	32105	uc009qbk.2	Smad6	mothers against decapentaplegic homolog 6	1.45	9.18	12.78	9.41	3.7	4.3	0	5.28	7.38	3.05	0.51	2.1	1.75
1515	chr9	65270632	65270970	+	promoter-TSS (uc009qdg.1)	promoter-TSS (NM_178933)	-221	uc009qdg.1	Ostb	organic solute transporter subunit beta	0	2.12	0	0	4.23	2.87	0	4.8	2.77	3.05	0	1.9	2.19
1516	chr9	68731512	68731810	+	intron (uc009qmx.1, intron 1 of 10)	intron (NM_013646, intron 1 of 10)	118508	uc009qmy.2	9530091C08Rik	Mus musculus 10 days neonate skin cDNA, RIKEN full-length enriched library, clone:4732444G10 product:unclassifiable, full insert sequence.	8.69	31.07	36.59	28.22	4.76	2.39	0.83	3.36	3.23	3.66	1.02	4.76	7.89
1517	chr9	69154602	69154930	+	intron (uc009qmx.1, intron 2 of 10)	intron (NM_013646, intron 2 of 10)	-91039	uc009qnf.1	Narg2	NMDA receptor-regulated protein 2	1.45	2.12	2.9	2.51	5.81	0.96	1.67	5.28	3.23	1.22	0	1.52	0.88
1518	chr9	70787552	70787950	+	Intergenic	Intergenic	-5136	uc009qos.1	Lipc	hepatic triacylglycerol lipase precursor	0.97	3.53	1.16	1.25	6.87	1.91	0.83	2.4	0.92	3.66	1.54	3.43	1.31
1519	chr9	74768442	74768650	+	Intergenic	Charlie12|DNA|MER1_type	-55372	uc009qrl.2	BC031353	hypothetical protein LOC235493 isoform 2	1.93	3.53	8.13	3.76	3.7	3.35	0	3.84	11.53	3.66	0	2.86	2.63
1520	chr9	74787092	74787351	+	Intergenic	Intergenic	-36697	uc009qrl.2	BC031353	hypothetical protein LOC235493 isoform 2	0.97	2.82	2.32	1.25	5.29	1.43	0.83	0.96	3.69	1.83	1.54	1.52	2.19
1521	chr9	77786992	77787230	+	intron (uc009qtn.2, intron 1 of 7)	intron (NM_134255, intron 1 of 7)	21939	uc009qtn.2	Elovl5	elongation of very long chain fatty acids	0.97	3.53	3.48	1.25	4.23	3.83	1.67	3.84	7.38	1.22	0	1.33	1.75
1522	chr9	95440902	95441090	+	Intergenic	Intergenic	-19240	uc009rbf.1	Paqr9	progestin and adipoQ receptor family member 9	7.72	12	11.61	11.29	3.7	1.43	0.83	1.44	3.23	4.88	0.51	4.76	8.76
1523	chr9	106147682	106147910	+	intron (uc012gzt.1, intron 2 of 10)	L1MB3|LINE|L1	2489	uc012gzt.1	Alas1	5-aminolevulinate synthase, nonspecific,	1.45	1.41	1.16	0	3.7	0	0.83	1.92	1.38	0.61	0.51	1.71	2.19
1524	chr9	107489902	107490181	+	promoter-TSS (uc009rmd.1)	promoter-TSS (NM_025903)	-8	uc009rmd.1	Ifrd2	interferon-related developmental regulator 2	1.45	0.71	0.58	0.63	5.29	2.87	0.83	8.16	1.85	3.66	0.51	0.76	0.88
1525	chr9	107490192	107490520	+	TTS (uc009rmc.2)	TTS (NM_178020)	307	uc009rmd.1	Ifrd2	interferon-related developmental regulator 2	1.45	4.24	5.81	6.27	5.81	2.87	0.83	10.08	7.38	3.66	0	1.52	1.75
1526	chr9	107982642	107982860	+	promoter-TSS (uc009ror.2)	promoter-TSS (NM_008243)	-16	uc009ror.2	Mst1	hepatocyte growth factor-like protein	0.48	2.12	0	0.63	3.7	3.35	0.83	3.36	7.84	0.61	0.51	1.52	2.19
1527	chr9	119892282	119892490	+	intron (uc009sbv.1, intron 1 of 4)	CpG	1390	uc009sbv.1	Csrnp1	cysteine/serine-rich nuclear protein 1	0	0	0.58	1.25	3.7	0.96	0	4.8	1.38	2.44	0	0	0.44
1528	chr9	121811382	121811620	+	intron (uc009sed.1, intron 1 of 2)	intron (NM_021609, intron 1 of 2)	3919	uc009sed.1	Ccbp2	chemokine-binding protein 2	0.48	0.71	1.16	0.63	4.23	1.43	0.83	1.44	0.46	0	0	3.05	3.51
1529	chr9	121832632	121832920	+	Intergenic	Intergenic	-7353	uc009sef.2	Cyp8b1	7-alpha-hydroxycholest-4-en-3-one	0.48	2.12	0.58	0.63	4.76	0.96	0.83	5.76	3.69	3.05	0	3.05	3.51
1530	chr1	13658652	13659060	+	promoter-TSS (uc007aiv.1)	promoter-TSS (NM_001011873)	4	uc007aiv.1	Xkr9	XK-related protein 9	2.9	19.07	14.52	25.71	4.23	3.83	0	0.96	5.07	0	0	4.57	1.75
1531	chr1	21122492	21122760	+	Intergenic	Intergenic	-33953	uc007alh.1	AK138554	Mus musculus adult male spinal cord cDNA, RIKEN full-length enriched library, clone:A330062A16 product:unclassifiable, full insert sequence.	4.34	6.36	5.81	8.15	3.7	1.91	0	0.48	4.15	1.83	0.51	3.43	4.38
1532	chr1	31072902	31073260	+	Intergenic	Intergenic	-66481	uc007ani.1	Ptp4a1	protein tyrosine phosphatase type IVA 1	0.48	0	1.74	0.63	4.23	1.91	1.67	5.28	2.31	1.22	0	3.43	2.63
1533	chr1	36131862	36132081	+	intron (uc007apn.2, intron 1 of 1)	intron (NM_015818, intron 1 of 1)	6726	uc007apn.2	Hs6st1	heparan-sulfate 6-O-sulfotransferase 1	0.97	0.71	0.58	0.63	3.7	2.39	0	3.36	5.54	3.66	0	1.71	0.88
1534	chr1	39634362	39634710	+	promoter-TSS (uc007atl.2)	promoter-TSS (NM_001033135)	-344	uc007atl.2	Rnf149	E3 ubiquitin-protein ligase RNF149 precursor	0.97	0.71	0	1.25	3.7	0.96	0	3.84	0.46	0	0	0.76	1.31
1535	chr1	40236472	40236631	+	Intergenic	Intergenic	-86880	uc007atw.1	Il1r1	interleukin-1 receptor type 1 isoform 2	0.48	1.41	1.74	2.51	3.17	1.91	1.67	1.44	2.77	0.61	0	1.14	1.75
1536	chr1	40281702	40282020	+	Intergenic	promoter-TSS (NM_008362)	-41570	uc007atw.1	Il1r1	interleukin-1 receptor type 1 isoform 2	0	2.82	1.16	1.25	4.76	0	0	2.88	5.07	0	0	2.67	1.31
1537	chr1	52806852	52807290	+	Intergenic	Intergenic	-22909	uc007ayl.2	Mfsd6	major facilitator superfamily domain-containing	5.31	15.54	11.61	10.03	4.76	1.43	0.83	2.4	5.07	3.05	0	3.62	4.38
1538	chr1	54671892	54672160	+	Intergenic	Charlie1|DNA|MER1_type	-57500	uc011wky.1	Pgap1	GPI inositol-deacylase	0.48	0.71	0	0.63	3.7	0.48	0	0	1.38	0	0	1.52	0.88
1539	chr1	58201202	58201361	+	intron (uc007bbm.1, intron 10 of 34)	intron (NM_023617, intron 10 of 34)	31301	uc007bbm.1	Aox3	aldehyde oxidase 3	0	1.41	0	1.88	3.17	2.39	0.83	0.48	3.23	3.66	0	1.9	1.75
1540	chr1	64802742	64803020	+	Intergenic	Intergenic	-18557	uc007bgy.1	Fzd5	frizzled-5 precursor	0.97	2.12	0.58	0	4.23	1.43	0	0.96	2.77	0	0	1.14	1.31
1541	chr1	72819852	72820140	+	Intergenic	Intergenic	-51081	uc007bkw.1	Igfbp2	insulin-like growth factor-binding protein 2	0	7.06	4.65	5.64	4.23	2.87	3.34	2.88	4.61	4.88	0	1.14	1.31
1542	chr1	74061282	74061470	+	intron (uc011wmx.1, intron 4 of 34)	intron (NM_027884, intron 4 of 34)	109645	uc011wmx.1	Tns1	tensin 1	1.93	0	1.16	1.88	3.17	4.3	1.67	0.96	1.85	0.61	0.51	1.33	1.75
1543	chr1	75658782	75659030	+	Intergenic	Intergenic	116065	uc007bpv.2	Slc4a3	anion exchange protein 3	0.97	3.53	1.74	2.51	3.7	2.39	0	2.4	6.46	0	0	0.76	2.63
1544	chr1	75689852	75690190	+	Intergenic	Intergenic	147180	uc007bpv.2	Slc4a3	anion exchange protein 3	2.9	11.3	4.07	5.02	4.23	0.96	0.83	1.44	2.77	0	0	1.9	0.44
1545	chr1	78534342	78534630	+	intron (uc007bql.2, intron 6 of 6)	intron (NM_026713, intron 6 of 6)	-25753	uc011wnt.1	BC035947	SubName: Full=BC035947 protein;	1.45	4.94	4.65	3.14	4.76	1.43	2.5	4.8	3.23	1.22	1.02	1.52	1.31
1546	chr1	84848312	84848580	+	intron (uc007btc.2, intron 1 of 3)	intron (NM_025386, intron 1 of 3)	12030	uc007btc.2	Fbxo36	F-box only protein 36	2.9	11.3	8.13	10.03	3.7	0.48	0	0.96	3.69	0.61	0	3.05	3.07
1547	chr1	90318632	90318940	+	intron (uc007byq.1, intron 7 of 7)	B3A|SINE|B2	15192	uc007byq.1	Spp2	secreted phosphoprotein 24 precursor	0.48	3.53	1.74	1.25	4.76	2.87	0	3.36	6	1.22	0.51	1.52	2.63
1548	chr1	92961392	92961860	+	intron (uc007bzr.2, intron 1 of 7)	intron (NM_001111311, intron 1 of 7)	11605	uc007bzr.2	Lrrfip1	leucine-rich repeat flightless-interacting	3.38	10.59	8.71	3.76	5.81	3.35	3.34	7.68	8.76	6.1	1.02	3.05	3.51
1549	chr1	92998292	92998601	+	intron (uc007bzr.2, intron 4 of 7)	intron (NM_001111311, intron 4 of 7)	-43234	uc007bzv.1	Rbm44	RNA-binding protein 44	9.17	16.95	14.52	18.19	5.29	1.91	0.83	7.2	3.69	3.66	0	5.91	3.51
1550	chr1	93356222	93356530	+	promoter-TSS (uc007cav.1)	promoter-TSS (NM_011066)	-471	uc007cav.1	Per2	period circadian protein homolog 2	0.97	0.71	2.9	0	4.23	2.39	0.83	7.68	0.92	1.22	0	0.57	3.07
1551	chr1	95029312	95029600	+	Intergenic	Intergenic	-2397	uc007cdi.1	Agxt	serine--pyruvate aminotransferase,	1.93	11.3	11.61	7.53	4.23	2.39	0.83	2.88	8.3	3.05	0	1.9	1.75
1552	chr1	132983572	132983820	+	intron (uc007cmv.1, intron 1 of 9)	intron (NM_008551, intron 1 of 9)	10424	uc007cmv.1	Mapkapk2	MAP kinase-activated protein kinase 2	0	4.94	2.32	1.25	3.7	0	0.83	2.4	1.38	0.61	0	0.95	3.07
1553	chr1	133890272	133890680	+	Intergenic	B4|SINE|B4	-13706	uc007coc.1	Elk4	ETS domain-containing protein Elk-4	0.97	0.71	1.74	0.63	4.23	1.91	0	4.8	2.77	0.61	1.02	2.48	3.07
1554	chr1	135272362	135272521	+	intron (uc007cqh.2, intron 5 of 7)	intron (NM_175443, intron 5 of 7)	12292	uc007cqh.2	Etnk2	ethanolamine kinase 2	1.45	0.71	2.9	0.63	3.17	1.43	0	3.36	2.31	1.22	1.02	1.71	1.31
1555	chr1	135609682	135609900	+	intron (uc007cqv.2, intron 19 of 19)	intron (NM_001167949, intron 19 of 20)	-23198	uc007cqt.2	Lax1	lymphocyte transmembrane adapter 1	5.31	5.65	12.78	5.02	3.17	0.48	0.83	1.44	3.23	0.61	0	2.29	3.07
1556	chr1	136129422	136129770	+	intron (uc007crk.1, intron 2 of 2)	intron (NM_001008533, intron 1 of 1)	2412	uc007crk.1	Adora1	adenosine receptor A1	1.45	2.12	1.74	1.25	3.7	2.87	0	5.76	2.77	0.61	0	1.71	1.75
1557	chr1	136257882	136258071	+	intron (uc007crq.1, intron 2 of 7)	intron (NM_001042485, intron 2 of 7)	600	uc007crq.1	Tmem183a	transmembrane protein 183 isoform a	1.45	4.24	0	0.63	3.17	0.48	0	1.44	1.38	0.61	0.51	0.95	2.63
1558	chr1	154912312	154912580	+	intron (uc007czq.1, intron 1 of 10)	intron (NM_175460, intron 1 of 10)	110215	uc007czq.1	Nmnat2	nicotinamide mononucleotide adenylyltransferase	0	0	0.58	0	3.7	0.48	0.83	0	0.46	0	0	1.71	0.88
1559	chr1	154913052	154913181	+	intron (uc007czq.1, intron 1 of 10)	intron (NM_175460, intron 1 of 10)	110885	uc007czq.1	Nmnat2	nicotinamide mononucleotide adenylyltransferase	0	0.71	0.58	0	2.64	0	0	1.44	0.46	0	0	0.57	1.31
1560	chr1	158647902	158648200	+	intron (uc007dcp.1, intron 1 of 7)	intron (NM_145413, intron 1 of 7)	990	uc007dcp.1	Fam20b	glycosaminoglycan xylosylkinase precursor	0.97	0	1.16	0.63	4.23	2.39	0	4.8	6	1.22	0	3.43	3.51
1561	chr1	164917712	164917960	+	Intergenic	Intergenic	-3214	uc007dhe.1	Fmo3	dimethylaniline monooxygenase [N-oxide-forming]	0.48	0	0	0	3.7	0.96	0.83	2.4	0.92	1.22	0.51	1.14	1.75
1562	chr1	167690702	167690940	+	Intergenic	Intergenic	-3090	uc007djm.1	Creg1	protein CREG1	1.45	4.24	1.16	5.64	3.7	1.91	0	2.88	3.69	2.44	0.51	1.9	2.19
1563	chr1	171899282	171899531	+	promoter-TSS (uc007dls.1)	promoter-TSS (NM_010476)	-70	uc007dlp.1	Hsd17b7	3-keto-steroid reductase	2.9	12	13.94	6.9	3.7	6.22	0	1.92	3.69	0	0	0.95	1.75
1564	chr1	173039882	173040110	+	Intergenic	Intergenic	-11796	uc007dna.1	1700009P17Rik	hypothetical protein LOC75472	10.13	19.77	30.2	20.07	3.17	1.43	0	0.96	2.31	0	0.51	4.57	5.26
1565	chr1	176861332	176861591	+	Intergenic	Intergenic	-9511	uc007dtf.1	Grem2	gremlin-2 precursor	2.41	11.3	6.39	10.03	4.76	2.39	0.83	2.4	3.69	1.22	0.51	4.76	3.07
1566	chr1	178912742	178913040	+	intron (uc007duj.1, intron 16 of 17)	intron (NM_029756, intron 16 of 17)	167948	uc007duj.1	Sdccag8	serologically defined colon cancer antigen 8	0	0	0.58	0.63	3.7	0	0	0.48	0.92	0.61	0	2.1	1.75
1567	chr1	182781002	182781430	+	promoter-TSS (uc007dwt.1)	promoter-TSS (NM_145943)	-66	uc007dwt.1	BC031781	hypothetical protein LOC208768	4.83	12	19.16	24.46	4.23	3.35	0	6.72	4.61	1.83	0	0.57	1.31
1568	chr1	186676202	186676431	+	Intergenic	Intergenic	-6590	uc007dyq.1	Mosc2	MOSC domain-containing protein 2, mitochondrial	1.93	9.89	7.55	5.02	3.17	3.83	0.83	3.84	3.69	2.44	0.51	2.1	2.63
1569	chr1	193270362	193270610	+	Intergenic	Intergenic	-49566	uc007eci.1	Ppp2r5a	serine/threonine-protein phosphatase 2A 56 kDa	0.48	1.41	1.16	0	3.7	0.48	0	3.36	1.38	0	0	1.14	3.51
1570	chr1	193303812	193304070	+	Intergenic	L1M2|LINE|L1	-83021	uc007eci.1	Ppp2r5a	serine/threonine-protein phosphatase 2A 56 kDa	0	1.41	1.16	0.63	4.23	3.35	0.83	2.88	1.85	0	0	1.33	0.88
1571	chr1	195068442	195068621	+	intron (uc007eeh.1, intron 1 of 6)	promoter-TSS (NM_001044751)	21708	uc007eeh.1	Hsd11b1	corticosteroid 11-beta-dehydrogenase isozyme 1	0.48	0	0	0	2.64	0.48	0.83	0.48	1.38	0	0	0.76	0
1572	chr1	195088422	195088670	+	intron (uc007eeh.1, intron 1 of 6)	intron (NM_008288, intron 1 of 6)	1693	uc007eeh.1	Hsd11b1	corticosteroid 11-beta-dehydrogenase isozyme 1	0.97	1.41	4.65	1.88	3.7	0	0.83	3.84	1.85	2.44	0.51	1.52	1.75
1573	chr1	195116332	195116510	+	intron (uc007eej.1, intron 1 of 1)	Intergenic	661	uc007eej.1	AK076929	Mus musculus adult male testis cDNA, RIKEN full-length enriched library, clone:4930558F06 product:unclassifiable, full insert sequence.	0.48	0.71	0.58	2.51	3.17	5.26	0	4.32	8.3	0.61	0	1.52	1.31
1574	chr10	8593462	8593870	+	intron (uc007eiu.1, intron 1 of 19)	intron (NM_175155, intron 1 of 19)	12202	uc007eiu.1	Sash1	SAM and SH3 domain-containing protein 1	0.48	3.53	0.58	0	5.81	1.43	0.83	0.48	3.23	1.22	2.05	2.29	3.07
1575	chr10	19163422	19163591	+	Intergenic	Intergenic	-43015	uc007enf.1	AK029599	Mus musculus adult male testis cDNA, RIKEN full-length enriched library, clone:4930412A21 product:unclassifiable, full insert sequence.	0.48	3.53	1.74	1.25	3.17	2.39	0.83	2.88	4.15	1.22	0	0.57	1.75
1576	chr10	39679972	39680280	+	promoter-TSS (uc007ewi.1)	promoter-TSS (NM_001173500)	-167	uc007ewi.1	G630090E17Rik	sodium-dependent glucose transporter 1C	9.17	31.78	31.94	31.36	4.76	3.83	0.83	2.88	7.38	0.61	0.51	5.71	4.38
1577	chr10	41272622	41272910	+	intron (uc007exw.2, intron 12 of 17)	intron (NM_001177571, intron 12 of 17)	-15056	uc007exy.1	AK017620	Mus musculus 8 days embryo whole body cDNA, RIKEN full-length enriched library, clone:5730435O14 product:unclassifiable, full insert sequence.	2.41	13.42	13.94	12.54	4.23	3.83	0.83	4.8	4.15	5.49	0	2.48	2.19
1578	chr10	41945362	41945600	+	intron (uc007eyl.1, intron 2 of 3)	intron (NM_019740, intron 2 of 3)	-40199	uc007eyk.1	AK008417	Mus musculus 18-day embryo whole body cDNA, RIKEN full-length enriched library, clone:1110048B16 product:hypothetical protein, full insert sequence.	1.45	5.65	1.16	1.88	3.7	1.43	0.83	1.44	2.77	0.61	0.51	0.38	1.31
1579	chr10	41990542	41990781	+	intron (uc007eyl.1, intron 2 of 3)	intron (NM_019740, intron 2 of 3)	5887	uc007eyl.1	Foxo3	forkhead box protein O3	0.97	0.71	3.48	1.88	4.23	2.87	0.83	2.88	5.07	1.83	0.51	1.33	2.19
1580	chr10	45065072	45065450	+	intron (uc007ezz.1, intron 3 of 7)	intron (NM_024285, intron 3 of 7)	9693	uc007ezz.1	Bves	blood vessel epicardial substance	1.45	5.65	4.07	1.25	4.23	1.43	0.83	2.88	3.23	1.83	0.51	1.52	1.75
1581	chr10	53070822	53071100	+	intron (uc007fbn.1, intron 2 of 7)	ID_B1|SINE|B4	13469	uc007fbo.2	Pln	cardiac phospholamban	0.97	1.41	1.16	0.63	3.7	0.48	0.83	2.4	0.46	0	0	2.29	3.51
1582	chr10	67520822	67520970	+	Intergenic	Charlie1|DNA|MER1_type	78550	uc007fmd.1	Rtkn2	rhotekin-2	0.48	0	1.74	0.63	2.64	1.43	1.67	2.4	1.38	0	0	2.29	2.19
1583	chr10	76554212	76554401	+	intron (uc007fvg.1, intron 2 of 40)	intron (NM_001109991, intron 2 of 40)	22144	uc007fvg.1	Col18a1	collagen alpha-1(XVIII) chain isoform 1	1.93	2.12	2.9	3.14	3.17	0.48	0	1.92	1.38	1.83	1.02	1.14	1.75
1584	chr10	77363932	77364261	+	exon (uc007fwi.2, exon 2 of 2)	exon (NM_145152, exon 2 of 2)	1185	uc007fwi.2	Lrrc3	leucine-rich repeat-containing protein 3	0.48	2.12	0.58	0	5.29	0.96	0	0.96	1.85	1.83	0	0.38	1.31
1585	chr10	79316622	79317060	+	promoter-TSS (uc007gab.1)	promoter-TSS (NM_008956)	-509	uc007gab.1	Ptbp1	polypyrimidine tract-binding protein 1 isoform	8.2	18.36	19.16	13.8	4.76	5.26	0.83	1.92	4.61	0.61	1.02	4.57	3.94
1586	chr10	79785702	79786131	+	promoter-TSS (uc007gcr.2)	exon (NM_008793, exon 12 of 15)	-44	uc007gcr.2	Pcsk4	SubName: Full=Putative uncharacterized protein;	0	1.41	0	0	5.29	0.48	0	4.8	2.31	0	0	0.38	0
1587	chr10	80445252	80445510	+	intron (uc007gfm.1, intron 2 of 3)	intron (NM_001038655, intron 2 of 3)	18729	uc007gfm.1	Gng7	guanine nucleotide-binding protein	1.45	2.12	2.32	0	4.23	1.91	0	3.36	2.31	0.61	0	1.52	1.31
1588	chr10	80753942	80754200	+	promoter-TSS (uc007gha.1)	promoter-TSS (NM_013769)	-59	uc007gha.1	Tjp3	tight junction protein ZO-3	1.45	3.53	7.55	6.9	4.23	2.87	0	2.4	3.69	1.22	0	1.14	0.44
1589	chr10	82773042	82773370	+	intron (uc007gkf.1, intron 3 of 10)	intron (NM_177388, intron 3 of 10)	27356	uc007gkf.1	Slc41a2	solute carrier family 41 member 2	0.48	0.71	0.58	1.25	4.23	1.91	1.67	0	0.92	0.61	0	1.52	0.88
1590	chr10	82822592	82822851	+	promoter-TSS (uc007gkg.2)	promoter-TSS (NM_026579)	-245	uc007gkg.2	D10Wsu102e	hypothetical protein LOC28109	0.97	2.12	2.9	2.51	3.7	2.39	0	3.36	6.92	3.05	0.51	1.71	1.31
1591	chr10	84085012	84085320	+	promoter-TSS (uc007gku.1)	promoter-TSS (NM_027423)	-16	uc007gku.1	Polr3b	DNA-directed RNA polymerase III subunit RPC2	1.45	6.36	2.32	1.25	4.23	4.78	0	2.88	4.61	0.61	0	0.95	0.44
1592	chr10	86514672	86514830	+	Intergenic	Intergenic	-6040	uc011xld.1	1700113H08Rik	hypothetical protein LOC76640	0.48	0	1.16	0	2.64	0	0.83	0	0.92	0.61	0	1.33	1.75
1593	chr10	87519752	87520040	+	Intergenic	Intergenic	-33921	uc007grc.1	Pmch	pro-MCH	1.45	10.59	5.23	6.27	4.23	1.91	0.83	3.36	3.69	0.61	0	2.1	3.51
1594	chr10	87965242	87965610	+	intron (uc011xlh.1, intron 1 of 8)	intron (NM_001146690, intron 1 of 8)	1289	uc011xlh.1	Chpt1	cholinephosphotransferase 1 isoform 1	2.9	6.36	4.07	6.27	3.7	1.91	0.83	1.44	6.92	4.88	0	4.57	2.63
1595	chr10	88919452	88919660	+	intron (uc007gsg.2, intron 7 of 8)	RSINE1|SINE|B4	-12844	uc007gsd.1	Gas2l3	GAS2-like protein 3	0.97	7.77	1.74	1.88	3.17	0	0	1.44	1.85	0.61	0	2.48	2.19
1596	chr10	89185282	89185540	+	intron (uc007gss.1, intron 8 of 10)	intron (NM_025914, intron 8 of 10)	9629	uc007gss.1	Actr6	actin-related protein 6	0	3.53	1.16	0	3.7	1.43	0	0.96	1.85	0	0	1.14	1.31
1597	chr10	93006112	93006290	+	intron (uc007guu.1, intron 1 of 15)	intron (NM_175488, intron 1 of 15)	2824	uc007guu.1	Ccdc38	coiled-coil domain-containing protein 38	0	0	1.16	0.63	2.11	4.3	0	1.92	4.15	3.05	0.51	1.33	0
1598	chr10	94009252	94009700	+	intron (uc007gvt.2, intron 1 of 3)	intron (NM_172051, intron 1 of 3)	31874	uc007gvt.2	Tmcc3	transmembrane and coiled-coil domains protein 3	0.97	4.24	5.23	3.14	5.29	1.43	0.83	6.72	4.61	1.83	0	2.29	3.94
1599	chr10	95087842	95088250	+	Intergenic	Intergenic	-61245	uc007gwp.2	Nudt4	diphosphoinositol polyphosphate phosphohydrolase	0	0.71	0.58	0	5.29	2.39	0.83	0.96	1.38	0.61	0.51	0.76	0.44
1600	chr10	95236412	95236530	+	intron (uc007gws.1, intron 2 of 5)	Intergenic	27758	uc007gws.1	AK169506	Mus musculus adult male gall bladder cDNA, RIKEN full-length enriched library, clone:G630086B13 product:unclassifiable, full insert sequence.	0.48	2.12	1.16	0.63	1.06	0.96	0	0.96	0.46	0.61	0.51	0.76	1.31
1601	chr10	108056222	108056590	+	intron (uc007gzg.1, intron 8 of 10)	intron (NM_001252341, intron 9 of 11)	80810	uc007gzj.2	Gm5136	lys-63-specific deubiquitinase BRCC36-like	0.97	0.71	1.16	0.63	4.23	1.43	1.67	1.92	1.38	0.61	1.02	2.67	5.26
1602	chr10	111062782	111063020	+	Intergenic	MLT1I|LTR|MaLR	119559	uc007haf.2	Phlda1	pleckstrin homology-like domain family A member	0.48	0	0.58	0.63	4.23	0.48	0.83	1.44	1.38	0	0	2.29	1.75
1603	chr10	127213072	127213480	+	promoter-TSS (uc007hkp.1)	promoter-TSS (NM_153133)	-185	uc007hkp.1	Rdh9	retinol dehydrogenase 9	2.41	3.53	4.65	3.14	6.34	5.74	0.83	5.28	10.61	7.32	0.51	3.81	4.82
1604	chr10	127338882	127339190	+	intron (uc007hkw.1, intron 1 of 3)	intron (NM_027301, intron 1 of 3)	3445	uc007hkw.1	Sdr9c7	short-chain dehydrogenase/reductase family 9C	3.86	2.12	3.48	5.02	4.23	3.35	1.67	3.36	3.23	3.66	1.02	1.71	2.63
1605	chr10	127382632	127383030	+	Intergenic	Intergenic	47240	uc007hkw.1	Sdr9c7	short-chain dehydrogenase/reductase family 9C	4.83	2.12	2.9	3.14	4.76	3.35	0	5.28	9.23	7.32	0.51	3.81	4.82
1606	chr10	127631342	127631590	+	promoter-TSS (uc007hlo.2)	promoter-TSS (NM_001033264)	-225	uc007hlo.2	Gls2	glutaminase liver isoform, mitochondrial	0	3.53	2.9	1.25	3.7	0.96	0	0.96	3.23	0	0.51	0	0.88
1607	chr10	128072732	128073080	+	exon (uc007hnq.1, exon 7 of 8)	exon (NM_011772, exon 7 of 8)	-9344	uc007hno.2	Rps26	40S ribosomal protein S26	1.45	2.12	2.32	0	4.23	0.96	0	3.36	4.61	1.83	1.54	1.71	2.19
1608	chr11	3863672	3864220	+	promoter-TSS (uc007hua.1)	promoter-TSS (NM_022889)	-32	uc007hua.1	Pes1	pescadillo homolog	6.76	16.24	16.26	18.82	5.29	4.78	0	6.24	13.84	2.44	0	3.43	1.75
1609	chr11	11828662	11828851	+	Intergenic	Intergenic	-38345	uc007iaw.2	Ddc	aromatic-L-amino-acid decarboxylase	2.9	4.94	7.55	2.51	3.17	1.43	0	1.92	2.77	3.05	0	2.1	5.7
1610	chr11	32105202	32105440	+	promoter-TSS (uc007ija.2)	promoter-TSS (NM_030093)	-94	uc007ija.2	Snrnp25	U11/U12 small nuclear ribonucleoprotein 25 kDa	3.86	12.71	14.52	13.8	3.7	4.78	0	2.88	6.92	1.83	0	2.67	5.26
1611	chr11	51581372	51581650	+	intron (uc007iup.2, intron 1 of 6)	intron (NM_025535, intron 1 of 6)	4346	uc007iup.2	Sar1b	GTP-binding protein SAR1b	0.48	1.41	1.74	0	4.23	0	1.67	1.92	3.23	1.83	0.51	1.52	7.01
1612	chr11	51814182	51814460	+	promoter-TSS (uc007iut.2)	promoter-TSS (NM_009458)	-353	uc007iut.2	Ube2b	ubiquitin-conjugating enzyme E2 B	24.61	58.61	60.4	67.73	3.7	4.3	0.83	1.44	6.92	0.61	0.51	6.86	11.83
1613	chr11	53244452	53244840	+	promoter-TSS (uc007ivy.2)	promoter-TSS (NM_025352)	-313	uc007ivy.2	Uqcrq	cytochrome b-c1 complex subunit 8	8.2	16.95	22.65	20.07	4.23	2.87	2.5	5.28	6.46	1.22	1.02	1.9	3.94
1614	chr11	55031132	55031330	+	intron (uc007izd.1, intron 2 of 10)	intron (NM_153139, intron 2 of 10)	13389	uc007izd.1	Slc36a1	proton-coupled amino acid transporter 1	0	0	0	0.63	3.17	2.39	0.83	1.44	2.31	1.83	0	1.9	1.31
1615	chr11	60230562	60230721	+	promoter-TSS (uc007jfv.2)	promoter-TSS (NM_145427)	-6	uc007jfw.2	4933439F18Rik	hypothetical protein LOC66771	2.9	15.54	18.58	15.68	2.64	1.91	0.83	1.44	3.23	1.22	0	1.33	0.44
1616	chr11	68876322	68876670	+	Intergenic	Intergenic	3219	uc007jpb.1	2310047M10Rik	hypothetical protein LOC71923	0.97	6.36	2.32	4.39	3.7	3.83	0	1.92	5.07	0.61	0.51	2.1	1.75
1617	chr11	69232462	69232600	+	Intergenic	Intergenic	-5356	uc007jqe.1	Kdm6b	lysine-specific demethylase 6B	1.93	0.71	0.58	0	2.64	1.91	1.67	3.36	4.15	1.22	0	1.71	1.75
1618	chr11	69988062	69988310	+	Intergenic	MTD|LTR|MaLR	7910	uc007jtx.1	Clec10a	macrophage asialoglycoprotein-binding protein 1	0.48	0.71	1.74	1.25	3.7	0	0.83	0.96	0.46	0	0	0.19	0.44
1619	chr11	70830592	70830811	+	intron (uc007jxj.1, intron 2 of 6)	MTEa|LTR|MaLR	2064	uc007jxj.1	Derl2	derlin-2	0.97	0.71	2.32	0	3.17	0.96	1.67	0	2.31	0	0	0.57	2.19
1620	chr11	73140172	73140390	+	Intergenic	Intergenic	-2145	uc007kal.1	Aspa	aspartoacylase	1.45	8.47	6.39	2.51	3.7	2.39	0.83	4.32	5.07	3.66	0	2.29	4.38
1621	chr11	77858042	77858331	+	intron (uc007khx.1, intron 1 of 10)	B4A|SINE|B4	6743	uc007khx.1	Flot2	flotillin-2 isoform 1	0.48	1.41	4.07	0.63	3.7	0.96	0.83	2.4	3.23	1.22	0.51	0	1.75
1622	chr11	78136392	78136710	+	TTS (uc007kiv.2)	TTS (NM_017407)	-1149	uc007kix.1	Aldoc	fructose-bisphosphate aldolase C	0.48	2.82	6.39	0.63	3.7	1.91	0	4.32	5.54	2.44	0	1.52	3.94
1623	chr11	78237972	78238240	+	Intergenic	Intergenic	-2419	uc007kjf.1	Slc13a2	solute carrier family 13 member 2	1.45	1.41	2.32	1.25	3.7	1.91	0	5.76	6	3.05	1.02	2.1	1.75
1624	chr11	87262432	87262680	+	intron (uc011yby.1, intron 2 of 30)	intron (NM_031386, intron 2 of 30)	21463	uc011yby.1	Tex14	testis-expressed protein 14 isoform a	1.45	6.36	8.13	6.27	3.7	1.43	0	1.44	6.92	1.83	0	2.48	0.44
1625	chr11	90249432	90249700	+	intron (uc007kws.1, intron 1 of 3)	intron (NM_172563, intron 1 of 3)	2665	uc007kws.1	Hlf	hepatic leukemia factor	0	0.71	1.16	1.88	3.7	0.96	1.67	3.36	0.92	0.61	0	1.14	0.44
1626	chr11	93829582	93829940	+	promoter-TSS (uc007kxu.1)	promoter-TSS (NM_008704)	74	uc007kxu.1	Nme1	nucleoside diphosphate kinase A	7.72	20.48	16.26	20.07	4.23	3.83	1.67	3.84	2.77	0	0	2.67	3.07
1627	chr11	94087452	94087710	+	Intergenic	Intergenic	14813	uc007kyf.1	Tob1	protein Tob1	2.41	9.89	9.29	4.39	3.7	3.83	0.83	5.76	4.15	3.05	0	2.29	2.19
1628	chr11	95580642	95581000	+	Intergenic	Intergenic	-4079	uc011yda.1	B130006D01Rik	Mus musculus 9.5 days embryo parthenogenote cDNA, RIKEN full-length enriched library, clone:B130006D01 product:hypothetical protein, full insert sequence.	4.34	13.42	11.03	13.8	3.7	3.83	0	1.92	7.38	3.66	0.51	2.67	4.82
1629	chr11	100179652	100179770	+	Intergenic	Intergenic	-1599	uc007lkv.1	Eif1	eukaryotic translation initiation factor 1	0.48	1.41	0	0.63	1.59	0.48	0	0.96	0	1.22	0	0.38	0
1630	chr11	100703492	100703980	+	intron (uc007lmj.2, intron 1 of 18)	intron (NM_001113563, intron 1 of 18)	8163	uc007lmj.2	Stat5b	signal transducer and activator of transcription	0	3.53	0	1.25	4.76	1.43	0.83	0.48	1.38	0.61	0	1.9	0
1631	chr11	101148752	101149000	+	TTS (uc007loj.1)	TTS (NM_019584)	8359	uc007loi.1	Cntd1	cyclin N-terminal domain-containing protein 1	0.97	5.65	4.07	4.39	3.7	2.87	0	5.28	7.38	0.61	0	0.76	0.44
1632	chr11	101213072	101213231	+	Intergenic	Intergenic	-15893	uc007lor.1	G6pc	glucose-6-phosphatase	0.48	2.82	2.9	0.63	2.64	1.91	0.83	4.8	3.23	2.44	0	0.76	1.75
1633	chr11	101213242	101213380	+	Intergenic	(T)n|Simple_repeat|Simple_repeat	-15733	uc007lor.1	G6pc	glucose-6-phosphatase	0.97	0	2.32	0.63	1.59	1.43	0	0.96	3.23	1.22	0	0.19	0.44
1634	chr11	101228692	101228940	+	promoter-TSS (uc007lor.1)	promoter-TSS (NM_008061)	-228	uc007lor.1	G6pc	glucose-6-phosphatase	0.97	0	0.58	0.63	3.7	1.91	1.67	2.88	0.46	1.83	0	2.48	0.88
1635	chr11	106134362	106134690	+	promoter-TSS (uc007lyp.2)	promoter-TSS (NM_001130187)	-240	uc007lyp.2	Smarcd2	SWI/SNF-related matrix-associated	0	0	1.16	0.63	3.7	0.96	1.67	2.4	1.85	0.61	0	0.76	0.44
1636	chr11	106354692	106355010	+	Intergenic	Intergenic	-5741	uc007lyy.1	Ern1	serine/threonine-protein kinase/endoribonuclease	0.97	2.82	1.16	0.63	4.23	2.39	0.83	1.92	1.38	0	0.51	3.24	2.63
1637	chr11	107131892	107132300	+	intron (uc007mal.1, intron 5 of 9)	L1MC4|LINE|L1	-81401	uc007mai.2	Nol11	nucleolar protein 11 isoform 1	0.48	6.36	6.97	8.15	4.23	3.35	0.83	1.92	8.3	2.44	0	1.9	2.63
1638	chr11	107435382	107435570	+	intron (uc007mav.1, intron 2 of 31)	intron (NM_198298, intron 2 of 31)	-25789	uc007mat.1	AK043804	Mus musculus 10 days neonate cortex cDNA, RIKEN full-length enriched library, clone:A830035A12 product:similar to EMBRYONAL STEM CELL SPECIFIC GENE 1 [Mus musculus], full insert sequence.	0.48	4.94	1.16	1.88	3.17	1.91	0	4.32	2.77	1.83	0	0.76	1.75
1639	chr11	108059112	108059290	+	intron (uc011ygr.1, intron 2 of 16)	intron (NM_011101, intron 2 of 16)	146001	uc011ygr.1	Prkca	protein kinase C alpha type	0.97	1.41	1.74	2.51	3.17	0.96	0	0.96	3.23	1.22	0	1.9	2.19
1640	chr11	115773102	115773281	+	promoter-TSS (uc011yhr.1)	promoter-TSS (NM_001162998)	-140	uc011yhr.1	1110017F19Rik	hypothetical protein LOC68528	0.97	11.3	4.07	2.51	3.17	0.48	1.67	1.92	2.31	0	0.51	1.71	1.31
1641	chr11	118109892	118110320	+	Intergenic	promoter-TSS (NM_011180)	-36050	uc007mor.2	Cyth1	cytohesin-1 isoform 3	1.93	5.65	1.74	3.76	6.34	1.91	0.83	4.32	6	0	0.51	1.14	0.88
1642	chr11	118312562	118312910	+	3' UTR (uc011yio.1, exon 4 of 4)	3' UTR (NM_001204130, exon 4 of 4)	7888	uc011yio.1	C1qtnf1	RecName: Full=Complement C1q tumor necrosis factor-related protein 1; AltName: Full=Putative secreted protein ZSIG37; Flags: Precursor;	0.97	1.41	2.32	0	4.23	3.35	0.83	4.32	4.61	3.05	0.51	0.57	0.88
1643	chr11	119129042	119129290	+	promoter-TSS (uc007mqg.2)	promoter-TSS (NM_001159324)	-115	uc007mqg.2	Gaa	lysosomal alpha-glucosidase precursor	2.41	12	9.29	13.17	3.7	5.26	0.83	1.44	7.84	2.44	0.51	2.48	0.88
1644	chr11	119217152	119217420	+	promoter-TSS (uc007mql.1)	promoter-TSS (NM_018822)	415	uc007mqm.1	Slc26a11	sodium-independent sulfate anion transporter	1.45	3.53	0.58	1.25	3.7	0.96	0	1.92	2.77	0.61	0	0.76	1.31
1645	chr11	120121172	120121570	+	intron (uc011yiy.1, intron 3 of 27)	intron (NM_198423, intron 3 of 27)	27110	uc011yiy.1	Bahcc1	BAH and coiled-coil domain-containing protein 1	0.97	4.24	1.16	0.63	4.76	0.48	0	2.88	3.69	1.22	0	0.95	0.88
1646	chr11	120201602	120201940	+	Intergenic	Intergenic	8027	uc007msi.1	Actg1	actin, cytoplasmic 2	0	2.82	2.32	0	4.23	3.35	2.5	4.8	4.61	1.83	0	2.48	3.07
1647	chr11	120492602	120492841	+	intron (uc007mtu.1, intron 1 of 2)	intron (NM_010756, intron 1 of 2)	2140	uc007mtu.1	Mafg	transcription factor MafG	0.48	1.41	1.16	1.25	3.7	1.91	0.83	0.96	3.23	0.61	0	1.14	1.75
1648	chr11	120492852	120492881	+	intron (uc007mtu.1, intron 1 of 2)	intron (NM_010756, intron 1 of 2)	1995	uc007mtu.1	Mafg	transcription factor MafG	0	0	0	0	0	0	0	0	0	0.61	0	0	0
1649	chr11	120538342	120538610	+	intron (uc007mua.2, intron 2 of 15)	ID_B1|SINE|B4	4189	uc007mua.2	Aspscr1	tether containing UBX domain for GLUT4 isoform	0.48	0.71	1.74	0	3.7	0.48	0	1.92	0.92	0.61	0	1.52	1.31
1650	chr11	121249612	121249890	+	promoter-TSS (uc007mvu.2)	promoter-TSS (NM_139147)	-186	uc007mvu.2	Rab40b	ras-related protein Rab-40B	0.48	0.71	1.74	0	4.76	0.96	0.83	0.96	2.31	0.61	0	1.33	0.88
1651	chr12	33615172	33615550	+	intron (uc007nig.1, intron 4 of 6)	intron (NR_044986, intron 2 of 5)	23293	uc007nig.1	AK016682	Mus musculus adult male testis cDNA, RIKEN full-length enriched library, clone:4933406C10 product:unclassifiable, full insert sequence.	1.45	1.41	2.32	1.25	3.7	2.39	1.67	4.32	3.69	4.27	0.51	1.71	1.75
1652	chr12	35732382	35732820	+	intron (uc007njg.2, intron 1 of 25)	intron (NM_001014973, intron 1 of 25)	740	uc007njg.2	Snx13	sorting nexin-13	1.45	2.82	2.9	3.76	4.23	2.87	0	1.92	4.15	3.05	0.51	1.33	1.75
1653	chr12	36352582	36352761	+	intron (uc007njj.1, intron 1 of 2)	Intergenic	27119	uc007njk.1	AK018624	Mus musculus adult male cecum cDNA, RIKEN full-length enriched library, clone:9130015A21 product:unclassifiable, full insert sequence.	0	0	0.58	1.25	3.17	0.96	0.83	6.24	1.38	1.22	0	1.9	1.75
1654	chr12	56541452	56541710	+	Intergenic	Intergenic	41769	uc007noq.2	Psma6	proteasome subunit alpha type-6	0.48	1.41	1.16	0	3.7	0.48	0	0.96	1.38	0.61	0	1.33	2.19
1655	chr12	70603392	70603770	+	Intergenic	Intergenic	-27047	uc007nsk.1	AK039829	Mus musculus 0 day neonate thymus cDNA, RIKEN full-length enriched library, clone:A430012L17 product:unclassifiable, full insert sequence.	0.97	0.71	4.07	1.25	3.7	2.39	0	3.36	3.69	1.83	1.02	1.33	2.63
1656	chr12	71334692	71334831	+	intron (uc007ntn.1, intron 4 of 4)	intron (NR_045174, intron 4 of 4)	5933	uc007ntn.1	AK154735	Mus musculus B6-derived CD11 +ve dendritic cells cDNA, RIKEN full-length enriched library, clone:F730035M05 product:unclassifiable, full insert sequence.	0	0	0	1.88	3.17	0	0	0.48	1.38	0.61	0	1.52	1.31
1657	chr12	71334842	71334881	+	exon (uc007ntn.1, exon 5 of 5)	non-coding (NR_045174, exon 5 of 5)	6033	uc007ntn.1	AK154735	Mus musculus B6-derived CD11 +ve dendritic cells cDNA, RIKEN full-length enriched library, clone:F730035M05 product:unclassifiable, full insert sequence.	0	0	0.58	0.63	0.53	0.48	0	0.96	0.46	0.61	0.51	0.19	0
1658	chr12	73098402	73098760	+	Intergenic	RSINE1|SINE|B4	73397	uc007nvc.1	Gpr135	probable G-protein coupled receptor 135	6.27	11.3	4.07	5.64	6.87	2.87	0	6.72	6.92	2.44	0	3.62	3.94
1659	chr12	73851672	73851980	+	Intergenic	L2a|LINE|L2	-10372	uc007nvu.2	Ppm1a	protein phosphatase 1A	4.34	14.12	11.03	11.29	4.23	0	0	1.92	5.07	4.27	0	2.67	4.82
1660	chr12	74880662	74880891	+	Intergenic	Intergenic	-128078	uc007nwq.2	Hif1a	hypoxia-inducible factor 1-alpha	0.97	3.53	9.29	3.14	4.23	0	0	3.84	1.38	1.22	0.51	0.95	3.94
1661	chr12	77532562	77532800	+	intron (uc011yob.1, intron 6 of 10)	intron (NM_001163103, intron 6 of 10)	-12803	uc007nyh.2	Gm10451	Mus musculus adult male epididymis cDNA, RIKEN full-length enriched library, clone:9230006H20 product:hypothetical protein, full insert sequence.	5.31	15.54	5.81	8.15	3.7	1.91	0.83	3.36	4.15	1.22	0	3.62	3.51
1662	chr12	77634142	77634371	+	promoter-TSS (uc007nyk.2)	promoter-TSS (NR_039597)	-291	uc007nyk.2	Plekhg3	pleckstrin homology domain-containing family G	4.34	4.94	9.29	9.41	3.17	0	1.67	5.76	3.23	3.05	0	1.14	3.07
1663	chr12	81204572	81204831	+	Intergenic	Intergenic	9299	uc007oal.1	Zfp36l1	zinc finger protein 36, C3H1 type-like 1	0	0	1.74	0.63	4.23	0.48	0.83	0.48	0.46	0	0	0.19	0.44
1664	chr12	82209522	82209760	+	intron (uc007obu.2, intron 3 of 12)	intron (NM_001146217, intron 3 of 12)	-57497	uc011yok.1	Mir3067	Mus musculus microRNA 3067 (Mir3067), microRNA.	3.38	5.65	5.23	3.76	3.7	0.48	0	1.44	1.85	0.61	0	0.76	3.07
1665	chr12	87165502	87166000	+	promoter-TSS (uc007ohj.2)	promoter-TSS (NM_021446)	-149	uc007ohj.2	Ttll5	tubulin polyglutamylase TTLL5	0.48	1.41	3.48	2.51	5.81	2.87	0.83	5.28	7.84	3.66	0.51	1.14	1.75
1666	chr12	88229482	88229720	+	Intergenic	Intergenic	-3837	uc007oia.2	6430527G18Rik	enhanced at puberty protein 1	0	0.71	2.9	3.76	3.7	0.48	0.83	3.36	3.23	1.22	0	0.57	0.44
1667	chr12	104550142	104550470	+	TTS (uc007ovb.1)	Intergenic	2673	uc007ovb.1	AK076979	Mus musculus adult male testis cDNA, RIKEN full-length enriched library, clone:4930584N09 product:unclassifiable, full insert sequence.	0.48	3.53	3.48	3.76	4.76	0.96	1.67	3.84	1.38	0.61	0	1.14	0.44
1668	chr12	107716242	107716521	+	Intergenic	(CA)n|Simple_repeat|Simple_repeat	-30505	uc011yrn.1	1700121N20Rik	Mus musculus adult male testis cDNA, RIKEN full-length enriched library, clone:1700121N20 product:unclassifiable, full insert sequence.	0	3.53	0.58	3.76	3.7	0.48	0	1.44	3.23	0.61	0	0.57	0.88
1669	chr12	110088382	110088571	+	promoter-TSS (uc007pae.1)	promoter-TSS (NM_001012310)	-863	uc007pae.1	Slc25a47	solute carrier family 25 member 47	0	1.41	0.58	0.63	3.7	0	0	2.4	2.77	1.83	0	2.1	2.19
1670	chr12	110088582	110088710	+	promoter-TSS (uc007pae.1)	promoter-TSS (NM_001012310)	-693	uc007pae.1	Slc25a47	solute carrier family 25 member 47	0.48	2.12	5.23	3.14	2.11	0	0.83	1.44	3.69	1.83	1.02	0.76	0.88
1671	chr12	111262612	111262970	+	Intergenic	Intergenic	133496	uc007pbg.1	AK014028	Mus musculus 13 days embryo head cDNA, RIKEN full-length enriched library, clone:3110009F21 product:unclassifiable, full insert sequence.	0.48	2.82	3.48	0.63	5.29	5.26	2.5	4.32	8.3	1.22	0.51	4.19	3.07
1672	chr12	113344832	113345070	+	promoter-TSS (uc007pek.1)	promoter-TSS (NM_001081169)	57	uc007pek.1	Aspg	60 kDa lysophospholipase	0.48	2.82	0	0.63	3.7	0.48	0.83	0.48	0.92	0.61	0	1.71	0.44
1673	chr12	113797942	113798180	+	Intergenic	Intergenic	-28934	uc007pes.1	Inf2	inverted formin-2	0	0.71	0	1.25	3.7	1.91	0	5.28	1.38	1.22	0	1.33	0.88
1674	chr12	113825852	113826080	+	Intergenic	Intergenic	-1029	uc007pes.1	Inf2	inverted formin-2	2.41	2.82	3.48	2.51	3.17	1.91	0.83	3.36	2.31	1.83	0	1.71	1.75
1675	chr13	3645282	3645580	+	intron (uc007piz.1, intron 4 of 5)	intron (NM_178283, intron 4 of 5)	12109	uc007piz.1	Asb13	ankyrin repeat and SOCS box protein 13 isoform	1.45	4.24	1.74	1.88	4.23	1.43	0	1.44	2.77	1.22	0	3.05	1.75
1676	chr13	4045352	4045630	+	Intergenic	Intergenic	-13346	uc007pji.1	Akr1c14	3-alpha-hydroxysteroid dehydrogenase	0.48	0	0.58	0	4.23	1.91	0	0.48	2.31	0.61	1.02	1.71	1.75
1677	chr13	12634372	12634541	+	intron (uc007plq.1, intron 2 of 2)	Intergenic	2046	uc007plq.1	AK046182	Mus musculus adult male corpora quadrigemina cDNA, RIKEN full-length enriched library, clone:B230347D17 product:unclassifiable, full insert sequence.	0.48	6.36	4.07	3.76	3.17	1.43	0	0.96	1.38	0	0	0.95	0.88
1678	chr13	24639092	24639371	+	Intergenic	Intergenic	56877	uc007pvy.2	Gm11346	Mus musculus adult male thymus cDNA, RIKEN full-length enriched library, clone:5830431A10 product:similar to X-LINKED LYMPHOCYTE-REGULATED 5 [Mus musculus], full insert sequence.	0.48	2.82	0.58	0	4.23	1.91	0	2.88	2.31	0.61	0	1.71	1.31
1679	chr13	24981522	24981760	+	intron (uc007pwn.1, intron 18 of 20)	intron (NM_001081051, intron 18 of 20)	-15821	uc011yxs.1	AK006712	Mus musculus adult male testis cDNA, RIKEN full-length enriched library, clone:1700047I16 product:aldehyde dehydrogenase family 5, subfamily A1, full insert sequence.	0	0.71	0.58	0	3.7	0.48	0	2.88	2.31	1.22	0	1.71	4.38
1680	chr13	29022212	29022510	+	Intergenic	Intergenic	23190	uc007pyk.1	Sox4	transcription factor SOX-4	1.45	4.94	8.71	7.53	3.7	1.43	0	3.36	4.15	3.05	1.02	1.33	0.88
1681	chr13	34556072	34556241	+	Intergenic	Intergenic	-119105	uc007qbh.1	Slc22a23	solute carrier family 22 member 23	0.48	0	0.58	1.88	3.17	2.39	0	0	1.38	1.22	1.02	1.52	0.44
1682	chr13	36085892	36086091	+	intron (uc007qcj.1, intron 2 of 2)	intron (NM_201358, intron 2 of 2)	26216	uc007qci.2	Ppp1r3g	putative protein phosphatase 1 regulatory	0.48	1.41	1.74	1.88	3.17	1.43	0.83	2.88	0.92	1.22	0	0	1.31
1683	chr13	37629192	37629381	+	Intergenic	Intergenic	-3940	uc007qcu.1	AK155516	Mus musculus NOD-derived CD11c +ve dendritic cells cDNA, RIKEN full-length enriched library, clone:F630310D14 product:unclassifiable, full insert sequence.	1.93	7.06	4.07	2.51	3.17	2.39	0.83	2.88	2.31	2.44	1.02	1.9	2.19
1684	chr13	37824242	37824371	+	Intergenic	Intergenic	-14789	uc007qcv.1	BC048601	Mus musculus, clone IMAGE:6741119, mRNA.	0	0.71	0	1.25	3.17	1.91	0	0	0.92	1.83	0	0.76	0.88
1685	chr13	37824382	37824630	+	Intergenic	MIRc|SINE|MIR	-14989	uc007qcv.1	BC048601	Mus musculus, clone IMAGE:6741119, mRNA.	0.48	0	2.9	0.63	2.11	0.48	0	1.92	0.46	0.61	0	0.38	1.31
1686	chr13	40977942	40978240	+	Intergenic	B1F|SINE|Alu	-34912	uc007qeo.1	Gcnt2	N-acetyllactosaminide	0	0.71	0.58	0	4.23	0.48	0	2.4	2.77	0	0	2.1	0.88
1687	chr13	41103782	41104050	+	intron (uc007qer.2, intron 4 of 9)	B1_Mur1|SINE|Alu	-7396	uc007qep.1	AK043285	Mus musculus 7 days neonate cerebellum cDNA, RIKEN full-length enriched library, clone:A730081D07 product:glucosaminyltransferase, I-branching enzyme, full insert sequence.	0.48	0	1.74	0.63	3.7	0.96	0	0.96	2.31	1.22	0.51	0.95	0
1688	chr13	41499452	41499650	+	Intergenic	intron (NM_001111324, intron 2 of 7)	44211	uc007qff.1	AK132865	Mus musculus adult male testis cDNA, RIKEN full-length enriched library, clone:4930457C06 product:unclassifiable, full insert sequence.	2.9	9.89	5.81	1.88	3.17	0.96	0.83	0.48	0.92	0	0.51	2.29	3.51
1689	chr13	44397252	44397451	+	Intergenic	Intergenic	-85495	uc007qgo.1	AK136877	Mus musculus adult male spinal cord cDNA, RIKEN full-length enriched library, clone:A330050A06 product:unclassifiable, full insert sequence.	6.27	7.77	8.71	7.53	3.17	0	0.83	0.96	1.85	0.61	0	3.62	3.94
1690	chr13	46980602	46980970	+	intron (uc007qhn.1, intron 2 of 37)	intron (NM_010617, intron 2 of 37)	44301	uc007qhn.1	Kif13a	kinesin-like protein KIF13A	2.41	1.41	1.74	1.25	3.7	0.48	0.83	1.44	2.77	0.61	0	1.9	3.51
1691	chr13	47265442	47265770	+	intron (uc007qhx.2, intron 1 of 7)	intron (NM_146042, intron 1 of 7)	-21567	uc007qhy.1	AK044426	Mus musculus adult retina cDNA, RIKEN full-length enriched library, clone:A930002C04 product:unclassifiable, full insert sequence.	0.97	0	1.16	1.25	3.7	2.87	0	4.32	7.38	2.44	0.51	1.9	2.63
1692	chr13	52117182	52117530	+	Intergenic	Intergenic	74681	uc007qmr.1	AK029587	Mus musculus adult male testis cDNA, RIKEN full-length enriched library, clone:4930405J05 product:unclassifiable, full insert sequence.	0.97	2.82	4.65	1.88	3.7	5.74	1.67	4.32	5.07	2.44	0.51	1.14	1.31
1693	chr13	55254352	55254650	+	intron (uc007qqb.1, intron 1 of 17)	CpG	322	uc007qqb.1	Fgfr4	fibroblast growth factor receptor 4 precursor	0.97	2.12	3.48	3.76	3.7	2.87	0	2.88	1.85	1.83	0	0.38	0.44
1694	chr13	56651982	56652181	+	Intergenic	Intergenic	-2182	uc007qst.2	Lect2	leukocyte cell-derived chemotaxin-2 precursor	0.48	0	0	0.63	3.7	0.48	0	0.96	0.46	0	0	0.95	2.19
1695	chr13	58169162	58169490	+	intron (uc011zal.1, intron 6 of 16)	intron (NM_001195075, intron 6 of 16)	34463	uc011zal.1	Klhl3	kelch-like protein 3	2.41	14.12	21.49	17.56	3.7	6.69	0	3.36	10.61	6.1	0	2.1	4.38
1696	chr13	59508502	59508900	+	Intergenic	Intergenic	149979	uc007qun.1	Agtpbp1	cytosolic carboxypeptidase 1 isoform 1	2.9	16.95	9.87	14.43	5.81	4.78	0.83	7.2	6	3.05	1.02	4	2.63
1697	chr13	59555912	59556180	+	intron (uc007qun.1, intron 25 of 25)	intron (NM_023328, intron 25 of 25)	102634	uc007qun.1	Agtpbp1	cytosolic carboxypeptidase 1 isoform 1	4.83	11.3	14.52	12.54	3.7	5.74	2.5	6.24	3.69	1.22	0.51	3.43	2.63
1698	chr13	60710142	60710311	+	intron (uc007qvm.1, intron 2 of 25)	intron (NM_029653, intron 2 of 25)	6918	uc007qvm.1	Dapk1	death-associated protein kinase 1	0	2.82	1.74	1.25	3.17	0	0.83	3.84	7.84	3.05	0.51	1.9	1.75
1699	chr13	64533562	64533870	+	promoter-TSS (uc007qyx.1)	promoter-TSS (NM_053180)	-145	uc007qyx.1	Cdk20	cell division protein kinase 20	11.1	24.72	28.46	34.49	4.23	5.26	1.67	3.36	9.69	2.44	0	4.57	7.01
1700	chr13	102632152	102632381	+	Intergenic	Intergenic	6820	uc007rrw.1	AK043460	Mus musculus 7 days neonate cerebellum cDNA, RIKEN full-length enriched library, clone:A730097F20 product:unclassifiable, full insert sequence.	1.93	4.24	2.32	0	3.17	1.91	0.83	2.4	1.85	2.44	0	1.9	1.31
1701	chr13	110426122	110426331	+	intron (uc007rvg.2, intron 3 of 16)	intron (NM_011056, intron 3 of 16)	-109243	uc007rvk.1	AK087292	Mus musculus 16 days embryo head cDNA, RIKEN full-length enriched library, clone:C130003K05 product:unclassifiable, full insert sequence.	0.48	0.71	0.58	0	3.17	0.96	0.83	0.96	0.92	1.22	0	0.38	0.88
1702	chr13	112726242	112726440	+	Intergenic	Intergenic	68197	uc007rwb.1	AK134426	Mus musculus 13 days embryo male testis cDNA, RIKEN full-length enriched library, clone:6030482L16 product:unclassifiable, full insert sequence.	2.9	10.59	4.65	6.27	3.17	0.48	0	1.44	2.31	2.44	0	2.67	3.51
1703	chr13	114405762	114406260	+	intron (uc007rxg.2, intron 1 of 1)	intron (NM_130796, intron 1 of 1)	2761	uc007rxg.2	Snx18	sorting nexin-18	0.97	0.71	1.74	1.25	4.76	1.43	1.67	3.36	3.69	0.61	0.51	2.1	2.63
1704	chr14	26001062	26001280	+	Intergenic	Intergenic	-38444	uc007sri.1	AK016284	Mus musculus adult male testis cDNA, RIKEN full-length enriched library, clone:4930572O13 product:unclassifiable, full insert sequence.	0.48	3.53	4.65	4.39	3.17	1.91	0.83	3.84	2.31	1.83	0	1.71	0.44
1705	chr14	26027702	26027941	+	Intergenic	Intergenic	-65094	uc007sri.1	AK016284	Mus musculus adult male testis cDNA, RIKEN full-length enriched library, clone:4930572O13 product:unclassifiable, full insert sequence.	0.97	5.65	9.29	5.64	3.7	3.83	0.83	2.88	4.15	4.88	0.51	2.67	3.07
1706	chr14	26300792	26301011	+	intron (uc007srn.1, intron 1 of 23)	intron (NM_183208, intron 1 of 23)	-20287	uc007srl.1	AK047978	Mus musculus 16 days embryo head cDNA, RIKEN full-length enriched library, clone:C130026E14 product:unclassifiable, full insert sequence.	0	2.12	1.74	1.88	4.23	2.39	0	0.48	2.77	2.44	0	1.14	0.88
1707	chr14	27914922	27915041	+	3' UTR (uc007stl.1, exon 13 of 13)	3' UTR (NM_134437, exon 13 of 13)	62794	uc007stl.1	Il17rd	interleukin-17 receptor D precursor	0	1.41	0	0	2.64	0	0	0.48	0.92	0.61	0	0.19	0.88
1708	chr14	28141222	28141361	+	intron (uc007stp.1, intron 2 of 10)	intron (NM_027871, intron 2 of 10)	90066	uc007stp.1	Arhgef3	rho guanine nucleotide exchange factor 3	3.38	10.59	10.45	11.92	2.11	4.78	0	3.84	8.3	3.66	1.02	1.52	1.75
1709	chr14	29829212	29829500	+	intron (uc007sui.1, intron 27 of 37)	intron (NM_009785, intron 27 of 37)	-2038	uc007suj.2	Lrtm1	leucine-rich repeat and transmembrane	0.48	7.77	2.9	3.14	3.7	1.91	0	4.8	6.92	2.44	1.02	1.71	0.88
1710	chr14	31253132	31253430	+	intron (uc007sux.1, intron 1 of 46)	MTD|LTR|MaLR	-39470	uc007sva.1	Dcp1a	mRNA-decapping enzyme 1A	0	4.94	2.32	1.25	4.76	3.35	1.67	0.96	6.46	1.22	0	1.71	1.31
1711	chr14	31530192	31530550	+	intron (uc007svr.2, intron 1 of 20)	intron (NM_001166532, intron 1 of 20)	2336	uc007svr.2	Sfmbt1	scm-like with four MBT domains protein 1	4.34	5.65	2.32	5.64	5.29	4.78	0	3.84	5.54	4.27	0.51	3.81	3.51
1712	chr14	41842702	41842940	+	Intergenic	MLT-int|LTR|MaLR	-15757	uc007tci.1	5730469M10Rik	hypothetical protein LOC70564 precursor	1.45	0	0	0.63	3.7	1.43	0	2.4	4.15	1.22	0	3.43	1.75
1713	chr14	41914062	41914390	+	Intergenic	Intergenic	-4444	uc007tcm.1	Mat1a	S-adenosylmethionine synthase isoform type-1	0.48	11.3	10.45	5.64	4.23	1.91	0.83	5.28	3.69	1.22	0	3.24	0.44
1714	chr14	41926262	41926560	+	intron (uc007tcm.1, intron 3 of 8)	intron (NM_133653, intron 3 of 8)	7741	uc007tcm.1	Mat1a	S-adenosylmethionine synthase isoform type-1	5.31	11.3	9.29	8.78	4.23	1.43	0.83	2.88	6.92	0.61	0	4	4.38
1715	chr14	46603322	46603580	+	Intergenic	Intergenic	-100251	uc007thb.2	Ubb	polyubiquitin-B	0.97	4.24	4.07	6.27	3.7	2.39	0	3.36	6.46	2.44	0.51	1.9	2.19
1716	chr14	55698422	55698770	+	intron (uc007txz.1, intron 1 of 9)	intron (NM_001039198, intron 1 of 9)	6668	uc011zll.1	Zfhx2as	Mus musculus adult male olfactory brain cDNA, RIKEN full-length enriched library, clone:6430605P16 product:unclassifiable, full insert sequence.	0	4.24	3.48	3.14	3.7	4.3	0	3.84	8.76	3.05	0	1.9	1.75
1717	chr14	56501212	56501400	+	3' UTR (uc007uba.1, exon 3 of 3)	3' UTR (NM_019820, exon 3 of 3)	1787	uc007uba.1	Cbln3	cerebellin-3 precursor	1.93	10.59	2.9	5.02	3.17	0	0.83	0.96	1.38	3.66	0	1.71	3.94
1718	chr14	58416832	58417150	+	promoter-TSS (uc011zmh.1)	promoter-TSS (NM_001142441)	-35	uc007udo.2	Gm10094	predicted gene, ENSMUSG00000061104	0	0.71	3.48	1.88	4.23	3.35	0.83	3.84	7.38	0.61	0	0.76	0
1719	chr14	61255442	61255770	+	intron (uc011zna.1, intron 1 of 12)	intron (NM_001033272, intron 1 of 12)	2040	uc011zna.1	Spata13	spermatogenesis-associated protein 13	3.86	19.07	16.26	24.46	4.23	1.91	0.83	1.92	5.54	2.44	1.02	4.76	2.19
1720	chr14	62980452	62980621	+	intron (uc007ugl.1, intron 7 of 10)	intron (NM_026001, intron 7 of 10)	29594	uc007ugl.1	Rnaseh2b	ribonuclease H2 subunit B	0.48	4.24	1.74	3.14	3.17	0	0	1.44	2.77	1.22	0	2.48	1.31
1721	chr14	63742622	63742910	+	intron (uc007uhh.1, intron 1 of 9)	intron (NM_007798, intron 1 of 9)	1464	uc007uhh.1	Ctsb	cathepsin B preproprotein	3.38	14.83	15.1	14.43	3.7	6.22	0	5.76	5.07	2.44	0.51	1.71	3.07
1722	chr14	64812792	64813020	+	intron (uc007uij.1, intron 10 of 10)	intron (NM_001253715, intron 4 of 4)	77755	uc007uif.1	AK020680	Mus musculus 16 days neonate cerebellum cDNA, RIKEN full-length enriched library, clone:9630015K15 product:unclassifiable, full insert sequence.	2.41	3.53	0	1.25	3.17	0.96	0	4.32	3.23	3.66	0	2.1	0.44
1723	chr14	74031422	74031780	+	Intergenic	Intergenic	79008	uc007upy.1	Sucla2	succinyl-CoA ligase [ADP-forming] subunit beta,	1.45	4.94	2.32	4.39	3.7	1.43	0.83	0.48	6.46	3.05	0	3.81	3.51
1724	chr14	79250642	79250930	+	intron (uc007usq.2, intron 1 of 44)	intron (NM_027906, intron 1 of 44)	1801	uc007usq.2	1300010F03Rik	hypothetical protein LOC219189 isoform 1	7.24	16.24	21.49	30.1	3.7	4.78	0.83	3.36	7.84	1.22	0.51	3.81	2.19
1725	chr14	119406642	119407060	+	intron (uc007uzj.2, intron 33 of 38)	intron (NM_001081252, intron 33 of 38)	-22968	uc007uzf.1	AK014089	Mus musculus 13 days embryo head cDNA, RIKEN full-length enriched library, clone:3110027P15 product:unclassifiable, full insert sequence.	0.48	2.12	2.9	0	4.23	3.83	0.83	2.88	3.69	1.83	0	2.29	2.63
1726	chr14	122123842	122124110	+	Intergenic	MIR|SINE|MIR	-26337	uc007vaj.1	Dock9	dedicator of cytokinesis protein 9 isoform 1	0.48	0.71	2.32	1.25	3.7	1.91	0	3.36	4.15	1.22	0.51	0.95	0.88
1727	chr15	5108972	5109100	+	intron (uc007vct.1, intron 1 of 8)	intron (NM_001013367, intron 1 of 8)	15175	uc007vct.1	Prkaa1	5'-AMP-activated protein kinase catalytic	0.48	2.82	1.74	1.88	3.17	0.96	0	3.36	0.92	1.83	0	0.95	0.88
1728	chr15	7087642	7087821	+	Intergenic	intron (NM_001113386, intron 2 of 16)	-2811	uc007vdy.2	Lifr	leukemia inhibitory factor receptor isoform 1	0.97	5.65	4.07	7.53	3.17	3.35	0.83	5.76	7.38	0.61	1.02	1.52	0.44
1729	chr15	25593002	25593181	+	intron (uc007vjc.1, intron 1 of 40)	intron (NM_019472, intron 1 of 40)	40786	uc007vjc.1	Myo10	myosin X	0.48	1.41	0.58	0	3.17	0	0	1.44	1.85	0	1.02	0.76	1.75
1730	chr15	31282642	31282770	+	intron (uc007vkd.2, intron 1 of 3)	B4A|SINE|B4	14808	uc007vkd.2	Ankrd33b	ankyrin repeat domain-containing protein 33B	0	0	0.58	0	2.11	0.48	0.83	1.92	0.92	1.22	0	0.76	0.88
1731	chr15	34011942	34012231	+	promoter-TSS (uc007vlh.1)	promoter-TSS (NM_026002)	-388	uc007vlh.1	Mtdh	protein LYRIC	0	4.24	5.81	1.88	4.23	1.43	1.67	2.88	5.07	2.44	0	0.57	1.75
1732	chr15	35813352	35813610	+	intron (uc007vmh.2, intron 51 of 61)	intron (NM_177151, intron 51 of 61)	54520	uc007vmi.1	Cox6c	cytochrome c oxidase subunit 6C	3.38	9.18	12.2	6.27	3.7	0	0	1.92	2.77	0	0	2.67	3.51
1733	chr15	36225752	36226040	+	Intergenic	Intergenic	-12994	uc007vmq.1	Rnf19a	E3 ubiquitin-protein ligase RNF19A	0	3.53	2.32	1.25	3.7	1.43	0.83	1.44	2.77	0.61	0	1.52	1.75
1734	chr15	38361462	38361740	+	Intergenic	Intergenic	87420	uc007vnt.1	Azin1	antizyme inhibitor 1	4.34	8.47	16.26	10.66	4.23	4.3	1.67	2.88	8.3	2.44	0.51	2.29	3.07
1735	chr15	58879582	58879790	+	intron (uc007vty.2, intron 3 of 14)	intron (NM_001146180, intron 3 of 13)	33895	uc007vty.2	Mtss1	metastasis suppressor protein 1 isoform 1	0.48	0.71	0.58	0	3.17	1.43	0	0	0.92	0	0.51	0.76	0.88
1736	chr15	59484602	59484930	+	intron (uc007vxx.1, intron 2 of 2)	intron (NM_144549, intron 2 of 2)	4557	uc007vxx.1	Trib1	tribbles homolog 1	3.38	7.77	2.32	2.51	3.7	1.91	0.83	6.72	4.15	1.22	0	2.67	3.07
1737	chr15	75483542	75483800	+	Intergenic	RLTR19-int|LTR|ERVK	11112	uc007wgz.1	AK084954	Mus musculus 10, 11 days embryo whole body cDNA, RIKEN full-length enriched library, clone:2810039B14 product:similar to GLI-related finger protein HKR4 (fragments) [Homo sapiens], full insert sequence.	0	0	0.58	1.25	3.7	0.48	0.83	3.36	2.31	1.22	0.51	1.14	1.75
1738	chr15	75948912	75949181	+	TTS (uc007wip.2)	TTS (NM_001142968)	1579	uc007wio.1	Eppk1	epiplakin	0.48	2.12	4.07	1.25	3.7	1.91	0	4.32	1.38	5.49	0	0.57	1.75
1739	chr15	75955002	75955340	+	exon (uc007wip.2, exon 7 of 16)	exon (NM_001142968, exon 7 of 16)	1815	uc007wip.2	BC024139	hypothetical protein LOC271278	0.48	7.77	6.39	3.76	4.76	2.39	0.83	2.4	5.07	6.1	0.51	1.14	1.31
1740	chr15	76734302	76734521	+	promoter-TSS (uc007wmt.2)	promoter-TSS (NM_012053)	-90	uc007wmt.2	Rpl8	60S ribosomal protein L8	5.79	16.95	15.68	15.68	3.7	2.39	0	0.96	6.46	0.61	0	1.71	4.38
1741	chr15	77066682	77067080	+	intron (uc007wng.2, intron 1 of 13)	intron (NM_053104, intron 1 of 13)	70602	uc007wng.2	Rbfox2	RNA-binding protein 9 isoform 1	1.45	0.71	0	0.63	5.29	1.43	0	3.36	6	1.22	0	3.43	3.51
1742	chr15	79152002	79152350	+	intron (uc007wtd.2, intron 1 of 16)	RLTR11A|LTR|ERVK	6625	uc007wtd.2	Pla2g6	85 kDa calcium-independent phospholipase A2	0.97	1.41	1.16	1.88	4.76	2.39	0	1.44	1.85	0.61	0	1.14	2.19
1743	chr15	79158622	79159080	+	promoter-TSS (uc007wtd.2)	promoter-TSS (NM_001199023)	-50	uc007wtd.2	Pla2g6	85 kDa calcium-independent phospholipase A2	3.86	7.06	5.81	9.41	6.87	3.35	0.83	3.84	9.23	3.05	0	3.05	1.31
1744	chr15	79163952	79164280	+	Intergenic	Intergenic	-5315	uc007wtd.2	Pla2g6	85 kDa calcium-independent phospholipase A2	0	0.71	1.16	1.88	4.23	2.39	0	0.96	1.85	0	0	2.67	3.94
1745	chr15	82184822	82184940	+	promoter-TSS (uc007wzc.2)	promoter-TSS (NM_025987)	-160	uc007wzc.2	Ndufa6	NADH dehydrogenase [ubiquinone] 1 alpha	0.97	0.71	1.16	0	1.59	0	0	0	0.92	0	0	0.57	0.88
1746	chr15	82191882	82192230	+	Intergenic	Intergenic	-7335	uc007wzc.2	Ndufa6	NADH dehydrogenase [ubiquinone] 1 alpha	2.41	2.12	2.9	1.88	3.7	3.83	0.83	3.84	7.38	2.44	0.51	2.48	1.75
1747	chr15	82537882	82538120	+	Intergenic	Intergenic	-17072	uc007wzl.1	Cyp2d37-ps	SubName: Full=Pcdhb11 protein;	0	2.82	0	1.25	3.7	0.48	0.83	0.96	3.23	1.22	0	1.71	1.31
1748	chr15	83360822	83361041	+	intron (uc007xbd.1, intron 1 of 4)	intron (NM_007546, intron 1 of 4)	3639	uc007xbd.1	Bik	bcl-2-interacting killer	0.97	2.12	0.58	0.63	4.23	0.96	0	1.44	1.85	0.61	0.51	1.52	2.19
1749	chr15	85160532	85160790	+	Intergenic	Intergenic	-6150	uc007xdd.1	Atxn10	ataxin-10	0.97	0	2.9	1.88	3.7	0.48	0.83	3.84	2.31	3.05	0.51	1.9	1.75
1750	chr15	85563182	85563430	+	Intergenic	Intergenic	-2688	uc007xdj.2	Ppara	peroxisome proliferator-activated receptor	2.41	6.36	6.39	5.64	3.7	1.43	0.83	0.48	2.77	3.05	0	1.71	1.31
1751	chr15	96373992	96374230	+	Intergenic	Intergenic	-82837	uc007xkf.1	Scaf11	splicing factor, arginine/serine-rich 2,	2.9	13.42	9.29	7.53	3.7	0	0	1.44	1.38	1.22	0.51	1.33	0.44
1752	chr15	99223152	99223540	+	promoter-TSS (uc007xpm.2)	promoter-TSS (NM_001171034)	-32	uc007xpm.2	Tmbim6	bax inhibitor 1	0.97	0.71	1.16	0	4.76	5.26	1.67	3.84	2.77	0.61	0	2.1	1.75
1753	chr15	101847212	101847341	+	Intergenic	Intergenic	-11371	uc007xuj.2	Krt18	keratin, type I cytoskeletal 18	0	2.82	0.58	1.25	2.11	2.39	0	0.96	1.38	0	0	0.76	0.88
1754	chr15	101848372	101848631	+	Intergenic	Intergenic	-10146	uc007xuj.2	Krt18	keratin, type I cytoskeletal 18	0.48	0	1.16	0.63	4.23	0.96	1.67	0	3.23	1.22	0	0.76	1.75
1755	chr15	101904932	101905370	+	intron (uc007xuk.2, intron 1 of 14)	intron (NM_145625, intron 1 of 14)	947	uc007xuk.2	Eif4b	eukaryotic translation initiation factor 4B	3.38	4.94	5.81	8.15	5.29	2.39	1.67	3.84	4.61	2.44	0	2.67	2.19
1756	chr16	4377802	4378020	+	intron (uc007xzq.1, intron 1 of 9)	intron (NM_009624, intron 1 of 9)	41677	uc007xzq.1	Adcy9	adenylate cyclase type 9	3.38	13.42	6.39	6.27	3.17	2.87	0	2.4	5.54	1.22	0	1.9	0.88
1757	chr16	4404352	4404561	+	intron (uc007xzq.1, intron 1 of 9)	intron (NM_009624, intron 1 of 9)	15132	uc007xzq.1	Adcy9	adenylate cyclase type 9	2.41	9.89	4.07	6.9	3.7	0.96	0	1.44	0	0	0	2.1	2.19
1758	chr16	4557982	4558220	+	intron (uc007xzv.1, intron 1 of 6)	intron (NM_031182, intron 1 of 6)	1619	uc007xzv.1	Tcfap4	transcription factor AP-4	2.9	9.89	13.94	16.31	3.7	2.39	0.83	1.44	5.07	1.22	0	0.57	0.88
1759	chr16	4964302	4964640	+	promoter-TSS (uc007ybf.1)	promoter-TSS (NM_028301)	89	uc007ybf.1	AK154225	Mus musculus adult male testis cDNA, RIKEN full-length enriched library, clone:4930451G09 product:hypothetical protein, full insert sequence.	0.97	3.53	7.55	2.51	3.7	0.96	0.83	5.28	4.61	2.44	0.51	0.19	2.19
1760	chr16	10525722	10525960	+	intron (uc007ydu.1, intron 18 of 18)	intron (NM_001243760, intron 18 of 18)	17306	uc007ydx.1	Dexi	dexamethasone-induced protein	1.93	6.36	4.65	5.02	3.7	2.39	1.67	3.84	3.23	1.83	0	1.9	2.63
1761	chr16	11133022	11133290	+	intron (uc007yet.1, intron 1 of 11)	intron (NM_029582, intron 1 of 11)	1469	uc007yet.1	Txndc11	thioredoxin domain-containing protein 11 isoform	0.97	6.36	5.23	15.05	3.7	2.87	1.67	2.4	10.15	0.61	1.02	3.62	2.19
1762	chr16	11666072	11666350	+	intron (uc007yfj.1, intron 11 of 13)	intron (NM_028964, intron 18 of 20)	-113612	uc007yfl.1	AK014704	Mus musculus 0 day neonate head cDNA, RIKEN full-length enriched library, clone:4833415N18 product:unclassifiable, full insert sequence.	1.45	1.41	2.32	2.51	4.23	1.91	0	5.28	1.38	1.22	0	2.48	3.51
1763	chr16	23517752	23518160	+	intron (uc007ytr.1, intron 1 of 15)	intron (NM_008555, intron 1 of 15)	-2436	uc007ytv.1	AK144897	Mus musculus lung RCB-0558 LLC cDNA, RIKEN full-length enriched library, clone:G730049K06 product:unclassifiable, full insert sequence.	3.38	4.94	6.97	2.51	4.76	1.43	0	3.36	4.15	2.44	0.51	2.29	3.51
1764	chr16	26706692	26706921	+	intron (uc007yvg.2, intron 8 of 10)	intron (NM_001159318, intron 8 of 10)	48782	uc007yvh.1	AK050069	Mus musculus adult male liver tumor cDNA, RIKEN full-length enriched library, clone:C730010C06 product:unclassifiable, full insert sequence.	0.48	1.41	2.32	2.51	3.7	0.96	0.83	2.88	2.31	1.22	1.02	2.1	2.19
1765	chr16	30310502	30310820	+	intron (uc007ywo.1, intron 1 of 1)	intron (NM_008148, intron 1 of 1)	204	uc007ywo.1	Gp5	platelet glycoprotein V precursor	0.97	2.12	2.32	1.25	3.7	0	0	0.96	0	0	0.51	0.95	0.44
1766	chr16	33318232	33318480	+	Intergenic	Intergenic	62457	uc007zaa.1	AK160141	Mus musculus adult male testis cDNA, RIKEN full-length enriched library, clone:1700007L15 product:unclassifiable, full insert sequence.	0	1.41	0	0.63	3.7	1.43	0.83	4.32	1.38	0.61	1.02	2.29	2.19
1767	chr16	34029912	34030101	+	intron (uc012aew.1, intron 45 of 59)	intron (NM_177357, intron 45 of 59)	-62917	uc007zap.1	Umps	uridine 5'-monophosphate synthase	1.93	7.06	7.55	9.41	3.17	2.39	0.83	0.48	3.23	5.49	0	1.52	1.31
1768	chr16	35310692	35310960	+	TTS (uc007zbk.1)	TTS (NM_133704)	53178	uc007zbk.1	Sec22a	vesicle-trafficking protein SEC22a	0	3.53	0.58	0	3.7	1.43	0.83	5.28	3.69	0.61	0.51	2.67	2.63
1769	chr16	38289132	38289371	+	intron (uc007zeq.1, intron 1 of 8)	intron (NM_001098404, intron 1 of 8)	5659	uc007zeq.1	Nr1i2	nuclear receptor subfamily 1 group I member 2	0.48	4.94	1.16	1.25	3.7	0.48	2.5	2.4	1.85	0	0	1.71	0.88
1770	chr16	42911482	42911701	+	intron (uc007zfz.1, intron 1 of 3)	intron (NR_040402, intron 1 of 3)	585	uc007zfz.1	AK083150	Mus musculus adult male hippocampus cDNA, RIKEN full-length enriched library, clone:C630018D16 product:unclassifiable, full insert sequence.	0	0.71	0	0.63	3.17	0	2.5	3.84	0.46	0	1.02	1.14	0
1771	chr16	42973052	42973330	+	Intergenic	Intergenic	17498	uc007zgb.1	BC002163	Mus musculus cDNA sequence BC002163, mRNA (cDNA clone IMAGE:3485964).	0.97	1.41	2.32	0.63	3.7	0	0.83	1.44	0	1.83	0	3.24	1.75
1772	chr16	91767422	91767591	+	intron (uc007zyj.1, intron 1 of 38)	PB1D10|SINE|Alu	37890	uc007zyj.1	Itsn1	intersectin-1 isoform 1	0.48	0.71	1.74	1.88	3.17	0.96	1.67	1.44	0.46	1.22	0	1.14	0.88
1773	chr16	93711622	93711891	+	promoter-TSS (uc007zzv.1)	promoter-TSS (NM_027293)	-396	uc007zzv.1	Dopey2	protein dopey-2 isoform 1	0	0	0.58	0	3.7	1.43	0	5.28	0.46	0	0	0.19	0
1774	chr16	97973432	97973860	+	intron (uc008adn.1, intron 2 of 7)	intron (NM_023663, intron 2 of 7)	11716	uc008adn.1	Ripk4	receptor-interacting serine/threonine-protein	5.31	19.07	20.91	27.6	5.29	2.39	1.67	5.28	6	1.22	0	5.14	5.26
1775	chr16	97979962	97980201	+	intron (uc008adn.1, intron 1 of 7)	intron (NM_023663, intron 1 of 7)	5281	uc008adn.1	Ripk4	receptor-interacting serine/threonine-protein	5.79	12	11.61	8.78	3.7	1.91	0	1.44	1.38	0.61	0.51	3.81	3.51
1776	chr17	5217202	5217470	+	intron (uc008aey.1, intron 4 of 19)	intron (NM_001085355, intron 4 of 19)	201431	uc008afb.1	Ldhal6b	L-lactate dehydrogenase A-like 6B	0.48	1.41	1.16	0	3.7	1.91	0	1.92	2.31	0.61	0	1.52	2.19
1777	chr17	5997482	5997541	+	intron (uc008afk.2, intron 5 of 26)	intron (NM_001113352, intron 5 of 25)	-9324	uc008afq.1	AK006572	Mus musculus adult male testis cDNA, RIKEN full-length enriched library, clone:1700030P01 product:unclassifiable, full insert sequence.	1.93	6.36	6.39	4.39	1.06	1.43	0.83	4.8	3.69	5.49	0.51	1.33	1.31
1778	chr17	14339392	14339570	+	intron (uc008amv.2, intron 1 of 3)	intron (NM_172826, intron 1 of 3)	1357	uc008amv.2	Dact2	dapper homolog 2	8.2	26.13	27.88	18.19	3.17	0.96	0.83	2.4	4.61	2.44	0	3.81	3.07
1779	chr17	24300682	24300870	+	promoter-TSS (uc008aum.1)	promoter-TSS (NM_172935)	-76	uc008aum.1	Amdhd2	putative N-acetylglucosamine-6-phosphate	10.13	33.89	49.94	37.63	3.7	1.43	0	2.4	1.38	0	0.51	1.9	3.94
1780	chr17	24361712	24362090	+	exon (uc008ave.1, exon 16 of 17)	exon (NM_007634, exon 16 of 17)	-4187	uc008avb.1	1600002H07Rik	hypothetical protein LOC72016	2.41	2.82	2.9	1.88	4.23	0.48	0.83	2.4	1.38	0.61	0	2.67	4.82
1781	chr17	25419032	25419470	+	Intergenic	RLTR12B|LTR|ERVK	-7996	uc008bak.2	Ube2i	SUMO-conjugating enzyme UBC9	0.97	3.53	4.07	1.88	4.23	2.39	0.83	1.44	2.31	1.22	0.51	3.81	2.19
1782	chr17	27023002	27023340	+	Intergenic	CpG	-30865	uc008ber.1	Kifc5b	kinesin family member C5B	3.38	14.83	14.52	19.44	4.23	2.39	0	5.28	11.07	2.44	0	1.9	1.75
1783	chr17	27069822	27070120	+	promoter-TSS (uc008bes.1)	promoter-TSS (NM_009343)	-101	uc008bes.1	Phf1	PHD finger protein 1	0	1.41	1.16	0	3.7	3.83	0	4.8	1.38	0.61	0	0.38	0.44
1784	chr17	29183052	29183201	+	Intergenic	Intergenic	13521	uc008bsd.2	Srsf3	serine/arginine-rich splicing factor 3	0.48	2.12	1.16	1.25	2.64	0.96	0	0.48	3.23	0	0	0.38	1.31
1785	chr17	29183212	29183401	+	Intergenic	Intergenic	13701	uc008bsd.2	Srsf3	serine/arginine-rich splicing factor 3	1.45	2.12	4.07	1.88	3.7	1.91	0	4.32	6	4.88	0.51	1.33	1.75
1786	chr17	29410162	29410470	+	intron (uc008bsn.2, intron 1 of 8)	intron (NM_030561, intron 1 of 8)	4583	uc008bsn.2	BC004004	hypothetical protein LOC80748	0.97	2.12	0.58	1.88	3.7	1.43	0.83	1.44	0.92	0	0	2.1	2.19
1787	chr17	29626302	29626660	+	Intergenic	Intergenic	-1509	uc008bsz.1	Pim1	proto-oncogene serine/threonine-protein kinase	0	1.41	0	0.63	4.23	2.39	0	2.88	1.38	1.83	0	1.9	1.31
1788	chr17	29629852	29630031	+	intron (uc008bsz.1, intron 4 of 5)	(T)n|Simple_repeat|Simple_repeat	1951	uc008bsz.1	Pim1	proto-oncogene serine/threonine-protein kinase	3.86	20.48	18.58	15.05	3.17	3.35	0	1.44	3.23	0.61	0.51	1.33	2.63
1789	chr17	29649952	29650370	+	Intergenic	Intergenic	22171	uc008bsz.1	Pim1	proto-oncogene serine/threonine-protein kinase	0.97	3.53	1.16	1.88	4.23	3.35	0	2.88	2.77	3.66	1.02	1.9	1.75
1790	chr17	31770122	31770360	+	intron (uc008bvl.1, intron 1 of 16)	L1M4|LINE|L1	3845	uc008bvl.1	Cbs	cystathionine beta-synthase isoform 1	0.48	2.82	0.58	0.63	3.7	0.48	0	0.48	2.31	1.83	0	0.95	2.19
1791	chr17	31884422	31884870	+	Intergenic	Intergenic	69756	uc008bvp.1	Cryaa	alpha-crystallin A chain	1.93	0.71	4.07	3.14	5.81	1.91	0.83	5.28	5.07	1.22	1.02	2.86	2.19
1792	chr17	32041162	32041301	+	Intergenic	Intergenic	-48494	uc008bvr.1	Sik1	serine/threonine-protein kinase SIK1	0	0	0	0	3.7	0	0	0.48	0	0.61	0.51	0.38	0
1793	chr17	32393962	32394220	+	intron (uc008bwa.2, intron 1 of 19)	B3|SINE|B2	26977	uc008bwa.2	Brd4	bromodomain-containing protein 4 isoform 1	0	0.71	0	1.88	3.7	1.43	0	1.44	4.61	2.44	0.51	2.1	0.44
1794	chr17	32619992	32620181	+	intron (uc008bxe.1, intron 7 of 13)	intron (NM_177307, intron 7 of 13)	-23321	uc012apb.1	Cyp4f17	cytochrome P450, family 4, subfamily f,	0.48	2.12	1.74	0.63	3.17	0.48	0.83	3.36	0	0	0	1.52	1.75
1795	chr17	32620192	32620420	+	exon (uc008bxe.1, exon 8 of 14)	exon (NM_177307, exon 8 of 14)	-23101	uc012apb.1	Cyp4f17	cytochrome P450, family 4, subfamily f,	0	0.71	0.58	0	2.64	1.43	0	0.96	2.31	0.61	0	0.76	0.44
1796	chr17	34741642	34742010	+	Intergenic	promoter-TSS (NM_001163379)	-1320	uc008ccy.1	Rnf5	E3 ubiquitin-protein ligase RNF5	0.97	0.71	0.58	0	4.76	0.48	0.83	2.4	0.92	0	0	2.67	2.19
1797	chr17	35378212	35378441	+	promoter-TSS (uc008cha.2)	promoter-TSS (NM_019693)	-365	uc008cha.2	Bat1a	spliceosome RNA helicase Bat1	9.17	15.54	18	18.19	3.7	1.91	0	1.44	6	1.22	0	2.67	1.75
1798	chr17	35614972	35615210	+	Intergenic	RMER19C|LTR|ERVK	8057	uc008cht.1	H2-Q10	H-2 class I histocompatibility antigen, Q10	1.45	5.65	6.97	4.39	3.7	2.87	2.5	0.96	4.15	1.22	0.51	2.1	0.88
1799	chr17	46153062	46153300	+	TTS (uc008crn.2)	TTS (NM_009505)	16145	uc008crn.2	Vegfa	vascular endothelial growth factor A isoform 1	0.48	2.82	0.58	0	3.7	1.91	0	3.36	3.23	0.61	1.02	0.76	1.31
1800	chr17	47131932	47132121	+	intron (uc008cup.2, intron 2 of 46)	intron (NM_001177374, intron 2 of 46)	15455	uc008cup.2	Ubr2	E3 ubiquitin-protein ligase UBR2 isoform 2	0	1.41	0.58	0	2.64	0.48	0	1.44	1.38	0.61	0.51	1.33	2.19
1801	chr17	53985622	53985871	+	promoter-TSS (uc008czu.1)	promoter-TSS (NM_026935)	-463	uc008czu.1	Sult1c2	sulfotransferase 1C2	3.38	14.12	19.16	13.17	4.23	0.96	0	2.88	1.85	0	1.02	1.71	2.63
1802	chr17	56255602	56255781	+	exon (uc008dba.1, exon 4 of 9)	exon (NM_025874, exon 4 of 9)	1280	uc008dba.1	Plin5	perilipin-5	0	0	0	0.63	3.17	0.96	0	1.92	4.61	0.61	0.51	1.14	1.75
1803	chr17	56307932	56308250	+	intron (uc008dbf.2, intron 1 of 1)	intron (NM_025566, intron 1 of 1)	6177	uc008dbf.2	Tnfaip8l1	tumor necrosis factor alpha-induced protein	0.97	0	0.58	1.88	4.23	0.48	0	1.44	0.46	0	0	1.52	1.75
1804	chr17	56442452	56442820	+	promoter-TSS (uc008dbp.2)	promoter-TSS (NM_010931)	-124	uc008dbp.2	Uhrf1	E3 ubiquitin-protein ligase UHRF1 isoform A	0	1.41	0	0	4.23	0	0	2.4	0.92	0.61	0	0.95	0.44
1805	chr17	56601672	56601861	+	intron (uc008dby.2, intron 1 of 32)	promoter-TSS (NM_001252456)	14137	uc008dby.2	Ptprs	receptor-type tyrosine-protein phosphatase S	0	1.41	0	0.63	3.17	0	0	0.96	1.38	0.61	0	0	0
1806	chr17	64964122	64964390	+	intron (uc008dfy.1, intron 1 of 21)	intron (NM_008549, intron 1 of 21)	13267	uc008dfy.1	Man2a1	alpha-mannosidase 2	0.97	5.65	3.48	2.51	4.23	1.91	0.83	1.92	2.31	1.22	0.51	1.9	2.19
1807	chr17	64993052	64993250	+	intron (uc008dfy.1, intron 4 of 21)	intron (NM_008549, intron 4 of 21)	42162	uc008dfy.1	Man2a1	alpha-mannosidase 2	0.48	1.41	1.16	1.25	3.17	1.43	0.83	5.76	6	0.61	0	1.71	2.63
1808	chr17	67231652	67232080	+	intron (uc008dka.2, intron 14 of 30)	intron (NM_008984, intron 14 of 30)	168070	uc008dkd.1	AK006039	Mus musculus adult male testis cDNA, RIKEN full-length enriched library, clone:1700016K05 product:unclassifiable, full insert sequence.	2.41	2.12	2.9	4.39	4.23	3.35	1.67	2.88	4.15	1.22	0.51	2.29	3.94
1809	chr17	71201042	71201341	+	promoter-TSS (uc008dlp.2)	promoter-TSS (NM_009372)	-641	uc008dlp.2	Tgif1	homeobox protein TGIF1 isoform b	2.41	2.12	4.65	3.76	5.29	2.87	0.83	5.76	3.23	1.83	0	1.52	0
1810	chr17	71438232	71438521	+	intron (uc008dlx.1, intron 20 of 37)	MIRc|SINE|MIR	69479	uc008dlx.1	Myom1	myomesin-1 isoform 1	0.97	4.24	2.32	3.14	5.29	0.48	0	1.92	3.23	1.83	1.02	2.48	3.07
1811	chr17	71438592	71438821	+	intron (uc008dlx.1, intron 20 of 37)	intron (NM_010867, intron 20 of 37)	69809	uc008dlx.1	Myom1	myomesin-1 isoform 1	1.45	4.94	5.23	7.53	3.7	0	0	7.68	1.38	1.22	0	1.71	1.75
1812	chr17	73185692	73185860	+	promoter-TSS (uc008dne.1)	promoter-TSS (NM_027166)	-268	uc008dne.1	Ypel5	protein yippee-like 5	0	0	0.58	0	3.17	0.96	0.83	0.96	1.85	0.61	0.51	0.19	0
1813	chr17	84831492	84831750	+	exon (uc012axy.1, exon 17 of 38)	exon (NM_183021, exon 17 of 38)	33927	uc012axy.1	Thada	thyroid adenoma-associated protein homolog	0.48	2.82	2.32	0.63	3.7	0	0	1.92	0	1.83	0.51	1.33	3.07
1814	chr17	85093202	85093420	+	intron (uc008dta.1, intron 6 of 12)	intron (NM_026180, intron 6 of 12)	10840	uc008dta.1	Abcg8	ATP-binding cassette sub-family G member 8	0.48	5.65	2.32	0.63	3.17	1.91	1.67	1.44	4.15	4.27	0.51	2.86	1.31
1815	chr17	85264662	85264850	+	Intergenic	Intergenic	-74630	uc008dtc.1	Lrpprc	leucine-rich PPR motif-containing protein,	0.97	2.12	4.65	1.88	3.17	0.48	0.83	2.4	6.92	1.83	0.51	2.29	1.31
1816	chr17	86566812	86566990	+	promoter-TSS (uc008dug.2)	promoter-TSS (NM_011104)	-224	uc008dug.2	Prkce	protein kinase C epsilon type	0.97	0	0.58	0.63	3.17	2.39	0	0	2.31	3.05	0	0.38	0.88
1817	chr17	87684122	87684321	+	intron (uc008duv.2, intron 1 of 19)	B1F2|SINE|Alu	1995	uc008duv.2	Ttc7	tetratricopeptide repeat protein 7A	1.93	5.65	5.23	4.39	3.17	0	0.83	0.48	2.77	0	0.51	2.29	2.19
1818	chr17	87690572	87690760	+	intron (uc008duv.2, intron 2 of 19)	intron (NM_028639, intron 2 of 19)	8440	uc008duv.2	Ttc7	tetratricopeptide repeat protein 7A	0.97	0.71	1.16	0	3.17	0.48	1.67	0.96	2.77	0.61	0	2.48	2.19
1819	chr17	87691282	87691540	+	intron (uc008duv.2, intron 2 of 19)	intron (NM_028639, intron 2 of 19)	9185	uc008duv.2	Ttc7	tetratricopeptide repeat protein 7A	0	0.71	0.58	2.51	3.7	1.91	0	2.88	6	0.61	0	0.38	2.19
1820	chr18	6136152	6136311	+	promoter-TSS (uc008dzc.1)	promoter-TSS (NM_029277)	-135	uc008dzc.1	Arhgap12	rho GTPase-activating protein 12 isoform 1	9.17	39.54	39.49	43.28	2.64	1.91	0.83	0.96	1.85	1.22	0	1.71	0.88
1821	chr18	12354242	12354720	+	intron (uc008ecb.1, intron 20 of 24)	intron (NM_008720, intron 20 of 24)	27242	uc008eca.1	3110002H16Rik	colon cancer-associated protein Mic1 homolog	0.48	2.82	1.16	1.25	6.34	0.96	0	3.36	1.85	3.05	0	2.48	4.38
1822	chr18	20830482	20830890	+	intron (uc008eet.2, intron 3 of 3)	B4|SINE|B4	6935	uc008eet.2	Ttr	transthyretin	1.45	0.71	0.58	1.25	4.23	0	0	0.48	0.92	0	0	1.14	1.75
1823	chr18	32717292	32717610	+	intron (uc008ejk.1, intron 1 of 2)	intron (NM_001048207, intron 1 of 2)	2237	uc008ejk.1	Gypc	glycophorin-C	1.45	7.06	6.39	1.25	3.7	2.87	1.67	2.88	3.69	3.05	1.02	2.29	1.75
1824	chr18	35114282	35114491	+	promoter-TSS (uc008elv.2)	promoter-TSS (NM_010481)	-381	uc008elv.2	Hspa9	stress-70 protein, mitochondrial	0.48	2.82	1.74	0.63	3.7	2.39	0	1.92	7.84	4.27	0	0.57	0
1825	chr18	35253602	35254010	+	Intergenic	Intergenic	-24760	uc008ely.1	Ctnna1	catenin alpha-1	1.93	2.82	4.65	3.14	4.76	0	0.83	1.44	1.85	0	0.51	3.24	3.07
1826	chr18	38574442	38574591	+	Intergenic	MER58A|DNA|MER1_type	-4113	uc008esj.1	Ndfip1	NEDD4 family-interacting protein 1	0	0	0	0	2.64	2.87	0	2.88	0.46	1.22	0	1.71	1.75
1827	chr18	39015742	39016060	+	intron (uc008eso.1, intron 2 of 3)	intron (NM_010197, intron 2 of 3)	-36209	uc008esp.2	Gm5820	hypothetical protein LOC545253	0	0.71	0.58	0	4.76	0.48	0.83	3.36	0.92	1.22	0	3.43	0.88
1828	chr18	39461112	39461391	+	intron (uc008esr.1, intron 19 of 22)	intron (NM_175164, intron 19 of 22)	87828	uc008esw.1	AK158482	Mus musculus adult inner ear cDNA, RIKEN full-length enriched library, clone:F930120G13 product:hypothetical protein, full insert sequence.	1.93	3.53	5.23	3.76	4.23	2.39	0.83	6.24	7.38	1.83	0.51	3.05	3.07
1829	chr18	44783142	44783450	+	intron (uc008euz.1, intron 3 of 18)	intron (NM_001085373, intron 3 of 18)	-38023	uc008eva.1	A930012L18Rik	Mus musculus adult retina cDNA, RIKEN full-length enriched library, clone:A930012L18 product:unclassifiable, full insert sequence.	0.48	4.94	1.74	0.63	4.76	0.48	0	4.32	1.85	1.22	0.51	2.29	2.19
1830	chr18	49991972	49992280	+	promoter-TSS (uc008ewn.1)	promoter-TSS (NM_001081371)	-541	uc008ewn.1	Dmxl1	dmX-like protein 1	0	2.12	2.32	0.63	4.23	0.48	0	1.44	3.23	0	0	2.29	1.75
1831	chr18	61527912	61528160	+	intron (uc008fbx.1, intron 1 of 11)	intron (NM_133249, intron 1 of 11)	32049	uc008fbx.1	Ppargc1b	peroxisome proliferator-activated receptor gamma	0.97	2.82	3.48	2.51	4.23	1.43	0.83	1.92	3.23	2.44	0	2.48	2.63
1832	chr18	62068522	62068840	+	intron (uc008fct.2, intron 2 of 23)	intron (NM_001164491, intron 2 of 23)	2825	uc008fct.2	Ablim3	actin-binding LIM protein 3	0.97	3.53	1.74	1.88	3.7	0.48	1.67	1.92	2.77	0	1.54	2.48	3.07
1833	chr18	65383952	65384310	+	Intergenic	Intergenic	-24384	uc012bec.1	Mir122a	Mus musculus microRNA 122a (Mir122a), microRNA.	0	3.53	0	0.63	3.7	0.96	0	0.48	0.92	0.61	0.51	1.9	1.75
1834	chr18	65389832	65390110	+	Intergenic	Intergenic	-18544	uc012bec.1	Mir122a	Mus musculus microRNA 122a (Mir122a), microRNA.	0	0.71	1.16	1.88	3.7	0.48	0	0.96	0	0	0	1.14	1.31
1835	chr18	74927472	74927631	+	intron (uc008fpp.1, intron 38 of 38)	intron (NM_201600, intron 38 of 38)	10558	uc012bey.1	Scarna17	Mus musculus small Cajal body-specific RNA 17 (Scarna17), guide RNA.	0	0	0.58	0	3.17	0.96	0.83	0.96	1.85	0	0	1.14	2.19
1836	chr18	74938512	74938810	+	promoter-TSS (uc008fpt.1)	promoter-TSS (NM_177470)	-205	uc008fpt.1	Acaa2	3-ketoacyl-CoA thiolase, mitochondrial	2.41	10.59	16.84	18.19	4.23	2.87	0	4.32	3.23	3.05	0	0.95	3.07
1837	chr18	75042622	75042751	+	Intergenic	Intergenic	78231	uc008fpu.2	Lipg	endothelial lipase precursor	0.48	0.71	0	0.63	2.11	0	0.83	0.96	1.38	0	0	1.52	1.75
1838	chr18	75042762	75042941	+	Intergenic	MIRb|SINE|MIR	78066	uc008fpu.2	Lipg	endothelial lipase precursor	0	1.41	0	1.25	3.7	1.91	0	5.76	1.38	0	0	1.9	0
1839	chr18	82639522	82639890	+	Intergenic	Intergenic	-4809	uc008fts.1	Mbp	Golli-Mbp isoform 1	2.9	7.77	7.55	11.92	3.7	0.48	0	3.36	1.85	3.66	0	1.71	3.94
1840	chr19	3325462	3325730	+	intron (uc008fwf.2, intron 1 of 18)	intron (NM_013495, intron 1 of 18)	2295	uc008fwf.2	Cpt1a	carnitine O-palmitoyltransferase 1, liver	4.34	9.18	8.71	11.92	3.7	2.39	0	3.36	7.84	3.66	0	1.33	1.31
1841	chr19	3674612	3674850	+	intron (uc008fwq.2, intron 1 of 22)	intron (NM_008513, intron 1 of 22)	11833	uc008fwq.2	Lrp5	low-density lipoprotein receptor-related protein	0	1.41	1.16	1.25	3.7	2.87	0	4.8	3.69	1.22	0	1.71	2.19
1842	chr19	6994722	6995040	+	5' UTR (uc008gjg.1, exon 2 of 7)	5' UTR (NM_007953, exon 2 of 7)	1417	uc008gjg.1	Esrra	steroid hormone receptor ERR1	0	2.12	2.32	0.63	3.7	0	0	0.96	1.85	0.61	0	0.38	1.31
1843	chr19	8955352	8955570	+	promoter-TSS (uc008gnr.2)	promoter-TSS (NM_001160356)	-38	uc008gnr.2	AI462493	hypothetical protein LOC107197 precursor	1.45	9.89	5.81	6.27	3.17	5.74	0	1.92	6	0.61	0	0.76	1.31
1844	chr19	21181442	21181770	+	Intergenic	Intergenic	2406	uc008gys.1	AK016120	Mus musculus adult male testis cDNA, RIKEN full-length enriched library, clone:4930554I06 product:unclassifiable, full insert sequence.	0	4.24	2.32	1.25	3.7	0.48	0	2.4	5.07	1.22	1.02	1.33	1.75
1845	chr19	23135822	23135971	+	intron (uc008gzx.1, intron 5 of 5)	Intergenic	14518	uc008gzx.1	BC044868	Mus musculus ES cells cDNA, RIKEN full-length enriched library, clone:C330002G04 product:unclassifiable, full insert sequence.	0	2.82	0	3.14	3.17	2.87	0	1.92	4.15	0	0	0.76	1.31
1846	chr19	23209082	23209251	+	promoter-TSS (uc008gzy.1)	Intergenic	-224	uc008gzy.1	AK019124	Mus musculus ES cells cDNA, RIKEN full-length enriched library, clone:2410071A13 product:hypothetical protein, full insert sequence.	1.45	4.24	4.07	4.39	3.17	2.39	0.83	2.88	6	1.83	0	0.57	0.44
1847	chr19	23209442	23209680	+	intron (uc008gzy.1, intron 1 of 1)	CpG	171	uc008gzy.1	AK019124	Mus musculus ES cells cDNA, RIKEN full-length enriched library, clone:2410071A13 product:hypothetical protein, full insert sequence.	0	0	0	0.63	3.7	1.43	1.67	2.4	0.92	0.61	0	0.76	0
1848	chr19	24346322	24346580	+	intron (uc008hao.1, intron 3 of 4)	intron (NM_008044, intron 3 of 4)	8625	uc008hao.1	Fxn	frataxin, mitochondrial precursor	0	1.41	2.32	1.88	3.7	1.91	0	3.36	5.07	1.22	0	0.76	2.19
1849	chr19	26682442	26682630	+	intron (uc008hbn.1, intron 1 of 32)	intron (NM_011416, intron 1 of 32)	2886	uc008hbn.1	Smarca2	probable global transcription activator SNF2L2	1.45	2.12	2.32	2.51	3.17	0.48	0.83	1.92	2.77	0.61	0	0.76	1.31
1850	chr19	27504382	27504650	+	promoter-TSS (uc008hby.1)	promoter-TSS (NM_177474)	-11	uc012bkb.1	C030016D13Rik	Mus musculus adult male corpus striatum cDNA, RIKEN full-length enriched library, clone:C030016D13 product:hypothetical protein, full insert sequence.	0.48	1.41	0.58	1.88	3.7	0.48	0.83	2.4	2.77	0	0.51	0.76	2.19
1851	chr19	27737902	27738200	+	Intergenic	Intergenic	233524	uc012bkb.1	C030016D13Rik	Mus musculus adult male corpus striatum cDNA, RIKEN full-length enriched library, clone:C030016D13 product:hypothetical protein, full insert sequence.	0.48	5.65	2.32	1.88	3.7	0	0	2.4	1.38	0.61	0.51	2.67	2.63
1852	chr19	30269512	30269721	+	Intergenic	Intergenic	-19708	uc008hej.1	Gldc	glycine dehydrogenase [decarboxylating],	3.38	14.83	13.36	8.78	3.7	0.96	0	3.36	4.15	2.44	0.51	1.71	3.51
[truncated: 363 more rows]

## Sheet: CLOCK_ChIPseq_ClockD19
PeakID (cmd=PeakAnnotation/Clock_Clk.subpeaks.txt mm9 -size given -fragLength 120 -gtf /home2/gene_database/UCSC_canonical_for_homer.gtf -d Usf1_wt/ Usf1_Clk/ Usf1_Clock-KO/ Usf1_Bmal1-KO/ Clock_wt/ Clock_Clk/ Clock_Clock-KO/ Bmal1_wt/ Bmal1_Clk/ Bmal1_Clock-KO/ Bmal1_Bmal1-KO/ Input_B6/ Input_Clk/)	Chr	Start	End	Strand	Annotation	Detailed Annotation	Distance to TSS	Nearest PromoterID	Entrez ID	Nearest Unigene	Usf1_wt/ Tag Count in given bp (20723541 Total, normalization factor = 0.48, effective total = 10000000)	Usf1_Clk/ Tag Count in given bp (14161426 Total, normalization factor = 0.71, effective total = 10000000)	Usf1_Clock-KO/ Tag Count in given bp (17219254 Total, normalization factor = 0.58, effective total = 10000000)	Usf1_Bmal1-KO/ Tag Count in given bp (15944524 Total, normalization factor = 0.63, effective total = 10000000)	Clock_wt/ Tag Count in given bp (18919521 Total, normalization factor = 0.53, effective total = 10000000)	Clock_Clk/ Tag Count in given bp (20911184 Total, normalization factor = 0.48, effective total = 10000000)	Clock_Clock-KO/ Tag Count in given bp (11988014 Total, normalization factor = 0.83, effective total = 10000000)	Bmal1_wt/ Tag Count in given bp (20823592 Total, normalization factor = 0.48, effective total = 10000000)	Bmal1_Clk/ Tag Count in given bp (21679173 Total, normalization factor = 0.46, effective total = 10000000)	Bmal1_Clock-KO/ Tag Count in given bp (16389479 Total, normalization factor = 0.61, effective total = 10000000)	Bmal1_Bmal1-KO/ Tag Count in given bp (19523886 Total, normalization factor = 0.51, effective total = 10000000)	Input_B6/ Tag Count in given bp (52494118 Total, normalization factor = 0.19, effective total = 10000000)	Input_Clk/ Tag Count in given bp (22821207 Total, normalization factor = 0.44, effective total = 10000000)
[truncated: 1,327 more rows]
