# Supplementary material for: Usf1, a suppressor of the circadian Clock mutant, reveals the nature of the DNA-binding of the CLOCK:BMAL1 complex in mice
Source: eLife. 2013 Apr 9;2:e00426. doi: 10.7554/eLife.00426 (PMC3622178; doi:10.7554/eLife.00426)
Supplement: Figure 8—source data 3. — DOI: http://dx.doi.org/10.7554/eLife.00426.017 [file elife00426s004.xlsx]

## Sheet: BMAL1_ChIPseq_Wt
PeakID (cmd=PeakAnnotation/Bmal1_wt.subpeaks.txt mm9 -size given -fragLength 120 -gtf /home2/gene_database/UCSC_canonical_for_homer.gtf -d Usf1_wt/ Usf1_Clk/ Usf1_Clock-KO/ Usf1_Bmal1-KO/ Clock_wt/ Clock_Clk/ Clock_Clock-KO/ Bmal1_wt/ Bmal1_Clk/ Bmal1_Clock-KO/ Bmal1_Bmal1-KO/ Input_B6/ Input_Clk/)	Chr	Start	End	Strand	Annotation	Detailed Annotation	Distance to TSS	Nearest PromoterID	Symbol	Description	Usf1_wt/ Tag Count in given bp (20723541 Total, normalization factor = 0.48, effective total = 10000000)	Usf1_Clk/ Tag Count in given bp (14161426 Total, normalization factor = 0.71, effective total = 10000000)	Usf1_Clock-KO/ Tag Count in given bp (17219254 Total, normalization factor = 0.58, effective total = 10000000)	Usf1_Bmal1-KO/ Tag Count in given bp (15944524 Total, normalization factor = 0.63, effective total = 10000000)	Clock_wt/ Tag Count in given bp (18919521 Total, normalization factor = 0.53, effective total = 10000000)	Clock_Clk/ Tag Count in given bp (20911184 Total, normalization factor = 0.48, effective total = 10000000)	Clock_Clock-KO/ Tag Count in given bp (11988014 Total, normalization factor = 0.83, effective total = 10000000)	Bmal1_wt/ Tag Count in given bp (20823592 Total, normalization factor = 0.48, effective total = 10000000)	Bmal1_Clk/ Tag Count in given bp (21679173 Total, normalization factor = 0.46, effective total = 10000000)	Bmal1_Clock-KO/ Tag Count in given bp (16389479 Total, normalization factor = 0.61, effective total = 10000000)	Bmal1_Bmal1-KO/ Tag Count in given bp (19523886 Total, normalization factor = 0.51, effective total = 10000000)	Input_B6/ Tag Count in given bp (52494118 Total, normalization factor = 0.19, effective total = 10000000)	Input_Clk/ Tag Count in given bp (22821207 Total, normalization factor = 0.44, effective total = 10000000)
1	chr11	68908242	68908501	+	Intergenic	Intergenic	-5289	uc007jph.2	Per1	period circadian protein homolog 1	2.9	23.3	12.78	30.73	24.31	15.78	5.84	33.62	57.2	61.01	3.07	5.14	7.01
2	chr7	52960042	52960670	+	promoter-TSS (uc009gws.2)	promoter-TSS (NM_016974)	-261	uc009gws.2	Dbp	D site-binding protein	3.86	13.42	16.26	14.43	39.64	16.26	2.5	54.75	32.29	41.49	2.05	6.48	7.89
3	chr5	149806662	149807080	+	promoter-TSS (uc009aoz.1)	Intergenic	-80	uc009aoz.1	AK036974	Mus musculus 13 days embryo forelimb cDNA, RIKEN full-length enriched library, clone:5930430L01 product:unclassifiable, full insert sequence.	6.27	24.72	30.78	36.38	23.78	19.13	0.83	36.5	28.6	15.25	0	5.91	3.51
4	chr11	68908512	68908850	+	Intergenic	CpG	-4979	uc007jph.2	Per1	period circadian protein homolog 1	6.76	45.19	33.68	42.02	31.18	30.13	3.34	33.14	33.21	25.63	0.51	5.52	6.57
5	chr3	95685892	95686511	+	promoter-TSS (uc008qlm.1)	promoter-TSS (NM_001033302)	-50	uc008qlm.1	Gm129	hypothetical protein LOC229599	10.13	33.89	28.46	31.36	34.88	10.04	2.5	36.98	16.61	8.54	1.02	5.71	6.57
6	chr7	52961312	52961660	+	intron (uc009gws.2, intron 1 of 3)	intron (NM_016974, intron 1 of 3)	869	uc009gws.2	Dbp	D site-binding protein	0.48	2.12	2.32	4.39	13.74	2.39	0	28.33	4.61	2.44	0	1.14	3.94
7	chr11	98644562	98645050	+	Intergenic	Intergenic	-8250	uc007lhh.1	Nr1d1	nuclear receptor subfamily 1 group D member 1	0.97	13.42	13.36	10.03	31.71	13.39	4.17	38.42	21.68	19.52	1.54	3.62	3.51
8	chr15	101934552	101934940	+	intron (uc007xuo.1, intron 1 of 28)	intron (NM_153533, intron 1 of 28)	1327	uc007xuo.1	Tenc1	tensin-like C1 domain-containing phosphatase	5.31	17.65	11.03	8.78	22.2	10.52	2.5	24.97	21.68	12.81	0.51	8	7.89
9	chr11	87515792	87516031	+	intron (uc007kuh.1, intron 1 of 1)	intron (NR_045139, intron 1 of 1)	1013	uc007kuh.1	AK003943	Mus musculus 18-day embryo whole body cDNA, RIKEN full-length enriched library, clone:1110028F11 product:unclassifiable, full insert sequence.	1.93	2.12	2.9	1.25	8.99	5.26	3.34	18.73	7.84	1.22	0	4.57	1.75
10	chr7	71062622	71062920	+	intron (uc009hfn.2, intron 1 of 1)	intron (NM_001256311, intron 1 of 2)	21030	uc009hfn.2	Klf13	Krueppel-like factor 13	0.97	2.82	5.23	2.51	17.44	11.96	2.5	20.17	25.83	9.76	0	5.71	3.94
11	chr4	128623972	128624310	+	intron (uc008uvq.1, intron 8 of 10)	intron (NM_172875, intron 8 of 10)	15520	uc008uvq.1	Adc	antizyme inhibitor 2	9.17	39.54	15.1	16.31	13.74	10.52	1.67	24.49	17.07	7.32	0.51	5.14	5.7
12	chr6	94949072	94949451	+	Intergenic	Intergenic	-118639	uc009czw.2	Kbtbd8	kelch repeat and BTB domain-containing protein 8	1.93	3.53	13.36	18.82	6.87	5.74	0.83	19.69	35.52	34.78	0	3.62	2.63
13	chr11	98635372	98635660	+	intron (uc007lhh.1, intron 1 of 7)	intron (NM_145434, intron 1 of 7)	1040	uc007lhh.1	Nr1d1	nuclear receptor subfamily 1 group D member 1	0.48	12	23.23	22.58	12.16	11	0	20.65	21.68	20.75	0.51	2.1	3.51
14	chr2	152631902	152632180	+	intron (uc008ngm.1, intron 2 of 2)	intron (NM_009743, intron 2 of 2)	25377	uc008ngm.1	Bcl2l1	bcl-2-like protein 1	5.31	2.12	2.9	3.14	7.93	5.26	0.83	18.25	8.3	1.22	1.02	4.57	4.82
15	chr3	41368282	41368710	+	intron (uc008pcj.2, intron 1 of 10)	promoter-TSS (NM_001130186)	8840	uc008pcj.2	Phf17	protein Jade-1	2.41	3.53	6.39	2.51	28.01	11.48	2.5	22.09	14.3	14.03	0.51	7.05	2.19
16	chr4	124370922	124371180	+	promoter-TSS (uc008uqu.1)	promoter-TSS (NM_026031)	-253	uc008uqu.1	Utp11l	probable U3 small nucleolar RNA-associated	1.93	6.36	4.07	3.76	9.51	6.69	0	17.77	18.91	14.03	0	3.24	3.07
17	chr7	52962932	52963330	+	intron (uc009gws.2, intron 2 of 3)	intron (NM_016974, intron 2 of 3)	2514	uc009gws.2	Dbp	D site-binding protein	2.9	10.59	11.03	20.07	15.33	9.09	0	24.49	15.68	12.2	0.51	1.71	4.38
18	chr7	56607162	56607710	+	intron (uc009hbm.2, intron 1 of 37)	intron (NM_175272, intron 1 of 37)	105877	uc009hbm.2	Nav2	neuron navigator 2 isoform 1	2.9	12.71	10.45	10.66	25.37	8.13	1.67	31.21	18.45	9.76	0.51	5.14	5.7
19	chr17	8541862	8542150	+	Intergenic	MTEa|LTR|MaLR	8402	uc012ajr.1	Prr18	proline-rich protein 18	1.45	2.12	3.48	1.25	8.99	4.3	0	17.77	28.14	18.91	1.02	2.86	6.13
20	chr9	42280252	42280510	+	promoter-TSS (uc009pay.1)	promoter-TSS (NM_173038)	-72	uc009pay.1	Tbcel	tubulin-specific chaperone cofactor E-like	4.83	14.83	23.81	18.19	7.4	8.13	0	17.29	22.14	8.54	0	0.95	1.31
21	chr8	87502622	87502920	+	promoter-TSS (uc012ghn.1)	promoter-TSS (NM_008416)	-154	uc012ghn.1	Junb	transcription factor jun-B	1.45	1.41	2.9	1.25	11.1	7.65	0	17.29	10.61	1.83	0.51	1.33	1.31
22	chr7	104572302	104572640	+	Intergenic	Intergenic	-6451	uc009ije.1	Thrsp	thyroid hormone-inducible hepatic protein	4.83	12	9.87	10.03	23.26	6.69	2.5	16.33	20.3	14.03	0.51	6.86	10.95
23	chr14	69881042	69881310	+	intron (uc007ume.1, intron 1 of 3)	intron (NM_026331, intron 1 of 3)	21984	uc007ume.1	Slc25a37	mitoferrin-1	2.41	4.24	4.07	3.76	17.44	6.22	0	15.85	21.22	9.76	1.02	5.91	4.82
24	chr2	58607222	58607590	+	promoter-TSS (uc008jsw.1)	promoter-TSS (NM_029692)	-190	uc008jsw.1	Upp2	uridine phosphorylase 2	3.38	21.18	16.84	11.29	17.97	9.09	4.17	17.77	26.75	6.71	0.51	3.81	5.7
25	chr11	98635072	98635361	+	intron (uc007lhh.1, intron 1 of 7)	CpG	1340	uc007lhh.1	Nr1d1	nuclear receptor subfamily 1 group D member 1	0	2.12	2.9	2.51	11.63	11.48	1.67	19.21	20.76	33.56	0	2.29	0.88
26	chr11	98636812	98637150	+	promoter-TSS (uc007lhh.1)	promoter-TSS (NM_145434)	-425	uc007lhh.1	Nr1d1	nuclear receptor subfamily 1 group D member 1	3.38	12.71	8.13	8.78	18.5	6.69	2.5	24.01	12.92	10.98	0	2.67	4.82
27	chr18	68221762	68222180	+	intron (uc008fng.1, intron 1 of 5)	intron (NM_172631, intron 1 of 5)	129060	uc008fng.1	D18Ertd653e	hypothetical protein LOC52662	2.9	12	9.29	6.27	15.33	6.69	3.34	18.73	10.61	3.66	0.51	4.57	6.13
28	chr2	29478832	29479170	+	intron (uc008izu.1, intron 1 of 25)	intron (NM_001039086, intron 1 of 25)	3761	uc008izu.1	Rapgef1	Rap guanine nucleotide exchange factor (GEF) 1	4.34	5.65	10.45	4.39	13.74	17.22	5	16.81	29.06	21.36	0.51	6.86	6.13
29	chr6	91106972	91107350	+	intron (uc009cxv.1, intron 1 of 9)	intron (NM_144919, intron 1 of 9)	352	uc009cxv.1	Hdac11	histone deacetylase 11	2.9	11.3	6.39	6.9	11.1	8.61	0.83	18.25	15.22	5.49	0.51	3.24	3.07
30	chr10	40219742	40220020	+	Intergenic	Intergenic	-70287	uc007ewz.1	Slc22a16	solute carrier family 22 member 16	2.9	9.89	11.61	8.78	8.99	4.78	3.34	15.37	11.99	10.98	0	2.1	3.07
31	chr11	98636512	98636801	+	promoter-TSS (uc007lhh.1)	promoter-TSS (NM_145434)	-100	uc007lhh.1	Nr1d1	nuclear receptor subfamily 1 group D member 1	1.45	18.36	13.94	18.19	14.27	12.91	1.67	22.57	27.22	37.83	0	2.86	4.82
32	chr11	117739172	117739481	+	Intergenic	L2b|LINE|L2	-4486	uc007moh.2	Tha1	threonine aldolase 1	5.31	3.53	1.74	0	11.1	0.96	0.83	17.29	3.23	0.61	0	4.19	3.07
33	chr13	53070112	53070470	+	intron (uc007qni.1, intron 1 of 1)	intron (NM_017373, intron 1 of 1)	6117	uc007qni.1	Nfil3	nuclear factor interleukin-3-regulated protein	3.86	11.3	14.52	13.8	11.1	7.65	1.67	16.81	24.91	25.02	2.05	5.14	6.13
34	chr15	25621902	25622230	+	intron (uc007vjc.1, intron 2 of 40)	L1M4|LINE|L1	69761	uc007vjc.1	Myo10	myosin X	2.9	18.36	12.2	12.54	16.39	4.3	0.83	15.37	9.69	1.83	1.02	3.62	4.38
35	chr17	5893152	5893520	+	intron (uc008afj.1, intron 4 of 17)	intron (NM_025664, intron 4 of 17)	-47944	uc008afk.2	Synj2	synaptojanin-2 isoform a	3.86	11.3	9.87	11.29	14.8	15.3	1.67	16.81	17.07	18.3	1.02	3.43	6.13
36	chr6	55125922	55126291	+	Intergenic	Intergenic	-1122	uc009can.1	Inmt	indolethylamine N-methyltransferase	3.38	3.53	3.48	6.9	17.97	12.43	4.17	18.25	15.68	21.97	1.54	4.95	6.57
37	chr17	29533722	29534090	+	Intergenic	Intergenic	36047	uc012aon.1	Fgd2	FYVE, RhoGEF and PH domain-containing protein 2	4.83	10.59	4.07	3.14	9.51	4.78	0	16.81	13.38	9.76	0.51	2.67	3.51
38	chr3	146252502	146252900	+	intron (uc008rro.2, intron 3 of 6)	intron (NM_019957, intron 3 of 6)	-7412	uc008rrp.1	Uox	uricase	8.69	31.78	44.72	50.8	12.16	9.09	3.34	15.37	18.45	13.42	0	7.62	10.52
39	chr5	93014962	93015400	+	intron (uc008ydn.2, intron 5 of 6)	intron (NM_001033478, intron 5 of 6)	14618	uc008ydn.2	Fam47e	hypothetical protein LOC384198 isoform 1	4.34	9.89	7.55	8.78	14.8	13.39	1.67	19.69	31.37	19.52	1.02	6.86	4.82
40	chr5	136150712	136150970	+	Intergenic	Intergenic	-14243	uc008zyt.1	Por	NADPH--cytochrome P450 reductase	2.9	2.12	4.65	5.02	13.21	16.74	0.83	13.93	24.91	18.91	1.54	4	3.51
41	chr11	68912152	68912481	+	Intergenic	promoter-TSS (NM_011065)	-1344	uc007jph.2	Per1	period circadian protein homolog 1	1.45	4.24	6.39	5.02	16.39	8.61	1.67	15.37	14.76	19.52	0	3.05	1.31
42	chr15	88680912	88681171	+	Intergenic	Intergenic	-11583	uc007xeq.1	Pim3	serine/threonine-protein kinase pim-3	0.97	6.36	11.61	13.8	11.63	10.52	2.5	14.41	16.14	10.37	0.51	2.67	3.51
43	chr2	92263862	92264211	+	intron (uc008kxy.2, intron 3 of 11)	intron (NM_009963, intron 3 of 11)	10190	uc008kxy.2	Cry2	cryptochrome-2	3.38	5.65	10.45	7.53	14.8	9.09	0.83	17.77	18.91	12.2	0	1.71	4.82
44	chr2	160176642	160177300	+	Intergenic	Intergenic	15830	uc008nqw.2	Mafb	transcription factor MafB	2.41	8.47	7.55	1.88	12.16	8.13	0.83	20.65	11.99	1.83	1.54	6.1	5.26
45	chr8	126789602	126790170	+	intron (uc009nwz.1, intron 1 of 15)	intron (NM_139272, intron 1 of 15)	34592	uc009nwz.1	Galnt2	polypeptide N-acetylgalactosaminyltransferase 2	8.69	34.6	30.2	28.22	15.86	8.61	3.34	23.53	20.3	13.42	0	7.62	9.64
46	chr1	155526262	155526720	+	intron (uc007dad.1, intron 5 of 6)	intron (NM_026380, intron 5 of 6)	26324	uc007dad.1	Rgs8	regulator of G-protein signaling 8	0.48	1.41	1.74	1.88	10.57	4.3	1.67	17.29	6	5.49	0.51	3.43	3.07
47	chr12	106225052	106225430	+	intron (uc007oxr.1, intron 2 of 18)	PB1|SINE|Alu	11646	uc007oxr.1	4831426I19Rik	nesprin-3 isoform alpha	0.97	1.41	1.16	0.63	7.4	5.26	0.83	14.89	6.46	2.44	0.51	2.86	3.51
48	chr13	44401572	44401961	+	Intergenic	Intergenic	-89910	uc007qgo.1	AK136877	Mus musculus adult male spinal cord cDNA, RIKEN full-length enriched library, clone:A330050A06 product:unclassifiable, full insert sequence.	2.9	7.77	8.71	1.88	13.21	4.3	1.67	21.61	11.07	9.15	0.51	4.95	5.7
49	chr14	19071012	19071500	+	intron (uc007shp.2, intron 1 of 7)	CpG	364	uc007shp.2	Nr1d2	nuclear receptor subfamily 1 group D member 2	0.97	6.36	12.2	11.29	6.34	3.35	0	15.37	13.38	11.59	0.51	0.19	0
50	chr15	38498242	38498540	+	Intergenic	intron (NR_045757, intron 2 of 2)	-49370	uc007vnt.1	Azin1	antizyme inhibitor 1	0.97	3.53	4.65	6.27	12.69	10.04	0	14.89	16.61	18.91	0.51	3.05	3.94
51	chr17	46188342	46188670	+	Intergenic	Intergenic	-19180	uc008crn.2	Vegfa	vascular endothelial growth factor A isoform 1	0	4.94	11.03	5.02	12.69	9.09	0.83	13.93	11.07	9.15	0	4.76	3.51
52	chr2	154906772	154907091	+	Intergenic	Intergenic	-6698	uc008nka.2	Ahcy	adenosylhomocysteinase	0.48	0	0.58	0	12.16	8.61	0.83	14.41	11.07	3.66	0.51	2.48	1.75
53	chr5	73865702	73866011	+	Intergenic	Intergenic	-6438	uc008xsy.2	Dcun1d4	DCN1-like protein 4 isoform A	2.41	5.65	5.23	3.14	16.39	21.52	2.5	12.97	35.98	9.76	0.51	6.48	7.01
54	chr7	121466642	121467050	+	Intergenic	intron (NR_029437, intron 1 of 3)	-47216	uc009jhy.1	Psma1	proteasome subunit alpha type-1	1.93	2.82	4.65	3.76	9.51	4.3	2.5	15.37	9.23	6.1	1.02	4.95	6.13
55	chr15	83197782	83198080	+	promoter-TSS (uc007xaz.2)	promoter-TSS (NR_027980)	-204	uc007xaz.2	1700001L05Rik	Mus musculus adult male testis cDNA, RIKEN full-length enriched library, clone:4921523C20 product:hypothetical protein, full insert sequence.	3.86	16.24	29.04	19.44	3.7	8.61	0.83	13.45	12.92	5.49	0	1.14	2.19
56	chr16	87610382	87610720	+	Intergenic	MER57C2|LTR|ERV1	56976	uc012ahq.1	ORF63	TAK1-like protein	5.79	13.42	16.26	7.53	19.56	5.74	1.67	13.93	17.07	1.83	0.51	7.05	7.45
57	chr5	113582042	113582520	+	intron (uc008yua.2, intron 1 of 7)	intron (NM_172884, intron 1 of 7)	10052	uc008yua.2	2900026A02Rik	hypothetical protein LOC243219	4.83	5.65	18	6.9	6.87	10.04	1.67	17.77	23.52	20.75	0	2.1	0.88
58	chr6	49992002	49992430	+	Intergenic	Intergenic	-68024	uc009bwv.2	Mpp6	MAGUK p55 subfamily member 6 isoform a	2.9	5.65	6.97	11.29	12.69	6.22	0	14.89	17.53	7.93	1.02	4.76	3.51
59	chr6	146219662	146220140	+	intron (uc009erw.1, intron 37 of 56)	intron (NM_010586, intron 36 of 55)	230533	uc009erw.1	Itpr2	inositol 1,4,5-trisphosphate receptor type 2	7.72	16.24	17.42	15.68	10.57	3.83	3.34	19.69	6	3.66	2.05	5.14	4.82
60	chr7	28271722	28272110	+	promoter-TSS (uc009fwh.1)	promoter-TSS (NM_018820)	-56	uc009fwh.1	Sertad1	SERTA domain-containing protein 1	0	2.12	1.74	1.25	8.99	4.78	1.67	16.33	11.53	2.44	0	1.71	1.31
61	chr1	135258842	135259180	+	Intergenic	MER3|DNA|MER1_type	-1138	uc007cqh.2	Etnk2	ethanolamine kinase 2	2.41	9.18	13.94	7.53	12.69	4.78	1.67	14.89	11.99	10.98	0.51	5.14	2.63
62	chr11	69485892	69486240	+	promoter-TSS (uc007jra.2)	promoter-TSS (NM_144958)	-141	uc007jra.2	Eif4a1	eukaryotic initiation factor 4A-I isoform 1	5.31	18.36	22.07	18.82	1.59	5.26	0.83	12.97	13.84	4.27	0	3.05	1.31
63	chr11	118126902	118127500	+	intron (uc011yim.1, intron 15 of 20)	ID_B1|SINE|B4	24357	uc011yim.1	Usp36	ubiquitin specific peptidase 36	6.76	9.18	9.29	1.25	22.73	10.52	1.67	19.21	29.06	7.93	2.05	8.57	10.52
64	chr4	133466472	133466841	+	Intergenic	CpG	-22942	uc008vdn.2	Rps6ka1	ribosomal protein S6 kinase alpha-1	2.41	3.53	8.71	6.27	5.29	4.78	0	12.97	9.23	3.66	0.51	0.57	1.75
65	chr6	54410862	54411191	+	intron (uc012emf.1, intron 1 of 7)	intron (NM_001167860, intron 1 of 7)	8149	uc012emf.1	Wipf3	WAS/WASL-interacting protein family member 3	1.93	9.89	8.71	3.14	8.46	2.87	0.83	14.41	3.69	3.66	0	3.05	3.94
66	chr1	155544602	155545091	+	TTS (uc007dad.1)	TTS (NM_026380)	-42637	uc007dae.2	Rgs16	regulator of G-protein signaling 16	3.38	7.06	8.71	6.9	9.51	4.3	0.83	16.81	5.54	6.71	0	2.29	3.94
67	chr11	31724512	31724881	+	promoter-TSS (uc011xsw.1)	Intergenic	-149	uc011xsw.1	AK158188	Mus musculus 0 day neonate kidney cDNA, RIKEN full-length enriched library, clone:D630024D03 product:unclassifiable, full insert sequence.	4.34	21.89	22.65	25.71	14.27	12.43	1.67	14.89	20.3	10.98	1.02	5.91	6.13
68	chr11	44332072	44332380	+	promoter-TSS (uc007inh.2)	promoter-TSS (NM_028862)	-240	uc007inh.2	Rnf145	RING finger protein 145 isoform 1	2.41	4.24	5.81	5.02	6.87	2.87	0.83	11.53	3.69	0	0	1.33	1.75
69	chr14	8871632	8871970	+	intron (uc007sen.1, intron 2 of 8)	intron (NM_025341, intron 2 of 8)	36385	uc007sen.1	Abhd6	monoacylglycerol lipase ABHD6	0.97	4.24	4.07	2.51	5.81	2.87	0.83	13.45	5.54	6.1	0.51	2.48	1.75
70	chr15	58831112	58831311	+	intron (uc007vty.2, intron 3 of 14)	intron (NM_001146180, intron 3 of 13)	65846	uc007vtw.1	Ndufb9	NADH dehydrogenase [ubiquinone] 1 beta	0.48	1.41	1.74	3.14	5.81	3.35	0.83	11.53	7.38	3.66	0	1.71	1.31
71	chr15	64176662	64176950	+	intron (uc007vzk.1, intron 2 of 30)	intron (NM_010026, intron 2 of 30)	37675	uc007vzk.1	Asap1	arf-GAP with SH3 domain, ANK repeat and PH	0.97	2.82	1.74	1.88	7.4	6.22	1.67	12.49	16.61	11.59	0	2.86	5.26
72	chr17	74605892	74606150	+	intron (uc012axb.1, intron 7 of 8)	intron (NM_133771, intron 7 of 8)	88182	uc012axb.1	Memo1	protein MEMO1	1.45	5.65	2.9	8.15	11.1	0.96	0.83	11.53	6	0	0	3.81	3.94
73	chr18	61517322	61517580	+	intron (uc008fbx.1, intron 1 of 11)	L3|LINE|CR1	42634	uc008fbx.1	Ppargc1b	peroxisome proliferator-activated receptor gamma	0.48	7.06	3.48	1.25	10.04	7.17	0.83	11.53	11.99	12.2	0	3.24	1.75
74	chr19	46742492	46743000	+	intron (uc008hua.2, intron 6 of 7)	intron (NM_007809, intron 6 of 7)	4744	uc008hua.2	Cyp17a1	steroid 17-alpha-hydroxylase/17,20 lyase	6.27	16.24	11.61	13.8	12.16	4.78	1.67	15.37	11.99	7.93	1.02	6.48	5.26
75	chr5	145009112	145009560	+	intron (uc009aln.1, intron 1 of 1)	intron (NM_001163709, intron 1 of 2)	-6758	uc009alo.2	Bri3	brain protein I3 isoform 1	5.31	13.42	6.39	3.76	10.57	4.78	1.67	13.45	9.69	4.27	0.51	7.62	3.51
76	chr6	144019052	144019400	+	intron (uc009eqk.2, intron 3 of 14)	intron (NM_001243163, intron 3 of 13)	138852	uc009eqk.2	Sox5	transcription factor SOX-5 isoform a	0.48	1.41	0	0.63	7.4	1.43	2.5	12.01	8.3	1.83	0	3.43	2.19
77	chr7	29168122	29168450	+	Intergenic	Intergenic	-4039	uc009fys.1	Zfp36	tristetraprolin	2.9	12	14.52	8.15	11.63	5.26	1.67	12.97	12.45	4.88	0.51	3.24	2.63
78	chr8	118507392	118507820	+	Intergenic	Intergenic	-276812	uc009nof.1	Maf	transcription factor Maf	6.27	24.72	19.16	24.46	10.04	5.26	0.83	12.49	11.53	7.32	1.02	6.67	7.45
79	chr8	128096232	128096491	+	Intergenic	Intergenic	-12177	uc012gnc.1	4930567H12Rik	Mus musculus adult male testis cDNA, RIKEN full-length enriched library, clone:4930567H12 product:unclassifiable, full insert sequence.	1.93	4.24	5.81	3.14	12.69	2.87	0	12.01	5.54	2.44	0.51	2.48	3.07
80	chr9	103268282	103268610	+	promoter-TSS (uc009rgp.1)	promoter-TSS (NM_001134426)	-336	uc009rgp.1	Cdv3	protein CDV3 isoform b	1.93	4.24	2.32	1.88	3.17	3.83	1.67	11.53	11.07	1.22	0	1.52	1.31
81	chr9	107572672	107572950	+	Intergenic	Intergenic	-3081	uc009rmo.2	Slc38a3	sodium-coupled neutral amino acid transporter 3	5.79	14.12	18	7.53	14.27	3.83	0	11.05	10.15	4.88	0	2.29	3.07
82	chr1	37398732	37399150	+	intron (uc007arl.2, intron 1 of 25)	intron (NM_030266, intron 1 of 25)	-7924	uc007arm.1	AK019601	Mus musculus adult male testis cDNA, RIKEN full-length enriched library, clone:4930439A04 product:unclassifiable, full insert sequence.	13.99	44.49	34.84	35.12	8.99	3.83	2.5	13.45	7.84	8.54	0.51	8.76	12.27
83	chr1	64789342	64789790	+	Intergenic	Intergenic	-5242	uc007bgy.1	Fzd5	frizzled-5 precursor	0.48	2.12	4.07	3.14	5.29	8.13	0	11.53	11.53	8.54	0	1.9	0.44
84	chr1	71934392	71934790	+	promoter-TSS (uc011wmr.1)	promoter-TSS (NR_027658)	-95	uc011wmr.1	Gm8883	Mus musculus predicted gene 8883 (Gm8883), non-coding RNA.	3.38	5.65	7.55	5.02	6.87	3.83	1.67	14.41	3.69	1.83	0	4.19	3.94
85	chr10	95236022	95236650	+	intron (uc007gws.1, intron 2 of 5)	Intergenic	27623	uc007gws.1	AK169506	Mus musculus adult male gall bladder cDNA, RIKEN full-length enriched library, clone:G630086B13 product:unclassifiable, full insert sequence.	0.97	4.94	1.74	1.88	11.63	2.87	2.5	15.85	4.15	1.83	1.02	3.81	3.94
86	chr12	109550462	109550910	+	intron (uc007ozn.1, intron 2 of 8)	intron (NM_001044380, intron 2 of 8)	6206	uc007ozn.1	Hhipl1	HHIP-like protein 1 precursor	2.41	6.36	9.29	8.15	11.1	7.17	1.67	12.97	12.92	4.88	0	2.86	2.19
87	chr19	23209882	23210530	+	TTS (uc008gzy.1)	CpG	816	uc008gzy.1	AK019124	Mus musculus ES cells cDNA, RIKEN full-length enriched library, clone:2410071A13 product:hypothetical protein, full insert sequence.	1.45	9.89	11.03	10.03	20.61	11.96	2.5	19.21	16.14	21.36	1.02	0.95	1.31
88	chr19	44845962	44846490	+	intron (uc008hpz.1, intron 3 of 10)	intron (NM_011037, intron 3 of 9)	14342	uc008hpz.1	Pax2	paired box protein Pax-2	2.9	7.06	5.23	5.64	10.57	1.91	2.5	12.97	6.46	6.71	1.02	2.86	3.94
89	chr2	4917372	4917830	+	intron (uc008ifi.2, intron 14 of 19)	RCHARR1|DNA|MER1_type	16236	uc008ifi.2	Mcm10	protein MCM10 homolog	2.9	12.71	11.03	10.66	11.1	13.39	0	13.93	11.99	7.93	1.02	6.1	6.13
90	chr4	149506752	149507031	+	intron (uc008vxk.1, intron 6 of 13)	intron (NM_019741, intron 6 of 13)	13438	uc008vxk.1	Slc2a5	solute carrier family 2, facilitated glucose	3.86	8.47	5.81	5.02	10.57	3.83	0.83	12.97	11.99	2.44	0	2.48	2.19
91	chr5	124686162	124686690	+	Intergenic	intron (NR_045369, intron 5 of 5)	-20000	uc008zpc.2	Pitpnm2	membrane-associated phosphatidylinositol	3.38	11.3	9.29	12.54	16.91	10.52	1.67	13.45	17.07	6.71	2.56	8.19	7.89
92	chr8	122128742	122129140	+	intron (uc009npy.1, intron 1 of 14)	CpG	199	uc009npy.1	Taf1c	TATA box-binding protein-associated factor RNA	3.86	16.95	27.88	18.82	7.4	3.83	1.67	12.97	11.53	13.42	0	2.86	3.51
93	chr1	55109232	55109670	+	promoter-TSS (uc007azz.1)	promoter-TSS (NM_026424)	-163	uc007azz.1	Coq10b	coenzyme Q-binding protein COQ10 homolog B,	3.86	12	11.61	8.78	13.21	3.83	0.83	16.81	11.07	4.27	0	1.33	3.94
94	chr1	88609642	88610090	+	intron (uc007bvw.2, intron 1 of 21)	intron (NM_153530, intron 1 of 20)	9487	uc007bvw.2	Dis3l2	DIS3-like exonuclease 2 isoform 1	2.9	2.82	4.65	0.63	10.04	4.3	0	12.49	6.92	1.22	2.05	6.67	8.33
95	chr1	90108362	90108760	+	promoter-TSS (uc007byk.1)	promoter-TSS (NM_201645)	27	uc007byk.1	Ugt1a1	UDP-glucuronosyltransferase 1-1	7.24	23.3	25.55	17.56	10.57	7.17	0.83	11.05	17.99	6.71	2.05	10.86	17.97
96	chr1	135134232	135134610	+	Intergenic	Intergenic	-8253	uc007cpu.2	Plekha6	pleckstrin homology domain-containing family A	3.38	8.47	7.55	5.02	14.27	3.35	0.83	13.45	5.07	3.05	0.51	2.48	5.7
97	chr12	53547682	53547901	+	Intergenic	Intergenic	-69275	uc007nnk.1	Arhgap5	rho GTPase-activating protein 5	2.41	9.89	9.29	8.78	6.87	4.3	3.34	10.56	13.84	12.2	0.51	4.76	3.07
98	chr12	81319182	81319461	+	intron (uc007oap.2, intron 1 of 20)	intron (NM_134156, intron 1 of 20)	42037	uc007oap.2	Actn1	alpha-actinin-1	0.97	15.54	13.94	13.8	7.4	5.26	0.83	11.53	13.38	4.88	0	2.67	1.75
99	chr15	58830892	58831101	+	intron (uc007vty.2, intron 3 of 14)	intron (NM_001146180, intron 3 of 13)	65631	uc007vtw.1	Ndufb9	NADH dehydrogenase [ubiquinone] 1 beta	0.48	2.82	1.16	2.51	12.69	5.26	0	12.49	9.69	4.88	2.05	2.48	1.75
100	chr18	31864632	31864961	+	intron (uc008eic.1, intron 16 of 20)	RLTR42-int|LTR|ERVK	-54738	uc008eig.1	Ammecr1l	AMMECR1-like protein	0	2.82	4.65	3.76	10.57	5.26	2.5	12.97	18.45	9.76	0	3.43	4.82
101	chr2	164249102	164249510	+	TTS (uc008nuq.1)	TTS (NM_011521)	-19192	uc008num.2	Matn4	matrilin-4 precursor	1.45	1.41	0	1.25	11.63	8.61	0	12.01	15.68	8.54	0.51	2.67	3.07
102	chr3	78887012	78887270	+	exon (uc008pnm.1, exon 16 of 24)	exon (NM_001099624, exon 16 of 24)	62656	uc008pnm.1	Rapgef2	rap guanine nucleotide exchange factor 2	5.31	8.47	9.87	6.27	7.4	4.78	1.67	10.56	17.53	13.42	0	4.95	5.7
103	chr3	121559152	121559510	+	Intergenic	RSINE1|SINE|B4	-41198	uc008reg.1	Abcd3	ATP-binding cassette sub-family D member 3	3.86	7.77	4.65	3.76	10.04	5.74	2.5	11.05	11.53	6.71	0.51	3.81	3.51
104	chr3	129590752	129591120	+	intron (uc012cxt.1, intron 1 of 3)	intron (NM_183423, intron 1 of 3)	9396	uc012cxt.1	Pla2g12a	group XIIA secretory phospholipase A2 isoform 1	2.9	14.83	6.97	7.53	7.4	6.69	3.34	12.01	13.38	6.71	0	3.81	6.57
105	chr6	141722992	141723380	+	Intergenic	Intergenic	81506	uc009eos.1	Slco1a4	solute carrier organic anion transporter family	0.48	2.12	0	0.63	6.34	2.87	1.67	12.01	8.76	1.83	0	2.48	3.51
106	chr6	142399922	142400400	+	intron (uc009epi.2, intron 7 of 16)	Intergenic	21468	uc009epi.2	Gys2	glycogen [starch] synthase, liver	4.34	16.95	4.07	1.88	20.61	8.61	0.83	15.37	13.38	1.83	0.51	7.24	7.89
107	chr8	63379132	63379460	+	intron (uc009lti.2, intron 5 of 7)	intron (NM_028299, intron 5 of 7)	10048	uc009lti.2	2700029M09Rik	hypothetical protein LOC72612	1.45	3.53	3.48	3.14	8.99	2.87	0	10.08	3.23	1.83	0	3.05	3.94
108	chr8	96911352	96911660	+	intron (uc009mwg.1, intron 1 of 7)	intron (NM_022331, intron 1 of 7)	1106	uc009mwg.1	Herpud1	homocysteine-responsive endoplasmic	2.9	13.42	21.49	19.44	10.57	8.13	0.83	11.53	15.68	10.98	0.51	2.29	3.94
109	chr1	94926132	94926341	+	intron (uc007cdf.2, intron 36 of 47)	intron (NM_008440, intron 36 of 47)	23325	uc007cdc.2	Aqp12	aquaporin-12 isoform 1	2.9	6.36	4.07	5.02	7.93	3.83	0	10.08	11.07	3.66	1.02	6.29	5.7
110	chr1	135272492	135272850	+	intron (uc007cqh.2, intron 5 of 7)	intron (NM_175443, intron 5 of 7)	12522	uc007cqh.2	Etnk2	ethanolamine kinase 2	6.27	17.65	20.91	12.54	6.87	6.22	0.83	12.49	12.92	6.1	0.51	1.33	3.07
111	chr1	176837732	176838230	+	intron (uc007dtf.1, intron 1 of 1)	intron (NM_011825, intron 1 of 1)	13969	uc007dtf.1	Grem2	gremlin-2 precursor	2.41	4.94	4.07	5.64	13.21	8.61	5.84	15.85	11.99	6.71	1.02	4.38	6.13
112	chr10	17373672	17374030	+	Intergenic	Intergenic	-69183	uc007elt.2	Cited2	cbp/p300-interacting transactivator 2	1.45	3.53	5.81	3.76	10.04	6.69	0	9.6	12.92	4.88	0	3.24	5.7
113	chr10	79447722	79448080	+	promoter-TSS (uc007gax.1)	promoter-TSS (NM_001003949)	-826	uc007gax.1	ORF61	membralin	0.97	0.71	2.9	2.51	3.17	3.83	2.5	10.56	5.07	0.61	0.51	1.52	1.75
114	chr10	80377132	80377550	+	intron (uc007gfk.1, intron 1 of 11)	intron (NM_010722, intron 1 of 11)	3649	uc007gfk.1	Lmnb2	lamin-B2	0.48	3.53	1.74	0	5.81	3.83	0.83	11.53	10.61	5.49	0	1.52	2.63
115	chr12	99759662	99760000	+	intron (uc007oqi.1, intron 1 of 6)	intron (NM_029911, intron 1 of 6)	-2223	uc007oqy.1	AK034421	Mus musculus adult male diencephalon cDNA, RIKEN full-length enriched library, clone:9330189D21 product:unclassifiable, full insert sequence.	3.38	12.71	7.55	5.02	8.46	3.35	0.83	11.53	11.99	1.83	0.51	3.24	5.7
116	chr13	32886512	32886920	+	Intergenic	Intergenic	-7183	uc007pzt.2	Wrnip1	ATPase WRNIP1	1.93	4.24	5.23	5.02	11.63	7.65	1.67	10.56	17.99	9.76	0	4.38	4.38
117	chr14	45839012	45839330	+	promoter-TSS (uc007tgl.2)	promoter-TSS (NM_027518)	55	uc007tge.1	Txndc16	thioredoxin domain-containing protein 16	4.34	20.48	20.91	11.29	12.16	4.78	0	11.05	3.23	2.44	0	3.05	1.31
118	chr14	59328742	59329010	+	Intergenic	Intergenic	432854	uc007udz.2	1700129C05Rik	hypothetical protein LOC67932	2.41	7.06	5.23	9.41	11.1	2.87	2.5	10.08	4.61	1.83	0	3.43	1.75
119	chr15	10329602	10329840	+	intron (uc007vfz.1, intron 12 of 13)	intron (NM_001031851, intron 12 of 13)	41387	uc007vfz.1	Agxt2	alanine--glyoxylate aminotransferase 2,	1.45	5.65	5.23	1.25	8.99	0.96	1.67	9.6	2.77	3.05	0.51	3.62	5.26
120	chr15	84753282	84753750	+	promoter-TSS (uc007xcq.1)	promoter-TSS (NM_016714)	-342	uc007xcq.1	Nup50	nuclear pore complex protein Nup50	2.9	14.12	15.68	16.31	10.57	3.35	0	17.29	10.61	2.44	0	2.1	1.31
121	chr15	96861582	96861851	+	intron (uc007xkr.1, intron 1 of 15)	intron (NM_027052, intron 1 of 15)	24671	uc007xkr.1	Slc38a4	sodium-coupled neutral amino acid transporter 4	1.45	5.65	6.39	2.51	8.99	6.22	1.67	11.53	10.61	3.05	0	2.67	3.94
122	chr16	20673982	20674440	+	intron (uc007yqv.1, intron 2 of 32)	intron (NM_001005331, intron 2 of 31)	1389	uc007yqv.1	Eif4g1	eukaryotic translation initiation factor 4 gamma	1.93	5.65	5.81	6.27	7.4	8.13	0	12.49	11.53	7.32	0	2.1	3.94
123	chr16	23337422	23337770	+	intron (uc007yto.1, intron 5 of 7)	intron (NM_001252505, intron 5 of 7)	-91610	uc007ytq.1	Rtp1	receptor-transporting protein 1	0.48	5.65	4.07	5.64	7.4	8.13	1.67	11.53	12.45	6.71	1.02	3.05	3.07
124	chr17	74393062	74393460	+	intron (uc008dnt.1, intron 1 of 4)	intron (NM_053188, intron 1 of 4)	3995	uc008dnt.1	Srd5a2	3-oxo-5-alpha-steroid 4-dehydrogenase 2	0.48	3.53	5.23	2.51	13.21	6.22	0	12.97	6.46	2.44	1.02	5.14	5.26
125	chr19	3833132	3833460	+	Intergenic	Intergenic	-18477	uc008fxg.1	Chka	choline kinase alpha isoform 1	1.45	7.77	12.78	11.92	16.91	9.09	0	10.08	19.37	7.93	1.02	3.05	3.51
126	chr2	92274252	92274540	+	promoter-TSS (uc008kxy.2)	promoter-TSS (NM_001113333)	-170	uc008kxy.2	Cry2	cryptochrome-2	1.93	1.41	4.65	3.14	7.4	3.35	0	11.53	12.45	8.54	0	0.38	0
127	chr2	152186192	152186650	+	intron (uc008nfg.2, intron 1 of 4)	intron (NR_033505, intron 1 of 4)	15016	uc008nfg.2	Gm14164	Mus musculus clone NIA:H4063H10 unknown mRNA.	2.41	10.59	19.16	16.31	10.04	4.78	2.5	12.49	10.61	6.71	0	3.05	2.19
128	chr3	94175572	94175900	+	intron (uc008qfx.1, intron 1 of 2)	Intergenic	-1012	uc008qfy.2	Rorc	nuclear receptor ROR-gamma	1.45	2.82	7.55	10.03	8.46	7.65	0	12.97	8.76	16.47	0	1.9	3.07
129	chr3	138105502	138106010	+	promoter-TSS (uc008rnk.1)	promoter-TSS (NM_007410)	-372	uc008rnk.1	Adh5	alcohol dehydrogenase class-3	2.9	5.65	11.61	9.41	10.04	7.17	0.83	12.01	8.3	2.44	0	2.48	3.94
130	chr4	82970142	82970610	+	promoter-TSS (uc008tkq.1)	promoter-TSS (NM_027238)	-283	uc008tkq.1	Ttc39b	tetratricopeptide repeat protein 39B	3.86	9.18	9.29	6.27	9.51	7.17	1.67	10.56	9.23	4.27	0	3.24	4.38
131	chr4	150059082	150059471	+	Intergenic	Intergenic	-32993	uc008vxt.1	Slc45a1	proton-associated sugar transporter A	0.48	9.18	8.71	4.39	10.04	3.83	0	14.89	12.92	8.54	0	4.19	7.89
132	chr7	4102402	4102790	+	TTS (uc009exe.1)	TTS (NM_021454)	-1122	uc009exd.1	Leng9	leukocyte receptor cluster member 9	3.38	8.47	5.81	8.78	11.63	4.3	1.67	12.01	11.07	5.49	0	3.24	4.38
133	chr7	127315842	127316120	+	Intergenic	Intergenic	-1391	uc009jmj.2	Anks4b	ankyrin repeat and SAM domain-containing protein	3.38	9.18	8.71	10.03	7.93	3.83	1.67	11.53	12.92	6.71	0.51	3.24	7.45
134	chr8	79568722	79569050	+	intron (uc009mhl.1, intron 2 of 8)	intron (NM_001083906, intron 2 of 8)	142479	uc009mhl.1	Nr3c2	mineralocorticoid receptor	2.41	5.65	4.65	4.39	14.27	16.26	0.83	11.53	23.52	9.76	1.54	4.57	2.19
135	chr8	95752932	95753180	+	intron (uc009muo.2, intron 1 of 13)	intron (NM_133660, intron 1 of 13)	462	uc009muo.2	Ces1e	liver carboxylesterase 22 precursor	3.86	7.77	12.78	14.43	5.29	2.39	0	10.08	6	4.88	0	3.62	4.38
136	chr9	121716702	121716980	+	intron (uc012hct.1, intron 13 of 15)	intron (NM_028384, intron 13 of 15)	-15216	uc009sdx.2	Hhatl	protein-cysteine N-palmitoyltransferase	1.93	9.18	16.84	10.66	8.99	6.22	0.83	10.56	11.07	5.49	0.51	1.33	3.94
137	chr1	75314272	75314530	+	promoter-TSS (uc011wnp.1)	promoter-TSS (NM_001110831)	-189	uc011wnp.1	Dnpep	aspartyl aminopeptidase isoform a	7.72	13.42	16.26	10.03	2.64	3.35	1.67	11.05	9.69	0.61	0	1.71	2.63
138	chr1	166345272	166345631	+	intron (uc007din.2, intron 13 of 13)	intron (NM_138314, intron 13 of 13)	43035	uc007dip.1	Atp1b1	sodium/potassium-transporting ATPase subunit	2.9	4.94	3.48	3.76	11.1	1.91	1.67	10.56	2.31	1.22	0.51	5.52	3.94
139	chr10	11000682	11000920	+	promoter-TSS (uc007ejt.2)	promoter-TSS (NM_027968)	-327	uc007ejt.2	Fbxo30	F-box only protein 30	0.48	1.41	3.48	2.51	8.46	4.78	0.83	9.12	9.23	3.66	0.51	0.38	0.88
140	chr10	95085852	95086170	+	Intergenic	Intergenic	-59210	uc007gwp.2	Nudt4	diphosphoinositol polyphosphate phosphohydrolase	2.9	12	9.29	13.17	13.74	11	1.67	10.56	26.75	6.1	0.51	3.05	4.38
141	chr11	29071962	29072170	+	promoter-TSS (uc007igs.2)	promoter-TSS (NM_134034)	-841	uc007igs.2	Smek2	serine/threonine-protein phosphatase 4	1.45	4.94	5.23	6.27	6.34	1.91	3.34	8.64	7.84	0.61	0	1.9	2.63
142	chr11	109594472	109594850	+	Intergenic	Intergenic	-11091	uc007mcw.1	Fam20a	family with sequence similarity 20, member A	5.31	16.95	14.52	11.29	5.81	5.26	0	10.56	15.68	4.27	0	4.95	4.82
143	chr12	75008522	75008840	+	promoter-TSS (uc007nwq.2)	promoter-TSS (NM_010431)	-173	uc007nwq.2	Hif1a	hypoxia-inducible factor 1-alpha	4.34	6.36	15.68	18.82	3.17	5.74	1.67	9.12	8.3	3.05	0.51	0.95	1.31
144	chr13	48642082	48642340	+	Intergenic	CpG	-8570	uc011yzd.1	Mirlet7a-1	Mus musculus microRNA let7a-1 (Mirlet7a-1), microRNA.	2.41	8.47	16.84	10.03	5.29	3.83	0	9.6	7.84	1.22	0	1.14	1.75
145	chr14	26313412	26313930	+	intron (uc007srn.1, intron 1 of 23)	intron (NM_183208, intron 1 of 23)	-33057	uc007srl.1	AK047978	Mus musculus 16 days embryo head cDNA, RIKEN full-length enriched library, clone:C130026E14 product:unclassifiable, full insert sequence.	2.41	3.53	3.48	4.39	6.87	5.26	1.67	14.41	8.3	3.05	1.02	1.71	2.19
146	chr14	27914902	27915260	+	3' UTR (uc007stl.1, exon 13 of 13)	3' UTR (NM_134437, exon 13 of 13)	62894	uc007stl.1	Il17rd	interleukin-17 receptor D precursor	0.48	4.94	2.9	0.63	8.46	9.56	0.83	10.56	16.14	3.05	0	4.95	5.7
147	chr15	85601662	85602080	+	intron (uc007xdj.2, intron 2 of 7)	intron (NM_001113418, intron 2 of 7)	35877	uc007xdj.2	Ppara	peroxisome proliferator-activated receptor	1.45	5.65	6.97	7.53	8.99	3.35	4.17	10.56	11.07	16.47	2.56	4	5.7
148	chr15	99695982	99696470	+	intron (uc007xqi.2, intron 1 of 10)	intron (NM_001113545, intron 1 of 10)	9661	uc007xqi.2	Lima1	LIM domain and actin-binding protein 1 isoform	1.93	4.24	4.65	3.76	6.87	3.83	0	12.01	8.76	15.86	0	3.05	3.07
149	chr16	30969412	30969700	+	intron (uc007yxa.2, intron 3 of 3)	intron (NM_198626, intron 3 of 3)	111962	uc007yxa.2	AI480653	hypothetical protein LOC268880	7.72	12.71	31.36	35.12	7.4	5.74	1.67	9.6	10.61	6.71	1.02	4	4.38
150	chr18	5818942	5819220	+	Intergenic	Intergenic	215339	uc008dza.1	AK041408	Mus musculus 3 days neonate thymus cDNA, RIKEN full-length enriched library, clone:A630007I07 product:unclassifiable, full insert sequence.	8.69	10.59	11.61	6.9	9.51	1.43	4.17	10.08	5.54	10.98	0.51	5.91	6.57
151	chr19	23564122	23564610	+	Intergenic	Zaphod|DNA|Tip100	-41554	uc008hac.1	Mamdc2	MAM domain-containing protein 2 precursor	0.97	7.77	8.13	5.02	7.4	7.65	3.34	12.49	17.99	6.71	0	2.48	3.51
152	chr2	38853372	38853630	+	promoter-TSS (uc008jnx.2)	promoter-TSS (NM_029687)	-328	uc008jnx.2	Wdr38	WD repeat-containing protein 38	2.9	6.36	5.81	4.39	3.7	3.35	0	9.6	18.45	10.37	0	3.24	2.63
153	chr4	40152592	40152910	+	3' UTR (uc008shf.1, exon 18 of 18)	3' UTR (NM_172689, exon 18 of 18)	34107	uc008shf.1	Ddx58	probable ATP-dependent RNA helicase DDX58	2.41	2.82	0.58	1.88	2.64	1.91	2.5	11.05	3.69	0.61	0.51	1.14	1.75
154	chr4	95245902	95246260	+	intron (uc008tsy.2, intron 1 of 15)	promoter-TSS (NM_029347)	21883	uc008tsy.2	Fggy	FGGY carbohydrate kinase domain-containing	3.38	6.36	9.87	6.9	5.29	5.26	4.17	10.08	17.07	9.76	2.56	4.19	4.38
155	chr4	141297712	141298200	+	Intergenic	Intergenic	-4634	uc008vpe.1	Agmat	agmatinase, mitochondrial precursor	2.41	10.59	7.55	6.9	14.27	11	4.17	16.33	20.3	9.15	0	4.19	6.13
156	chr5	66453672	66454050	+	intron (uc008xol.2, intron 2 of 6)	MIRb|SINE|MIR	35556	uc008xol.2	Rbm47	RNA-binding protein 47	4.34	7.06	3.48	3.14	5.29	3.83	1.67	9.6	5.07	1.83	0	4	6.57
157	chr5	77380022	77380281	+	promoter-TSS (uc008xvo.1)	promoter-TSS (NM_025939)	-285	uc008xvo.1	Paics	multifunctional protein ADE2	1.93	2.82	8.13	3.14	5.29	3.35	0.83	10.56	5.07	1.83	0	0.57	1.75
158	chr5	116895722	116896220	+	intron (uc008zfc.1, intron 12 of 12)	intron (NM_026886, intron 12 of 12)	7240	uc008zfa.2	2410137F16Rik	Mus musculus ES cells cDNA, RIKEN full-length enriched library, clone:2410137F16 product:unclassifiable, full insert sequence.	15.44	39.54	47.62	52.06	8.46	13.87	0.83	9.6	20.3	10.37	1.02	8	9.64
159	chr5	122141052	122141310	+	Intergenic	RSINE1|SINE|B4	-20437	uc008zke.1	Atxn2	ataxin-2	3.86	9.18	11.03	8.78	5.81	5.74	0.83	9.12	9.69	11.59	0	3.62	3.94
160	chr5	148723382	148723630	+	Intergenic	Intergenic	-17128	uc009aol.1	Slc46a3	solute carrier family 46 member 3 precursor	4.83	27.54	23.23	21.32	5.29	2.87	1.67	9.12	4.61	2.44	1.02	4	1.75
161	chr6	37480072	37480350	+	promoter-TSS (uc009bjg.2)	promoter-TSS (NM_145364)	38	uc009bjg.2	Akr1d1	3-oxo-5-beta-steroid 4-dehydrogenase	0	0.71	0	0.63	6.34	2.39	1.67	9.12	1.38	1.22	0	3.24	2.19
162	chr7	135075382	135075730	+	TTS (uc009jxm.1)	TTS (NM_001081374)	-1929	uc009jxi.2	Prss8	prostasin	9.17	20.48	14.52	15.05	10.57	1.43	1.67	9.6	1.85	0.61	0.51	5.91	5.7
163	chr7	148662042	148662391	+	intron (uc009kln.1, intron 1 of 7)	promoter-TSS (NM_001252588)	1077	uc009kln.1	Tspan4	tetraspanin-4	0.97	1.41	1.74	3.14	3.7	7.65	1.67	11.53	10.15	3.05	0.51	1.14	0.44
164	chr8	87497792	87498020	+	exon (uc009mom.1, exon 6 of 6)	exon (NM_011563, exon 6 of 6)	4359	uc009mom.1	Prdx2	peroxiredoxin-2	2.41	4.24	11.61	8.15	3.7	8.61	0.83	8.64	11.53	4.88	0.51	2.29	3.07
165	chr9	15105912	15106201	+	intron (uc009ofn.2, intron 1 of 8)	promoter-TSS (NM_133732)	4555	uc009ofn.2	4931406C07Rik	ester hydrolase C11orf54 homolog	0.48	3.53	2.9	3.14	6.87	1.43	0	11.05	6.46	17.08	0.51	1.71	2.63
166	chr9	44295572	44295851	+	Intergenic	Intergenic	8850	uc009pdt.1	AK078316	Mus musculus adult male corpus striatum cDNA, RIKEN full-length enriched library, clone:C030014I23 product:hypothetical protein, full insert sequence.	0.97	0	2.9	1.88	2.11	2.39	0.83	9.6	8.76	3.05	0	1.14	1.31
167	chr1	67163072	67163580	+	Intergenic	Intergenic	-6314	uc007biy.1	Cps1	carbamoyl-phosphate synthase [ammonia],	1.93	2.12	6.39	6.27	12.16	3.35	0	11.05	13.84	5.49	1.54	6.86	1.75
168	chr1	74443632	74443940	+	TTS (uc007blz.2)	TTS (NM_153088)	2902	uc007bma.2	Mir26b	Mus musculus microRNA 26b (Mir26b), microRNA.	6.27	32.48	26.13	26.97	6.34	5.74	0	12.01	9.69	11.59	0.51	2.67	3.51
169	chr1	93355822	93355991	+	promoter-TSS (uc007cav.1)	promoter-TSS (NM_011066)	-1	uc007cav.1	Per2	period circadian protein homolog 2	0	0	0.58	1.25	7.4	6.69	0	8.16	9.23	4.27	1.02	0.38	1.31
170	chr1	93356002	93356181	+	promoter-TSS (uc007cav.1)	promoter-TSS (NM_011066)	-186	uc007cav.1	Per2	period circadian protein homolog 2	0	0	0.58	0	5.81	4.3	1.67	8.16	8.76	7.93	0	0.95	0.44
171	chr10	80139292	80139530	+	Intergenic	CpG	-4651	uc007gee.1	Mknk2	MAP kinase-interacting serine/threonine-protein	0.97	7.06	11.03	12.54	5.29	1.91	0.83	8.64	6	3.05	0	0.95	0.44
172	chr11	72395562	72395860	+	Intergenic	Intergenic	-25052	uc007jzd.1	Ube2g1	ubiquitin-conjugating enzyme E2 G1	2.9	8.47	11.61	10.66	6.87	3.35	0.83	9.6	5.54	3.05	1.02	2.29	2.63
173	chr12	40949912	40950260	+	promoter-TSS (uc007nky.2)	promoter-TSS (NR_035459)	-310	uc007nky.2	Ifrd1	interferon-related developmental regulator 1	3.38	8.47	6.39	3.76	8.99	1.43	0	10.56	7.84	3.05	0.51	2.48	3.07
174	chr14	47844432	47844710	+	Intergenic	Intergenic	-35494	uc007tht.1	Gch1	GTP cyclohydrolase 1 precursor	0	2.12	0.58	2.51	4.76	4.78	2.5	9.6	12.45	7.93	1.02	2.67	2.19
175	chr17	29521722	29522181	+	Intergenic	Intergenic	24092	uc012aon.1	Fgd2	FYVE, RhoGEF and PH domain-containing protein 2	1.93	8.47	3.48	4.39	9.51	6.69	0	12.01	7.84	4.88	0	3.05	3.07
176	chr17	73185502	73185820	+	promoter-TSS (uc008dne.1)	promoter-TSS (NM_027166)	-383	uc008dne.1	Ypel5	protein yippee-like 5	2.9	3.53	4.07	3.76	7.93	1.91	0.83	9.6	9.69	4.27	1.02	1.52	0.88
177	chr17	87175952	87176180	+	intron (uc008duj.2, intron 1 of 15)	intron (NM_010137, intron 1 of 15)	22862	uc008duj.2	Epas1	endothelial PAS domain-containing protein 1	6.27	19.07	27.88	27.6	6.34	5.26	1.67	8.16	11.99	4.88	0	4.19	3.94
178	chr18	46794872	46795320	+	Intergenic	Intergenic	37738	uc008evs.2	Eif1a	eukaryotic translation initiation factor 1A	3.38	7.77	10.45	10.66	6.34	1.91	3.34	11.53	4.61	3.05	0	6.29	7.45
179	chr18	84545852	84546251	+	intron (uc008fuo.2, intron 4 of 8)	intron (NM_001033341, intron 4 of 8)	212845	uc008fuo.2	Zfp407	zinc finger protein 407	2.41	3.53	5.23	3.14	17.44	6.69	0	14.89	9.23	14.03	0.51	6.1	5.7
180	chr19	32711892	32712120	+	intron (uc008hfl.2, intron 3 of 11)	intron (NM_011864, intron 3 of 12)	41801	uc008hfl.2	Papss2	bifunctional 3'-phosphoadenosine	4.83	21.18	11.03	16.93	2.11	1.43	4.17	8.16	6.92	2.44	0	3.05	1.75
181	chr19	37152592	37152861	+	intron (uc008hhz.1, intron 7 of 10)	intron (NM_198300, intron 7 of 10)	-95607	uc008hid.1	AK039361	Mus musculus adult male spinal cord cDNA, RIKEN full-length enriched library, clone:A330004A21 product:unclassifiable, full insert sequence.	3.86	4.24	5.81	3.76	10.57	2.87	0	10.08	7.84	3.66	0.51	2.86	3.94
182	chr19	47045472	47045750	+	Intergenic	intron (NM_001164363, intron 1 of 17)	-1554	uc012bna.1	Nt5c2	cytosolic purine 5'-nucleotidase isoform 2	10.62	17.65	15.68	11.29	8.99	1.91	0.83	9.12	6.92	3.05	0	5.52	4.82
183	chr2	129023872	129024141	+	promoter-TSS (uc008mhl.2)	promoter-TSS (NM_001159593)	-503	uc008mhl.2	Slc20a1	sodium-dependent phosphate transporter 1 isoform	0.97	3.53	4.07	2.51	5.81	3.35	0.83	9.6	4.15	0.61	0.51	0.76	0.44
184	chr2	169176942	169177211	+	Intergenic	Intergenic	-282070	uc008obo.2	Tshz2	teashirt homolog 2	3.38	13.42	9.87	14.43	11.1	7.17	3.34	9.12	12.45	12.2	0.51	2.86	3.51
185	chr2	169854872	169855140	+	Intergenic	Intergenic	41165	uc012ckk.1	A630075F10Rik	Mus musculus 0 day neonate head cDNA, RIKEN full-length enriched library, clone:4831414D02 product:unclassifiable, full insert sequence.	0.97	6.36	5.81	4.39	3.17	4.78	0	8.64	12.45	5.49	0	3.43	3.51
186	chr3	65467132	65467480	+	Intergenic	Intergenic	-2844	uc012cqf.1	Lekr1	leucine, glutamate and lysine rich 1 isoform 1	3.86	16.95	11.03	8.15	8.46	5.74	0.83	12.01	10.15	4.88	1.02	3.81	4.82
187	chr3	100726002	100726410	+	promoter-TSS (uc008qqz.2)	promoter-TSS (NM_194343)	-210	uc008qqz.2	Trim45	tripartite motif-containing protein 45 isoform	0.48	2.12	5.23	3.76	7.93	6.69	1.67	12.97	11.53	1.22	1.02	1.52	0.88
188	chr3	131015372	131015800	+	Intergenic	Intergenic	-9441	uc008rjn.1	Cyp2u1	cytochrome P450 2U1	1.45	3.53	1.74	3.14	5.81	7.65	0.83	11.53	13.84	2.44	0	3.62	2.63
189	chr4	105305622	105305910	+	Intergenic	Intergenic	475814	uc008tye.1	Ppap2b	lipid phosphate phosphohydrolase 3	0.48	6.36	1.16	0.63	5.29	0.96	1.67	9.6	4.15	0.61	0.51	1.9	2.19
190	chr4	141510692	141511061	+	intron (uc012dog.1, intron 11 of 31)	intron (NM_177868, intron 11 of 31)	56690	uc012dog.1	Fhad1	forkhead-associated domain-containing protein 1	0.48	2.12	1.74	3.14	3.7	8.13	0	9.6	6	9.15	0	2.29	1.75
191	chr4	147829822	147830090	+	intron (uc008vur.2, intron 5 of 57)	MIR|SINE|MIR	7265	uc008vur.2	Mtor	serine/threonine-protein kinase mTOR	0	0.71	2.32	3.14	8.46	3.35	1.67	9.12	5.54	6.1	1.02	2.48	3.51
192	chr4	149957612	149957981	+	intron (uc008vxr.1, intron 12 of 22)	intron (NM_001085492, intron 12 of 22)	68487	uc008vxt.1	Slc45a1	proton-associated sugar transporter A	1.45	0.71	1.16	0.63	7.4	6.22	0	12.01	11.07	4.88	1.02	1.71	3.07
193	chr5	99420692	99421010	+	intron (uc008ygj.2, intron 5 of 18)	RSINE1|SINE|B4	45247	uc008ygj.2	Prkg2	cGMP-dependent protein kinase 2	1.93	13.42	1.16	6.27	7.4	3.35	0	9.6	10.15	0.61	0	4.38	3.07
194	chr6	72091132	72091461	+	intron (uc009chy.1, intron 3 of 6)	intron (NM_001035228, intron 3 of 6)	-18356	uc009cia.1	AK016225	Mus musculus adult male testis cDNA, RIKEN full-length enriched library, clone:4930565C19 product:unclassifiable, full insert sequence.	3.86	13.42	12.2	7.53	2.64	3.83	0.83	9.12	8.3	3.66	0	2.48	5.26
195	chr7	73059692	73060081	+	intron (uc009hgx.2, intron 2 of 21)	intron (NM_011048, intron 2 of 21)	52864	uc009hgx.2	Pcsk6	paired basic amino acid cleaving system 4	0.48	2.12	0	0.63	6.34	2.87	0.83	11.05	8.76	9.15	0.51	2.48	3.07
196	chr7	87591182	87591490	+	Intergenic	Intergenic	-43688	uc009iau.1	Furin	furin preproprotein	2.41	9.89	9.87	13.8	10.04	10.04	2.5	11.05	17.53	12.2	1.02	5.14	7.01
197	chr7	106331412	106331740	+	promoter-TSS (uc009ile.1)	promoter-TSS (NM_026384)	-353	uc009ile.1	Dgat2	diacylglycerol O-acyltransferase 2	0	4.24	13.94	16.31	5.29	6.69	1.67	9.6	15.68	6.1	0	1.71	0.44
198	chr8	88012592	88012870	+	Intergenic	Intergenic	-3785	uc009mpy.1	Gpt2	alanine aminotransferase 2	2.41	1.41	4.65	3.14	9.51	2.87	1.67	10.08	3.69	3.66	1.02	2.86	3.07
199	chr8	122705832	122706151	+	Intergenic	Intergenic	-4622	uc009nqx.2	Fam92b	hypothetical protein LOC436062	1.93	4.24	1.74	3.14	7.4	2.87	0.83	10.56	8.3	6.1	0	3.81	3.94
200	chr1	93356212	93356420	+	promoter-TSS (uc007cav.1)	promoter-TSS (NM_011066)	-411	uc007cav.1	Per2	period circadian protein homolog 2	0.97	0.71	2.9	0	3.7	2.39	0.83	7.68	0.92	1.22	0	0.57	3.07
201	chr1	138520732	138521060	+	promoter-TSS (uc007cux.2)	promoter-TSS (NM_177643)	-582	uc007cux.2	Zfp281	zinc finger protein 281	0.48	2.82	2.9	1.88	3.17	1.43	0	8.64	8.76	1.22	0	2.48	1.75
202	chr1	174240152	174240580	+	Intergenic	Intergenic	-2172	uc007dqe.1	Igsf8	immunoglobulin superfamily member 8	0.97	2.82	2.9	0	19.56	5.26	0	12.97	12.92	5.49	0	2.67	3.51
203	chr1	182209932	182210130	+	Intergenic	Intergenic	-23600	uc007dwd.2	Psen2	presenilin-2	6.27	17.65	13.36	11.92	7.4	3.35	0	7.68	4.61	6.71	0.51	4	2.19
204	chr1	193269712	193270090	+	Intergenic	Intergenic	-48981	uc007eci.1	Ppp2r5a	serine/threonine-protein phosphatase 2A 56 kDa	0.97	4.94	7.55	3.14	8.46	6.69	2.5	10.08	14.76	7.32	0	2.86	2.63
205	chr10	69403792	69404060	+	intron (uc007fmx.1, intron 26 of 42)	intron (NM_170728, intron 24 of 40)	-65031	uc007fno.1	AK046981	Mus musculus 10 days neonate cerebellum cDNA, RIKEN full-length enriched library, clone:B930009B17 product:unclassifiable, full insert sequence.	2.9	12	8.71	3.14	6.87	5.26	0	8.64	6	1.22	0	2.86	3.94
206	chr10	77927732	77928061	+	promoter-TSS (uc007fxu.2)	promoter-TSS (NM_172134)	-203	uc007fxu.2	Pdxk	pyridoxal kinase	4.34	12.71	12.78	11.29	4.23	0.96	0	10.56	3.69	1.22	0	2.29	3.51
207	chr11	53817752	53818100	+	intron (uc007ixe.1, intron 3 of 9)	intron (NM_019687, intron 3 of 9)	23666	uc007ixe.1	Slc22a4	solute carrier family 22 member 4	0.97	3.53	2.9	1.25	5.29	3.83	0.83	9.12	11.53	6.1	0.51	3.81	2.63
208	chr11	78241182	78241520	+	Intergenic	L1MB2|LINE|L1	-5664	uc007kjf.1	Slc13a2	solute carrier family 13 member 2	1.45	6.36	5.23	4.39	6.87	1.91	0	9.12	2.77	1.83	0.51	1.9	3.07
209	chr12	34064992	34065420	+	Intergenic	B3|SINE|B2	-14513	uc007nit.2	Efcab10	EF-hand calcium-binding domain-containing	6.27	10.59	9.29	6.9	10.57	6.22	0.83	10.08	12.45	1.83	0.51	4.38	3.94
210	chr13	37629222	37629770	+	Intergenic	MER31B|LTR|ERV1	-3730	uc007qcu.1	AK155516	Mus musculus NOD-derived CD11c +ve dendritic cells cDNA, RIKEN full-length enriched library, clone:F630310D14 product:unclassifiable, full insert sequence.	2.9	9.89	6.39	4.39	5.81	5.26	2.5	10.08	6.92	2.44	1.02	5.33	3.94
211	chr14	57725982	57726470	+	Intergenic	Intergenic	-2687	uc007ucx.2	Gjb2	gap junction beta-2 protein	0	0.71	0	1.25	8.99	4.78	0	11.05	12.92	2.44	0.51	3.24	4.82
212	chr14	63783702	63784000	+	intron (uc007uhi.1, intron 1 of 7)	intron (NM_010191, intron 1 of 7)	13477	uc007uhi.1	Fdft1	squalene synthase	1.45	2.82	9.87	5.02	4.76	6.69	0	9.6	7.84	4.27	0	1.14	1.75
213	chr15	58830632	58830881	+	intron (uc007vty.2, intron 3 of 14)	intron (NM_001146180, intron 3 of 13)	65391	uc007vtw.1	Ndufb9	NADH dehydrogenase [ubiquinone] 1 beta	5.31	13.42	16.84	10.66	5.29	1.43	1.67	10.08	6	1.83	0	2.86	3.51
214	chr15	58875422	58875710	+	intron (uc007vty.2, intron 3 of 14)	intron (NM_001146180, intron 3 of 13)	38015	uc007vty.2	Mtss1	metastasis suppressor protein 1 isoform 1	10.13	26.83	27.3	25.71	9.51	4.3	0.83	9.12	9.23	10.37	1.54	5.91	7.01
215	chr15	81632812	81633121	+	promoter-TSS (uc007wxj.2)	promoter-TSS (NM_153484)	77	uc007wxg.1	AK045688	Mus musculus adult male corpora quadrigemina cDNA, RIKEN full-length enriched library, clone:B230304I02 product:hypothetical protein, full insert sequence.	13.03	47.31	38.33	46.41	10.57	5.26	4.17	10.08	3.69	2.44	0	4.38	4.38
216	chr16	4896632	4897180	+	intron (uc007yap.1, intron 1 of 16)	intron (NM_029657, intron 1 of 16)	10654	uc007yap.1	Mgrn1	E3 ubiquitin-protein ligase MGRN1	1.45	6.36	4.65	5.64	14.27	5.74	2.5	12.01	16.14	8.54	0.51	3.43	5.26
217	chr16	21549932	21550180	+	intron (uc007yrj.1, intron 35 of 46)	intron (NM_001081366, intron 35 of 46)	126865	uc007yrj.1	Vps8	vacuolar protein sorting-associated protein 8	0.97	3.53	1.74	2.51	7.4	6.22	0.83	8.16	15.22	7.32	0	3.24	2.63
218	chr16	49896282	49896610	+	intron (uc007zkg.1, intron 6 of 9)	intron (NM_010581, intron 6 of 9)	40679	uc007zkg.1	Cd47	leukocyte surface antigen CD47	2.9	4.94	4.07	3.14	8.99	3.83	1.67	9.6	6.46	6.1	1.02	3.81	4.82
219	chr17	10512512	10512750	+	promoter-TSS (uc012ajw.1)	promoter-TSS (NR_037588)	-153	uc012ajw.1	B930003M22Rik	Mus musculus 11 days embryo whole body cDNA, RIKEN full-length enriched library, clone:2700044K04 product:quaking, full insert sequence.	2.41	9.18	18.58	20.07	2.64	2.87	0	8.16	9.69	0.61	0	0.95	0.88
220	chr18	61533672	61533870	+	intron (uc008fbx.1, intron 1 of 11)	intron (NM_133249, intron 1 of 11)	26314	uc008fbx.1	Ppargc1b	peroxisome proliferator-activated receptor gamma	6.76	21.89	24.97	21.95	8.46	2.39	2.5	7.68	9.23	9.15	1.02	6.1	5.26
221	chr19	10178842	10179230	+	Intergenic	Intergenic	-3043	uc008gpb.1	Fads2	fatty acid desaturase 2	2.9	14.12	11.03	15.68	4.23	6.22	0.83	9.6	11.07	5.49	0	2.86	3.51
222	chr19	42203532	42203991	+	promoter-TSS (uc008hnh.1)	promoter-TSS (NM_027106)	-278	uc008hnh.1	Avpi1	arginine vasopressin-induced protein 1	2.41	7.77	9.87	8.78	8.99	4.3	0.83	16.81	10.15	4.88	0	1.9	1.75
223	chr2	4698472	4698711	+	intron (uc008iez.2, intron 6 of 8)	intron (NM_001190400, intron 6 of 8)	59714	uc008iez.2	Bend7	BEN domain-containing protein 7 isoform 1	0.48	0.71	3.48	3.14	6.34	1.91	2.5	8.16	1.38	1.83	0	2.29	2.19
224	chr2	132424932	132425260	+	intron (uc012ces.1, intron 1 of 3)	intron (NR_033469, intron 1 of 3)	1164	uc012ces.1	AU019990	Mus musculus in vitro fertilized eggs cDNA, RIKEN full-length enriched library, clone:7420435F01 product:unclassifiable, full insert sequence.	0.97	1.41	2.32	3.14	12.69	2.39	0	12.01	5.54	1.22	0	3.43	3.07
225	chr2	167828942	167829400	+	intron (uc008oal.1, intron 2 of 21)	intron (NM_001080708, intron 2 of 21)	-6858	uc008oan.1	AK027991	Mus musculus 18-day embryo whole body cDNA, RIKEN full-length enriched library, clone:1110062I07 product:unclassifiable, full insert sequence.	4.34	11.3	6.97	5.64	6.87	5.74	2.5	12.49	14.76	4.88	0.51	1.9	2.63
226	chr3	95686742	95687180	+	promoter-TSS (uc008qlm.1)	promoter-TSS (NM_001033302)	-810	uc008qlm.1	Gm129	hypothetical protein LOC229599	0	0	0.58	0	8.46	0.48	0	10.08	1.85	0.61	0.51	2.29	3.51
227	chr3	101609682	101610120	+	Intergenic	Intergenic	30245	uc008qrk.2	BC037703	hypothetical protein LOC242125	1.93	9.89	3.48	7.53	7.4	3.83	1.67	10.08	11.53	6.1	0	1.71	1.31
228	chr3	128999912	129000310	+	intron (uc008rhy.1, intron 10 of 19)	intron (NM_007934, intron 10 of 19)	35556	uc008rhy.1	Enpep	glutamyl aminopeptidase	3.38	8.47	8.13	6.27	2.64	3.35	1.67	10.56	7.84	6.1	0.51	3.43	3.07
229	chr4	15853732	15853961	+	intron (uc008sbm.1, intron 5 of 9)	intron (NM_026172, intron 5 of 9)	18808	uc008sbm.1	Decr1	2,4-dienoyl-CoA reductase, mitochondrial	2.9	4.24	4.65	5.64	11.63	1.91	1.67	8.16	6.46	5.49	1.02	4.95	3.07
230	chr4	34830142	34830580	+	promoter-TSS (uc008sgn.2)	promoter-TSS (NM_013889)	-164	uc008sgn.2	Zfp292	zinc finger protein 292	2.9	6.36	14.52	13.17	3.17	3.35	0.83	10.08	4.61	6.1	0.51	0.95	1.31
231	chr4	133115872	133116100	+	Intergenic	Intergenic	6681	uc008vcz.1	Nr0b2	nuclear receptor subfamily 0 group B member 2	5.31	17.65	19.16	21.95	5.29	2.87	1.67	7.68	6.46	1.22	0	2.86	4.38
232	chr4	140410322	140410541	+	Intergenic	Intergenic	-8738	uc008vnh.1	Padi1	protein-arginine deiminase type-1	3.86	4.24	9.87	6.27	6.87	3.83	1.67	8.16	11.53	1.83	0.51	1.71	2.19
233	chr5	104218912	104219230	+	intron (uc008yjt.1, intron 3 of 19)	intron (NM_001080798, intron 3 of 19)	35890	uc008yjt.1	Aff1	AF4/FMR2 family member 1 isoform 2	2.9	7.06	8.71	7.53	4.76	4.78	0	9.6	8.3	4.27	0	3.81	5.26
234	chr5	147829212	147829460	+	3' UTR (uc009ant.2, exon 10 of 10)	3' UTR (NM_080795, exon 10 of 10)	-53986	uc009anp.1	Mtif3	translation initiation factor IF-3,	0	4.24	1.74	3.14	4.23	2.39	0.83	8.16	10.15	8.54	1.02	1.71	0.88
235	chr6	81989152	81989541	+	Intergenic	Intergenic	-2276	uc009clg.2	Fam176a	transmembrane protein 166	4.34	16.24	8.13	9.41	7.4	4.78	0.83	11.53	9.23	1.83	0.51	4	2.63
236	chr6	125221542	125221870	+	intron (uc009dug.1, intron 3 of 3)	intron (NR_015527, intron 3 of 3)	6163	uc009duh.1	4930417O13Rik	Mus musculus adult male testis cDNA, RIKEN full-length enriched library, clone:4930417O13 product:unclassifiable, full insert sequence.	3.38	16.24	15.1	13.8	8.46	2.39	0.83	10.56	6.92	4.88	0.51	3.43	5.26
237	chr6	134122082	134122510	+	intron (uc009eke.1, intron 2 of 7)	MTD|LTR|MaLR	136571	uc009eke.1	Etv6	transcription factor ETV6	0.48	1.41	1.16	0	6.34	0	2.5	9.12	4.15	3.05	0	2.67	3.51
238	chr7	52829432	52829630	+	intron (uc009gwb.1, intron 3 of 3)	intron (NM_001243053, intron 1 of 11)	1012	uc009gwb.1	AK085337	Mus musculus adult male kidney cDNA, RIKEN full-length enriched library, clone:0610005C13 product:unclassifiable, full insert sequence.	2.9	7.06	5.81	7.53	5.81	3.35	2.5	7.68	8.76	1.22	0	2.1	2.63
239	chr8	73108082	73108310	+	intron (uc009mau.1, intron 6 of 11)	intron (NM_007924, intron 6 of 11)	-10184	uc009mav.1	Isyna1	inositol-3-phosphate synthase 1	1.93	9.18	9.87	6.27	4.76	2.87	0	7.68	10.61	4.88	1.02	1.9	1.31
240	chr8	73839912	73840240	+	intron (uc009mcj.2, intron 3 of 39)	intron (NM_001142323, intron 3 of 38)	43463	uc009mcj.2	Myo9b	myosin-IXb isoform 1	1.93	4.24	4.07	3.14	4.23	0.96	3.34	9.12	5.07	1.22	1.02	2.29	3.51
241	chr8	108328792	108329060	+	intron (uc009nec.1, intron 3 of 13)	intron (NM_145824, intron 3 of 13)	22324	uc009nec.1	Ranbp10	ran-binding protein 10	0.97	6.36	9.87	2.51	8.99	4.3	0.83	9.12	11.07	7.93	0.51	2.29	3.51
242	chr8	124854382	124854780	+	intron (uc009nsj.1, intron 4 of 9)	intron (NM_009569, intron 4 of 9)	30065	uc009nsk.1	Trhr2	thyrotropin releasing hormone receptor 2	6.27	12	11.61	5.02	5.81	4.3	0.83	13.45	9.23	4.88	0	3.24	5.7
243	chr9	119841532	119841870	+	intron (uc009sbq.1, intron 3 of 8)	intron (NM_028976, intron 3 of 8)	4975	uc009sbq.1	Gorasp1	Golgi reassembly-stacking protein 1	2.9	5.65	14.52	7.53	6.34	5.26	0.83	11.05	6.92	4.88	0.51	1.9	1.75
244	chr1	13302652	13303120	+	intron (uc007aim.1, intron 1 of 22)	intron (NM_001077695, intron 1 of 21)	34249	uc007ais.1	AK171953	Mus musculus 10 days neonate medulla oblongata cDNA, RIKEN full-length enriched library, clone:B830028E17 product:unclassifiable, full insert sequence.	1.45	4.94	3.48	4.39	8.46	3.83	0.83	8.16	6.46	1.83	0	2.86	2.19
245	chr1	166718082	166718290	+	Intergenic	Intergenic	-8677	uc007diq.1	Dpt	dermatopontin precursor	0.48	2.12	6.39	3.14	5.29	5.74	0	7.2	10.15	3.05	0	2.29	2.19
246	chr1	186648302	186648690	+	intron (uc007dyq.1, intron 4 of 7)	intron (NM_133684, intron 4 of 7)	-2129	uc011wxx.1	Mir1981	Mus musculus microRNA 1981 (Mir1981), microRNA.	4.83	10.59	19.16	22.58	9.51	8.61	2.5	10.56	16.61	11.59	0	4.76	5.26
247	chr1	186651062	186651341	+	intron (uc007dyq.1, intron 4 of 7)	intron (NM_133684, intron 4 of 7)	-4834	uc011wxx.1	Mir1981	Mus musculus microRNA 1981 (Mir1981), microRNA.	5.79	8.47	18.58	17.56	9.51	2.39	4.17	8.64	4.61	2.44	0.51	3.05	3.94
248	chr10	21721522	21721830	+	Intergenic	Intergenic	51584	uc007eoy.1	DQ696813	DQ696813	2.41	7.06	6.39	7.53	6.34	3.35	0	8.16	8.76	3.05	0.51	4	4.82
249	chr11	69232232	69232730	+	Intergenic	Intergenic	-5306	uc007jqe.1	Kdm6b	lysine-specific demethylase 6B	2.9	2.12	2.32	3.14	10.04	6.22	3.34	11.53	13.38	4.88	0	2.48	3.51
250	chr11	98634182	98634531	+	intron (uc007lhh.1, intron 1 of 7)	intron (NM_145434, intron 1 of 7)	2200	uc007lhh.1	Nr1d1	nuclear receptor subfamily 1 group D member 1	0	3.53	3.48	0.63	11.1	5.26	0	12.01	11.99	2.44	0	1.33	2.63
251	chr11	101240412	101240710	+	Intergenic	Intergenic	11517	uc007lor.1	G6pc	glucose-6-phosphatase	0.97	2.12	6.39	1.88	5.29	3.83	2.5	9.12	9.69	5.49	0	3.05	2.63
252	chr11	101450852	101451380	+	intron (uc007lpl.1, intron 7 of 8)	intron (NM_144830, intron 7 of 8)	7560	uc007lpl.1	Tmem106a	transmembrane protein 106A	0.97	4.94	5.23	4.39	7.93	4.3	1.67	9.12	15.22	7.93	0	3.62	4.82
253	chr13	54526702	54526920	+	Intergenic	Intergenic	43390	uc007qod.2	Thoc3	THO complex subunit 3	0.48	1.41	1.74	1.25	3.7	3.83	0	7.2	8.76	7.32	0	0.38	2.63
254	chr14	70027032	70027311	+	intron (uc007umo.2, intron 1 of 13)	intron (NM_033325, intron 1 of 13)	12912	uc007uml.1	AK086749	Mus musculus adult male testis cDNA, RIKEN full-length enriched library, clone:4930513O14 product:mitochondrial solute carrier protein, full insert sequence.	6.76	16.24	17.42	16.93	6.34	4.78	1.67	8.64	19.83	6.71	1.02	6.48	6.13
255	chr14	117783192	117783590	+	intron (uc007uyk.1, intron 2 of 9)	Tigger10|DNA|Tigger	458854	uc007uyk.1	Gpc6	glypican-6 isoform 1	1.93	4.24	5.81	1.88	6.34	4.78	2.5	8.64	7.38	5.49	0	4	3.51
256	chr15	88701352	88701800	+	Intergenic	Intergenic	8952	uc007xeq.1	Pim3	serine/threonine-protein kinase pim-3	3.38	11.3	9.87	10.03	9.51	3.83	0.83	10.56	7.84	10.98	0.51	4.38	5.26
257	chr15	96287202	96287410	+	intron (uc007xkf.1, intron 1 of 14)	B3|SINE|B2	3968	uc007xkf.1	Scaf11	splicing factor, arginine/serine-rich 2,	1.93	11.3	7.55	10.03	5.81	1.43	0.83	7.2	4.15	0.61	0	3.24	0.88
258	chr16	30065172	30065510	+	promoter-TSS (uc007ywl.1)	promoter-TSS (NM_008235)	-102	uc007ywl.1	Hes1	transcription factor HES-1	0	2.12	4.65	1.25	6.34	5.26	1.67	10.08	10.15	2.44	0.51	0.95	2.63
259	chr16	30988302	30988750	+	intron (uc007yxa.2, intron 3 of 3)	ORR1D2|LTR|MaLR	92992	uc007yxa.2	AI480653	hypothetical protein LOC268880	6.27	18.36	18	18.19	8.46	4.78	0.83	11.53	11.07	4.88	0	5.14	3.94
260	chr17	26708332	26708670	+	intron (uc008bef.1, intron 1 of 9)	intron (NM_026170, intron 1 of 9)	10044	uc008bef.1	Ergic1	endoplasmic reticulum-Golgi intermediate	3.86	8.47	9.87	15.68	7.93	7.65	0.83	9.12	15.68	7.32	0	4.95	4.82
261	chr17	56345842	56346200	+	intron (uc008dbh.2, intron 4 of 20)	intron (NM_172624, intron 4 of 20)	12291	uc008dbh.2	Dpp9	dipeptidyl peptidase 9	0.97	4.24	3.48	3.14	7.93	5.74	1.67	8.16	12.92	4.88	0	2.86	3.94
262	chr17	86924442	86924690	+	intron (uc008dug.2, intron 10 of 14)	intron (NM_011104, intron 10 of 14)	-228638	uc008duj.2	Epas1	endothelial PAS domain-containing protein 1	0.97	2.12	2.9	3.76	5.29	1.43	0.83	7.68	3.23	4.27	0.51	1.33	0.44
263	chr18	15120912	15121190	+	Intergenic	(TG)n|Simple_repeat|Simple_repeat	-63171	uc008edm.1	AK016027	Mus musculus adult male testis cDNA, RIKEN full-length enriched library, clone:4930543D07 product:unclassifiable, full insert sequence.	0	0.71	0.58	0	7.4	1.91	1.67	8.16	11.07	0.61	0.51	1.9	5.26
264	chr19	42220792	42221180	+	promoter-TSS (uc008hni.2)	promoter-TSS (NM_183195)	-893	uc008hni.2	Marveld1	putative MARVEL domain-containing protein 1	0.48	1.41	0	1.25	6.34	0.96	1.67	8.16	2.31	0	0.51	2.86	3.07
265	chr2	4843572	4843830	+	intron (uc008ifd.2, intron 1 of 8)	intron (NM_010726, intron 1 of 8)	3659	uc008ifd.2	Phyh	phytanoyl-CoA dioxygenase, peroxisomal	0.48	4.24	3.48	2.51	5.29	5.26	1.67	7.68	11.99	3.05	0.51	4	3.51
266	chr2	27454562	27454911	+	Intergenic	Intergenic	58787	uc008ixr.1	BC050122	Mus musculus 16 days embryo kidney cDNA, RIKEN full-length enriched library, clone:I920063F21 product:unclassifiable, full insert sequence.	0	2.12	2.32	0.63	8.99	6.69	4.17	8.16	13.84	5.49	1.54	2.48	1.75
267	chr3	57539382	57539650	+	promoter-TSS (uc008phj.2)	promoter-TSS (NM_001113413)	-472	uc008phj.2	Rnf13	E3 ubiquitin-protein ligase RNF13 isoform a	0.97	3.53	2.32	3.76	6.34	2.39	1.67	8.16	0	3.05	0	0.95	2.63
268	chr3	95686522	95686731	+	promoter-TSS (uc008qlm.1)	promoter-TSS (NM_001033302)	-475	uc008qlm.1	Gm129	hypothetical protein LOC229599	0.48	1.41	0	0	5.29	0.96	0	8.16	0	0	0	0.19	0.44
269	chr3	107916432	107916820	+	intron (uc008qyd.1, intron 5 of 8)	intron (NM_010306, intron 5 of 8)	20640	uc008qyc.1	Gnat2	guanine nucleotide-binding protein G(t) subunit	3.86	12	1.16	4.39	3.17	2.39	0.83	9.12	10.15	0	0	3.62	4.82
270	chr3	110905612	110905950	+	Intergenic	Intergenic	-851865	uc008rau.1	Prmt6	protein arginine N-methyltransferase 6	3.38	3.53	4.65	0.63	2.11	0.48	1.67	8.64	1.38	0.61	0	4.76	4.38
271	chr3	116487212	116487510	+	intron (uc008rcq.1, intron 12 of 33)	intron (NM_001081326, intron 12 of 33)	23723	uc008rcq.1	Agl	glycogen debranching enzyme	3.86	5.65	15.1	11.29	5.29	2.39	0.83	9.12	7.84	10.37	0.51	3.81	4.38
272	chr3	118264802	118265150	+	promoter-TSS (uc008rdh.1)	promoter-TSS (NM_170778)	-120	uc008rdh.1	Dpyd	dihydropyrimidine dehydrogenase [NADP+]	0.48	2.12	0	0.63	7.93	3.35	1.67	9.12	8.3	2.44	0.51	1.9	1.31
273	chr4	132478502	132478930	+	promoter-TSS (uc008vbz.2)	promoter-TSS (NM_145553)	-250	uc008vbz.2	Fam76a	hypothetical protein LOC230789 isoform A	1.45	7.06	15.68	10.66	8.46	3.35	2.5	11.05	6	3.05	1.02	0.57	1.75
274	chr4	140173182	140173670	+	intron (uc008vmw.2, intron 1 of 27)	intron (NM_001112722, intron 1 of 27)	31245	uc008vmw.2	Arhgef10l	rho guanine nucleotide exchange factor 10-like	0.97	8.47	8.13	5.02	7.4	5.26	1.67	12.01	9.23	6.71	0	2.1	1.75
275	chr4	141346562	141346980	+	promoter-TSS (uc008vpf.1)	promoter-TSS (NM_172338)	-212	uc008vpf.1	Dnajc16	dnaJ homolog subfamily C member 16 precursor	4.83	16.95	19.75	11.29	5.29	9.56	0.83	10.08	11.53	1.22	0.51	2.48	1.75
276	chr4	149166372	149166651	+	Intergenic	Intergenic	-18135	uc008vxe.1	Slc25a33	solute carrier family 25 member 33	1.45	10.59	13.36	9.41	7.93	2.87	3.34	8.16	7.84	5.49	0	1.9	3.51
277	chr5	31350282	31350730	+	promoter-TSS (uc008www.2)	promoter-TSS (NM_177870)	-507	uc008www.2	0610007C21Rik	apoptosis-related protein 3 isoform 1	0.97	2.82	3.48	1.25	2.11	1.43	0	8.64	4.15	1.22	2.05	1.52	0
278	chr5	34083242	34083540	+	TTS (uc008xbi.1)	TTS (NM_019694)	18436	uc012dut.1	Fgfr3	fibroblast growth factor receptor 3 isoform 3	2.41	9.89	7.55	2.51	2.64	6.69	0.83	8.16	8.3	9.15	0.51	2.67	3.07
279	chr5	77560862	77561250	+	Intergenic	Intergenic	-36764	uc012dxq.1	Hopx	homeodomain-only protein	0	0	0.58	0.63	6.87	5.74	1.67	8.64	6.92	1.83	0.51	4.19	3.07
280	chr6	90413552	90413900	+	intron (uc009cxj.1, intron 1 of 2)	CpG	1106	uc009cxj.1	Klf15	Krueppel-like factor 15	1.93	5.65	11.03	5.64	7.93	7.65	0	10.56	9.69	6.1	0.51	2.1	2.63
281	chr6	108618392	108618640	+	Intergenic	CpG	-7588	uc009ddk.1	AK039720	Mus musculus adult male kidney cDNA, RIKEN full-length enriched library, clone:0610040F04 product:unclassifiable, full insert sequence.	0	0.71	0.58	0.63	5.81	3.35	0	9.12	7.84	3.66	1.54	0.19	0.88
282	chr6	124624652	124625020	+	intron (uc009drf.2, intron 1 of 12)	B1F|SINE|Alu	11714	uc009drf.2	Lpcat3	lysophospholipid acyltransferase 5	3.86	13.42	10.45	11.29	15.33	9.56	0	9.6	17.07	11.59	1.54	3.62	4.38
283	chr6	142419742	142419980	+	intron (uc009epi.2, intron 1 of 16)	intron (NM_145572, intron 1 of 16)	1768	uc009epi.2	Gys2	glycogen [starch] synthase, liver	0	1.41	1.74	1.25	11.63	3.35	1.67	7.68	6.46	1.83	0	1.14	1.75
284	chr7	25337472	25337780	+	intron (uc012ffm.1, intron 2 of 16)	intron (NM_009532, intron 2 of 16)	5614	uc012ffm.1	Xrcc1	DNA repair protein XRCC1	2.9	9.89	10.45	5.64	4.23	2.87	2.5	8.16	6.92	5.49	0	5.14	3.94
285	chr7	31894232	31894601	+	intron (uc009gid.2, intron 3 of 13)	intron (NM_008281, intron 2 of 12)	5893	uc009gid.2	Hpn	serine protease hepsin isoform 1	0	0.71	0.58	0	7.93	5.74	0	9.6	5.54	2.44	0	0.57	1.75
286	chr7	71056302	71056670	+	intron (uc009hfn.2, intron 1 of 1)	intron (NM_021366, intron 1 of 1)	27315	uc009hfn.2	Klf13	Krueppel-like factor 13	2.9	12.71	13.94	13.17	8.99	5.74	0	10.56	11.53	8.54	0	3.62	5.26
287	chr8	107802992	107803280	+	exon (uc009ncd.1, exon 2 of 4)	exon (NM_030152, exon 2 of 4)	2789	uc009ncd.1	Nol3	nucleolar protein 3	8.69	21.18	30.2	28.85	2.11	3.83	0	8.16	6.46	3.05	0.51	2.86	1.75
288	chr9	43893942	43894330	+	intron (uc009pbo.1, intron 2 of 12)	intron (NM_198091, intron 1 of 11)	-15717	uc009pbr.2	Mfrp	membrane frizzled-related protein isoform 1	0	3.53	2.9	0.63	5.29	5.26	4.17	9.6	7.84	4.88	0	1.52	1.31
289	chr9	58429812	58430050	+	promoter-TSS (uc009pxd.1)	promoter-TSS (NM_009145)	-116	uc009pxd.1	Nptn	neuroplastin precursor	0.48	7.77	22.07	28.85	5.81	4.78	0	7.68	9.69	2.44	0	0.57	0.44
290	chr9	63827152	63827430	+	intron (uc009qbk.2, intron 3 of 3)	intron (NM_008542, intron 3 of 3)	42575	uc009qbk.2	Smad6	mothers against decapentaplegic homolog 6	1.45	2.82	8.13	0.63	3.17	3.83	0.83	8.64	3.23	3.05	0	1.52	3.94
291	chr9	106379442	106379770	+	promoter-TSS (uc009rkb.1)	promoter-TSS (NM_145619)	-34	uc009rkb.1	Rrp9	U3 small nucleolar RNA-interacting protein 2	0.97	3.53	1.16	2.51	6.87	3.35	0	10.08	5.54	1.22	0	0.95	0.44
292	chr1	90174032	90174470	+	promoter-TSS (uc007bym.2)	promoter-TSS (NM_172505)	-97	uc007bym.2	Hjurp	Holliday junction recognition protein	2.41	4.24	5.23	0.63	7.4	5.26	3.34	8.16	7.38	3.66	1.02	6.48	7.01
293	chr1	121401302	121401620	+	promoter-TSS (uc007cis.2)	promoter-TSS (NM_022327)	-102	uc007cis.2	Ralb	ras-related protein Ral-B precursor	4.34	12	24.97	18.82	7.93	7.17	0	9.12	9.69	1.83	0	0.57	1.75
294	chr1	133724432	133724710	+	promoter-TSS (uc007cnu.2)	promoter-TSS (NM_173865)	-18	uc007cnu.2	Slc41a1	solute carrier family 41 member 1	0.48	2.12	2.32	2.51	7.93	5.74	0.83	7.2	10.15	0.61	0.51	0.57	1.75
295	chr1	154912882	154913220	+	intron (uc007czq.1, intron 1 of 10)	intron (NM_175460, intron 1 of 10)	110820	uc007czq.1	Nmnat2	nicotinamide mononucleotide adenylyltransferase	0.48	1.41	0.58	0	8.99	1.43	0	8.16	0.46	1.22	0	1.71	1.75
296	chr1	186429652	186429980	+	Intergenic	Intergenic	126556	uc007dyn.2	Hlx	H2.0-like homeobox protein	1.93	3.53	5.23	5.02	8.46	4.78	0.83	8.16	8.3	3.05	1.02	4.19	4.82
297	chr1	188182262	188182610	+	Intergenic	Intergenic	200124	uc007dzn.1	AK042551	Mus musculus 7 days neonate cerebellum cDNA, RIKEN full-length enriched library, clone:A730004F24 product:unclassifiable, full insert sequence.	1.45	5.65	1.74	3.76	4.23	4.78	0	7.2	12.45	1.83	0.51	1.9	1.31
298	chr10	19886592	19886940	+	intron (uc011xba.1, intron 1 of 17)	intron (NM_008635, intron 1 of 17)	-3820	uc007enp.1	AK138667	Mus musculus adult male spinal cord cDNA, RIKEN full-length enriched library, clone:A330048D23 product:unclassifiable, full insert sequence.	7.72	36.72	33.68	27.6	7.4	4.78	0	8.16	8.3	7.93	0	4.95	4.82
299	chr10	61197132	61197400	+	intron (uc007fgl.1, intron 7 of 8)	intron (NM_001039194, intron 7 of 8)	13869	uc007fgl.1	Aifm2	apoptosis-inducing factor 2 isoform 1	1.45	0.71	1.74	0.63	5.81	0.96	0.83	7.68	6	3.66	0	2.67	1.75
300	chr10	68750842	68751230	+	intron (uc007fmp.1, intron 9 of 10)	intron (NM_001252636, intron 9 of 10)	64624	uc007fmr.1	Cdk1	cell division protein kinase 1	9.17	15.54	20.33	16.93	7.93	4.3	0	8.64	7.84	5.49	0	6.67	5.26
301	chr10	75236202	75236410	+	promoter-TSS (uc007fra.1)	promoter-TSS (NM_010027)	-187	uc007fra.1	Ddt	D-dopachrome decarboxylase	7.24	28.95	31.94	36.38	5.81	4.78	0	6.72	9.23	4.88	0	4	3.94
302	chr10	75355832	75356080	+	promoter-TSS (uc007ftj.1)	promoter-TSS (NM_024440)	-187	uc007ftj.1	Derl3	derlin-3	6.76	14.12	18.58	15.68	5.81	7.65	2.5	7.68	6.46	2.44	0.51	2.1	3.94
303	chr10	76863882	76864140	+	intron (uc007fvp.2, intron 1 of 10)	intron (NM_001024837, intron 1 of 10)	17007	uc007fvp.2	Adarb1	double-stranded RNA-specific editase 1 isoform	3.38	8.47	9.29	5.02	4.76	3.35	0.83	7.2	7.38	7.93	0	4.19	2.19
304	chr10	79786072	79786490	+	promoter-TSS (uc007gcr.2)	exon (NM_008793, exon 11 of 15)	-409	uc007gcr.2	Pcsk4	SubName: Full=Putative uncharacterized protein;	0.97	0	5.81	4.39	3.7	2.39	0	9.12	0.92	3.05	0	0.76	0.44
305	chr10	94462442	94462670	+	Intergenic	Tigger7|DNA|MER2_type	-55344	uc007gvz.2	Plxnc1	plexin-C1 precursor	0.97	4.94	2.32	3.14	5.81	7.65	1.67	6.72	12.92	5.49	0.51	2.29	1.31
306	chr11	46112522	46112880	+	intron (uc007ioc.1, intron 1 of 30)	intron (NM_001252459, intron 1 of 30)	13151	uc007ioc.1	Cyfip2	cytoplasmic FMR1-interacting protein 2	0	0.71	0.58	0.63	4.76	1.91	0.83	7.68	0	0.61	0	1.9	1.31
307	chr11	94006552	94006930	+	Intergenic	Intergenic	-66027	uc007kyf.1	Tob1	protein Tob1	1.45	4.24	8.71	6.27	6.34	5.26	0.83	9.6	12.92	1.83	0	2.48	3.51
308	chr11	98907012	98907290	+	intron (uc007lie.1, intron 1 of 3)	intron (NM_010517, intron 1 of 3)	4577	uc007lie.1	Igfbp4	insulin-like growth factor-binding protein 4	2.41	7.77	12.78	11.29	6.34	12.91	5	7.68	20.3	7.93	1.02	5.33	5.7
309	chr11	110260262	110260480	+	promoter-TSS (uc007mdr.1)	promoter-TSS (NM_011943)	-65	uc007mdr.1	Map2k6	dual specificity mitogen-activated protein	0.48	1.41	0.58	0.63	2.11	0.96	1.67	6.72	7.38	1.22	0.51	1.33	0.88
310	chr12	25917522	25917940	+	Intergenic	Intergenic	-136774	uc007nfe.2	Id2	DNA-binding protein inhibitor ID-2	4.83	7.77	20.91	19.44	5.29	5.74	1.67	9.12	13.38	5.49	0.51	4.38	5.26
311	chr12	106101872	106102270	+	intron (uc007oxl.1, intron 1 of 13)	intron (NM_001040682, intron 1 of 12)	1215	uc007oxl.1	Clmn	calmin isoform a	4.83	18.36	20.91	33.24	12.69	6.22	3.34	11.05	9.23	11.59	0	4	1.75
312	chr13	38588632	38588911	+	intron (uc007qdp.1, intron 4 of 6)	intron (NM_007556, intron 4 of 6)	31558	uc007qds.1	Txndc5	thioredoxin domain-containing protein 5	0	0	0.58	1.25	6.87	0.96	6.67	7.68	2.31	0	0	3.81	2.19
313	chr15	76528332	76528570	+	exon (uc007wls.1, exon 5 of 11)	exon (NM_182805, exon 5 of 11)	1257	uc007wls.1	Gpt	alanine aminotransferase 1	4.34	2.82	11.61	11.29	5.29	5.26	0.83	7.2	10.15	4.88	0	1.52	0
314	chr15	81641582	81641960	+	intron (uc007wxj.2, intron 1 of 3)	promoter-TSS (NM_017376)	8668	uc007wxj.2	Tef	thyrotroph embryonic factor isoform 2	1.93	8.47	13.94	15.05	7.93	6.69	0	10.08	12.92	6.1	0.51	0.38	1.31
315	chr15	96862482	96862740	+	intron (uc007xkr.1, intron 1 of 15)	intron (NM_027052, intron 1 of 15)	23776	uc007xkr.1	Slc38a4	sodium-coupled neutral amino acid transporter 4	2.9	12.71	9.29	8.15	6.34	5.74	0	8.16	13.84	4.27	3.07	3.62	2.63
316	chr15	103070242	103070540	+	promoter-TSS (uc007xxn.1)	promoter-TSS (NR_002885)	-144	uc007xxn.1	Cbx5	chromobox protein homolog 5	1.93	4.24	2.32	5.02	2.64	3.83	0.83	7.68	8.3	4.88	0	0.57	0.88
317	chr16	8829302	8829610	+	promoter-TSS (uc007yda.2)	promoter-TSS (NM_001081400)	-737	uc007yda.2	1810013L24Rik	hypothetical protein LOC69053	0	0	2.32	1.88	4.76	3.35	0	7.2	2.31	4.27	0	1.52	0.88
318	chr16	45970312	45970740	+	intron (uc007zje.2, intron 3 of 3)	intron (NM_001134480, intron 3 of 3)	24807	uc007zjd.1	AK165366	Mus musculus adult male aorta and vein cDNA, RIKEN full-length enriched library, clone:A530061A22 product:unclassifiable, full insert sequence.	21.71	57.2	25.55	36.38	12.16	1.91	3.34	13.93	6	1.83	1.02	9.91	10.08
319	chr17	27689852	27690180	+	Intergenic	L1M5|LINE|L1	-3503	uc012aod.1	Hmga1	high mobility group protein HMG-I/HMG-Y isoform	1.93	6.36	12.78	12.54	6.34	4.3	1.67	8.16	8.3	5.49	0.51	1.14	2.19
320	chr18	39752582	39752990	+	Intergenic	Intergenic	-105887	uc008esx.1	Nr3c1	glucocorticoid receptor	1.93	0.71	1.16	0	5.81	2.39	0.83	8.16	7.84	3.05	0.51	3.24	0.88
321	chr19	36805852	36806220	+	TTS (uc008hhs.1)	TTS (NM_016854)	5058	uc008hhs.1	Ppp1r3c	protein phosphatase 1 regulatory subunit 3C	4.34	16.24	13.94	13.8	5.29	3.35	0	9.6	10.15	4.27	0	3.43	3.07
322	chr19	46835702	46836041	+	promoter-TSS (uc008hue.1)	promoter-TSS (NM_033569)	-228	uc008hue.1	Cnnm2	metal transporter CNNM2 isoform a	5.31	10.59	15.68	9.41	3.7	2.87	0	8.64	6	1.83	0	1.14	2.19
323	chr19	60871312	60871640	+	Intergenic	Intergenic	-4880	uc008ibz.1	AK087340	Mus musculus 10 days neonate cortex cDNA, RIKEN full-length enriched library, clone:A830012B05 product:unclassifiable, full insert sequence.	0.48	3.53	1.74	1.25	9.51	2.87	0	7.68	6.46	3.05	0	2.86	4.38
324	chr2	71711942	71712230	+	intron (uc008kbj.2, intron 1 of 10)	intron (NM_172665, intron 1 of 10)	757	uc008kbj.2	Pdk1	pyruvate dehydrogenase kinase, isozyme 1	2.9	0.71	1.16	1.25	6.34	4.78	0	8.64	9.69	5.49	1.02	3.05	1.31
325	chr2	84602062	84602320	+	Intergenic	Intergenic	13395	uc008kje.2	Serping1	plasma protease C1 inhibitor precursor	2.9	9.89	8.71	5.64	5.29	2.39	0.83	8.16	3.69	3.66	0	5.14	3.07
326	chr2	132515482	132515860	+	promoter-TSS (uc012cet.1)	promoter-TSS (NM_028637)	-348	uc012cet.1	1110034G24Rik	hypothetical protein LOC73747	3.86	4.94	6.39	3.14	5.29	0	3.34	11.05	5.54	2.44	0.51	4.38	4.82
327	chr2	179853732	179854040	+	promoter-TSS (uc008oil.1)	promoter-TSS (NM_144500)	-185	uc008oil.1	Osbpl2	oxysterol-binding protein-related protein 2	4.34	9.89	11.03	6.9	3.17	3.83	0.83	9.12	7.38	1.83	0	2.48	3.51
328	chr3	108204662	108205040	+	intron (uc008qyx.1, intron 9 of 33)	intron (NM_001004177, intron 9 of 33)	13561	uc008qyx.1	Celsr2	cadherin EGF LAG seven-pass G-type receptor 2	3.86	13.42	15.68	12.54	6.34	2.87	1.67	8.16	5.54	0.61	0	1.71	0.88
329	chr4	98735522	98735720	+	intron (uc008tuq.1, intron 9 of 47)	RSINE1|SINE|B4	37975	uc008tur.1	Angptl3	angiopoietin-related protein 3 precursor	2.9	1.41	4.07	3.14	2.64	1.43	0	6.72	5.54	3.05	0	2.29	0.88
330	chr4	116792962	116793221	+	3' UTR (uc008uhy.2, exon 7 of 7)	non-coding (NR_024078, exon 7 of 7)	1899	uc008uhz.2	Btbd19	SubName: Full=Novel protein (9530048O09Rik); SubName: Full=Putative uncharacterized protein;	0.48	0	2.32	0.63	3.17	1.43	0.83	8.64	0.92	1.83	0	2.1	2.19
331	chr4	130597102	130597430	+	Intergenic	Intergenic	-30877	uc008uzy.1	AK020914	Mus musculus adult retina cDNA, RIKEN full-length enriched library, clone:A930031H19 product:unclassifiable, full insert sequence.	0.97	3.53	2.32	1.88	10.04	2.87	0.83	8.64	7.84	2.44	0	2.48	2.63
332	chr4	133466902	133467180	+	Intergenic	CpG	-23327	uc008vdn.2	Rps6ka1	ribosomal protein S6 kinase alpha-1	0.48	2.12	0.58	0.63	3.7	0.96	0.83	9.6	3.23	0.61	0	0.95	0.44
333	chr4	150059482	150059780	+	Intergenic	Intergenic	-33348	uc008vxt.1	Slc45a1	proton-associated sugar transporter A	5.31	24.01	20.91	21.32	14.27	10.52	1.67	9.12	20.3	4.88	0	6.48	9.64
334	chr5	23933872	23934170	+	intron (uc008wrm.2, intron 2 of 22)	intron (NM_001253892, intron 1 of 21)	2971	uc008wrm.2	Slc4a2	anion exchange protein 2	13.99	38.13	42.39	37.63	4.76	4.78	2.5	7.2	10.15	1.83	0.51	3.62	3.51
335	chr5	135584022	135584400	+	intron (uc008zxt.1, intron 1 of 16)	intron (NM_021455, intron 1 of 16)	1428	uc008zxt.1	Mlxipl	Williams-Beuren syndrome chromosomal region 14	1.45	3.53	3.48	3.14	4.76	3.35	3.34	10.56	6.46	4.27	1.02	1.33	1.75
336	chr6	108469422	108469680	+	intron (uc009ddh.2, intron 59 of 61)	intron (NM_010585, intron 59 of 61)	103610	uc009ddl.1	AK002866	Mus musculus adult male kidney cDNA, RIKEN full-length enriched library, clone:0610040F04 product:unclassifiable, full insert sequence.	1.93	3.53	2.9	0.63	6.87	1.43	1.67	7.68	2.77	0	0.51	2.1	1.31
337	chr6	121072752	121073060	+	Intergenic	intron (NM_001270475, intron 1 of 31)	-41279	uc009dnz.2	Mical3	protein MICAL-3	1.93	5.65	3.48	8.15	3.7	3.83	0.83	8.64	5.07	3.66	0.51	1.9	3.07
338	chr6	145804272	145804490	+	Intergenic	Intergenic	9479	uc009ert.1	Bhlhe41	class E basic helix-loop-helix protein 41	0	0	0.58	0.63	6.34	4.3	0	6.72	4.15	1.22	0.51	0.19	0.88
339	chr7	26005502	26005850	+	promoter-TSS (uc009fru.1)	promoter-TSS (NM_175436)	-794	uc009frw.1	Zfp526	zinc finger protein 526	1.45	2.12	0.58	3.14	13.74	1.91	0	9.12	3.69	1.22	0	1.33	3.07
340	chr7	86953382	86953880	+	Intergenic	Intergenic	-1982	uc009hzc.1	Mesp2	mesoderm posterior protein 2	2.9	4.24	6.39	8.78	9.51	1.91	0.83	14.41	6.46	5.49	0	4.19	4.82
341	chr7	87770182	87770420	+	intron (uc009iaz.1, intron 3 of 14)	intron (NM_173863, intron 3 of 14)	-10605	uc009iba.1	AK155169	Mus musculus NOD-derived CD11c +ve dendritic cells cDNA, RIKEN full-length enriched library, clone:F630205K04 product:unclassifiable, full insert sequence.	0	0	0.58	0	1.59	0.48	0	7.2	0.46	0	0.51	1.52	1.75
342	chr7	133319082	133319310	+	intron (uc009jqr.1, intron 1 of 23)	intron (NM_028816, intron 1 of 23)	24726	uc009jqr.1	Xpo6	exportin-6	0	1.41	2.32	1.25	4.23	5.26	1.67	7.68	10.61	3.05	0	2.1	1.75
343	chr8	47412532	47412901	+	Intergenic	Intergenic	-32691	uc009lqd.1	Helt	hairy and enhancer of split-related protein	1.45	9.89	5.81	5.64	6.87	5.26	3.34	8.64	12.92	1.83	0	4.19	3.07
344	chr8	79656952	79657220	+	intron (uc009mhl.1, intron 3 of 8)	intron (NM_001083906, intron 3 of 8)	230679	uc009mhl.1	Nr3c2	mineralocorticoid receptor	3.86	14.83	15.1	10.03	7.93	3.35	0.83	7.68	6	1.83	0	3.24	3.51
345	chr8	122892882	122893280	+	Intergenic	Intergenic	-119685	uc009nqz.2	Gse1	genetic suppressor element 1 isoform 1	5.79	12.71	20.33	18.82	7.4	3.83	1.67	8.64	6.92	3.05	0.51	2.48	3.51
346	chr9	25268482	25268891	+	Intergenic	Intergenic	-20496	uc009opn.1	Eepd1	endonuclease/exonuclease/phosphatase family	2.41	11.3	22.07	18.82	12.16	4.3	0.83	9.12	11.53	4.27	1.54	5.52	4.38
347	chr9	34945662	34945901	+	intron (uc009osp.1, intron 2 of 5)	intron (NM_027030, intron 2 of 5)	-21386	uc009osm.1	St3gal4	CMP-N-acetylneuraminate-beta-galactosamide-	1.45	4.94	8.13	6.9	8.46	1.91	0	7.2	11.07	4.88	0.51	2.1	1.75
348	chr9	42265572	42265960	+	intron (uc009pay.1, intron 1 of 7)	intron (NM_173038, intron 1 of 7)	14543	uc009pay.1	Tbcel	tubulin-specific chaperone cofactor E-like	1.93	2.82	3.48	0.63	11.63	1.43	0	10.08	4.61	3.66	0	2.86	3.94
349	chr9	48075232	48075610	+	intron (uc009phu.1, intron 1 of 10)	Intergenic	73560	uc009phw.2	Fam55b	hypothetical protein LOC78252	3.86	5.65	6.97	10.03	5.29	5.74	0	9.12	8.3	6.71	0	3.05	2.63
350	chr9	66005712	66005990	+	promoter-TSS (uc009qen.2)	promoter-TSS (NM_010019)	-182	uc009qen.2	Dapk2	death-associated protein kinase 2	1.45	1.41	3.48	2.51	6.87	3.35	1.67	7.68	8.76	3.05	0.51	2.48	0.88
351	chr9	66027662	66028011	+	intron (uc009qen.2, intron 2 of 11)	intron (NM_010019, intron 2 of 11)	21803	uc009qen.2	Dapk2	death-associated protein kinase 2	1.93	2.82	0.58	0.63	7.93	0.96	0.83	9.12	8.3	3.66	0.51	3.05	1.31
352	chr9	106270122	106270520	+	promoter-TSS (uc009rjm.2)	promoter-TSS (NM_153459)	-642	uc009rjm.2	Dusp7	dual specificity protein phosphatase 7	5.31	24.01	30.2	28.22	8.46	10.52	0	8.64	9.69	4.88	0	2.48	2.19
353	chr1	40274442	40274690	+	Intergenic	Intergenic	-48865	uc007atw.1	Il1r1	interleukin-1 receptor type 1 isoform 2	1.45	7.06	0.58	0	6.34	4.78	2.5	7.2	15.68	1.22	0.51	3.43	3.07
354	chr1	88848472	88848680	+	intron (uc007bvw.2, intron 11 of 21)	intron (NM_153530, intron 10 of 20)	-128170	uc007bvx.1	AK077157	Mus musculus adult male testis cDNA, RIKEN full-length enriched library, clone:4933415F08 product:lysyl-tRNA synthetase, pseudogene 1, full insert sequence.	1.45	9.18	13.36	8.78	4.76	2.87	0	6.24	6	1.83	0	3.62	2.19
355	chr1	89470482	89470960	+	promoter-TSS (uc007bwy.2)	promoter-TSS (NM_001111314)	-276	uc007bwy.2	Ngef	ephexin-1 isoform 1	1.45	0.71	2.9	1.88	7.4	5.74	2.5	11.53	9.23	4.88	0	2.86	3.07
356	chr1	90156592	90156991	+	3' UTR (uc007bym.2, exon 8 of 8)	3' UTR (NM_001177364, exon 43 of 43)	15969	uc007byo.1	A730008H23Rik	Mus musculus 12 days embryo spinal ganglion cDNA, RIKEN full-length enriched library, clone:D130054G24 product:unclassifiable, full insert sequence.	3.86	9.18	9.29	4.39	10.04	4.3	4.17	8.16	11.53	3.05	0.51	4.57	6.13
357	chr1	92961432	92961740	+	intron (uc007bzr.2, intron 1 of 7)	intron (NM_001111311, intron 1 of 7)	11565	uc007bzr.2	Lrrfip1	leucine-rich repeat flightless-interacting	1.93	3.53	2.9	0	3.7	2.87	3.34	7.68	5.54	6.1	1.02	1.33	1.75
358	chr1	94926352	94926590	+	intron (uc007cdf.2, intron 36 of 47)	intron (NM_008440, intron 36 of 47)	23560	uc007cdc.2	Aqp12	aquaporin-12 isoform 1	1.45	4.24	2.32	3.14	4.76	1.91	1.67	7.2	7.38	2.44	0	1.52	1.31
359	chr1	193269282	193269641	+	Intergenic	ORR1D2|LTR|MaLR	-48541	uc007eci.1	Ppp2r5a	serine/threonine-protein phosphatase 2A 56 kDa	2.41	6.36	7.55	3.14	12.16	4.3	0.83	9.6	9.23	9.15	0.51	4.95	2.63
360	chr10	38891642	38891870	+	Intergenic	Intergenic	-8156	uc011xcu.1	Wisp3	WNT1 inducible signaling pathway protein 3	11.1	50.84	33.68	34.49	1.59	5.26	1.67	6.72	8.76	2.44	0	4.76	4.38
361	chr10	75300122	75300550	+	promoter-TSS (uc007fri.1)	Intergenic	-397	uc007frh.1	AB251164	AB251164	0.48	3.53	6.39	0.63	10.04	10.04	0.83	8.16	8.3	6.1	0.51	2.48	2.63
362	chr10	79727432	79727670	+	promoter-TSS (uc007gcm.2)	promoter-TSS (NM_001122605)	-185	uc007gcm.2	Dazap1	DAZ-associated protein 1 isoform b	0.97	3.53	5.23	3.76	3.7	3.83	2.5	6.72	5.07	4.88	0	0.57	1.31
363	chr10	79900792	79901060	+	Intergenic	Intergenic	-4528	uc007gdh.2	Tcf3	transcription factor E2-alpha isoform 1	1.93	0.71	1.16	0.63	2.11	0.96	0	7.2	0.92	1.83	0	0.57	0
364	chr10	114688412	114688610	+	promoter-TSS (uc007hax.2)	promoter-TSS (NM_025706)	38	uc007hax.2	Tbc1d15	TBC1 domain family member 15	4.83	18.36	19.75	15.05	4.76	2.39	0.83	6.24	7.84	3.05	0	0.38	1.75
365	chr10	114786542	114786980	+	intron (uc007hbd.1, intron 3 of 6)	intron (NM_133683, intron 3 of 6)	12557	uc007hbd.1	Tmem19	transmembrane protein 19	3.38	2.82	4.07	4.39	3.17	0.96	1.67	7.68	7.38	3.05	1.54	4.76	4.38
366	chr10	126788952	126789160	+	promoter-TSS (uc011xps.1)	promoter-TSS (NM_008382)	-228	uc011xps.1	Inhbe	inhibin beta E chain precursor	0	0	2.32	0.63	5.29	1.91	0	6.24	3.23	0.61	0	0.76	2.19
367	chr10	127201132	127201510	+	Intergenic	intron (NM_080436, intron 2 of 3)	-12140	uc007hkp.1	Rdh9	retinol dehydrogenase 9	1.45	7.77	6.97	8.78	3.17	3.83	3.34	7.2	9.69	4.27	0	1.9	2.19
368	chr11	90231052	90231310	+	intron (uc007kws.1, intron 2 of 3)	intron (NM_172563, intron 2 of 3)	21050	uc007kws.1	Hlf	hepatic leukemia factor	1.45	6.36	7.55	8.78	10.57	8.61	1.67	6.72	13.84	5.49	1.02	4.38	2.63
369	chr11	98815192	98815540	+	Intergenic	intron (NM_001177302, intron 3 of 9)	-6419	uc007lhz.2	Rara	retinoic acid receptor alpha isoform 2	3.86	10.59	11.03	11.92	2.64	1.91	0	10.08	3.23	0.61	0.51	2.67	1.31
370	chr11	110241382	110241640	+	Intergenic	Intergenic	-18925	uc007mdr.1	Map2k6	dual specificity mitogen-activated protein	9.17	28.95	23.23	25.09	5.29	2.39	0	7.2	6	6.1	0.51	4.38	4.38
371	chr11	118952952	118953301	+	Intergenic	Intergenic	-5575	uc007mpw.2	Cbx4	E3 SUMO-protein ligase CBX4	0.48	2.12	2.9	1.88	4.23	3.35	1.67	8.16	4.61	1.22	0.51	1.33	2.63
372	chr12	8461212	8461520	+	Intergenic	Intergenic	-44147	uc007mzq.1	AK192194	Mus musculus cDNA, clone:Y0G0119G09, strand:unspecified.	8.2	20.48	19.75	23.21	3.17	4.3	1.67	8.16	10.15	1.22	0.51	4	5.7
373	chr12	36352542	36352760	+	intron (uc007njj.1, intron 1 of 2)	Intergenic	27139	uc007njk.1	AK018624	Mus musculus adult male cecum cDNA, RIKEN full-length enriched library, clone:9130015A21 product:unclassifiable, full insert sequence.	0	0	0.58	1.88	3.17	1.43	1.67	6.24	2.31	1.22	0	2.1	1.75
374	chr12	70783462	70783680	+	promoter-TSS (uc007nso.2)	promoter-TSS (NM_001135559)	-732	uc007nso.2	Sos2	son of sevenless homolog 2	1.45	0	1.16	0.63	3.7	0.48	0	6.24	8.3	0.61	0	2.48	2.63
375	chr12	100189612	100189840	+	intron (uc007oro.2, intron 7 of 14)	intron (NM_029553, intron 6 of 13)	30942	uc007oro.2	Ttc8	tetratricopeptide repeat protein 8 isoform 2	0.48	9.89	9.87	11.92	5.29	4.3	0.83	6.24	7.38	3.05	1.02	2.29	3.51
376	chr13	38256942	38257260	+	intron (uc007qdk.2, intron 2 of 23)	intron (NM_023842, intron 2 of 23)	13938	uc007qdk.2	Dsp	desmoplakin	6.27	19.07	18	15.05	1.59	3.83	1.67	7.68	4.61	0	0	3.43	3.51
377	chr13	44397302	44397660	+	Intergenic	Intergenic	-85625	uc007qgo.1	AK136877	Mus musculus adult male spinal cord cDNA, RIKEN full-length enriched library, clone:A330050A06 product:unclassifiable, full insert sequence.	8.69	14.12	12.78	8.78	9.51	2.39	0.83	7.68	5.54	2.44	0.51	4.95	5.26
378	chr13	59508572	59508841	+	Intergenic	Intergenic	149974	uc007qun.1	Agtpbp1	cytosolic carboxypeptidase 1 isoform 1	2.41	14.83	8.71	14.43	4.76	4.3	0	6.72	6	2.44	1.02	2.86	2.19
379	chr13	94459612	94459850	+	intron (uc007rll.1, intron 4 of 15)	intron (NM_028772, intron 4 of 15)	15340	uc007rll.1	Dmgdh	dimethylglycine dehydrogenase, mitochondrial	3.86	2.82	3.48	3.14	5.29	3.83	2.5	6.72	6	4.27	0.51	5.33	3.07
380	chr14	21299132	21299460	+	promoter-TSS (uc007sjt.2)	promoter-TSS (NM_001110794)	59	uc007sjt.2	Anxa7	annexin A7	0.48	0.71	0.58	1.25	8.46	1.91	0	7.2	2.77	1.83	0.51	1.71	2.63
381	chr14	31835802	31836110	+	5' UTR (uc007swn.1, exon 2 of 33)	5' UTR (NM_001081251, exon 2 of 33)	3632	uc007swn.1	Pbrm1	protein polybromo-1	7.24	19.07	11.61	8.15	6.34	3.83	1.67	7.2	7.84	6.71	0	4.57	7.01
382	chr14	32475622	32475870	+	intron (uc007sxy.2, intron 2 of 3)	intron (NM_025295, intron 2 of 3)	21503	uc007sxy.2	Btd	biotinidase	1.45	4.94	5.23	4.39	4.76	1.91	0.83	6.72	6.46	5.49	0	2.67	1.75
383	chr14	48153312	48153650	+	Intergenic	Intergenic	34628	uc007tik.2	Atg14	beclin 1-associated autophagy-related key	8.2	21.18	24.97	28.22	8.99	3.35	2.5	8.16	7.84	5.49	0.51	5.14	7.89
384	chr14	75049882	75050151	+	intron (uc007uqc.1, intron 2 of 2)	intron (NM_172812, intron 2 of 2)	9369	uc007uqc.1	Htr2a	5-hydroxytryptamine receptor 2A	1.45	7.77	7.55	5.64	7.4	4.3	1.67	7.68	10.61	3.05	0	2.48	2.19
385	chr15	58880822	58881061	+	intron (uc007vty.2, intron 3 of 14)	intron (NM_001146180, intron 3 of 13)	32640	uc007vty.2	Mtss1	metastasis suppressor protein 1 isoform 1	4.83	7.06	9.87	11.92	6.34	1.43	0	7.68	5.07	2.44	0	2.86	3.94
386	chr15	59484612	59484810	+	intron (uc007vxx.1, intron 2 of 2)	intron (NM_144549, intron 2 of 2)	4502	uc007vxx.1	Trib1	tribbles homolog 1	0.97	2.82	1.74	1.25	3.17	1.43	0.83	6.24	2.77	1.22	0	1.52	1.75
387	chr15	77066432	77066701	+	intron (uc007wng.2, intron 1 of 13)	intron (NM_053104, intron 1 of 13)	70917	uc007wng.2	Rbfox2	RNA-binding protein 9 isoform 1	4.83	3.53	1.74	5.64	4.76	2.87	0.83	6.72	10.15	1.83	0	3.62	4.38
388	chr15	81641392	81641571	+	intron (uc007wxj.2, intron 1 of 3)	promoter-TSS (NM_017376)	8378	uc007wxj.2	Tef	thyrotroph embryonic factor isoform 2	2.41	7.06	17.42	16.93	4.76	4.78	0	6.72	7.38	6.1	1.02	0.38	0.88
389	chr15	81666872	81667160	+	Intergenic	Intergenic	21740	uc007wxm.1	Tob2	protein Tob2	0.97	2.82	2.9	3.14	7.93	0	0	8.64	2.77	1.83	0.51	0.95	1.31
390	chr15	101814762	101815020	+	Intergenic	Intergenic	19882	uc007xui.1	Krt8	keratin, type II cytoskeletal 8	2.41	16.95	17.42	17.56	5.29	8.61	2.5	7.2	17.53	3.05	0.51	3.24	3.51
391	chr16	8829652	8829891	+	promoter-TSS (uc007yda.2)	promoter-TSS (NM_001081400)	-422	uc007yda.2	1810013L24Rik	hypothetical protein LOC69053	1.93	7.77	9.29	8.15	1.59	2.87	0.83	7.2	4.61	1.22	0	1.71	1.31
392	chr16	22439742	22440060	+	promoter-TSS (uc007yse.1)	promoter-TSS (NM_023794)	-258	uc007yse.1	Etv5	ETS translocation variant 5	0.97	2.82	0.58	0.63	5.81	0.96	0	7.68	0.92	1.22	0.51	0.95	0.44
393	chr17	31520282	31520670	+	Intergenic	Intergenic	-2703	uc008bva.2	Pde9a	high affinity cGMP-specific 3',5'-cyclic	2.9	14.12	10.45	5.64	5.81	2.39	0.83	7.68	6.92	3.66	0.51	3.24	3.07
394	chr17	71438552	71438910	+	intron (uc008dlx.1, intron 20 of 37)	intron (NM_010867, intron 20 of 37)	69834	uc008dlx.1	Myom1	myomesin-1 isoform 1	1.45	4.94	5.23	7.53	4.76	0	0	8.64	2.31	1.22	0	2.29	1.75
395	chr18	13027562	13027930	+	intron (uc008ecu.1, intron 15 of 27)	intron (NM_207530, intron 15 of 27)	72483	uc008ecu.1	Osbpl1a	oxysterol-binding protein-related protein 1	3.38	8.47	12.78	13.17	6.34	5.74	0.83	7.68	8.76	3.66	0.51	3.62	5.7
396	chr18	64648772	64649050	+	promoter-TSS (uc008feh.1)	promoter-TSS (NM_007998)	-191	uc008feh.1	Fech	ferrochelatase, mitochondrial	0.97	4.24	3.48	0.63	5.29	4.78	0.83	7.2	8.76	1.22	0	1.9	1.31
397	chr19	32701152	32701520	+	intron (uc008hfl.2, intron 1 of 11)	intron (NM_011864, intron 1 of 12)	31131	uc008hfl.2	Papss2	bifunctional 3'-phosphoadenosine	5.79	9.18	11.03	11.92	7.4	7.17	0.83	7.2	9.69	4.88	0	3.81	3.07
398	chr19	36883012	36883310	+	Intergenic	Intergenic	-25561	uc008hhu.2	Tnks2	tankyrase, TRF1-interacting ankyrin-related	0	0.71	2.32	0.63	5.29	3.35	2.5	7.2	10.61	0.61	0.51	0.76	0.88
399	chr19	42119752	42120090	+	promoter-TSS (uc008hnb.1)	promoter-TSS (NM_026152)	-420	uc008hnb.1	Hoga1	probable 4-hydroxy-2-oxoglutarate aldolase,	5.79	19.07	23.23	21.32	11.63	12.91	0	8.64	19.37	6.1	0	5.91	5.7
400	chr2	26812692	26813001	+	intron (uc008iwn.1, intron 5 of 7)	intron (NM_207234, intron 5 of 7)	7060	uc008iwn.1	Rexo4	RNA exonuclease 4	9.65	21.89	25.55	20.07	7.93	3.83	0	7.68	5.07	4.88	1.02	5.71	6.57
401	chr2	126378382	126378720	+	promoter-TSS (uc008mdq.1)	promoter-TSS (NM_011978)	-209	uc008mdq.1	Slc27a2	very long-chain acyl-CoA synthetase	0.48	1.41	1.16	1.25	8.99	2.39	0.83	8.64	6.92	5.49	0	0.95	2.19
402	chr2	154906002	154906230	+	Intergenic	Intergenic	-5883	uc008nka.2	Ahcy	adenosylhomocysteinase	3.38	4.24	2.32	2.51	3.17	1.91	0.83	6.24	9.23	3.05	0	3.05	2.19
403	chr2	164269372	164269630	+	promoter-TSS (uc008nuq.1)	promoter-TSS (NM_011521)	-813	uc008nuq.1	Sdc4	syndecan-4 precursor	2.9	6.36	1.16	3.76	1.59	1.91	0	6.72	6.46	0	0	2.86	1.75
404	chr2	172977912	172978480	+	promoter-TSS (uc008odn.1)	promoter-TSS (NM_011044)	-378	uc008odn.1	Pck1	phosphoenolpyruvate carboxykinase, cytosolic	2.9	8.47	11.03	6.27	11.63	6.22	0.83	11.05	13.84	6.71	2.05	5.14	6.57
405	chr3	19854022	19854480	+	Intergenic	Intergenic	-2803	uc008osa.1	Cp	ceruloplasmin isoform a	0.97	3.53	0.58	3.14	5.29	4.3	2.5	7.68	7.84	3.66	0	4.38	3.51
406	chr3	51005622	51006140	+	Intergenic	GA-rich|Low_complexity|Low_complexity	-22488	uc008pdm.2	Ccrn4l	nocturnin	2.41	9.89	4.65	5.64	7.4	4.3	1.67	8.16	6.46	3.05	0.51	2.86	3.51
407	chr3	88228452	88228720	+	intron (uc008pve.2, intron 1 of 3)	intron (NR_027357, intron 1 of 3)	475	uc008pve.2	Slc25a44	solute carrier family 25 member 44 isoform a	11.1	12	10.45	15.68	1.59	1.91	0.83	6.72	4.15	1.22	0.51	3.81	6.13
408	chr3	98945202	98945570	+	intron (uc008qqk.1, intron 1 of 5)	CpG	373	uc008qqk.1	Wars2	tryptophanyl-tRNA synthetase, mitochondrial	6.76	14.12	20.33	13.17	3.7	5.74	0.83	8.16	7.84	3.05	0	2.29	2.63
409	chr4	15851202	15851440	+	intron (uc008sbm.1, intron 6 of 9)	intron (NM_026172, intron 6 of 9)	21333	uc008sbm.1	Decr1	2,4-dienoyl-CoA reductase, mitochondrial	6.76	16.24	13.94	13.8	5.81	4.78	0.83	6.72	6.46	4.27	0	4.76	7.01
410	chr4	40775962	40776320	+	intron (uc008shw.1, intron 1 of 5)	intron (NM_022305, intron 1 of 5)	24890	uc008shw.1	B4galt1	beta-1,4-galactosyltransferase 1	2.41	1.41	4.07	6.27	6.87	1.91	0	9.12	6.92	7.93	0	2.1	0.88
411	chr4	44085832	44086040	+	intron (uc008sro.2, intron 1 of 11)	promoter-TSS (NM_001190414)	11113	uc008sro.2	Gne	bifunctional UDP-N-acetylglucosamine	0.48	0	1.16	1.88	3.17	3.83	0.83	6.72	2.31	3.05	0	0.95	0.88
412	chr4	101377972	101378400	+	Intergenic	Intergenic	-11826	uc008tvz.2	Lepr	leptin receptor isoform 1	2.9	0.71	4.65	1.25	5.81	1.43	0	8.16	3.23	1.83	0.51	4.19	5.7
413	chr4	103891372	103891720	+	Intergenic	L1MB3|LINE|L1	-148619	uc008txw.1	Dab1	disabled homolog 1 isoform 2	1.45	9.89	9.29	4.39	6.87	1.91	0	8.64	5.54	1.22	0	3.24	4.38
414	chr4	107688082	107688290	+	3' UTR (uc008uaq.1, exon 13 of 13)	3' UTR (NM_172874, exon 13 of 13)	16509	uc008uaq.1	Podn	podocan precursor	1.45	0	1.16	0.63	6.87	1.91	0	6.24	1.38	0.61	0	1.52	0.88
415	chr4	133126202	133126460	+	Intergenic	MER92B|LTR|ERV1	-4329	uc008vda.1	Gpatch3	G patch domain-containing protein 3	2.41	7.77	8.13	8.78	8.46	8.61	0	6.72	14.76	6.71	1.02	6.48	4.82
416	chr4	139141632	139141880	+	intron (uc008vmo.2, intron 1 of 8)	intron (NM_001205173, intron 1 of 8)	10705	uc008vmo.2	Iffo2	intermediate filament family orphan 2	0.48	0.71	1.16	0.63	3.17	1.91	2.5	6.72	4.15	1.83	0	1.14	1.75
417	chr4	139188142	139188450	+	intron (uc012dnu.1, intron 1 of 14)	intron (NM_175438, intron 1 of 14)	9487	uc012dnu.1	Aldh4a1	delta-1-pyrroline-5-carboxylate dehydrogenase,	1.45	1.41	2.9	3.14	7.4	4.3	2.5	7.68	9.23	3.66	0	1.14	4.38
418	chr5	90996802	90997240	+	Intergenic	intron (NM_001252661, intron 4 of 13)	49046	uc008ybc.1	Afm	afamin precursor	2.9	7.06	11.03	9.41	4.23	2.87	1.67	7.68	7.84	6.1	1.54	3.81	4.38
419	chr5	136116262	136116580	+	intron (uc008zyr.1, intron 3 of 3)	intron (NM_146002, intron 3 of 3)	7897	uc008zyr.1	Rhbdd2	rhomboid domain-containing protein 2	2.41	3.53	2.32	0	4.23	0.96	0	8.16	2.31	0.61	0	1.71	2.19
420	chr5	136164412	136164890	+	promoter-TSS (uc008zyt.1)	promoter-TSS (NM_008898)	-433	uc008zyt.1	Por	NADPH--cytochrome P450 reductase	1.93	2.82	4.65	1.88	5.81	4.78	0.83	8.16	3.23	9.76	0	0.76	0.88
421	chr5	147499522	147499770	+	Intergenic	Intergenic	-102831	uc009ani.1	Gpr12	G-protein coupled receptor 12	6.76	16.95	16.26	14.43	4.23	4.78	0	6.72	8.76	2.44	0	2.1	3.94
422	chr6	32345392	32345770	+	intron (uc009bgm.2, intron 3 of 31)	intron (NM_175750, intron 3 of 31)	-115567	uc009bgn.1	AK046388	Mus musculus adult male hypothalamus cDNA, RIKEN full-length enriched library, clone:A230016M02 product:unclassifiable, full insert sequence.	2.9	12	10.45	10.03	9.51	2.39	1.67	11.53	6	4.88	1.02	3.43	3.51
423	chr6	42319912	42320340	+	promoter-TSS (uc009bre.1)	promoter-TSS (NR_045169)	-544	uc009bre.1	AK008560	Mus musculus adult male small intestine cDNA, RIKEN full-length enriched library, clone:2010310C07 product:unclassifiable, full insert sequence.	1.93	4.94	4.65	10.66	12.69	10.52	1.67	9.6	19.37	20.75	1.02	6.67	5.26
424	chr6	72297722	72298140	+	exon (uc012enj.1, exon 2 of 2)	intron (NM_026696, intron 2 of 3)	521	uc012enj.1	BC054353	Mus musculus cDNA clone IMAGE:3962411, partial cds.	0	3.53	1.16	0.63	3.17	1.43	0.83	7.2	0.92	1.22	0	1.71	0.44
425	chr6	91532352	91532830	+	Intergenic	Intergenic	-16638	uc009cyf.1	AK154635	Mus musculus B16 F10Y cells cDNA, RIKEN full-length enriched library, clone:G370093C17 product:unclassifiable, full insert sequence.	0.97	5.65	2.32	2.51	8.99	1.91	2.5	8.64	3.23	1.22	0	2.1	1.31
426	chr6	97219682	97220060	+	Intergenic	Intergenic	-17097	uc009das.1	Lmod3	leiomodin-3	5.31	4.94	9.29	5.02	7.4	4.3	0.83	8.64	11.07	6.1	0	5.33	6.57
427	chr6	108416272	108416640	+	intron (uc009ddh.2, intron 44 of 61)	intron (NM_010585, intron 44 of 61)	156705	uc009ddl.1	AK002866	Mus musculus adult male kidney cDNA, RIKEN full-length enriched library, clone:0610040F04 product:unclassifiable, full insert sequence.	1.45	2.12	1.16	1.25	3.17	2.39	0	8.64	12.92	2.44	0	2.1	2.19
428	chr6	145814612	145815071	+	promoter-TSS (uc009ert.1)	promoter-TSS (NM_024469)	-981	uc009ert.1	Bhlhe41	class E basic helix-loop-helix protein 41	0.97	0	0	0	5.81	0.48	0	10.08	1.85	0	0	0.38	0.88
429	chr7	3656052	3656360	+	intron (uc009ewa.1, intron 2 of 4)	CpG-12613	563	uc009ewa.1	Rps9	40S ribosomal protein S9	2.41	8.47	4.07	5.02	2.64	3.35	0	8.64	5.54	1.83	0	1.14	1.75
430	chr7	16683642	16683941	+	promoter-TSS (uc009fgw.1)	promoter-TSS (NM_025898)	-201	uc009fgw.1	Napa	alpha-soluble NSF attachment protein	8.2	22.6	34.26	28.85	6.87	5.26	0.83	8.16	7.38	5.49	1.02	3.05	2.19
431	chr7	30386552	30386770	+	Intergenic	RMER19B|LTR|ERVK	41127	uc009gbx.1	4930432E11Rik	SubName: Full=Putative uncharacterized protein;	4.34	16.24	0.58	6.27	4.76	2.39	0	6.24	6	1.22	0	3.43	2.19
432	chr7	87562522	87562830	+	Intergenic	Intergenic	-15028	uc009iau.1	Furin	furin preproprotein	2.41	8.47	9.29	3.76	6.87	4.3	1.67	7.2	4.15	4.88	1.02	3.05	3.07
433	chr7	90786282	90786730	+	intron (uc009idq.1, intron 5 of 5)	MIRc|SINE|MIR	5979	uc009idq.1	Stard5	stAR-related lipid transfer protein 5	3.38	2.12	3.48	2.51	8.46	4.78	0.83	9.6	13.38	8.54	1.02	3.24	3.94
434	chr7	106316512	106316960	+	intron (uc009ile.1, intron 2 of 7)	intron (NM_026384, intron 2 of 7)	14487	uc009ile.1	Dgat2	diacylglycerol O-acyltransferase 2	4.83	24.72	16.26	15.68	8.46	3.83	0.83	7.68	10.15	4.27	0	5.33	5.26
435	chr7	117265032	117265450	+	promoter-TSS (uc009jey.1)	promoter-TSS (NM_009516)	-332	uc009jey.1	Wee1	wee1-like protein kinase	2.41	2.82	3.48	1.25	7.4	6.22	0	7.68	9.69	9.15	0	1.52	0.88
436	chr7	139811992	139812510	+	intron (uc009kce.1, intron 1 of 6)	intron (NM_029609, intron 1 of 6)	9925	uc009kce.1	Lhpp	phospholysine phosphohistidine inorganic	1.45	9.89	15.1	15.05	6.87	6.69	5	12.49	16.14	10.98	1.02	3.62	1.75
437	chr8	35103542	35103770	+	Intergenic	Intergenic	-63343	uc009lkn.1	Rbpms	RNA-binding protein with multiple splicing	0	0.71	0.58	0.63	4.76	1.43	0	6.24	0	0.61	0.51	1.71	0.88
438	chr8	86238792	86239080	+	promoter-TSS (uc009mla.2)	promoter-TSS (NM_197982)	-140	uc009mla.2	Ddx39	ATP-dependent RNA helicase DDX39	2.9	13.42	18	25.71	2.64	5.26	0.83	8.16	6.92	1.22	0.51	2.48	2.19
439	chr9	42272202	42272541	+	intron (uc009pay.1, intron 1 of 7)	intron (NM_173038, intron 1 of 7)	7938	uc009pay.1	Tbcel	tubulin-specific chaperone cofactor E-like	1.93	1.41	1.16	1.25	2.64	0.48	0.83	8.64	0.92	0	0	1.33	1.75
440	chr9	61154102	61154400	+	Intergenic	Intergenic	-65922	uc009pzo.1	Tle3	transducin-like enhancer protein 3 isoform 1	3.38	13.42	4.65	4.39	6.34	4.78	0.83	8.16	8.3	2.44	0	1.9	1.75
441	chr9	78329622	78330030	+	promoter-TSS (uc009qun.1)	promoter-TSS (NM_010106)	-295	uc009qun.1	Eef1a1	elongation factor 1-alpha 1	0.48	0.71	2.32	0	10.04	2.87	2.5	6.72	3.23	1.22	0.51	0.95	0.88
442	chr9	107576822	107577271	+	3' UTR (uc009rmr.1, exon 9 of 9)	3' UTR (NM_008140, exon 9 of 9)	4877	uc009rmr.1	Gnat1	guanine nucleotide-binding protein G(t) subunit	2.41	9.18	12.78	8.78	15.33	10.04	4.17	9.12	9.69	14.64	0	6.29	7.45
443	chr9	107874092	107874281	+	3' UTR (uc009rnn.1, exon 15 of 15)	3' UTR (NM_011634, exon 15 of 15)	-3712	uc009rno.1	Uba7	ubiquitin-like modifier-activating enzyme 7	0.97	7.06	2.32	1.25	5.29	4.78	0	6.24	6.92	1.22	0.51	1.9	1.75
444	chrX	137054842	137055100	+	Intergenic	Intergenic	63829	uc009uky.2	Prps1	ribose-phosphate pyrophosphokinase 1	0.48	2.82	6.39	6.9	2.11	9.09	0	6.72	10.61	10.98	0.51	0.76	1.75
445	chr1	72916722	72917050	+	intron (uc007bkx.1, intron 1 of 3)	intron (NM_010518, intron 1 of 3)	4553	uc007bkx.1	Igfbp5	insulin-like growth factor-binding protein 5	0.97	2.12	0.58	1.88	7.4	2.39	1.67	7.68	9.69	2.44	0	1.33	0
446	chr1	107874022	107874301	+	Intergenic	Intergenic	-12822	uc007cgt.2	Zcchc2	zinc finger CCHC domain-containing protein 2	0.48	0	2.32	0.63	1.06	0.96	0	6.24	1.85	0	0	1.14	1.75
447	chr1	122017672	122017891	+	promoter-TSS (uc007cje.1)	promoter-TSS (NM_028439)	17	uc007cjh.2	3110009E18Rik	hypothetical protein LOC73103 isoform 1	0.97	0.71	6.39	2.51	2.11	3.83	0.83	5.76	7.84	1.83	0	0.19	0.88
448	chr1	142079892	142080240	+	promoter-TSS (uc007cws.1)	promoter-TSS (NM_009888)	-78	uc007cws.1	Cfh	complement factor H	0.48	3.53	3.48	0.63	7.4	6.22	0	8.16	12.45	1.22	0	2.48	3.51
449	chr1	167414912	167415310	+	promoter-TSS (uc007djf.1)	promoter-TSS (NM_173029)	-203	uc007djf.1	Adcy10	adenylate cyclase type 10	2.41	7.06	4.65	2.51	6.87	4.3	1.67	8.64	6.92	6.1	0	4.38	4.38
450	chr1	183406332	183406530	+	Intergenic	Intergenic	35151	uc011wxt.1	Ccdc121	coiled-coil domain containing 121	0	2.12	2.32	0.63	4.23	3.35	1.67	5.76	6	1.83	0.51	1.9	1.31
451	chr1	193078532	193078760	+	Intergenic	Intergenic	30293	uc007ecf.1	AK021325	Mus musculus 10 days lactation, adult female mammary gland cDNA, RIKEN full-length enriched library, clone:D730003I15 product:hypothetical protein, full insert sequence.	0.48	5.65	3.48	1.88	2.64	3.83	0.83	6.72	2.31	2.44	0	1.33	2.19
452	chr10	24668272	24668570	+	Intergenic	Intergenic	-21145	uc007erg.2	Arg1	arginase-1	0.48	6.36	4.65	6.9	10.04	3.35	1.67	9.6	11.53	3.66	0	2.1	3.51
453	chr10	40232042	40232320	+	Intergenic	ID_B1|SINE|B4	-57987	uc007ewz.1	Slc22a16	solute carrier family 22 member 16	0	5.65	4.65	1.88	2.11	1.91	1.67	6.72	4.61	1.22	0.51	1.52	2.19
454	chr10	75298102	75298490	+	promoter-TSS (uc011xgs.1)	promoter-TSS (NM_010361)	-670	uc011xgs.1	Gstt2	glutathione S-transferase theta-2	2.9	12.71	2.32	5.02	8.99	5.74	0.83	8.64	14.3	4.88	0.51	2.86	3.07
455	chr10	79743882	79744310	+	intron (uc007gcm.2, intron 7 of 11)	intron (NM_133188, intron 7 of 11)	-11080	uc007gcn.2	Rps15	40S ribosomal protein S15	2.41	12	12.78	16.31	6.34	2.39	0	10.56	11.99	6.1	0.51	4.19	7.45
456	chr10	80053062	80053440	+	promoter-TSS (uc007gdv.2)	promoter-TSS (NM_145421)	-165	uc007gdv.2	Fam108a	abhydrolase domain-containing protein FAM108A	2.9	5.65	4.07	3.76	2.64	4.3	2.5	6.24	6	1.22	0	0.38	1.75
457	chr10	86495622	86495830	+	Intergenic	Intergenic	-25039	uc007gqo.1	Stab2	stabilin-2 precursor	3.38	2.82	3.48	0.63	2.64	1.43	0	5.76	6.46	3.05	0.51	1.33	2.63
458	chr10	89087002	89087370	+	Intergenic	L1MB8|LINE|L1	-3192	uc007gsk.2	Slc17a8	vesicular glutamate transporter 3	1.93	1.41	3.48	2.51	6.34	4.78	1.67	6.72	17.07	2.44	0.51	2.86	3.94
459	chr10	124758592	124758841	+	intron (uc007hgy.1, intron 1 of 6)	intron (NM_011391, intron 1 of 6)	6875	uc007hgy.1	Slc16a7	monocarboxylate transporter 2	2.9	6.36	7.55	5.64	2.64	3.35	0	5.76	6.46	1.83	0.51	2.1	3.94
460	chr10	126500282	126500920	+	promoter-TSS (uc007hhv.2)	promoter-TSS (NM_009870)	-58	uc007hhv.2	Cdk4	cell division protein kinase 4	16.89	51.55	65.04	58.95	10.57	5.26	1.67	11.05	7.84	1.83	1.02	3.62	5.7
461	chr11	4089182	4089580	+	intron (uc007huq.1, intron 1 of 8)	intron (NM_134023, intron 1 of 8)	2545	uc007huq.1	Tbc1d10a	TBC1 domain family member 10A	1.93	3.53	3.48	3.76	9.51	5.74	0	9.12	16.61	10.98	0.51	3.24	2.19
462	chr11	5921212	5921511	+	intron (uc007hxt.2, intron 2 of 19)	LTR53|LTR|ERVL	15070	uc007hxv.1	BC019819	Mus musculus activated spleen cDNA, RIKEN full-length enriched library, clone:F830224N14 product:unclassifiable, full insert sequence.	0.48	0.71	1.16	0	7.4	0.48	0.83	9.12	0	0.61	0.51	1.71	1.31
463	chr11	34820432	34820631	+	Intergenic	Intergenic	-114427	uc007ild.2	Slit3	slit homolog 3 protein precursor	1.45	4.94	3.48	6.27	5.29	3.83	1.67	6.24	9.69	3.66	0	0.76	2.63
464	chr11	60693012	60693340	+	promoter-TSS (uc007jgs.2)	promoter-TSS (NM_173453)	556	uc007jgt.1	AK140192	Mus musculus adult male corpora quadrigemina cDNA, RIKEN full-length enriched library, clone:B230337M11 product:unclassifiable, full insert sequence.	3.86	12.71	8.71	12.54	5.81	5.74	1.67	6.72	6	2.44	2.05	4.38	5.7
465	chr11	61354132	61354650	+	intron (uc007jhv.1, intron 2 of 9)	intron (NM_010148, intron 2 of 9)	35717	uc007jhu.1	B9d1	B9 domain-containing protein 1	0.48	3.53	4.07	2.51	8.46	2.39	0	8.16	11.53	2.44	0	1.9	3.07
466	chr11	69813922	69814180	+	promoter-TSS (uc007jtm.1)	promoter-TSS (NM_007888)	-77	uc007jtm.1	Dvl2	segment polarity protein dishevelled homolog	16.41	43.07	56.33	60.21	3.7	3.83	0	6.72	10.15	2.44	0	7.05	8.76
467	chr11	70245612	70245860	+	promoter-TSS (uc007jur.1)	promoter-TSS (NM_001271358)	-419	uc007jur.1	Arrb2	beta-arrestin-2	0.97	6.36	8.13	5.02	3.7	2.87	1.67	6.24	6.46	0.61	0	2.1	2.19
468	chr11	77707742	77708120	+	promoter-TSS (uc007khm.2)	promoter-TSS (NM_008952)	-557	uc007khm.2	Pipox	peroxisomal sarcosine oxidase	0.97	1.41	6.97	6.27	7.4	4.78	0.83	8.16	12.92	8.54	0	2.1	2.63
469	chr11	85509542	85509740	+	intron (uc007krq.2, intron 24 of 25)	intron (NM_001166642, intron 23 of 24)	23605	uc007krv.1	AK053124	Mus musculus 16 days embryo lung cDNA, RIKEN full-length enriched library, clone:8430403D17 product:unclassifiable, full insert sequence.	0.48	1.41	0.58	0.63	2.11	0	0	5.76	2.77	1.22	0	0.76	1.31
470	chr11	90279212	90279690	+	Intergenic	CpG	-27220	uc007kws.1	Hlf	hepatic leukemia factor	0.97	5.65	8.13	9.41	8.46	4.78	0	11.05	9.69	21.36	0	0.57	0.44
471	chr11	98967312	98967670	+	Intergenic	Intergenic	-16871	uc007lig.2	Tns4	tensin-4 precursor	2.9	5.65	2.32	3.76	8.99	5.26	0	9.12	14.3	6.71	0.51	3.05	3.94
472	chr11	102977232	102977500	+	promoter-TSS (uc007lto.1)	promoter-TSS (NM_138753)	-273	uc007lto.1	Hexim1	protein HEXIM1	1.45	1.41	1.16	1.88	4.76	0.96	0.83	6.24	9.23	2.44	0	1.14	2.19
473	chr11	118902322	118902530	+	promoter-TSS (uc007mpu.1)	promoter-TSS (NM_013926)	-199	uc007mpu.1	Cbx8	chromobox protein homolog 8	2.41	4.24	9.87	6.27	2.11	2.87	0.83	5.76	1.85	1.22	0	1.14	1.31
474	chr12	32635262	32635601	+	promoter-TSS (uc007nhu.2)	promoter-TSS (NM_153198)	-31	uc007nhu.2	Hbp1	HMG box-containing protein 1 isoform 1	4.34	19.77	16.26	16.31	7.93	5.26	1.67	6.72	12.92	1.22	0.51	4.57	4.82
475	chr12	106088262	106088650	+	intron (uc007oxl.1, intron 1 of 13)	intron (NM_001040682, intron 1 of 12)	14830	uc007oxl.1	Clmn	calmin isoform a	3.38	13.42	7.55	5.64	7.93	2.87	0.83	8.64	4.61	2.44	0	5.33	2.63
476	chr12	113334352	113334661	+	Intergenic	Intergenic	-10388	uc007pek.1	Aspg	60 kDa lysophospholipase	0.97	2.12	2.9	6.27	7.4	1.91	1.67	8.16	3.23	3.66	0	1.33	1.75
477	chr13	39533702	39534070	+	Intergenic	B4A|SINE|B4	352867	uc007qeb.1	AK029768	Mus musculus adult male testis cDNA, RIKEN full-length enriched library, clone:4930539H17 product:unclassifiable, full insert sequence.	3.38	12	8.13	6.27	5.81	1.91	0.83	7.68	7.38	3.05	0.51	2.48	2.63
478	chr13	91036472	91036790	+	intron (uc011zcl.1, intron 4 of 6)	intron (NM_001145879, intron 4 of 6)	8329	uc011zcl.1	Atp6ap1l	predicted gene, EG435376	1.93	2.82	3.48	0	7.4	4.78	1.67	8.16	15.68	3.05	0.51	4.19	3.51
479	chr13	99032832	99033100	+	promoter-TSS (uc007ror.1)	promoter-TSS (NM_001271390)	-19	uc007rom.1	Utp15	U3 small nucleolar RNA-associated protein 15	0	4.24	1.74	0.63	2.64	4.3	0	6.24	5.07	1.22	0.51	0.19	0
480	chr13	115471502	115471720	+	intron (uc007rxr.1, intron 3 of 6)	intron (NR_045976, intron 3 of 6)	74175	uc007rxr.1	AK016040	Mus musculus adult male testis cDNA, RIKEN full-length enriched library, clone:4930544M13 product:unclassifiable, full insert sequence.	0	0	1.74	0.63	7.4	1.91	1.67	5.76	1.85	1.83	0	3.05	1.75
481	chr14	28058172	28058410	+	intron (uc007stp.1, intron 1 of 10)	intron (NM_027871, intron 1 of 10)	7066	uc007stp.1	Arhgef3	rho guanine nucleotide exchange factor 3	0.48	4.94	2.9	6.27	1.59	0	0.83	6.24	2.31	1.83	0	1.33	1.31
482	chr14	46038402	46038651	+	Intergenic	Intergenic	-30055	uc007tgp.1	Gnpnat1	glucosamine 6-phosphate N-acetyltransferase	1.45	5.65	9.29	4.39	8.46	5.74	0	6.72	6	1.83	0	4.76	3.07
483	chr14	63502962	63503331	+	intron (uc007ugy.2, intron 1 of 11)	intron (NM_175546, intron 1 of 11)	46619	uc007ugy.2	Wdfy2	WD repeat and FYVE domain-containing protein 2	0.48	2.12	1.16	1.25	10.04	4.78	0.83	8.16	9.69	3.66	0	3.05	2.19
484	chr14	63712532	63712800	+	Intergenic	Intergenic	-28636	uc007uhh.1	Ctsb	cathepsin B preproprotein	1.93	2.12	0.58	1.25	6.34	1.91	0	6.24	11.53	3.05	0	1.71	5.26
485	chr14	70607932	70608420	+	promoter-TSS (uc007unl.1)	promoter-TSS (NM_011366)	-698	uc007unl.1	Sorbs3	vinexin	0.97	5.65	2.9	1.88	6.34	4.3	0.83	10.56	4.15	1.83	0.51	2.1	3.94
486	chr15	7109822	7110211	+	intron (uc007vdy.2, intron 4 of 19)	intron (NM_001113386, intron 5 of 16)	19474	uc007vdy.2	Lifr	leukemia inhibitory factor receptor isoform 1	11.1	15.54	12.2	11.92	7.4	6.22	3.34	8.64	11.99	3.05	1.02	8.38	9.64
487	chr15	35817392	35817770	+	intron (uc007vmh.2, intron 54 of 61)	(GGAA)n|Simple_repeat|Simple_repeat	50420	uc007vmi.1	Cox6c	cytochrome c oxidase subunit 6C	7.24	14.12	20.91	16.31	6.87	1.91	2.5	6.24	3.69	2.44	0.51	4	4.82
488	chr15	58820372	58820711	+	intron (uc007vty.2, intron 3 of 14)	intron (NM_001146180, intron 3 of 13)	55176	uc007vtw.1	Ndufb9	NADH dehydrogenase [ubiquinone] 1 beta	2.9	11.3	9.87	18.19	4.76	3.83	1.67	8.16	7.38	3.66	0	2.67	3.07
489	chr15	59615842	59616111	+	Intergenic	Intergenic	10538	uc007vxy.1	AK035211	Mus musculus adult male urinary bladder cDNA, RIKEN full-length enriched library, clone:9530001L23 product:unclassifiable, full insert sequence.	5.31	9.18	10.45	13.17	2.64	1.43	1.67	6.24	3.69	2.44	0.51	1.9	2.19
490	chr15	76038562	76038840	+	Intergenic	promoter-TSS (NM_201388)	-1950	uc007wjc.2	Plec	plectin isoform 12alpha	4.34	9.18	6.39	16.31	3.17	1.91	1.67	6.24	3.69	2.44	0	2.29	2.19
491	chr15	88692152	88692601	+	promoter-TSS (uc007xeq.1)	promoter-TSS (NM_145478)	-248	uc007xeq.1	Pim3	serine/threonine-protein kinase pim-3	1.45	4.24	3.48	1.25	5.29	2.87	0.83	10.56	6.92	2.44	0.51	0.19	0.88
492	chr15	89206602	89206850	+	exon (uc007xgl.2, exon 3 of 11)	exon (NM_138302, exon 3 of 11)	742	uc007xgl.2	Tymp	thymidine phosphorylase	0.97	2.82	1.74	3.14	10.04	3.35	0	6.24	14.3	7.32	0	1.14	1.75
493	chr15	98447292	98447590	+	Intergenic	Intergenic	-9377	uc007xna.1	Adcy6	adenylate cyclase type 6	0.48	4.94	1.74	3.76	5.81	0.48	1.67	7.2	3.23	0.61	0.51	2.48	1.31
494	chr16	4702692	4703010	+	intron (uc007yac.2, intron 10 of 11)	(CAGGA)n|Simple_repeat|Simple_repeat	16208	uc007yae.1	Nmral1	nmrA-like family domain-containing protein 1	3.38	7.77	15.68	13.17	10.04	11.96	2.5	8.16	13.84	9.76	0.51	6.1	5.26
495	chr16	18412112	18412440	+	intron (uc007ynu.2, intron 1 of 4)	intron (NM_007744, intron 1 of 4)	-4499	uc007ynw.1	BC046487	Mus musculus, clone IMAGE:3967700, mRNA.	3.38	18.36	12.78	20.07	7.4	3.35	0.83	7.2	9.23	5.49	0.51	4	3.94
496	chr16	23294282	23294810	+	intron (uc007yto.1, intron 2 of 7)	intron (NM_001252506, intron 1 of 6)	-69143	uc007ytn.1	BC106179	SubName: Full=BC106179 protein; SubName: Full=Putative uncharacterized protein;	0.97	12.71	13.36	9.41	11.1	7.65	3.34	8.16	15.22	8.54	1.02	5.33	3.94
497	chr16	91441702	91442170	+	Intergenic	B3|SINE|B2	-23413	uc007zxm.1	AK038602	Mus musculus adult retina cDNA, RIKEN full-length enriched library, clone:A930006K02 product:unclassifiable, full insert sequence.	5.31	12.71	24.97	16.31	4.76	1.91	0.83	7.2	8.3	3.66	0	4	3.94
498	chr17	64969562	64969810	+	intron (uc008dfy.1, intron 1 of 21)	intron (NM_008549, intron 1 of 21)	18697	uc008dfy.1	Man2a1	alpha-mannosidase 2	1.93	0.71	1.16	0.63	5.81	0.48	1.67	6.24	3.23	3.05	0	1.9	2.63
499	chr17	84235402	84235870	+	intron (uc008dsk.1, intron 4 of 9)	intron (NM_025325, intron 4 of 9)	10494	uc008dsk.1	Haao	3-hydroxyanthranilate 3,4-dioxygenase	2.41	12.71	5.81	7.53	8.99	2.87	1.67	9.12	4.61	4.27	0.51	3.05	4.38
500	chr17	87687362	87687770	+	intron (uc008duv.2, intron 1 of 19)	intron (NM_028639, intron 1 of 19)	5340	uc008duv.2	Ttc7	tetratricopeptide repeat protein 7A	0.97	0	0	0.63	5.81	1.43	0.83	6.24	10.15	0.61	0.51	1.52	0.88
501	chr18	20217472	20217790	+	intron (uc008eed.1, intron 1 of 16)	CpG	375	uc008eed.1	Dsc2	desmocollin-2	0.97	2.12	4.07	0.63	2.64	1.43	0.83	6.72	2.31	3.66	0.51	0.95	1.31
502	chr18	39461172	39461490	+	intron (uc008esr.1, intron 19 of 22)	intron (NM_175164, intron 19 of 22)	87748	uc008esw.1	AK158482	Mus musculus adult inner ear cDNA, RIKEN full-length enriched library, clone:F930120G13 product:hypothetical protein, full insert sequence.	1.45	4.24	5.23	3.76	4.23	2.87	0	6.72	7.84	1.83	1.02	2.67	3.51
503	chr18	44661772	44661990	+	intron (uc008euz.1, intron 6 of 18)	intron (NM_001085373, intron 6 of 18)	121727	uc008eux.2	Dcp2	mRNA-decapping enzyme 2	0.48	0	2.9	0	2.64	1.43	0	5.76	4.61	1.83	0	1.71	1.31
504	chr18	61597772	61598050	+	Intergenic	Intergenic	-37826	uc008fbx.1	Ppargc1b	peroxisome proliferator-activated receptor gamma	1.93	4.94	3.48	1.25	10.57	2.87	0	6.72	11.99	6.71	0.51	3.05	5.7
505	chr18	68198992	68199330	+	intron (uc008fng.1, intron 1 of 5)	intron (NM_172631, intron 1 of 5)	106250	uc008fng.1	D18Ertd653e	hypothetical protein LOC52662	1.45	3.53	1.74	4.39	2.11	2.87	0	7.2	6	1.22	0	2.67	3.07
506	chr18	75688302	75688510	+	intron (uc008fqg.1, intron 7 of 11)	intron (NM_201354, intron 7 of 11)	161387	uc008fqd.1	Smad7	mothers against decapentaplegic homolog 7	1.45	4.94	1.74	0.63	2.64	2.39	0.83	5.76	2.77	0.61	0	0.76	1.31
507	chr19	3985192	3985600	+	Intergenic	Intergenic	-1265	uc008fxz.1	Acy3	aspartoacylase-2	1.45	2.12	3.48	1.25	8.99	7.17	0	7.2	16.61	7.93	0	3.43	2.63
508	chr19	4510112	4510331	+	promoter-TSS (uc008gaf.2)	promoter-TSS (NM_001162946)	-251	uc008gaf.2	Pcx	pyruvate carboxylase, mitochondrial isoform 1	10.13	36.72	36.59	29.48	3.7	4.3	0.83	6.72	7.84	3.66	0	1.9	0.44
509	chr19	5457492	5457670	+	promoter-TSS (uc012bgx.1)	promoter-TSS (NM_001243307)	-32	uc012bgx.1	Ccdc85b	coiled-coil domain-containing protein 85B	0	0.71	1.74	0.63	2.64	3.35	0	5.76	3.69	0	0	0.19	0
510	chr19	10223832	10224100	+	Intergenic	L1M5|LINE|L1	-33412	uc008gpe.2	Fads1	fatty acid desaturase 1	4.83	9.18	10.45	16.93	10.04	1.43	2.5	6.72	3.69	1.83	1.02	5.52	7.45
511	chr19	18707122	18707460	+	promoter-TSS (uc008gxs.2)	promoter-TSS (NM_017375)	785	uc008gxu.1	BC016495	nicotinamide riboside kinase 1	1.93	2.82	4.07	0.63	6.34	2.87	0.83	8.16	5.07	1.83	0	1.14	1.31
512	chr19	43856472	43856990	+	promoter-TSS (uc008how.1)	promoter-TSS (NM_013806)	-67	uc008how.1	Abcc2	canalicular multispecific organic anion	9.65	28.25	20.91	26.34	3.7	4.78	5	8.64	15.22	3.66	1.02	8.76	13.58
513	chr19	44060392	44060790	+	exon (uc008hpa.1, exon 1 of 9)	exon (NM_030703, exon 1 of 9)	419	uc008hpa.1	Cpn1	carboxypeptidase N catalytic chain precursor	0.48	7.77	6.39	5.64	6.87	4.78	1.67	8.16	8.3	6.1	0	1.52	1.75
514	chr19	54273892	54274210	+	Intergenic	Intergenic	154379	uc012bnl.1	Adra2a	alpha-2A adrenergic receptor	2.9	6.36	15.1	8.78	2.64	1.91	0.83	6.24	3.23	3.05	0.51	2.48	2.63
515	chr19	55332032	55332440	+	intron (uc008hxp.1, intron 1 of 21)	intron (NM_027976, intron 1 of 21)	4377	uc008hxp.1	Acsl5	long-chain-fatty-acid--CoA ligase 5	5.79	23.3	24.39	20.7	7.4	2.39	0	7.2	2.77	6.1	2.05	4.19	6.57
516	chr2	75589052	75589280	+	Intergenic	L1ME3A|LINE|L1	46339	uc012bxn.1	AK053216	Mus musculus 0 day neonate lung cDNA, RIKEN full-length enriched library, clone:E030042O20 product:unclassifiable, full insert sequence.	1.45	4.24	2.32	1.25	1.59	0.96	0	5.76	3.69	1.22	0	2.67	2.19
517	chr2	118373262	118373590	+	intron (uc008lsc.1, intron 2 of 4)	intron (NM_138313, intron 2 of 4)	1988	uc008lsc.1	Bmf	bcl-2-modifying factor	0.48	0.71	0	0	5.29	2.87	0.83	6.24	4.61	0.61	0.51	1.71	2.19
518	chr2	131135002	131135320	+	intron (uc008mll.2, intron 2 of 5)	intron (NM_178607, intron 2 of 5)	21373	uc012cem.1	Mir103-2	Mus musculus microRNA 103-2 (Mir103-2), microRNA.	4.83	9.18	9.87	4.39	6.34	7.65	1.67	6.72	15.22	4.27	1.02	3.43	3.07
519	chr2	168546782	168547270	+	intron (uc008obc.1, intron 1 of 27)	intron (NM_015731, intron 1 of 27)	20274	uc008obc.1	Atp9a	probable phospholipid-transporting ATPase IIA	0.48	3.53	8.13	1.25	4.76	5.26	0	8.16	9.23	8.54	0	1.71	1.31
520	chr3	87981492	87981810	+	promoter-TSS (uc008pue.1)	promoter-TSS (NR_045997)	53	uc008pue.1	AK007191	Mus musculus adult male testis cDNA, RIKEN full-length enriched library, clone:1700113A16 product:unclassifiable, full insert sequence.	16.41	32.48	48.78	42.65	5.29	4.3	2.5	7.68	10.15	2.44	0	3.62	3.07
521	chr3	89577122	89577400	+	promoter-TSS (uc008qac.1)	promoter-TSS (NM_027315)	-98	uc008qac.1	AK040741	Mus musculus adult male aorta and vein cDNA, RIKEN full-length enriched library, clone:A530022C24 product:unclassifiable, full insert sequence.	5.79	19.07	33.1	38.88	2.64	2.87	0	6.72	2.31	0	0	1.33	2.19
522	chr3	104228212	104228531	+	Intergenic	Intergenic	87408	uc008que.1	Lrig2	leucine-rich repeats and immunoglobulin-like	0.48	2.12	1.16	0	4.23	1.43	1.67	7.68	2.31	2.44	0.51	0.95	0.88
523	chr4	40089772	40090080	+	promoter-TSS (uc008shd.1)	promoter-TSS (NM_007386)	-372	uc008shd.1	Aco1	cytoplasmic aconitate hydratase	1.45	4.94	1.74	1.88	4.76	0	0	7.2	4.61	3.05	0.51	1.71	0.44
524	chr4	57152342	57152560	+	intron (uc008sxz.2, intron 1 of 15)	intron (NM_019427, intron 1 of 15)	3577	uc008sxz.2	Epb4.1l4b	band 4.1-like protein 4B	0.48	2.82	2.32	0.63	3.17	3.83	0.83	5.76	1.85	0.61	0	1.14	2.63
525	chr4	117670172	117670500	+	intron (uc008ujk.2, intron 5 of 11)	intron (NM_001161774, intron 5 of 11)	-67968	uc008ujh.1	Artn	artemin precursor	5.79	16.24	9.87	12.54	2.64	1.91	0.83	7.68	5.54	1.83	0.51	2.29	3.51
526	chr4	125876832	125877170	+	intron (uc008usv.1, intron 1 of 10)	intron (NM_146153, intron 1 of 10)	2953	uc008usv.1	Thrap3	thyroid hormone receptor-associated protein 3	0.48	4.24	3.48	3.14	6.34	5.74	0.83	8.16	12.45	2.44	0.51	3.43	4.82
527	chr4	131472312	131472690	+	Intergenic	Intergenic	-1066	uc008vai.1	AK047558	Mus musculus 10 days neonate cerebellum cDNA, RIKEN full-length enriched library, clone:B930088D13 product:unclassifiable, full insert sequence.	1.93	11.3	8.71	5.64	6.34	2.87	0	8.16	1.38	0.61	0.51	1.9	2.63
528	chr4	154494692	154494950	+	intron (uc008wcw.1, intron 10 of 13)	intron (NM_001081100, intron 10 of 13)	34135	uc008wcw.1	Morn1	MORN repeat-containing protein 1	1.45	2.82	1.74	1.25	4.23	3.83	0.83	6.24	6.92	6.1	1.54	1.9	1.75
529	chr5	52928322	52928640	+	TTS (uc008xkm.1)	TTS (NM_144945)	29038	uc008xkm.1	Lgi2	leucine-rich repeat LGI family member 2	1.93	12.71	9.87	8.78	5.29	6.22	0.83	7.2	7.38	3.66	0	2.29	4.82
530	chr5	65884032	65884440	+	promoter-TSS (uc008xnt.1)	promoter-TSS (NM_133697)	-162	uc008xnt.1	1110003E01Rik	hypothetical protein LOC68552	1.93	6.36	9.87	6.27	2.11	1.43	0	6.24	4.61	1.22	0	0.57	0.88
531	chr5	90989792	90990210	+	Intergenic	promoter-TSS (NM_001252661)	42026	uc008ybc.1	Afm	afamin precursor	2.41	5.65	9.29	6.27	6.34	3.83	5.84	10.08	8.3	6.1	0.51	4.38	4.38
532	chr5	122764982	122765420	+	intron (uc008zky.1, intron 3 of 5)	intron (NM_177242, intron 3 of 5)	30794	uc008zky.1	Pptc7	protein phosphatase PTC7 homolog	5.79	14.12	24.97	18.82	10.57	5.26	0	12.01	11.99	6.71	0	2.67	2.63
533	chr5	123140542	123140890	+	Intergenic	intron (NM_001038845, intron 12 of 12)	-16850	uc008zlu.1	P2rx4	P2X purinoceptor 4	3.38	12	8.71	8.15	3.17	4.3	2.5	7.68	11.99	5.49	0.51	3.62	3.07
534	chr5	124676622	124677020	+	Intergenic	L1MB3|LINE|L1	-10395	uc008zpc.2	Pitpnm2	membrane-associated phosphatidylinositol	0.97	2.82	2.32	3.14	10.04	8.61	2.5	9.12	9.69	7.93	0	4.38	6.57
535	chr5	125976072	125976430	+	intron (uc008zrs.1, intron 5 of 17)	intron (NM_030210, intron 5 of 17)	20008	uc008zrs.1	Aacs	acetoacetyl-CoA synthetase	5.79	12.71	19.75	20.07	6.34	2.87	0	10.08	7.84	7.32	0	3.24	6.13
536	chr5	136183742	136184090	+	intron (uc008zyt.1, intron 1 of 15)	intron (NM_008898, intron 1 of 15)	18832	uc008zyt.1	Por	NADPH--cytochrome P450 reductase	3.38	9.89	9.29	8.78	8.46	2.39	5	7.2	10.15	5.49	0	3.81	6.13
537	chr5	138227882	138228220	+	promoter-TSS (uc009ady.1)	promoter-TSS (NM_144913)	-122	uc009ady.1	Mepce	7SK snRNA methylphosphate capping enzyme	5.31	16.95	29.04	21.32	8.46	10.04	0	6.72	17.07	6.71	0	1.33	2.63
538	chr5	141276262	141276471	+	intron (uc009aih.1, intron 1 of 3)	intron (NM_010302, intron 1 of 3)	30019	uc009aih.1	Gna12	guanine nucleotide-binding protein subunit	0	1.41	2.32	0.63	3.7	4.78	0	5.76	6.92	1.83	0	1.9	2.19
539	chr6	28708332	28708580	+	intron (uc009bct.1, intron 15 of 23)	intron (NM_019776, intron 15 of 23)	73291	uc009bcu.1	Lrrc4	leucine-rich repeat-containing protein 4	0	8.47	9.29	9.41	4.23	1.91	0	6.24	7.84	3.05	0.51	1.9	5.26
540	chr6	54710032	54710280	+	Intergenic	Intergenic	-56754	uc009cae.2	Znrf2	E3 ubiquitin-protein ligase ZNRF2	1.93	9.89	7.55	6.9	8.46	7.17	0.83	6.72	21.22	6.1	0.51	2.86	2.63
541	chr6	54766332	54766600	+	promoter-TSS (uc009cae.2)	promoter-TSS (NM_199143)	-444	uc009cae.2	Znrf2	E3 ubiquitin-protein ligase ZNRF2	6.76	14.83	19.75	17.56	3.7	4.3	0	6.24	7.38	1.83	0.51	3.43	3.07
542	chr6	90494462	90494731	+	Intergenic	Intergenic	-6246	uc009cxm.1	Aldh1l1	10-formyltetrahydrofolate dehydrogenase	4.83	29.66	14.52	25.09	6.87	2.87	0.83	7.68	7.38	6.1	0	5.52	5.26
543	chr6	91549102	91549350	+	promoter-TSS (uc009cyf.1)	Intergenic	-3	uc009cyf.1	AK154635	Mus musculus B16 F10Y cells cDNA, RIKEN full-length enriched library, clone:G370093C17 product:unclassifiable, full insert sequence.	0.48	1.41	0	0	5.29	2.39	0.83	6.72	3.69	0.61	0	0.38	1.31
544	chr6	108241572	108241890	+	intron (uc009ddh.2, intron 4 of 61)	intron (NM_010585, intron 4 of 61)	78641	uc009ddh.2	Itpr1	inositol 1,4,5-trisphosphate receptor type 1	1.93	3.53	6.39	3.76	7.93	3.35	0	8.64	9.69	3.05	0	4.38	2.19
545	chr7	105671002	105671330	+	Intergenic	Intergenic	28434	uc012fpt.1	Lrrc32	leucine rich repeat containing 32	1.93	10.59	5.81	8.78	4.23	2.39	0	7.68	6	3.66	1.02	2.86	3.94
546	chr7	107731142	107731430	+	intron (uc009ing.1, intron 1 of 7)	intron (NR_003559, intron 1 of 7)	358	uc009ing.1	Mrpl48	39S ribosomal protein L48, mitochondrial	0	2.12	0	1.25	3.7	3.83	1.67	6.72	6.92	1.22	0	0.57	2.19
547	chr7	143177722	143178020	+	Intergenic	Intergenic	132506	uc009ken.1	AK031861	Mus musculus adult male medulla oblongata cDNA, RIKEN full-length enriched library, clone:6330420H09 product:unclassifiable, full insert sequence.	9.65	28.95	21.49	23.21	12.16	8.13	1.67	7.2	8.76	7.93	1.02	6.86	11.83
548	chr7	152113952	152114260	+	Intergenic	Intergenic	11724	uc009kqt.1	Ccnd1	G1/S-specific cyclin-D1	0.48	3.53	6.39	3.14	5.81	1.43	0	7.68	3.23	6.1	0	1.71	2.63
549	chr8	11008852	11009090	+	promoter-TSS (uc009kuz.1)	promoter-TSS (NM_001081212)	-541	uc009kuz.1	Irs2	insulin receptor substrate 2	3.38	5.65	15.1	13.8	0.53	1.43	0	6.24	2.77	1.22	0	1.14	2.19
550	chr8	74945352	74945630	+	promoter-TSS (uc009mfr.2)	promoter-TSS (NM_001122832)	-118	uc009mfr.2	Eps15l1	epidermal growth factor receptor substrate	1.93	7.06	5.81	7.53	5.29	3.83	0	6.72	12.45	5.49	0	2.1	3.51
551	chr8	93916172	93916430	+	intron (uc009mst.2, intron 1 of 8)	intron (NM_011936, intron 1 of 8)	78877	uc009mst.2	Fto	alpha-ketoglutarate-dependent dioxygenase FTO	1.45	0.71	1.16	0	4.23	2.87	2.5	6.24	8.3	4.27	0	1.71	2.63
552	chr8	97958712	97959070	+	promoter-TSS (uc009myj.2)	promoter-TSS (NM_008187)	-122	uc009myj.2	Gtl3	gene trap locus 3	2.9	7.77	9.29	8.15	5.81	7.65	0.83	7.2	8.3	2.44	0	1.52	2.63
553	chr8	112089542	112089821	+	promoter-TSS (uc009nij.1)	promoter-TSS (NM_178380)	-180	uc009nij.1	Dhx38	pre-mRNA-splicing factor ATP-dependent RNA	0	2.82	1.16	3.76	5.81	1.43	1.67	6.72	8.3	3.05	0	1.71	1.75
554	chr8	113890732	113891030	+	intron (uc009nmf.2, intron 1 of 6)	intron (NM_178086, intron 1 of 6)	26840	uc009nmf.2	Fa2h	fatty acid 2-hydroxylase	6.27	16.95	12.78	8.15	5.29	1.43	0.83	7.2	4.61	1.22	0	3.62	3.51
555	chr9	21889352	21889771	+	exon (uc009onr.1, exon 3 of 3)	non-coding (NR_040406, exon 4 of 4)	265	uc009ons.1	Ecsit	evolutionarily conserved signaling intermediate	0.48	0.71	1.74	4.39	4.76	4.78	0.83	12.97	4.61	4.88	0	2.29	2.19
556	chr9	57533942	57534220	+	Intergenic	Intergenic	-2619	uc009pvm.1	Cyp1a2	cytochrome P450 1A2	4.83	16.95	23.23	20.07	4.23	3.83	0.83	6.24	16.14	8.54	1.54	4	7.89
557	chr9	74376362	74376730	+	Intergenic	Intergenic	-319724	uc009qrf.1	Onecut1	Mus musculus adult male liver tumor cDNA, RIKEN full-length enriched library, clone:C730029H04 product:one cut domain, family member 1, full insert sequence.	0.97	3.53	3.48	3.14	7.4	4.3	1.67	7.2	1.85	2.44	0	4.57	2.63
558	chr9	106349632	106349950	+	intron (uc009rjr.2, intron 1 of 4)	CpG	218	uc009rjr.2	Abhd14a	abhydrolase domain-containing protein 14A	4.83	12	7.55	6.27	6.87	3.35	1.67	7.68	3.69	3.66	0.51	1.14	1.31
559	chr9	107490322	107490600	+	TTS (uc009rmc.2)	TTS (NM_178020)	412	uc009rmd.1	Ifrd2	interferon-related developmental regulator 2	0.97	3.53	5.23	5.02	3.7	1.91	0	7.2	5.54	3.05	0	2.1	1.75
560	chr9	119074052	119074320	+	Intergenic	Intergenic	-7975	uc009saj.1	Acaa1b	3-ketoacyl-CoA thiolase B, peroxisomal	0	2.12	1.16	1.25	3.7	1.91	0	6.24	3.69	4.27	0	2.1	1.75
561	chr9	120903382	120903640	+	intron (uc012hco.1, intron 35 of 36)	intron (NM_177589, intron 35 of 36)	60993	uc009scu.2	Ctnnb1	catenin beta-1	0.97	2.82	0.58	0	5.29	3.83	0.83	6.24	6	4.27	0	1.52	1.75
562	chr1	7387812	7388121	+	promoter-TSS (uc007age.1)	CpG	-16	uc007age.1	AK043789	Mus musculus 10 days neonate cortex cDNA, RIKEN full-length enriched library, clone:A830033B12 product:ENV POLYPROTEIN PRECURSOR (COAT POLYPROTEIN) [CONTAINS: SURFACE PROTEIN; TRANSMEMBRANE PROTEIN] homolog [Mouse intracisternal a-particle], full insert sequence.	3.86	4.24	6.39	8.78	0.53	1.91	0	6.72	4.61	3.05	0.51	0.57	1.31
563	chr1	36123162	36123371	+	Intergenic	Intergenic	-1979	uc007apn.2	Hs6st1	heparan-sulfate 6-O-sulfotransferase 1	3.38	4.24	3.48	3.14	5.81	3.83	2.5	5.28	4.15	3.66	0.51	2.29	3.94
564	chr1	40212922	40213240	+	Intergenic	Intergenic	-70385	uc007att.1	AK041998	Mus musculus 3 days neonate thymus cDNA, RIKEN full-length enriched library, clone:A630051J06 product:unclassifiable, full insert sequence.	1.45	8.47	2.9	4.39	5.81	1.91	1.67	6.24	5.54	3.05	0	4.38	4.38
565	chr1	74854292	74854690	+	Intergenic	Intergenic	15898	uc007bnf.2	Wnt10a	protein Wnt-10a precursor	0.97	0.71	3.48	0	2.64	2.39	2.5	7.2	6.46	3.05	0	1.14	0.44
566	chr1	92998272	92998701	+	intron (uc007bzr.2, intron 4 of 7)	intron (NM_001111311, intron 4 of 7)	-43194	uc007bzv.1	Rbm44	RNA-binding protein 44	9.17	16.95	15.1	18.19	5.81	1.91	0.83	7.68	6	3.66	0	6.1	3.94
567	chr1	94831172	94831420	+	exon (uc011wpn.1, exon 2 of 2)	non-coding (NR_015525, exon 2 of 2)	311	uc007cby.1	Capn10	calpain-10	6.76	22.6	17.42	18.82	0.53	0.96	0.83	5.76	4.15	0.61	0	1.52	2.19
568	chr1	121563552	121563770	+	intron (uc007ciz.1, intron 26 of 26)	MER58B|DNA|MER1_type	-18084	uc007ciw.2	Epb4.1l5	band 4.1-like protein 5 isoform 1	1.45	2.82	6.39	1.88	5.81	2.87	0.83	5.28	4.15	1.83	1.02	3.24	3.07
569	chr1	155997372	155997730	+	Intergenic	Intergenic	-32470	uc007das.1	AK154552	Mus musculus 10 days neonate cortex cDNA, RIKEN full-length enriched library, clone:A830008E24 product:unclassifiable, full insert sequence.	0.48	4.24	0	1.88	6.34	1.43	0.83	9.6	3.69	3.66	0	2.48	1.75
570	chr1	170296452	170296800	+	intron (uc007dle.1, intron 2 of 8)	intron (NM_008783, intron 2 of 7)	-29176	uc007dlh.1	BC039791	Mus musculus, clone IMAGE:4952924, mRNA.	1.93	2.12	0.58	0.63	4.23	1.91	0.83	6.72	3.69	0.61	0.51	2.67	2.63
571	chr1	182339122	182339291	+	intron (uc007dwg.1, intron 2 of 7)	intron (NM_001081175, intron 2 of 7)	74429	uc007dwh.1	6330403A02Rik	hypothetical protein LOC381310	2.41	2.82	2.9	2.51	1.06	1.43	0	4.8	8.76	4.27	0	1.33	2.19
572	chr10	39744952	39745200	+	promoter-TSS (uc007ewl.2)	promoter-TSS (NM_144821)	-2	uc007ewl.2	AI317395	sodium-dependent glucose transporter 1A	1.45	8.47	8.71	6.27	4.23	4.78	0.83	5.76	10.61	5.49	0	1.33	2.19
573	chr10	74975512	74975850	+	intron (uc007fqk.1, intron 1 of 5)	intron (NM_175133, intron 1 of 5)	4386	uc007fqk.1	1110038D17Rik	hypothetical protein LOC68778	2.9	9.89	12.78	6.27	4.23	3.83	0	10.08	10.61	1.22	0.51	4.19	3.51
574	chr10	75994202	75994550	+	promoter-TSS (uc007fuq.1)	promoter-TSS (NM_146006)	4	uc007fuq.1	Lss	lanosterol synthase	0.48	3.53	6.97	6.9	2.64	1.91	0.83	8.16	5.54	2.44	0	0.57	0.88
575	chr10	79794522	79794761	+	intron (uc007gct.1, intron 1 of 5)	intron (NM_001204931, intron 1 of 4)	1726	uc007gct.1	Reep6	receptor expression-enhancing protein 6	1.45	4.24	2.9	4.39	6.34	8.13	0	6.24	5.07	3.66	0	2.48	2.19
576	chr10	86514382	86514710	+	Intergenic	Intergenic	-6245	uc011xld.1	1700113H08Rik	hypothetical protein LOC76640	4.34	19.77	15.1	15.05	6.87	2.39	1.67	6.72	6.46	3.66	1.02	3.43	3.94
577	chr10	118137352	118137570	+	Intergenic	MIR|SINE|MIR	19023	uc007hdz.1	AK089123	Mus musculus 10 days neonate olfactory brain cDNA, RIKEN full-length enriched library, clone:E530004E06 product:unclassifiable, full insert sequence.	0.48	1.41	1.74	0.63	0.53	1.91	0	5.28	5.54	1.22	1.02	1.9	3.51
578	chr10	124927502	124927770	+	Intergenic	Intergenic	-162045	uc007hgy.1	Slc16a7	monocarboxylate transporter 2	4.83	11.3	8.71	7.53	4.76	4.78	4.17	6.72	13.38	3.66	0	2.29	2.63
579	chr10	127058712	127059360	+	promoter-TSS (uc007hjx.1)	promoter-TSS (NM_008512)	-832	uc007hjx.1	Lrp1	prolow-density lipoprotein receptor-related	0.97	3.53	6.39	4.39	11.1	10.04	2.5	11.53	14.3	2.44	0	0.76	3.51
580	chr11	31743342	31743500	+	Intergenic	Intergenic	-18874	uc011xsw.1	AK158188	Mus musculus 0 day neonate kidney cDNA, RIKEN full-length enriched library, clone:D630024D03 product:unclassifiable, full insert sequence.	0.97	6.36	3.48	3.14	2.64	3.83	0	5.28	9.23	3.66	0.51	2.86	2.63
581	chr11	35730412	35730750	+	intron (uc007ili.1, intron 1 of 22)	intron (NM_170779, intron 1 of 22)	63010	uc007ili.1	Wwc1	protein KIBRA	2.9	7.77	10.45	6.27	4.76	4.3	2.5	5.76	10.15	5.49	1.02	4.76	5.7
582	chr11	59005372	59005620	+	Intergenic	promoter-TSS (NM_008193)	-4253	uc011xvm.1	Guk1	guanylate kinase isoform 2	0.97	0.71	1.16	0	1.59	0.96	0	5.76	1.85	0	0	0.38	0.44
583	chr11	60624592	60624940	+	promoter-TSS (uc007jgo.1)	promoter-TSS (NM_009171)	1	uc007jgo.1	Shmt1	serine hydroxymethyltransferase, cytosolic	2.41	10.59	21.49	23.83	4.76	2.39	0	5.76	6	4.27	0.51	1.52	2.63
584	chr11	87476062	87476250	+	promoter-TSS (uc007kue.2)	promoter-TSS (NM_172448)	-433	uc007kue.2	Rnf43	RING finger protein 43 precursor	0.48	4.24	5.23	1.88	4.23	5.74	0.83	5.28	6.46	1.83	0	1.71	1.75
585	chr11	94087462	94087920	+	Intergenic	Intergenic	14923	uc007kyf.1	Tob1	protein Tob1	2.41	9.89	9.29	4.39	3.7	4.3	0.83	6.72	4.61	3.05	0.51	2.86	3.07
586	chr11	101240082	101240401	+	Intergenic	Intergenic	11197	uc007lor.1	G6pc	glucose-6-phosphatase	0.48	2.82	5.81	1.25	3.17	0.48	1.67	7.68	2.31	3.66	0	3.24	2.19
587	chr11	101562122	101562570	+	Intergenic	Intergenic	-31924	uc007lpr.1	Dhx8	ATP-dependent RNA helicase DHX8	2.41	8.47	9.87	5.64	8.99	2.87	1.67	9.12	6	2.44	1.02	3.43	4.38
588	chr11	102293982	102294261	+	intron (uc007lrv.2, intron 1 of 12)	intron (NM_008175, intron 1 of 12)	2485	uc007lrv.2	Grn	granulins	1.93	1.41	8.71	2.51	3.17	2.87	0.83	6.24	5.54	0	0	0.76	0.88
589	chr11	106985762	106985980	+	intron (uc007mac.1, intron 1 of 27)	intron (NM_176850, intron 1 of 27)	7365	uc007mac.1	Bptf	bromodomain PHD finger transcription factor	1.45	2.82	2.9	1.88	4.76	2.39	0	5.28	4.61	0.61	0	1.71	0.88
590	chr11	109856992	109857340	+	promoter-TSS (uc007mdb.2)	promoter-TSS (NM_013851)	-36	uc007mdb.2	Abca8b	ATP-binding cassette sub-family A member 8-B	6.27	33.19	27.88	25.71	6.87	6.22	1.67	7.68	6.46	3.05	0	3.24	3.07
591	chr11	110324402	110324631	+	intron (uc007mdr.1, intron 1 of 11)	MIRb|SINE|MIR	-13873	uc007mds.1	AK143961	Mus musculus adult male kidney cDNA, RIKEN full-length enriched library, clone:F530007B04 product:hypothetical protein, full insert sequence.	0	0.71	0.58	0.63	4.76	2.87	0	5.76	2.31	4.88	0	1.33	1.31
592	chr12	33453352	33453640	+	Intergenic	Intergenic	-51704	uc007nif.2	Nampt	nicotinamide phosphoribosyltransferase	0.97	0.71	0.58	3.14	1.59	1.43	0	6.24	0.92	1.22	0	1.9	0.88
593	chr12	60206922	60207280	+	intron (uc007nqc.1, intron 3 of 3)	L2b|LINE|L2	10314	uc007nqc.1	Mia2	melanoma inhibitory activity protein 2	3.38	5.65	2.9	4.39	5.29	1.43	2.5	7.2	3.69	4.27	0	3.62	3.51
594	chr12	77634162	77634451	+	promoter-TSS (uc007nyk.2)	promoter-TSS (NR_039597)	-241	uc007nyk.2	Plekhg3	pleckstrin homology domain-containing family G	4.34	4.94	9.29	9.41	3.7	0	1.67	6.24	3.23	3.66	0	1.14	3.07
595	chr12	82010822	82011011	+	Intergenic	Intergenic	14518	uc007obk.2	1700052I22Rik	Mus musculus adult male testis cDNA, RIKEN full-length enriched library, clone:1700052I22 product:unclassifiable, full insert sequence.	0.48	4.24	4.07	5.02	1.06	4.78	1.67	5.28	9.69	4.27	0.51	2.67	1.75
596	chr12	111297622	111297880	+	Intergenic	RMER1C|Other|Other	98536	uc007pbg.1	AK014028	Mus musculus 13 days embryo head cDNA, RIKEN full-length enriched library, clone:3110009F21 product:unclassifiable, full insert sequence.	0.97	1.41	1.16	1.25	1.06	4.78	0	5.76	7.38	3.05	0	0.57	1.31
597	chr12	111829782	111830100	+	exon (uc011yut.1, exon 1 of 1)	non-coding (NR_033340, exon 1 of 1)	357	uc011yut.1	B930059L03Rik	Mus musculus 10 days neonate cerebellum cDNA, RIKEN full-length enriched library, clone:B930059L03 product:unclassifiable, full insert sequence.	14.48	46.61	61.56	60.84	7.93	4.78	0.83	6.24	6	3.66	1.54	5.33	7.45
598	chr12	113346942	113347251	+	promoter-TSS (uc011yvc.1)	promoter-TSS (NR_037234)	-353	uc011yvc.1	Mir3073	Mus musculus microRNA 3073 (Mir3073), microRNA.	2.41	2.12	2.9	2.51	3.17	1.43	0.83	7.68	3.23	3.66	0	2.1	1.75
599	chr13	9016452	9016750	+	Intergenic	Intergenic	-21343	uc007pkp.1	Gtpbp4	nucleolar GTP-binding protein 1	0	0	2.32	1.88	4.23	2.39	0.83	6.24	2.31	0	0	1.14	2.63
600	chr13	36051372	36051710	+	Intergenic	Intergenic	-8234	uc007qci.2	Ppp1r3g	putative protein phosphatase 1 regulatory	0.97	1.41	1.16	1.88	5.81	3.35	0.83	6.72	6	1.22	0.51	3.43	2.19
601	chr13	37597882	37598270	+	Intergenic	Intergenic	-35150	uc007qcu.1	AK155516	Mus musculus NOD-derived CD11c +ve dendritic cells cDNA, RIKEN full-length enriched library, clone:F630310D14 product:unclassifiable, full insert sequence.	2.41	4.24	5.23	3.14	6.87	4.78	0	7.68	6.46	4.27	0.51	1.9	3.07
602	chr13	47340222	47340441	+	3' UTR (uc007qhx.2, exon 8 of 8)	3' UTR (NM_001170643, exon 8 of 8)	-96292	uc007qhy.1	AK044426	Mus musculus adult retina cDNA, RIKEN full-length enriched library, clone:A930002C04 product:unclassifiable, full insert sequence.	1.45	2.82	1.74	3.14	1.59	0.48	0	6.24	3.69	0	0	1.52	2.19
603	chr13	49077872	49078071	+	Intergenic	Intergenic	14490	uc007qiq.2	C030044B11Rik	Mus musculus 13 days embryo head cDNA, RIKEN full-length enriched library, clone:3110023O19 product:unclassifiable, full insert sequence.	0.48	0.71	0	0.63	5.81	0	0	5.28	1.85	1.83	0.51	0.57	2.63
604	chr13	59555912	59556230	+	intron (uc007qun.1, intron 25 of 25)	intron (NM_023328, intron 25 of 25)	102609	uc007qun.1	Agtpbp1	cytosolic carboxypeptidase 1 isoform 1	4.83	11.3	14.52	12.54	3.7	5.74	2.5	6.24	4.15	1.22	0.51	3.43	2.63
605	chr13	69141712	69141880	+	Intergenic	Intergenic	-3377	uc007rcf.1	Adcy2	adenylate cyclase type 2	0.48	2.12	8.13	8.15	2.64	2.87	0	4.8	11.07	4.27	0	2.1	1.75
606	chr13	105076982	105077221	+	promoter-TSS (uc007rti.1)	promoter-TSS (NM_001081020)	-852	uc007rti.1	Adamts6	A disintegrin and metalloproteinase with	5.31	15.54	20.33	20.07	4.23	4.3	0	6.24	7.84	0	0	3.24	2.63
607	chr14	8848802	8849041	+	intron (uc007sen.1, intron 1 of 8)	intron (NM_025341, intron 1 of 8)	13505	uc007sen.1	Abhd6	monoacylglycerol lipase ABHD6	0.48	1.41	2.9	0	7.4	4.3	1.67	5.76	6.46	4.27	0.51	2.29	2.19
608	chr14	21159432	21159660	+	intron (uc011zgo.1, intron 3 of 13)	intron (NM_027475, intron 3 of 13)	7797	uc011zgo.1	Ecd	protein SGT1 homolog	7.72	18.36	13.94	20.07	5.81	1.43	0	5.28	3.23	0.61	0.51	3.81	6.13
609	chr15	25571162	25571460	+	intron (uc007vjc.1, intron 1 of 40)	intron (NM_019472, intron 1 of 40)	19006	uc007vjc.1	Myo10	myosin X	2.9	9.89	5.81	6.9	11.1	6.22	0	6.72	17.99	0.61	0	3.81	3.07
610	chr15	38498862	38499100	+	Intergenic	intron (NR_045757, intron 2 of 2)	-49960	uc007vnt.1	Azin1	antizyme inhibitor 1	0.97	1.41	0.58	1.25	4.76	2.39	0.83	5.76	4.15	1.22	0	2.67	0.88
611	chr15	38944262	38944520	+	promoter-TSS (uc007vob.2)	promoter-TSS (NM_198606)	-29	uc007voc.2	Dcaf13	DDB1- and CUL4-associated factor 13	7.24	24.72	23.81	28.22	3.17	3.35	0	5.76	6.46	2.44	0	1.71	3.94
612	chr15	59484392	59484601	+	intron (uc007vxx.1, intron 2 of 2)	intron (NM_144549, intron 2 of 2)	4287	uc007vxx.1	Trib1	tribbles homolog 1	1.93	4.24	2.9	4.39	2.64	1.91	1.67	6.24	3.23	1.83	0	2.1	3.94
613	chr15	81640522	81640800	+	intron (uc007wxj.2, intron 1 of 3)	intron (NM_153484, intron 1 of 3)	7558	uc007wxj.2	Tef	thyrotroph embryonic factor isoform 2	0	0	2.9	0.63	3.7	0.48	0	5.76	1.38	0.61	0	1.9	1.31
614	chr15	98711742	98712101	+	promoter-TSS (uc011zzb.1)	promoter-TSS (NM_026967)	-76	uc011zzb.1	Rhebl1	GTPase RhebL1 precursor	9.65	26.83	23.81	25.71	4.76	7.17	0	6.72	10.61	1.22	0	3.24	5.7
615	chr15	102019342	102019610	+	promoter-TSS (uc007xuu.1)	promoter-TSS (NM_144942)	-2	uc007xuu.1	Csad	cysteine sulfinic acid decarboxylase	6.27	24.01	20.33	21.95	6.34	2.87	0.83	5.76	10.15	9.15	1.54	5.91	5.26
616	chr16	29985612	29985910	+	Intergenic	MLT1H1|LTR|MaLR	-6551	uc007ywj.1	Gm1968	Mus musculus activated spleen cDNA, RIKEN full-length enriched library, clone:F830211D15 product:hypothetical protein, full insert sequence.	2.41	16.95	14.52	12.54	5.29	1.91	1.67	6.24	6	4.88	0.51	4	3.07
617	chr16	38279772	38280040	+	intron (uc007zeq.1, intron 1 of 8)	MTD|LTR|MaLR	15004	uc007zeq.1	Nr1i2	nuclear receptor subfamily 1 group I member 2	2.9	4.94	5.81	4.39	4.23	0.96	0.83	5.76	3.23	2.44	1.02	1.33	0.88
618	chr16	91598002	91598250	+	promoter-TSS (uc007zxr.1)	promoter-TSS (NM_030018)	-201	uc007zxr.1	Tmem50b	transmembrane protein 50B	0.97	2.12	1.16	0	1.59	1.91	0	5.76	6	0	0	0.57	0
619	chr16	93711662	93711980	+	promoter-TSS (uc007zzv.1)	promoter-TSS (NM_027293)	-331	uc007zzv.1	Dopey2	protein dopey-2 isoform 1	0.97	0	1.16	0.63	4.76	1.91	0	5.76	1.38	0	0	0.38	0
620	chr17	5997422	5997591	+	intron (uc008afk.2, intron 5 of 26)	intron (NM_001113352, intron 5 of 25)	-9319	uc008afq.1	AK006572	Mus musculus adult male testis cDNA, RIKEN full-length enriched library, clone:1700030P01 product:unclassifiable, full insert sequence.	2.9	14.12	8.71	8.15	3.17	2.87	0.83	5.28	8.76	8.54	1.02	2.48	1.31
621	chr17	24994872	24995151	+	intron (uc008aym.2, intron 5 of 8)	intron (NM_024284, intron 5 of 8)	7576	uc008aym.2	Hagh	hydroxyacylglutathione hydrolase, mitochondrial	0.97	1.41	0.58	0	3.7	4.3	0	5.76	8.76	1.83	0.51	0.95	0.44
622	chr17	27023072	27023280	+	Intergenic	CpG	-30860	uc008ber.1	Kifc5b	kinesin family member C5B	3.38	14.12	13.94	18.82	3.7	2.39	0	5.28	10.61	2.44	0	1.9	1.75
623	chr17	29259822	29260030	+	Intergenic	Intergenic	-12075	uc008bsi.1	Rab44	ras-related protein Rab-44	1.45	1.41	5.81	1.88	5.29	1.43	1.67	5.76	3.69	0.61	0.51	2.1	2.19
624	chr17	46095052	46095360	+	Intergenic	Intergenic	74120	uc008crn.2	Vegfa	vascular endothelial growth factor A isoform 1	0.97	4.24	2.32	1.88	5.29	0.48	1.67	6.72	1.85	1.22	0	1.52	1.75
625	chr17	46141062	46141550	+	Intergenic	Intergenic	28020	uc008crn.2	Vegfa	vascular endothelial growth factor A isoform 1	3.38	12.71	12.2	10.66	3.7	3.35	3.34	8.16	5.07	3.05	0.51	1.9	3.07
626	chr17	47440622	47440850	+	intron (uc008cuv.1, intron 2 of 16)	B4A|SINE|B4	-65100	uc008cuy.2	Mrps10	28S ribosomal protein S10, mitochondrial isoform	1.45	5.65	4.65	5.02	5.81	3.83	0	5.28	9.23	3.05	0	2.29	0.88
627	chr17	64993052	64993270	+	intron (uc008dfy.1, intron 4 of 21)	intron (NM_008549, intron 4 of 21)	42172	uc008dfy.1	Man2a1	alpha-mannosidase 2	0.48	1.41	1.16	1.25	3.17	1.43	0.83	5.76	6	0.61	0	1.71	3.07
628	chr17	80404262	80404510	+	Intergenic	Intergenic	-23384	uc008dqi.1	AK153584	Mus musculus 3 days neonate thymus cDNA, RIKEN full-length enriched library, clone:A630005O20 product:unclassifiable, full insert sequence.	5.79	17.65	15.1	13.17	3.17	4.78	0.83	5.76	3.69	3.66	0.51	3.05	3.51
629	chr17	80495332	80495700	+	Intergenic	Intergenic	-31295	uc008dqo.1	Galm	aldose 1-epimerase	2.41	7.06	8.71	14.43	2.64	4.78	0.83	6.24	11.07	8.54	0.51	1.52	1.31
630	chr17	87688792	87689051	+	intron (uc008duv.2, intron 1 of 19)	intron (NM_028639, intron 1 of 19)	6695	uc008duv.2	Ttc7	tetratricopeptide repeat protein 7A	0.97	1.41	2.32	1.88	6.87	2.87	0.83	6.24	8.3	6.71	0	2.29	3.51
631	chr18	12606622	12606810	+	intron (uc008ecf.2, intron 14 of 74)	intron (NM_010680, intron 14 of 74)	114183	uc008ecf.2	Lama3	laminin subunit alpha-3	1.93	2.82	1.74	4.39	5.29	4.78	1.67	5.28	7.38	1.83	0.51	1.9	2.63
632	chr18	21089842	21090250	+	Intergenic	Intergenic	-13080	uc008eez.1	Rnf125	E3 ubiquitin-protein ligase RNF125	0.97	1.41	1.74	3.76	11.63	3.35	0.83	8.16	9.23	9.15	1.54	5.33	6.57
633	chr18	38367422	38367660	+	intron (uc008eru.1, intron 1 of 2)	intron (NM_029357, intron 1 of 2)	1875	uc008eru.1	Pcdh1	protocadherin-1	4.83	12.71	16.84	28.85	5.29	5.26	3.34	5.76	12.92	7.93	0	3.62	3.94
634	chr18	68217942	68218180	+	intron (uc008fng.1, intron 1 of 5)	intron (NM_172631, intron 1 of 5)	125150	uc008fng.1	D18Ertd653e	hypothetical protein LOC52662	2.41	8.47	10.45	6.27	4.76	1.91	1.67	5.76	6.46	2.44	0	1.71	2.19
635	chr18	75042672	75042980	+	Intergenic	MIRb|SINE|MIR	78091	uc008fpu.2	Lipg	endothelial lipase precursor	0.48	2.12	0	1.88	5.81	2.39	0.83	6.72	2.31	0	0	3.43	1.75
636	chr19	3709092	3709311	+	intron (uc008fwt.1, intron 1 of 3)	intron (NM_028077, intron 1 of 3)	868	uc008fwt.1	1810055G02Rik	hypothetical protein LOC72056 precursor	0	3.53	3.48	3.14	4.23	1.91	0	5.76	2.31	1.22	0.51	1.9	1.31
637	chr19	4509962	4510101	+	promoter-TSS (uc008gaf.2)	promoter-TSS (NM_001162946)	-441	uc008gaf.2	Pcx	pyruvate carboxylase, mitochondrial isoform 1	0.97	4.94	3.48	1.88	3.7	2.39	1.67	4.8	1.85	2.44	0	0.95	0.88
638	chr19	16854742	16854970	+	intron (uc008gwv.1, intron 1 of 71)	CpG	561	uc008gwv.1	Vps13a	vacuolar protein sorting-associated protein 13A	0	0	0.58	0	1.06	0.48	0.83	5.28	0	1.22	0	0	0
639	chr19	21701152	21701490	+	intron (uc008gyz.1, intron 1 of 3)	RSINE1|SINE|B4	25960	uc008gyz.1	1110059E24Rik	hypothetical protein LOC66206	1.93	12.71	9.87	6.27	3.17	4.78	0.83	6.24	9.69	6.1	0	4.38	1.75
640	chr19	26839912	26840550	+	intron (uc008hbn.1, intron 28 of 32)	intron (NM_026003, intron 4 of 8)	-120184	uc008hbs.1	Gm815	hypothetical protein LOC329047	6.27	22.6	15.1	18.19	10.04	9.56	0.83	10.08	23.06	4.88	0.51	5.52	7.01
641	chr19	32255832	32256090	+	intron (uc008hfc.2, intron 1 of 5)	intron (NM_001168525, intron 5 of 9)	29542	uc008hfc.2	Sgms1	phosphatidylcholine:ceramide	2.41	12.71	11.61	15.68	4.23	4.3	0.83	5.76	4.15	3.66	0.51	2.67	4.38
642	chr19	41461802	41462080	+	Intergenic	Intergenic	-2381	uc008hlu.1	Pik3ap1	phosphoinositide 3-kinase adapter protein 1	1.45	4.24	4.07	1.88	5.81	3.35	1.67	7.2	11.07	3.66	0	3.43	1.31
643	chr19	55177532	55177851	+	Intergenic	MLT1L|LTR|MaLR	-3754	uc008hxk.1	Gpam	glycerol-3-phosphate acyltransferase 1,	8.69	20.48	20.33	35.12	3.17	2.39	2.5	6.24	5.54	3.66	1.02	5.71	4.38
644	chr2	24831402	24831690	+	promoter-TSS (uc008ipu.1)	promoter-TSS (NM_146251)	-7	uc008ipw.2	Pnpla7	patatin-like phospholipase domain-containing	9.17	39.54	30.78	32.61	7.4	4.3	0	6.72	3.23	1.83	0	3.05	5.26
645	chr2	65058742	65059060	+	intron (uc008jwa.2, intron 1 of 13)	intron (NM_177025, intron 1 of 13)	17782	uc008jwa.2	Cobll1	cordon-bleu protein-like 1 isoform 1	3.38	8.47	4.65	2.51	4.23	1.43	1.67	5.76	4.61	1.22	0	1.9	2.63
646	chr2	65106772	65107280	+	Intergenic	Intergenic	30210	uc008jwi.1	AK007819	Mus musculus 10 day old male pancreas cDNA, RIKEN full-length enriched library, clone:1810047P18 product:hypothetical protein, full insert sequence.	2.41	7.06	2.9	3.14	7.93	1.43	1.67	7.68	2.77	0.61	0	4.95	4.82
647	chr2	84901552	84901810	+	intron (uc012byp.1, intron 5 of 11)	MIRb|SINE|MIR	11064	uc012byp.1	Tnks1bp1	182 kDa tankyrase-1-binding protein	0.48	1.41	2.9	1.25	2.11	1.43	0	6.24	4.61	0.61	0	1.71	1.75
648	chr2	91298922	91299231	+	intron (uc008kvx.2, intron 1 of 37)	intron (NM_001145857, intron 1 of 11)	1388	uc008kvx.2	Lrp4	low-density lipoprotein receptor-related protein	0.97	6.36	8.71	3.14	11.63	3.35	0	6.72	7.38	1.22	0	1.71	1.75
649	chr2	92261892	92262270	+	intron (uc008kxy.2, intron 5 of 11)	MIRb|SINE|MIR	12145	uc008kxy.2	Cry2	cryptochrome-2	2.9	4.94	2.9	3.14	11.63	0.48	1.67	8.64	3.69	1.22	1.54	4.38	4.38
650	chr2	102026582	102026770	+	promoter-TSS (uc008lhr.1)	promoter-TSS (NM_178886)	-142	uc008lhr.1	Ldlrad3	low-density lipoprotein receptor class A	0.48	0.71	1.16	0.63	3.17	1.91	0	5.28	5.07	3.05	0.51	0	1.31
651	chr2	127566942	127567130	+	intron (uc008mga.1, intron 19 of 19)	intron (NM_016902, intron 19 of 19)	-11403	uc008mfx.1	Mall	MAL-like protein	0	4.24	0	0.63	3.7	3.35	1.67	5.28	5.54	1.22	0	1.14	0.88
652	chr2	134373802	134374030	+	exon (uc008mns.1, exon 2 of 8)	exon (NM_010403, exon 2 of 8)	6172	uc008mns.1	Hao1	hydroxyacid oxidase 1	3.38	4.94	5.23	3.14	5.81	2.87	0.83	5.28	7.84	6.1	0	2.1	2.63
653	chr2	134549892	134550210	+	Intergenic	Intergenic	-61849	uc008mny.2	Plcb1	1-phosphatidylinositol-4,5-bisphosphate	2.41	3.53	5.23	3.14	5.81	5.26	2.5	8.16	6.92	1.22	0	2.67	3.51
654	chr2	146269262	146269530	+	intron (uc008msj.2, intron 10 of 40)	intron (NM_001033348, intron 10 of 40)	68344	uc008msj.2	Ralgapa2	ral GTPase-activating protein subunit alpha-2	1.93	7.06	2.9	2.51	10.04	8.61	1.67	6.24	11.99	10.98	0.51	4.76	2.19
655	chr2	152189242	152189620	+	intron (uc008nfg.2, intron 2 of 4)	ID_B1|SINE|B4	12871	uc008nfh.1	Nrsn2	neurensin-2	3.38	6.36	4.07	6.27	5.81	4.78	2.5	8.16	8.76	6.71	0	3.43	1.31
656	chr2	162811752	162812130	+	Intergenic	Intergenic	-1276	uc008nsg.2	Sgk2	serine/threonine-protein kinase Sgk2	0.48	4.24	1.74	3.14	6.34	6.69	0	6.24	7.38	9.15	0	1.33	0.88
657	chr2	180459772	180460100	+	promoter-TSS (uc008oka.1)	promoter-TSS (NM_183161)	-108	uc008oka.1	Slc17a9	solute carrier family 17 member 9	0.48	2.12	8.13	6.27	3.17	4.3	0	5.76	6	2.44	0	0.76	0
658	chr3	21882972	21883250	+	Intergenic	Intergenic	-92463	uc008osw.1	Tbl1xr1	F-box-like/WD repeat-containing protein TBL1XR1	1.93	8.47	13.94	11.29	3.7	1.43	0	6.24	1.38	1.22	0	1.71	1.31
659	chr3	28623962	28624191	+	intron (uc008oua.2, intron 8 of 10)	intron (NM_031197, intron 8 of 10)	27251	uc008oua.2	Slc2a2	solute carrier family 2, facilitated glucose	0.48	2.82	0.58	1.25	2.11	1.43	0.83	6.24	1.38	4.27	0.51	0.95	0.88
660	chr3	41368862	41369090	+	intron (uc008pcj.2, intron 1 of 10)	CpG	9320	uc008pcj.2	Phf17	protein Jade-1	0.48	0.71	0.58	1.88	1.59	1.91	0.83	5.28	5.54	4.88	0.51	0	0.44
661	chr3	59895292	59895630	+	Intergenic	Intergenic	9670	uc008pja.2	Sucnr1	succinate receptor 1	1.45	5.65	2.32	2.51	2.64	3.35	2.5	7.2	6.92	1.22	0	1.52	2.19
662	chr3	79368932	79369300	+	intron (uc012cqp.1, intron 1 of 16)	intron (NM_001162999, intron 1 of 16)	2485	uc012cqp.1	Fnip2	folliculin-interacting protein 2	3.86	8.47	14.52	15.68	3.17	3.35	0	6.24	3.23	5.49	0	3.24	3.07
663	chr3	83669082	83669411	+	Intergenic	RMER19B|LTR|ERVK	-23716	uc008ppn.2	Tlr2	toll-like receptor 2 precursor	4.34	11.3	11.61	14.43	6.34	1.43	0.83	7.68	3.69	2.44	1.02	4.19	11.83
664	chr3	87709842	87710220	+	promoter-TSS (uc008ptc.2)	promoter-TSS (NM_008231)	-212	uc008ptc.2	Hdgf	hepatoma-derived growth factor	4.83	7.06	12.2	10.03	6.34	2.39	0.83	5.76	2.31	0.61	0	1.52	3.07
665	chr3	101609392	101609671	+	Intergenic	Intergenic	30615	uc008qrk.2	BC037703	hypothetical protein LOC242125	0.97	6.36	3.48	6.27	12.69	6.22	0.83	7.2	15.22	7.93	0	2.86	2.19
666	chr3	146258922	146259250	+	intron (uc008rro.2, intron 2 of 6)	ID_B1|SINE|B4	-1027	uc008rrp.1	Uox	uricase	1.45	7.77	5.81	5.64	2.11	3.83	0.83	6.24	10.15	5.49	0	1.9	3.07
667	chr4	16089082	16089320	+	intron (uc008sbr.1, intron 1 of 10)	(CA)n|Simple_repeat|Simple_repeat	1444	uc008sbr.1	Ripk2	receptor-interacting serine/threonine-protein	0.48	2.12	2.9	1.88	6.34	5.26	0	5.76	7.84	1.83	0	2.67	1.31
668	chr4	41315342	41315670	+	intron (uc008sin.1, intron 2 of 6)	intron (NM_023305, intron 2 of 6)	19477	uc008sin.1	Ubap1	ubiquitin-associated protein 1	0.97	5.65	2.32	3.14	4.76	1.91	0.83	7.2	2.31	0.61	0	2.1	6.57
669	chr4	43058882	43059041	+	promoter-TSS (uc008spe.1)	intron (NR_045567, intron 1 of 7)	55	uc008spe.1	AK043958	Mus musculus 10 days neonate cortex cDNA, RIKEN full-length enriched library, clone:A830059M14 product:unclassifiable, full insert sequence.	0.48	0.71	0	1.25	1.59	0.96	0	5.28	5.07	1.22	0	0.19	0.88
670	chr4	86315862	86316060	+	promoter-TSS (uc008tlz.1)	promoter-TSS (NM_007408)	2	uc008tlz.1	Plin2	perilipin-2	6.27	14.83	18	20.7	3.17	3.35	0.83	5.28	5.07	0.61	0.51	0.95	3.07
671	chr4	102228192	102228560	+	intron (uc008twj.2, intron 5 of 14)	3' UTR (NM_001177983, exon 6 of 6)	-204592	uc008two.1	Sgip1	SH3-containing GRB2-like protein 3-interacting	1.45	3.53	2.32	3.76	6.34	5.74	0	6.72	11.07	0.61	0.51	4	4.38
672	chr4	104888372	104888840	+	intron (uc008tye.1, intron 4 of 5)	intron (NM_080555, intron 4 of 5)	58654	uc008tye.1	Ppap2b	lipid phosphate phosphohydrolase 3	3.38	8.47	4.65	3.14	4.76	2.87	3.34	10.08	11.53	4.88	1.54	2.48	4.38
673	chr4	154575912	154576200	+	intron (uc008wcz.1, intron 1 of 6)	intron (NM_011385, intron 1 of 6)	20588	uc008wcz.1	Ski	ski oncogene	2.41	4.94	4.07	6.27	3.17	2.39	1.67	7.2	7.84	4.27	0	2.1	4.82
674	chr5	37104162	37104390	+	Intergenic	Intergenic	-17068	uc012dvj.1	D5Ertd579e	hypothetical protein LOC320661	0	2.12	2.32	1.25	3.7	2.87	1.67	5.28	10.61	4.27	0	0.57	0.44
675	chr5	75188392	75188750	+	Intergenic	Intergenic	-89643	uc008xtt.2	Lnx1	E3 ubiquitin-protein ligase LNX isoform 1	0	1.41	1.74	0.63	4.23	1.43	2.5	7.2	0.92	0.61	0	1.9	1.75
676	chr5	93028052	93028390	+	Intergenic	Intergenic	-3856	uc008ydp.1	Stbd1	starch-binding domain-containing protein 1	1.45	7.06	5.23	3.14	4.23	3.35	0	6.24	11.07	1.83	0	1.52	0.44
677	chr5	109058722	109058950	+	promoter-TSS (uc008yos.2)	promoter-TSS (NM_153569)	7	uc008yos.2	Tmem175	transmembrane protein 175 isoform 1	1.93	1.41	1.74	3.14	2.64	3.35	0	5.28	5.07	1.83	0.51	0.38	0.44
678	chr5	115401412	115401940	+	intron (uc008zcz.2, intron 7 of 9)	(CA)n|Simple_repeat|Simple_repeat	9465	uc008zcy.1	2210016L21Rik	hypothetical protein LOC72357	2.9	6.36	3.48	4.39	6.34	2.87	0.83	11.05	8.3	2.44	0.51	2.48	3.07
679	chr5	125873222	125873601	+	Intergenic	Intergenic	-3024	uc012edr.1	Ubc	polyubiquitin-C	3.86	8.47	8.71	9.41	7.4	2.87	0.83	9.12	12.92	3.66	0	5.14	7.01
680	chr5	136171122	136171530	+	intron (uc008zyt.1, intron 1 of 15)	intron (NM_008898, intron 1 of 15)	6242	uc008zyt.1	Por	NADPH--cytochrome P450 reductase	0.97	7.77	2.9	6.9	10.04	6.69	0	8.64	9.69	10.98	0.51	5.33	3.51
681	chr5	138696892	138697320	+	intron (uc009afd.2, intron 1 of 3)	intron (NM_001081108, intron 1 of 3)	396	uc009afd.2	0910001L09Rik	hypothetical protein LOC66096	5.31	27.54	23.81	16.93	3.17	0.96	0	5.76	2.77	1.83	0	3.05	3.51
682	chr5	145133092	145133321	+	Intergenic	Intergenic	13812	uc012egp.1	DMR	Mus musculus strain C57BL/6 Dmr isoform a; and DMRT1-DMR fusion protein (DMR) mRNA, partial cds, alternatively spliced.	3.38	21.18	18	18.82	4.76	3.83	0	5.76	9.69	3.66	1.02	3.62	4.82
683	chr5	148133932	148134130	+	promoter-TSS (uc009aoa.2)	promoter-TSS (NM_001039678)	-15	uc009aoa.2	Prhoxnb	2-oxo-4-hydroxy-4-carboxy-5-ureidoimidazoline	4.83	17.65	16.26	8.15	2.11	4.3	1.67	5.28	8.76	6.1	0	3.81	3.07
684	chr5	148357352	148357591	+	intron (uc009aod.2, intron 18 of 18)	intron (NM_028291, intron 18 of 18)	115315	uc009aod.2	Pan3	PAB-dependent poly(A)-specific ribonuclease	1.93	4.24	4.07	2.51	4.76	3.35	0	5.76	5.07	1.22	0.51	0.95	1.75
685	chr5	149790152	149790420	+	Intergenic	Intergenic	16505	uc009aoz.1	AK036974	Mus musculus 13 days embryo forelimb cDNA, RIKEN full-length enriched library, clone:5930430L01 product:unclassifiable, full insert sequence.	0	2.82	1.74	0	4.23	5.26	0	6.24	11.07	5.49	0	1.9	0.88
686	chr6	51670792	51671120	+	Intergenic	Intergenic	197054	uc009bxs.2	Snx10	sorting nexin-10	5.31	9.18	12.2	5.64	4.76	3.83	0.83	6.72	4.61	1.22	0.51	4.95	3.07
687	chr6	71147682	71147910	+	Intergenic	Intergenic	-2086	uc009cgh.1	Fabp1	fatty acid-binding protein, liver	0.48	0	1.16	0	2.11	1.91	0	5.28	3.23	0	0.51	1.52	0.88
688	chr6	108610262	108610551	+	promoter-TSS (uc009ddm.1)	promoter-TSS (NM_011498)	-217	uc009ddn.1	Bhlhe40	class E basic helix-loop-helix protein 40	0.97	7.06	8.71	8.15	2.11	3.83	0	7.2	7.38	1.83	0	0.38	0
689	chr6	121135342	121135650	+	intron (uc009dod.1, intron 1 of 4)	intron (NM_028730, intron 1 of 4)	1811	uc009dod.1	Pex26	peroxisome assembly protein 26	0.97	0	0.58	1.88	1.59	1.91	0.83	6.72	4.61	1.83	0.51	1.71	1.31
690	chr7	20427032	20427300	+	Intergenic	B4A|SINE|B4	-10186	uc009fnl.1	AK043814	Mus musculus 10 days neonate cortex cDNA, RIKEN full-length enriched library, clone:A830035N18 product:unclassifiable, full insert sequence.	0	4.94	6.97	6.9	5.29	6.22	0.83	6.24	9.69	11.59	0.51	3.43	3.51
691	chr7	20537942	20538130	+	Intergenic	MIRm|SINE|MIR	-1944	uc009fnq.1	2210010C17Rik	hypothetical protein LOC70080	1.45	5.65	4.07	0.63	2.11	1.43	0.83	5.28	9.23	4.88	0.51	1.71	1.31
692	chr7	28146462	28146730	+	exon (uc009fwc.1, exon 33 of 36)	exon (NM_001199236, exon 16 of 19)	-5569	uc009fvw.1	Shkbp1	SH3KBP1-binding protein 1	2.41	3.53	5.81	5.64	2.64	2.87	1.67	6.24	4.61	1.83	0	0.38	1.31
693	chr7	48888232	48888700	+	promoter-TSS (uc009glt.1)	promoter-TSS (NM_023363)	-435	uc009glt.1	Zfp788	zinc finger protein 788	0.48	3.53	0.58	0.63	2.64	0.96	1.67	7.2	0.92	1.22	0.51	1.33	1.75
694	chr7	72947762	72948040	+	Intergenic	Intergenic	-1037	uc009hgv.1	AK007376	Mus musculus 10 day old male pancreas cDNA, RIKEN full-length enriched library, clone:1810008I18 product:unclassifiable, full insert sequence.	10.62	25.42	31.36	33.24	6.87	4.3	2.5	7.68	8.76	4.27	0.51	4.57	3.94
695	chr7	126669582	126669860	+	promoter-TSS (uc009jlf.1)	promoter-TSS (NM_178758)	-58	uc009jlf.1	Acsm5	acyl-coenzyme A synthetase ACSM5, mitochondrial	0.97	9.18	8.71	11.29	4.23	7.65	0.83	6.24	15.22	4.88	0.51	3.05	3.51
696	chr7	127986092	127986460	+	promoter-TSS (uc009jnb.1)	promoter-TSS (NM_007908)	-121	uc009jnb.1	Eef2k	eukaryotic elongation factor 2 kinase	0	2.12	3.48	5.64	2.64	3.83	2.5	6.72	6.92	2.44	0	1.14	0.88
697	chr7	134479252	134479520	+	Intergenic	TTS (NM_001253874)	9442	uc009jvc.1	Zfp768	zinc finger protein 768	1.45	8.47	4.65	5.02	3.17	3.35	3.34	5.76	4.61	4.88	0.51	2.86	3.07
698	chr7	134505032	134505310	+	Intergenic	Intergenic	14393	uc009jvd.1	Zfp747	zinc finger protein 747	2.41	9.89	8.13	9.41	4.23	4.78	1.67	5.76	5.07	9.15	0.51	1.52	1.31
699	chr7	146099632	146099880	+	intron (uc009kfg.1, intron 1 of 5)	intron (NM_009760, intron 1 of 5)	1433	uc009kfg.1	Bnip3	BCL2/adenovirus E1B 19 kDa protein-interacting	0.48	0.71	0	1.25	4.23	3.83	0.83	6.24	11.53	4.88	0.51	1.9	1.31
700	chr8	41977382	41977760	+	intron (uc009lng.1, intron 1 of 11)	intron (NM_001044740, intron 1 of 11)	29850	uc009lng.1	Slc7a2	low affinity cationic amino acid transporter 2	3.38	8.47	6.97	7.53	7.4	3.35	0.83	8.16	9.23	7.32	0.51	3.43	4.38
701	chr8	49825822	49826151	+	Intergenic	Intergenic	-65942	uc009lrs.2	Odz3	teneurin-3 isoform 1	0	4.94	1.74	1.25	5.81	0.96	0	6.24	4.61	0.61	0	0.95	1.31
702	chr8	73085832	73086080	+	intron (uc009mau.1, intron 1 of 11)	intron (NM_007924, intron 1 of 11)	22382	uc009mau.1	Ell	RNA polymerase II elongation factor ELL	6.76	13.42	12.78	6.27	6.87	4.78	0.83	5.76	4.61	1.83	1.02	4	3.94
703	chr8	87514642	87514990	+	intron (uc009mor.2, intron 1 of 21)	intron (NM_001167991, intron 1 of 21)	322	uc009mor.2	Hook2	protein Hook homolog 2 isoform 1	5.31	9.89	15.68	13.8	1.59	3.35	1.67	7.2	3.69	4.88	0	1.9	3.07
704	chr8	114250472	114250730	+	intron (uc009nmu.2, intron 1 of 6)	intron (NM_009954, intron 1 of 6)	17148	uc009nmu.2	Bcar1	breast cancer anti-estrogen resistance protein 1	2.41	7.06	16.26	16.31	4.23	0.96	0.83	6.24	8.3	5.49	1.02	0.76	2.19
705	chr8	129119352	129119760	+	Intergenic	Intergenic	-2220	uc009nyw.2	Irf2bp2	interferon regulatory factor 2 binding protein	3.38	10.59	11.03	13.8	3.7	2.39	0	7.2	6.46	1.83	0	1.9	2.63
706	chr8	129332432	129332780	+	Intergenic	Intergenic	-40314	uc009nyz.1	AK041328	Mus musculus 3 days neonate thymus cDNA, RIKEN full-length enriched library, clone:A630001O12 product:unclassifiable, full insert sequence.	0.48	2.12	2.9	0.63	5.29	5.74	1.67	6.24	7.38	7.32	0	3.81	2.19
707	chr9	21566532	21566771	+	Intergenic	Intergenic	-1921	uc009oml.1	Spc24	kinetochore protein Spc24	0.48	0.71	0.58	0	3.7	2.39	0	5.76	2.31	1.22	0.51	0.57	1.75
708	chr9	44849172	44849380	+	Intergenic	RSINE1|SINE|B4	-1151	uc009pfa.2	Mpzl2	myelin protein zero-like protein 2 precursor	1.45	2.12	1.16	1.25	4.76	0.48	0.83	5.28	0	0.61	0.51	0.57	0
709	chr9	61993132	61993350	+	Intergenic	Intergenic	-74821	uc009qac.1	Glce	D-glucuronyl C5-epimerase	0.48	2.12	1.74	2.51	3.17	7.17	0	5.28	8.3	3.05	0	1.14	3.07
710	chr9	62687032	62687290	+	intron (uc009qan.1, intron 1 of 6)	MIRm|SINE|MIR	567	uc009qan.1	Cln6	ceroid-lipofuscinosis, neuronal 6	1.93	21.89	12.78	15.68	2.11	2.39	2.5	5.76	5.54	2.44	0.51	3.24	2.19
711	chr9	103377842	103378320	+	intron (uc009rgw.1, intron 2 of 3)	intron (NM_001002896, intron 1 of 6)	3662	uc009rgw.1	AK076831	Mus musculus adult male testis cDNA, RIKEN full-length enriched library, clone:4930503K07 product:unclassifiable, full insert sequence.	1.93	1.41	1.16	1.25	7.93	3.83	0	6.24	4.61	2.44	0	3.62	3.07
712	chr9	106138572	106138930	+	intron (uc012gzt.1, intron 9 of 10)	intron (NM_020559, intron 9 of 10)	11534	uc012gzt.1	Alas1	5-aminolevulinate synthase, nonspecific,	3.38	6.36	7.55	5.64	4.76	5.74	0	8.16	9.23	1.83	0	2.67	1.75
713	chr9	107577282	107577521	+	3' UTR (uc009rmr.1, exon 9 of 9)	3' UTR (NM_008140, exon 9 of 9)	4522	uc009rmr.1	Gnat1	guanine nucleotide-binding protein G(t) subunit	4.34	13.42	11.03	8.78	5.29	6.22	0	6.72	10.15	4.88	1.02	3.43	6.13
714	chr9	107904622	107904930	+	promoter-TSS (uc009roc.1)	promoter-TSS (NM_013785)	-203	uc009roc.1	Ip6k1	inositol hexakisphosphate kinase 1	13.99	42.37	42.98	59.58	4.76	3.83	1.67	6.72	13.38	1.22	0	7.05	5.26
715	chr9	108667172	108667660	+	Intergenic	Intergenic	-18711	uc009rqv.1	Ip6k2	SubName: Full=Putative uncharacterized protein;	1.45	10.59	2.32	7.53	6.34	6.69	1.67	11.05	12.92	3.66	0.51	6.1	3.94
716	chr9	123382432	123382820	+	Intergenic	Intergenic	-5193	uc009sgf.2	Limd1	LIM domain-containing protein 1	7.72	15.54	16.26	6.9	3.7	3.83	0.83	7.68	3.69	1.83	0.51	4.95	6.13
717	chr1	36124822	36125150	+	promoter-TSS (uc007apn.2)	promoter-TSS (NM_015818)	-259	uc007apn.2	Hs6st1	heparan-sulfate 6-O-sulfotransferase 1	1.45	2.12	2.32	0	4.23	3.83	0.83	6.24	5.54	4.27	0	1.52	0.44
718	chr1	36527202	36527580	+	Intergenic	Intergenic	-1051	uc007aqg.2	Cnnm4	metal transporter CNNM4	1.45	2.82	1.74	0.63	7.93	1.91	1.67	5.28	7.84	1.83	0	3.81	3.07
719	chr1	36596122	36596341	+	3' UTR (uc007aqo.1, exon 4 of 4)	3' UTR (NM_026241, exon 4 of 4)	-3657	uc007aql.1	Ankrd23	ankyrin repeat domain-containing protein 23	3.38	5.65	11.03	12.54	2.64	1.43	1.67	5.28	2.31	2.44	0	1.14	3.94
720	chr1	74759932	74760150	+	promoter-TSS (uc007bna.1)	promoter-TSS (NM_024264)	-107	uc007bna.1	Cyp27a1	sterol 26-hydroxylase, mitochondrial	0.48	1.41	0.58	0	2.64	0	0	4.8	0.46	0	0.51	0.38	0.44
721	chr1	93342612	93342891	+	intron (uc007cav.1, intron 4 of 22)	intron (NM_011066, intron 4 of 22)	13154	uc007cav.1	Per2	period circadian protein homolog 2	0.97	4.24	4.65	2.51	4.76	7.65	2.5	5.28	11.53	12.81	1.54	2.29	2.63
722	chr1	107009402	107009690	+	Intergenic	Intergenic	-243038	uc007cge.1	AK039635	Mus musculus adult male spinal cord cDNA, RIKEN full-length enriched library, clone:A330076C18 product:unclassifiable, full insert sequence.	0.97	2.82	0.58	2.51	3.17	1.91	0.83	6.24	6.46	0.61	0	2.86	1.75
723	chr1	130313162	130313411	+	intron (uc007clp.2, intron 1 of 15)	intron (NM_177445, intron 1 of 15)	707	uc007clp.2	Dars	aspartyl-tRNA synthetase, cytoplasmic isoform 1	2.9	6.36	8.71	8.15	3.17	1.43	0.83	5.76	4.15	1.83	1.54	3.05	1.75
724	chr1	134212532	134212760	+	promoter-TSS (uc007coo.2)	promoter-TSS (NM_028778)	-56	uc007coo.2	Nuak2	NUAK family SNF1-like kinase 2 isoform B	5.79	14.83	18	19.44	1.59	0.48	0	4.8	2.31	1.83	0	1.14	0.88
725	chr1	135268772	135269060	+	intron (uc007cqh.2, intron 3 of 7)	intron (NM_175443, intron 3 of 7)	8767	uc007cqh.2	Etnk2	ethanolamine kinase 2	0.48	1.41	1.16	1.25	6.34	3.35	0.83	6.72	5.54	2.44	0	2.1	1.31
726	chr1	157887832	157888150	+	intron (uc011wuc.1, intron 1 of 2)	promoter-TSS (NM_001160181)	-4381	uc007dbw.2	Tor1aip1	torsin-1A-interacting protein 1 isoform 1	3.86	11.3	15.68	19.44	4.76	9.09	2.5	5.28	16.61	2.44	0	1.9	1.75
727	chr1	169321302	169321650	+	intron (uc007dky.1, intron 1 of 5)	intron (NM_025569, intron 1 of 5)	2452	uc007dky.1	Mgst3	microsomal glutathione S-transferase 3	1.93	3.53	3.48	5.02	0.53	1.43	0	5.28	4.61	1.22	0	1.14	1.31
728	chr1	186647522	186647740	+	intron (uc007dyq.1, intron 4 of 7)	intron (NM_133684, intron 4 of 7)	-1264	uc011wxx.1	Mir1981	Mus musculus microRNA 1981 (Mir1981), microRNA.	0.97	3.53	4.07	5.02	1.59	1.91	0.83	4.8	4.15	1.22	1.02	1.52	1.31
729	chr10	21180002	21180310	+	Intergenic	Intergenic	40873	uc007eor.1	AK006189	Mus musculus adult male testis cDNA, RIKEN full-length enriched library, clone:1700021A07 product:hypothetical protein, full insert sequence.	0.48	1.41	3.48	1.25	4.76	1.43	1.67	6.72	2.77	0.61	0	2.29	0.88
730	chr10	44147832	44148060	+	Intergenic	Intergenic	30547	uc007ezv.2	Prdm1	PR domain zinc finger protein 1	0.48	2.12	0.58	0.63	5.81	3.35	0	4.8	6	2.44	0	1.9	1.31
731	chr10	61912832	61913150	+	promoter-TSS (uc007fhd.1)	promoter-TSS (NM_181423)	-550	uc007fhd.1	Supv3l1	ATP-dependent RNA helicase SUPV3L1,	5.31	4.94	4.07	2.51	6.34	2.39	1.67	6.72	8.3	3.05	0	4.95	5.26
732	chr10	66510852	66511070	+	intron (uc007flq.1, intron 2 of 7)	B4|SINE|B4	43138	uc007flp.1	AK079018	Mus musculus adult male epididymis cDNA, RIKEN full-length enriched library, clone:9230111L11 product:unclassifiable, full insert sequence.	0.97	3.53	2.32	2.51	2.64	1.43	0.83	5.28	3.23	0.61	0	1.33	1.31
733	chr10	66550402	66550770	+	intron (uc007flq.1, intron 1 of 7)	ORR1D1|LTR|MaLR	9019	uc007flq.1	Reep3	receptor expression-enhancing protein 3	0.97	4.94	2.9	1.25	1.59	3.35	1.67	5.28	0.92	1.22	0.51	2.67	4.82
734	chr10	74594422	74594720	+	intron (uc007fqb.2, intron 4 of 22)	intron (NM_001081412, intron 4 of 22)	70930	uc007fqb.2	Bcr	breakpoint cluster region protein	6.27	11.3	15.68	15.68	4.23	1.91	0.83	6.72	5.54	3.05	0	2.86	5.7
735	chr10	76869402	76869690	+	intron (uc007fvp.2, intron 1 of 10)	MIR3|SINE|MIR	11472	uc007fvp.2	Adarb1	double-stranded RNA-specific editase 1 isoform	0	2.82	2.32	0.63	4.76	1.91	1.67	6.24	2.31	2.44	1.02	2.48	2.19
736	chr10	77035262	77035500	+	Intergenic	Intergenic	-9131	uc007fvx.1	Pttg1ip	pituitary tumor-transforming gene 1	0.48	2.82	0.58	3.76	1.06	5.26	0.83	5.28	9.69	0.61	0	1.71	0.88
737	chr10	78037092	78037361	+	promoter-TSS (uc007fxv.2)	promoter-TSS (NM_173751)	-19	uc007fxv.2	Ilvbl	acetolactate synthase-like protein	3.38	14.12	16.84	13.8	0.53	4.3	0.83	5.28	1.38	0.61	0.51	1.9	0
738	chr10	82086042	82086360	+	promoter-TSS (uc011xjq.1)	promoter-TSS (NM_001135569)	-228	uc011xjq.1	1190007I07Rik	hypothetical protein LOC544717 precursor	5.79	17.65	16.84	16.93	5.29	2.87	2.5	6.24	9.69	3.05	0	3.24	5.26
739	chr10	86168112	86168500	+	promoter-TSS (uc007gqk.1)	promoter-TSS (NM_011631)	-117	uc007gqi.1	Hsp90b1	endoplasmin	0.97	1.41	2.32	2.51	3.17	2.87	0	6.24	5.54	4.88	0.51	0.95	0.44
740	chr10	89028082	89028340	+	Intergenic	Intergenic	55783	uc007gsk.2	Slc17a8	vesicular glutamate transporter 3	5.31	11.3	8.13	13.8	4.23	1.91	0.83	5.28	3.69	0	0.51	4	4.82
741	chr10	92664832	92665170	+	intron (uc007gul.2, intron 1 of 16)	RSINE1|SINE|B4	-39430	uc011xlq.1	Pctk2	Mus musculus PCTAIRE-motif protein kinase 2, mRNA (cDNA clone MGC:25109 IMAGE:4501115), complete cds.	6.27	14.12	14.52	11.29	7.93	7.65	0	6.72	15.68	8.54	0.51	4.95	4.82
742	chr10	120801692	120802250	+	promoter-TSS (uc007hfo.1)	promoter-TSS (NM_029364)	-175	uc007hfo.1	Gns	N-acetylglucosamine-6-sulfatase precursor	0.97	9.89	11.03	10.66	4.76	4.78	0.83	6.24	6	2.44	0.51	2.48	0.88
743	chr11	20353872	20354171	+	Intergenic	MLT1H|LTR|MaLR	7621	uc011xrx.1	Gm12034	40S ribosomal protein S17	6.76	32.48	28.46	30.73	8.46	5.74	0.83	7.68	6.92	1.83	0	4	3.51
744	chr11	31738352	31738730	+	Intergenic	Intergenic	-13994	uc011xsw.1	AK158188	Mus musculus 0 day neonate kidney cDNA, RIKEN full-length enriched library, clone:D630024D03 product:unclassifiable, full insert sequence.	6.27	21.89	24.39	28.85	6.34	6.22	0	6.24	12.45	3.05	1.54	5.14	3.94
745	chr11	50744742	50745140	+	intron (uc007itd.2, intron 1 of 4)	intron (NM_013744, intron 1 of 4)	196	uc007itd.2	Zfp354b	zinc finger protein 354B	0.97	0.71	2.32	0	1.59	2.39	0.83	5.76	5.54	0	0.51	1.14	1.31
746	chr11	60988432	60988800	+	promoter-TSS (uc007jhc.2)	promoter-TSS (NM_001004143)	-55	uc007jhc.2	Usp22	ubiquitin carboxyl-terminal hydrolase 22	0	0	1.74	1.25	3.17	3.35	0	5.28	5.07	0.61	0.51	0.57	0.88
747	chr11	61049652	61049921	+	Intergenic	Intergenic	27542	uc007jhd.2	Aldh3a1	aldehyde dehydrogenase, dimeric NADP-preferring	2.41	1.41	3.48	3.76	5.29	0.48	3.34	5.28	3.23	1.22	0.51	2.29	3.07
748	chr11	68666532	68666840	+	promoter-TSS (uc007joc.2)	promoter-TSS (NM_023668)	-53	uc007joc.2	Ndel1	nuclear distribution protein nudE-like 1	5.79	16.95	28.46	31.36	3.17	3.83	0.83	6.24	3.69	1.22	0	1.52	1.75
749	chr11	84256052	84256281	+	intron (uc007kqm.1, intron 11 of 12)	intron (NM_019816, intron 11 of 12)	70837	uc007kqm.1	Aatf	protein AATF	9.65	23.3	28.46	19.44	2.64	2.39	1.67	4.8	7.84	3.66	0.51	4.95	7.45
750	chr11	93997172	93997450	+	Intergenic	MIRc|SINE|MIR	-75457	uc007kyf.1	Tob1	protein Tob1	3.38	2.12	5.23	5.64	1.59	1.43	0	5.76	5.07	1.22	0	1.9	0.44
751	chr11	96725012	96725310	+	Intergenic	Intergenic	13454	uc011ydo.1	Mir152	Mus musculus microRNA 152 (Mir152), microRNA.	1.93	2.12	4.65	0.63	4.23	3.83	0.83	7.2	1.85	1.22	0	1.71	0.88
752	chr11	97491012	97491420	+	promoter-TSS (uc007leg.1)	promoter-TSS (NM_175332)	-186	uc007leg.1	E130012A19Rik	hypothetical protein LOC103551	0.48	0.71	2.32	1.88	3.17	0.96	0	8.64	1.38	1.22	0	0.38	0.44
753	chr11	102269752	102270091	+	Intergenic	Intergenic	-1090	uc007lrt.2	Slc25a39	solute carrier family 25 member 39	3.38	5.65	8.71	6.9	10.57	7.65	0.83	7.2	15.68	7.32	0	2.29	1.31
754	chr11	106389342	106389550	+	intron (uc007lzc.1, intron 7 of 11)	intron (NM_198292, intron 7 of 11)	27141	uc011ygj.1	Snord104	Mus musculus small nucleolar RNA, C/D box 104 (Snord104), small nucleolar RNA.	1.93	3.53	4.07	2.51	2.11	0.96	0	4.8	5.07	3.05	1.02	1.33	2.19
755	chr11	115948282	115948540	+	promoter-TSS (uc007mjv.1)	promoter-TSS (NM_016852)	-133	uc007mjv.1	Wbp2	WW domain-binding protein 2	14.48	48.72	40.07	38.88	4.76	1.91	0.83	5.28	9.23	0	0	6.48	5.26
756	chr11	118151362	118151730	+	promoter-TSS (uc011yim.1)	promoter-TSS (NM_001033528)	12	uc011yim.1	Usp36	ubiquitin specific peptidase 36	1.45	5.65	5.81	8.78	7.93	4.3	0	9.12	11.07	3.05	0	1.52	0.88
757	chr12	53497452	53497691	+	Intergenic	Intergenic	-119495	uc007nnk.1	Arhgap5	rho GTPase-activating protein 5	0.97	4.24	1.74	0.63	5.81	1.91	0	5.28	8.76	6.1	0	2.67	2.19
758	chr12	73098492	73098710	+	Intergenic	RSINE1|SINE|B4	73377	uc007nvc.1	Gpr135	probable G-protein coupled receptor 135	4.83	9.89	3.48	5.02	4.76	1.91	0	4.8	6.46	1.83	0	2.29	3.51
759	chr12	76574152	76574380	+	intron (uc007nxe.1, intron 5 of 13)	intron (NM_012024, intron 5 of 13)	-56498	uc007nxd.1	Gphb5	glycoprotein hormone beta-5 precursor	4.83	14.83	22.07	27.6	6.87	4.78	0.83	4.8	9.69	6.71	0	4.76	7.01
760	chr12	105642272	105642550	+	Intergenic	Intergenic	-2507	uc007oxg.1	Serpina3n	serine protease inhibitor A3N precursor	5.79	24.72	14.52	9.41	4.76	4.3	0	5.28	11.07	8.54	0.51	1.9	1.31
761	chr12	113349522	113349861	+	intron (uc007pek.1, intron 1 of 14)	intron (NM_001081169, intron 1 of 14)	2242	uc011yvc.1	Mir3073	Mus musculus microRNA 3073 (Mir3073), microRNA.	0.48	2.12	3.48	2.51	2.11	0	0	7.2	4.61	0.61	0	1.14	1.31
762	chr12	113797892	113798170	+	Intergenic	Intergenic	-28964	uc007pes.1	Inf2	inverted formin-2	0	0.71	0	1.88	3.7	1.91	0	5.28	1.38	1.83	0.51	1.14	0.88
763	chr13	24638872	24639011	+	Intergenic	Intergenic	57167	uc007pvy.2	Gm11346	Mus musculus adult male thymus cDNA, RIKEN full-length enriched library, clone:5830431A10 product:similar to X-LINKED LYMPHOCYTE-REGULATED 5 [Mus musculus], full insert sequence.	0.97	1.41	1.16	0	1.59	0	2.5	3.84	1.85	1.83	0	1.14	0.88
764	chr13	34383952	34384240	+	intron (uc007qbh.1, intron 3 of 10)	intron (NM_001033167, intron 3 of 10)	52955	uc007qbh.1	Slc22a23	solute carrier family 22 member 23	5.31	19.77	17.42	13.17	4.76	2.87	1.67	5.28	6.92	4.27	0	5.33	6.13
765	chr13	64208472	64208740	+	intron (uc007qyg.1, intron 7 of 11)	intron (NM_001001321, intron 7 of 11)	-18097	uc007qyf.1	Hsd17b3	testosterone 17-beta-dehydrogenase 3	0.97	0.71	1.74	1.88	2.11	1.43	0	5.28	4.15	1.22	0	2.48	2.19
766	chr13	81467312	81467540	+	intron (uc007rhn.1, intron 83 of 89)	intron (NM_054053, intron 83 of 89)	262499	uc007rhm.1	AK200600	Mus musculus cDNA, clone:Y0G0101F07, strand:minus, reference:ENSEMBL:Mouse-Transcript-ENST:ENSMUST00000044779, based on BLAT search.	1.93	5.65	7.55	3.76	4.23	3.35	2.5	4.8	9.69	3.05	0	3.81	5.26
767	chr13	110394292	110394590	+	intron (uc007rvg.2, intron 3 of 16)	intron (NM_011056, intron 3 of 16)	-141028	uc007rvk.1	AK087292	Mus musculus 16 days embryo head cDNA, RIKEN full-length enriched library, clone:C130003K05 product:unclassifiable, full insert sequence.	3.38	10.59	5.81	3.76	5.29	4.78	1.67	6.72	8.3	3.66	0.51	5.33	5.7
768	chr13	111245392	111245680	+	Intergenic	Intergenic	60284	uc007rvs.2	Plk2	serine/threonine-protein kinase PLK2	0.97	4.94	2.32	0.63	2.64	3.35	1.67	6.24	3.23	0.61	0	2.29	0.88
769	chr14	9076702	9076950	+	intron (uc007sey.2, intron 11 of 14)	intron (NM_001161667, intron 11 of 14)	14527	uc007sey.2	Acox2	peroxisomal acyl-coenzyme A oxidase 2	1.45	2.82	0.58	3.14	1.06	1.91	1.67	5.28	2.77	1.83	0	1.33	1.75
770	chr14	21925842	21926081	+	intron (uc007sld.1, intron 3 of 10)	B4|SINE|B4	54106	uc007sld.1	Adk	adenosine kinase	2.9	10.59	10.45	10.66	4.76	2.87	0.83	5.28	8.3	4.27	0.51	2.48	2.19
771	chr14	26285952	26286141	+	intron (uc007srn.1, intron 1 of 23)	intron (NM_183208, intron 1 of 23)	-5432	uc007srl.1	AK047978	Mus musculus 16 days embryo head cDNA, RIKEN full-length enriched library, clone:C130026E14 product:unclassifiable, full insert sequence.	1.45	0.71	1.16	0.63	5.81	2.87	0	5.28	7.84	4.88	0	1.52	2.19
772	chr14	28141142	28141420	+	intron (uc007stp.1, intron 2 of 10)	intron (NM_027871, intron 2 of 10)	90056	uc007stp.1	Arhgef3	rho guanine nucleotide exchange factor 3	3.38	12	10.45	13.8	3.7	5.26	0	5.28	10.61	4.27	1.54	2.29	2.63
773	chr14	29829102	29829420	+	intron (uc007sui.1, intron 27 of 37)	intron (NM_009785, intron 27 of 37)	-2133	uc007suj.2	Lrtm1	leucine-rich repeat and transmembrane	0.48	7.77	2.9	3.14	3.17	1.91	0	5.28	6.92	2.44	1.02	1.71	0
774	chr14	47441732	47442080	+	promoter-TSS (uc007thh.2)	promoter-TSS (NM_022023)	11	uc007thh.2	Gmfb	glia maturation factor beta	3.86	10.59	22.65	21.95	7.93	1.43	0.83	5.76	6	3.05	0.51	1.33	0.88
775	chr14	51550552	51551000	+	promoter-TSS (uc007tma.1)	promoter-TSS (NM_001033271)	-252	uc007tma.1	Tmem55b	transmembrane protein 55B	14.96	59.32	62.72	63.34	3.7	6.22	0.83	6.24	11.53	3.66	0	4.76	6.13
776	chr14	63450642	63450830	+	Intergenic	Intergenic	-5791	uc007ugy.2	Wdfy2	WD repeat and FYVE domain-containing protein 2	0.97	3.53	3.48	1.25	2.11	1.91	0	4.8	3.23	0.61	0	1.9	1.31
777	chr14	63742552	63742890	+	intron (uc007uhh.1, intron 1 of 9)	intron (NM_007798, intron 1 of 9)	1419	uc007uhh.1	Ctsb	cathepsin B preproprotein	2.9	16.24	15.1	14.43	3.7	6.22	0	6.24	5.54	2.44	0.51	1.71	2.63
778	chr14	65994502	65994811	+	intron (uc007ujg.2, intron 1 of 9)	intron (NM_199029, intron 1 of 9)	17143	uc007ujg.2	Zfp395	zinc finger protein 395	0.48	2.12	0.58	1.25	4.76	1.43	1.67	6.24	5.54	1.22	1.02	1.71	1.31
779	chr14	69943072	69943400	+	Intergenic	Intergenic	11903	uc007umh.1	AK046150	Mus musculus adult male corpora quadrigemina cDNA, RIKEN full-length enriched library, clone:B230345B16 product:unclassifiable, full insert sequence.	9.65	6.36	9.87	6.9	3.17	0.48	0	6.24	0.46	0	0	7.81	7.01
780	chr15	7087592	7088060	+	Intergenic	intron (NM_001113386, intron 2 of 16)	-2716	uc007vdy.2	Lifr	leukemia inhibitory factor receptor isoform 1	3.38	7.77	9.87	11.92	5.29	5.26	0.83	6.72	9.23	1.22	1.54	3.05	2.19
781	chr15	7095582	7095890	+	intron (uc007vdy.2, intron 1 of 19)	intron (NM_013584, intron 1 of 19)	5194	uc007vdy.2	Lifr	leukemia inhibitory factor receptor isoform 1	0.48	1.41	2.32	4.39	3.7	0.96	1.67	5.28	2.77	1.83	0	1.71	0.88
782	chr15	10132202	10132380	+	intron (uc007vfy.2, intron 1 of 9)	intron (NM_011169, intron 1 of 9)	25298	uc007vfy.2	Prlr	prolactin receptor precursor	1.45	10.59	7.55	13.17	2.64	1.91	0.83	4.8	5.54	3.05	0	2.86	0.44
783	chr15	36741002	36741260	+	Intergenic	Intergenic	-16838	uc007vmz.2	Ywhaz	14-3-3 protein zeta/delta	0.48	0	1.16	0.63	2.64	1.91	0	5.28	3.23	1.22	0.51	1.9	0.88
784	chr15	77213022	77213340	+	Intergenic	(TG)n|Simple_repeat|Simple_repeat	-11741	uc007wnk.1	BC100417	Mus musculus cDNA clone IMAGE:30916881.	2.41	4.24	3.48	4.39	7.4	6.22	3.34	5.76	11.99	7.93	0	2.48	3.07
785	chr15	79220982	79221230	+	intron (uc007wti.1, intron 1 of 8)	intron (NM_172608, intron 1 of 8)	12627	uc007wti.1	Tmem184b	transmembrane protein 184B	7.24	14.83	11.61	8.78	4.76	2.39	1.67	5.28	6	3.05	0.51	2.48	3.94
786	chr15	88706042	88706251	+	Intergenic	Intergenic	13522	uc007xeq.1	Pim3	serine/threonine-protein kinase pim-3	0	2.12	0.58	0.63	4.23	2.39	1.67	5.28	1.85	3.05	0	0.76	1.31
787	chr15	89307732	89308000	+	promoter-TSS (uc007xgy.2)	promoter-TSS (NM_009713)	-11	uc007xgy.2	Arsa	arylsulfatase A precursor	4.34	14.83	8.13	20.07	5.29	5.26	0.83	5.76	12.92	3.05	0.51	3.05	5.7
788	chr15	89310972	89311190	+	intron (uc007xgz.1, intron 3 of 3)	Intergenic	-3226	uc007xgy.2	Arsa	arylsulfatase A precursor	2.41	11.3	12.2	12.54	2.64	2.87	0.83	4.8	7.84	3.66	0.51	1.9	1.31
789	chr16	4964322	4964740	+	promoter-TSS (uc007ybc.2)	promoter-TSS (NM_028301)	149	uc007ybf.1	AK154225	Mus musculus adult male testis cDNA, RIKEN full-length enriched library, clone:4930451G09 product:hypothetical protein, full insert sequence.	0.97	4.24	7.55	2.51	3.7	1.91	0.83	5.76	4.61	3.05	0.51	0.19	2.63
790	chr16	11001872	11002171	+	Intergenic	Intergenic	-6970	uc007yeo.1	AK050866	Mus musculus 9 days embryo whole body cDNA, RIKEN full-length enriched library, clone:D030027F14 product:unclassifiable, full insert sequence.	0.97	7.77	4.07	7.53	5.81	1.43	0.83	7.2	6	0	0.51	2.29	1.31
791	chr16	30603212	30603500	+	TTS (uc007ywy.2)	TTS (NM_177632)	3547	uc007ywy.2	Fam43a	somitovasculin	2.9	14.12	7.55	10.66	6.87	2.39	1.67	5.76	11.07	4.88	0	2.1	1.31
792	chr16	70353262	70353600	+	intron (uc007zqu.1, intron 1 of 15)	(GA)n|Simple_repeat|Simple_repeat	39099	uc007zqu.1	Gbe1	1,4-alpha-glucan-branching enzyme	0	4.94	10.45	6.27	4.23	3.35	0.83	5.76	4.61	3.05	0	0.76	1.75
793	chr16	87455082	87455310	+	promoter-TSS (uc007zuk.2)	promoter-TSS (NM_024258)	-34	uc007zuk.2	Usp16	ubiquitin carboxyl-terminal hydrolase 16	3.38	7.77	12.78	13.17	1.59	1.91	0	4.8	5.54	1.22	0	1.52	2.19
794	chr16	94790982	94791220	+	promoter-TSS (uc008abg.2)	promoter-TSS (NM_007890)	-712	uc008abg.2	Dyrk1a	dual specificity	18.82	50.84	59.24	48.29	3.7	1.91	0.83	5.28	6.92	2.44	0.51	4.57	6.57
795	chr16	97973512	97973950	+	intron (uc008adn.1, intron 2 of 7)	intron (NM_023663, intron 2 of 7)	11631	uc008adn.1	Ripk4	receptor-interacting serine/threonine-protein	5.31	19.07	20.91	27.6	4.76	2.39	1.67	5.76	6	1.22	0	4.57	4.38
796	chr17	3464362	3464600	+	intron (uc008aeo.1, intron 14 of 26)	intron (NM_011878, intron 14 of 26)	-68073	uc012ajf.1	Cldn20	claudin-20	0.97	2.82	1.74	2.51	3.7	3.83	1.67	5.28	6	0	0	2.48	3.94
797	chr17	5132392	5132750	+	intron (uc008aey.1, intron 4 of 19)	intron (NM_001085355, intron 4 of 19)	137497	uc008aey.1	Arid1b	AT rich interactive domain 1B (Swi1 like)	0.48	2.82	1.74	0	3.17	3.83	1.67	7.68	6	2.44	0	1.14	1.75
798	chr17	5491402	5491640	+	exon (uc008afe.1, exon 1 of 1)	Intergenic	992	uc008afe.1	AK048886	Mus musculus adult male hypothalamus cDNA, RIKEN full-length enriched library, clone:A230044A15 product:hypothetical protein, full insert sequence.	2.41	5.65	8.71	7.53	4.23	4.3	0.83	5.28	12.92	3.66	0	1.9	2.19
799	chr17	13153192	13153470	+	intron (uc008alq.1, intron 1 of 8)	CpG	260	uc008alq.1	Acat2	acetyl-CoA acetyltransferase, cytosolic	2.41	2.82	4.07	3.14	2.64	0.48	0	5.28	0.46	0.61	0	0.57	1.31
800	chr17	25270212	25270410	+	promoter-TSS (uc008azv.1)	promoter-TSS (NM_011930)	-28	uc008azv.1	Clcn7	H(+)/Cl(-) exchange transporter 7	9.65	40.96	49.36	39.51	5.81	1.91	0.83	4.8	3.69	1.22	0	2.86	7.45
801	chr17	29535152	29535461	+	Intergenic	Intergenic	37447	uc012aon.1	Fgd2	FYVE, RhoGEF and PH domain-containing protein 2	0	4.24	1.74	1.88	4.76	2.39	0	7.68	5.54	1.22	0.51	0	0.88
802	chr17	46909372	46909700	+	promoter-TSS (uc008cui.1)	promoter-TSS (NM_025966)	-48	uc008cui.1	2310039H08Rik	hypothetical protein LOC67101	0.97	5.65	3.48	4.39	2.11	5.26	0	5.28	9.23	1.83	0.51	0.76	1.31
803	chr17	56255592	56255950	+	exon (uc008dba.1, exon 4 of 9)	exon (NM_025874, exon 4 of 9)	1200	uc008dba.1	Plin5	perilipin-5	0	0.71	2.32	5.02	5.29	3.35	0	6.72	6.92	1.83	1.02	1.33	1.75
804	chr17	85276832	85277060	+	Intergenic	Intergenic	80104	uc008dtd.2	1110020A21Rik	Mus musculus 18-day embryo whole body cDNA, RIKEN full-length enriched library, clone:1110020A21 product:unclassifiable, full insert sequence.	0.48	0	0	0	2.64	0.96	0	4.8	5.07	0.61	0	0.57	0.88
805	chr17	86840542	86840760	+	intron (uc008dug.2, intron 2 of 14)	intron (NM_011104, intron 2 of 14)	273526	uc008dug.2	Prkce	protein kinase C epsilon type	1.93	2.82	0	2.51	3.7	0.48	0.83	4.8	1.38	7.32	0	2.48	1.75
806	chr17	87665292	87665600	+	promoter-TSS (uc008dur.2)	promoter-TSS (NM_139295)	-159	uc008dur.2	Mcfd2	multiple coagulation factor deficiency protein 2	0.48	2.82	4.07	6.9	2.64	1.91	0	5.28	4.15	1.22	0	0.76	0.88
807	chr18	15569292	15569570	+	intron (uc008edu.1, intron 2 of 4)	RCHARR1|DNA|MER1_type	-7238	uc008eds.2	Aqp4	aquaporin-4	4.34	16.95	9.29	10.03	2.64	4.3	0.83	5.76	8.3	4.27	0.51	2.86	3.94
808	chr18	60887222	60887471	+	Intergenic	Intergenic	-14060	uc008fat.1	Ndst1	bifunctional heparan sulfate	0.48	2.12	1.16	1.25	0.53	0.96	0.83	5.28	3.23	4.88	0.51	0.95	1.75
809	chr18	66164832	66165070	+	Intergenic	L1M5|LINE|L1	-2662	uc008ffn.2	Lman1	protein ERGIC-53 precursor	0	2.12	1.16	1.25	10.57	5.26	0.83	5.28	5.07	7.32	0	3.62	4.82
810	chr18	75662412	75662690	+	intron (uc008fqg.1, intron 9 of 11)	intron (NM_201354, intron 9 of 11)	135532	uc008fqd.1	Smad7	mothers against decapentaplegic homolog 7	2.41	7.77	12.2	7.53	1.06	2.87	0	5.28	5.07	3.05	0	1.33	0.88
811	chr19	4570892	4571160	+	intron (uc008gaf.2, intron 2 of 20)	intron (NM_001162946, intron 2 of 20)	44641	uc008gai.2	Lrfn4	leucine-rich repeat and fibronectin type-III	1.93	7.06	5.23	6.27	2.64	0.96	0.83	5.28	5.54	1.83	0	2.67	1.75
812	chr19	36787562	36787881	+	Intergenic	RLTR44B|LTR|ERVK	23373	uc008hhs.1	Ppp1r3c	protein phosphatase 1 regulatory subunit 3C	0	2.12	1.74	0.63	2.64	1.91	0.83	5.76	4.61	0.61	0	0.57	0.44
813	chr19	43887782	43888071	+	intron (uc008how.1, intron 15 of 31)	intron (NM_013806, intron 15 of 31)	-25367	uc012bmc.1	Gm10768	Mus musculus adult male kidney cDNA, RIKEN full-length enriched library, clone:F530001O12 product:hypothetical protein, full insert sequence.	1.45	2.82	4.07	4.39	3.7	2.39	0.83	6.72	7.38	6.71	1.02	1.71	1.75
814	chr19	47165202	47165370	+	promoter-TSS (uc008hup.1)	promoter-TSS (NM_023211)	30	uc008hup.1	Pdcd11	protein RRP5 homolog	0.48	0	0.58	1.25	2.64	3.35	0.83	4.8	3.69	0.61	0	0.19	0.88
815	chr2	6039492	6039710	+	intron (uc008igf.2, intron 1 of 3)	intron (NM_144883, intron 1 of 3)	11630	uc008igf.2	5430407P10Rik	hypothetical protein LOC227545	2.41	10.59	15.68	10.66	3.7	3.35	0	4.8	6.92	2.44	0	1.33	0.88
816	chr2	7181872	7182250	+	Intergenic	intron (NM_001110232, intron 1 of 15)	-179713	uc008igt.2	Celf2	CUGBP Elav-like family member 2 isoform 2	7.24	21.89	11.03	14.43	6.87	2.87	0	7.2	6.46	3.66	0	5.91	8.33
817	chr2	24906392	24906681	+	intron (uc008ipw.2, intron 29 of 34)	intron (NM_146251, intron 29 of 34)	-3363	uc008iqb.1	Nelf	nasal embryonic luteinizing hormone-releasing	0	1.41	0.58	0.63	4.76	2.39	0	5.28	6.92	0.61	0.51	1.71	0.88
818	chr2	33324082	33324430	+	promoter-TSS (uc008jhv.1)	promoter-TSS (NM_027947)	-204	uc008jhv.1	Zbtb43	zinc finger and BTB domain-containing protein 43	0.48	1.41	2.9	2.51	1.59	2.87	2.5	5.28	4.15	1.83	0	0.38	0
819	chr2	77341752	77342060	+	intron (uc008kfz.2, intron 3 of 9)	intron (NM_178723, intron 3 of 9)	41155	uc008kgb.1	AK078367	Mus musculus 10 days neonate cerebellum cDNA, RIKEN full-length enriched library, clone:6530418F06 product:unclassifiable, full insert sequence.	8.69	12.71	12.2	8.78	6.34	3.83	2.5	6.24	6.46	4.27	0	3.24	7.01
820	chr2	90585452	90585770	+	promoter-TSS (uc008ktb.1)	promoter-TSS (NM_018828)	84	uc008ktb.1	Fnbp4	formin-binding protein 4	1.93	2.82	0.58	1.88	2.11	4.3	1.67	5.76	11.07	1.83	0	0.57	0.44
821	chr2	116945712	116945960	+	Intergenic	CpG	-1350	uc008lri.1	Spred1	sprouty-related, EVH1 domain-containing protein	0.48	0.71	0	0.63	1.59	0.96	0	5.28	1.85	0.61	0	0.19	0.44
822	chr2	119302602	119302990	+	intron (uc008ltt.1, intron 1 of 35)	CpG	569	uc008ltt.1	Ino80	putative DNA helicase INO80 complex homolog 1	1.45	6.36	1.74	5.02	7.93	2.87	0	7.2	6	3.05	0	1.33	0.88
823	chr2	129058272	129058630	+	exon (uc008mhn.1, exon 4 of 5)	non-coding (NR_045838, exon 4 of 5)	13746	uc008mhn.1	AK042900	Mus musculus 7 days neonate cerebellum cDNA, RIKEN full-length enriched library, clone:A730036I17 product:hypothetical protein, full insert sequence.	2.9	12	13.36	18.82	7.93	9.09	2.5	8.16	12.92	5.49	1.02	5.33	2.63
824	chr2	160556002	160556280	+	promoter-TSS (uc008nra.1)	promoter-TSS (NM_021280)	-905	uc008nra.1	Plcg1	1-phosphatidylinositol-4,5-bisphosphate	0.97	2.12	2.9	1.25	4.76	1.91	0.83	5.76	2.77	1.83	0.51	0.76	1.31
825	chr2	163366392	163366900	+	intron (uc008nsx.2, intron 1 of 3)	intron (NR_027970, intron 1 of 3)	811	uc008nsx.2	0610008F07Rik	Mus musculus adult male kidney cDNA, RIKEN full-length enriched library, clone:0610008F07 product:unclassifiable, full insert sequence.	1.93	3.53	5.23	5.64	10.57	7.65	2.5	8.16	19.37	14.03	1.02	3.43	4.82
826	chr2	165763932	165764171	+	Intergenic	ID4|SINE|ID	-53863	uc008nyc.1	Zmynd8	protein kinase C-binding protein 1	0	1.41	1.16	0.63	1.59	3.83	0.83	6.24	5.07	2.44	0	1.33	1.31
827	chr2	165812402	165812640	+	Intergenic	Intergenic	-5616	uc008nyi.2	Ncoa3	nuclear receptor coactivator 3	0.97	1.41	3.48	0.63	4.76	3.35	0	5.28	6	1.83	0	0.38	0.44
828	chr2	172973642	172973860	+	Intergenic	Intergenic	-4823	uc008odn.1	Pck1	phosphoenolpyruvate carboxykinase, cytosolic	0.48	1.41	2.9	1.25	2.64	1.91	0.83	4.8	3.23	1.22	0	2.29	2.63
829	chr3	28620782	28621020	+	intron (uc008oua.2, intron 8 of 10)	intron (NM_031197, intron 8 of 10)	24076	uc008oua.2	Slc2a2	solute carrier family 2, facilitated glucose	0.48	4.24	1.16	2.51	5.81	1.91	0.83	5.28	1.38	1.83	0	1.9	3.07
830	chr3	41394892	41395230	+	intron (uc008pcj.2, intron 3 of 10)	intron (NM_001130185, intron 3 of 10)	35405	uc008pcj.2	Phf17	protein Jade-1	1.93	3.53	1.74	2.51	5.29	2.39	0	5.76	4.15	7.32	0.51	1.71	1.31
831	chr3	83843182	83843340	+	exon (uc008ppp.1, exon 2 of 35)	exon (NM_172681, exon 2 of 35)	822	uc008ppp.1	D930015E06Rik	transmembrane protein 131-like precursor	0.48	0	1.16	0	1.59	0.48	0	4.32	1.38	1.83	0	0.19	0.44
832	chr3	89092352	89092790	+	Intergenic	Intergenic	-9004	uc008pyo.2	Efna1	ephrin-A1 isoform 1	3.86	12	8.71	7.53	13.74	2.87	2.5	9.6	6	4.27	0	3.05	2.19
833	chr3	95439832	95440080	+	Intergenic	Intergenic	11054	uc008qkk.1	Ensa	alpha-endosulfine isoform a	0.97	2.82	5.23	3.76	6.34	5.26	0	5.28	6.92	6.71	1.02	1.9	1.75
834	chr3	108633692	108633910	+	intron (uc008qzr.3, intron 1 of 18)	ID4|SINE|ID	9619	uc008qzr.3	Stxbp3a	syntaxin-binding protein 3	0	2.12	2.32	0.63	4.23	0.96	0.83	5.28	4.15	1.22	0.51	1.71	2.63
835	chr3	121909242	121909610	+	Intergenic	Intergenic	-39084	uc008reo.1	Gclm	glutamate--cysteine ligase regulatory subunit	3.38	11.3	11.61	15.68	10.04	5.26	1.67	7.2	13.38	7.93	1.02	3.05	3.07
836	chr3	122122412	122122880	+	promoter-TSS (uc008req.2)	promoter-TSS (NM_013867)	-52	uc008req.2	Bcar3	breast cancer anti-estrogen resistance protein	0	2.82	1.16	3.76	4.76	4.3	0	6.72	7.84	1.22	0	2.29	0.44
837	chr3	138023762	138023990	+	Intergenic	RLTR16|LTR|ERVK	8534	uc008rnh.1	Adh6b	SubName: Full=Putative uncharacterized protein; Flags: Fragment;	2.9	17.65	18.58	22.58	4.23	5.74	2.5	4.8	8.76	2.44	0	2.48	1.75
838	chr3	138117762	138118240	+	intron (uc008rnk.1, intron 8 of 8)	intron (NM_007410, intron 8 of 8)	11873	uc008rnk.1	Adh5	alcohol dehydrogenase class-3	2.41	2.82	1.74	1.25	5.29	3.35	0.83	5.76	7.84	3.05	0.51	3.62	4.38
839	chr4	19936272	19936460	+	intron (uc008scj.1, intron 1 of 4)	intron (NM_015767, intron 1 of 4)	791	uc008scj.1	Ttpa	alpha-tocopherol transfer protein	0.97	0.71	1.16	0	2.64	0.96	1.67	4.8	3.23	0.61	0	1.71	1.31
840	chr4	33335582	33335800	+	promoter-TSS (uc008sfu.1)	promoter-TSS (NM_001033225)	71	uc008sfu.1	Pnrc1	proline-rich nuclear receptor coactivator 1	1.45	2.82	1.74	1.88	2.64	4.78	2.5	4.8	1.85	0.61	0	0.76	0.88
841	chr4	41471912	41472091	+	exon (uc008sjb.1, exon 3 of 3)	intron (NM_027993, intron 1 of 5)	4072	uc008sjb.1	AK086793	Mus musculus 0 day neonate lung cDNA, RIKEN full-length enriched library, clone:E030001J20 product:unclassifiable, full insert sequence.	8.69	19.77	23.23	21.95	3.17	0.48	0	4.8	3.69	3.05	0	2.48	1.75
842	chr4	55971962	55972200	+	Intergenic	Intergenic	265312	uc008sxm.1	AK010245	Mus musculus adult male tongue cDNA, RIKEN full-length enriched library, clone:2310081O03 product:unclassifiable, full insert sequence.	1.93	0	1.16	2.51	1.06	0	0	5.28	2.31	1.22	0	1.52	3.07
843	chr4	62890992	62891251	+	intron (uc008tfs.1, intron 3 of 60)	MIRb|SINE|MIR	14675	uc008tfs.1	Col27a1	collagen alpha-1(XXVII) chain precursor	0	2.12	1.16	0.63	5.29	5.26	2.5	6.24	8.76	2.44	0	2.48	1.31
844	chr4	97424072	97424440	+	promoter-TSS (uc008ttr.1)	intron (NM_001122952, intron 1 of 10)	-284	uc008ttr.1	AK047309	Mus musculus 10 days neonate cerebellum cDNA, RIKEN full-length enriched library, clone:B930047N14 product:unclassifiable, full insert sequence.	2.9	0	0.58	3.76	8.99	6.69	0.83	8.16	5.54	3.05	0	2.1	1.75
845	chr4	100848762	100849060	+	intron (uc008tvk.1, intron 8 of 24)	intron (NM_146145, intron 8 of 24)	88976	uc008tvk.1	Jak1	tyrosine-protein kinase JAK1	0.48	0.71	1.16	1.88	2.64	2.39	0	5.28	10.15	1.22	0	1.33	3.07
846	chr4	101101072	101101350	+	intron (uc008tvn.2, intron 2 of 5)	intron (NM_001177604, intron 2 of 5)	9317	uc008tvn.2	Ak4	adenylate kinase isoenzyme 4, mitochondrial	0.48	1.41	0.58	0.63	5.29	0.48	0	6.24	5.07	0.61	0	1.71	3.07
847	chr4	105001462	105001770	+	Intergenic	Intergenic	171664	uc008tye.1	Ppap2b	lipid phosphate phosphohydrolase 3	1.45	0.71	0.58	0	3.7	0.96	0.83	5.28	3.69	2.44	0	1.14	2.63
848	chr4	107572862	107573160	+	Intergenic	Intergenic	10507	uc008uam.1	0610037L13Rik	hypothetical protein LOC74098	0.97	1.41	2.32	4.39	14.27	2.87	4.17	6.24	11.53	4.27	0.51	3.43	3.94
849	chr4	107755962	107756310	+	intron (uc008uas.1, intron 10 of 15)	RSINE1|SINE|B4	34968	uc008uas.1	Scp2	non-specific lipid-transfer protein	3.38	3.53	5.81	3.76	1.59	0.96	1.67	6.72	3.23	1.83	0	2.29	3.94
850	chr4	120647592	120647860	+	intron (uc008unw.2, intron 6 of 9)	intron (NM_133716, intron 6 of 9)	-23420	uc008unv.2	Zfp69	zinc finger protein 69	9.65	28.95	27.3	26.34	3.7	2.87	1.67	5.28	7.38	4.27	0.51	6.29	10.52
851	chr4	135511812	135512140	+	intron (uc012dnc.1, intron 5 of 8)	intron (NM_008254, intron 5 of 8)	-9104	uc008vhl.1	Gale	UDP-glucose 4-epimerase	1.93	7.77	2.9	4.39	4.23	3.35	0.83	6.72	10.61	5.49	0	1.9	4.38
852	chr4	137338012	137338260	+	intron (uc008vjr.2, intron 1 of 11)	intron (NM_007431, intron 1 of 11)	14156	uc008vjr.2	Alpl	alkaline phosphatase, tissue-nonspecific isozyme	4.34	4.24	8.13	6.27	2.64	2.87	0	5.28	6.46	3.66	0.51	2.86	1.75
853	chr4	139180152	139180430	+	intron (uc012dnu.1, intron 1 of 14)	intron (NM_175438, intron 1 of 14)	1482	uc012dnu.1	Aldh4a1	delta-1-pyrroline-5-carboxylate dehydrogenase,	2.9	3.53	2.9	3.14	5.81	3.83	0.83	5.28	4.15	1.22	0	2.48	3.07
854	chr4	139519112	139519490	+	3' UTR (uc008vmt.1, exon 1 of 1)	3' UTR (NM_173427, exon 1 of 1)	4640	uc008vmt.1	Klhdc7a	kelch domain-containing protein 7A	3.86	15.54	13.36	11.29	7.93	5.74	2.5	7.68	17.53	5.49	0	3.62	1.31
855	chr4	141484822	141485190	+	intron (uc012dog.1, intron 17 of 31)	intron (NM_177868, intron 17 of 31)	-54171	uc008vpl.1	Efhd2	EF-hand domain-containing protein D2	3.38	14.83	16.84	18.82	6.87	6.69	1.67	6.72	8.3	4.27	1.02	3.24	5.7
856	chr4	154951322	154951661	+	intron (uc008wdt.2, intron 2 of 11)	intron (NM_001159637, intron 2 of 11)	14990	uc008wdt.2	Nadk	NAD kinase	0.48	2.82	2.32	1.25	4.76	2.87	0.83	7.2	3.69	7.32	0	2.86	2.63
857	chr5	9034752	9035060	+	Intergenic	L1MD2|LINE|L1	-37760	uc008wkt.1	Crot	peroxisomal carnitine O-octanoyltransferase	0.48	2.12	2.9	2.51	8.99	0	0	6.72	4.15	0.61	0.51	2.29	3.94
858	chr5	24083062	24083291	+	5' UTR (uc008wsb.2, exon 1 of 14)	5' UTR (NM_001190443, exon 1 of 14)	109	uc008wsb.2	Abcf2	ATP-binding cassette sub-family F member 2	0.48	1.41	1.74	1.88	2.11	1.43	0	5.28	0.92	2.44	0	0.38	0
859	chr5	24603792	24604100	+	intron (uc008wsm.2, intron 1 of 15)	intron (NM_145401, intron 1 of 15)	2514	uc008wsm.2	Prkag2	5'-AMP-activated protein kinase subunit gamma-2	4.83	14.83	11.03	7.53	4.76	1.43	1.67	5.76	5.54	4.27	1.02	4.19	4.82
860	chr5	43485722	43485920	+	Intergenic	Intergenic	-138881	uc012dvt.1	Cpeb2	cytoplasmic polyadenylation element-binding	1.93	16.24	13.94	11.29	4.23	0.96	0	4.8	4.61	1.83	0.51	2.67	1.31
861	chr5	66116022	66116230	+	Intergenic	ERVL-B4-int|LTR|ERVL	-27031	uc008xnw.1	Pds5a	sister chromatid cohesion protein PDS5 homolog	0.48	0.71	0	0	3.17	1.43	1.67	5.28	1.85	0.61	0	0.57	1.31
862	chr5	89345822	89346100	+	intron (uc008yaj.2, intron 1 of 24)	intron (NM_018760, intron 1 of 25)	29676	uc008yaj.2	Slc4a4	electrogenic sodium bicarbonate cotransporter 1	0.97	7.77	4.07	1.88	8.46	2.87	0.83	5.76	9.69	1.83	0.51	2.67	3.94
863	chr5	111935402	111935601	+	Intergenic	Intergenic	-74941	uc008ysf.2	C130026L21Rik	SubName: Full=Putative uncharacterized protein;	2.41	6.36	4.07	3.14	3.17	1.91	0.83	5.28	2.77	0.61	0.51	0.76	0.44
864	chr5	123676922	123677230	+	Intergenic	Intergenic	-1123	uc008znk.1	Psmd9	26S proteasome non-ATPase regulatory subunit 9	4.83	14.12	7.55	8.78	5.29	3.83	1.67	5.28	8.76	1.83	1.02	2.86	3.94
865	chr5	124125762	124126060	+	intron (uc008zoa.1, intron 1 of 23)	MIR3|SINE|MIR	8389	uc008zoa.1	Clip1	CAP-Gly domain-containing linker protein 1	0	0.71	1.16	0	3.7	1.43	3.34	5.76	2.31	1.22	0	2.29	1.75
866	chr5	124304112	124304341	+	Intergenic	Intergenic	11292	uc008zop.2	Niacr1	G-protein coupled receptor 109A	2.41	5.65	2.9	1.25	2.64	0.96	0	5.28	3.69	1.22	0	1.9	3.07
867	chr5	125055342	125055530	+	intron (uc008zqh.2, intron 5 of 17)	intron (NM_026486, intron 5 of 17)	6678	uc008zqh.2	Tctn2	tectonic-2 precursor	2.9	11.3	12.78	16.31	2.64	2.87	0	4.8	4.61	2.44	0	2.1	3.51
868	chr5	139835162	139835530	+	TTS (uc009agk.1)	TTS (NM_028469)	6775	uc012efv.1	Cyp2w1	cytochrome P450, family 2, subfamily w,	3.38	4.94	1.16	3.76	1.59	0.96	0.83	5.76	2.77	2.44	0	1.71	2.19
869	chr5	139860482	139860840	+	intron (uc009agm.2, intron 1 of 1)	intron (NM_030258, intron 1 of 1)	4040	uc009agm.2	Gpr146	probable G-protein coupled receptor 146 isoform	1.93	4.24	2.32	1.25	2.64	2.39	0	6.72	6	1.22	0	2.1	2.19
870	chr5	140655992	140656200	+	intron (uc009ahj.1, intron 11 of 17)	intron (NM_010752, intron 11 of 17)	-27243	uc009ahl.1	BC046508	Mus musculus, clone IMAGE:3965211, mRNA.	3.38	4.94	6.97	7.53	2.11	3.35	0.83	4.8	4.61	0	1.02	2.48	2.63
871	chr6	21899912	21900100	+	intron (uc009bat.1, intron 1 of 11)	CpG-11892	391	uc009bat.1	Ing3	inhibitor of growth protein 3	0.48	2.12	0.58	1.25	1.06	5.74	0	4.8	4.15	1.22	0	0.38	0.44
872	chr6	38743022	38743440	+	intron (uc009bkx.2, intron 2 of 14)	intron (NM_001136065, intron 2 of 14)	74397	uc009bla.1	AK076827	Mus musculus adult male testis cDNA, RIKEN full-length enriched library, clone:4930417C18 product:unclassifiable, full insert sequence.	1.93	4.24	3.48	1.88	1.59	1.91	0.83	5.28	5.07	2.44	0.51	2.48	2.19
873	chr6	71185132	71185560	+	exon (uc009cgj.2, exon 5 of 10)	exon (NM_001160127, exon 5 of 10)	26929	uc009cgj.2	Smyd1	SET and MYND domain-containing protein 1 isoform	0.97	5.65	0.58	0.63	6.34	5.74	1.67	7.2	11.07	0.61	0	1.52	3.07
874	chr6	71187072	71187390	+	intron (uc009cgj.2, intron 4 of 9)	intron (NM_001160127, intron 4 of 9)	25044	uc009cgj.2	Smyd1	SET and MYND domain-containing protein 1 isoform	0	1.41	1.16	0	4.23	4.3	0	5.28	7.38	5.49	0.51	3.62	3.94
875	chr6	82020602	82020861	+	intron (uc009clg.2, intron 1 of 2)	intron (NM_145570, intron 1 of 2)	29109	uc009clg.2	Fam176a	transmembrane protein 166	2.41	7.77	8.13	6.27	4.76	3.83	0	5.28	7.38	1.83	0	2.67	0.88
876	chr6	91629802	91630060	+	Intergenic	Intergenic	-4130	uc009cyh.2	Slc6a6	sodium- and chloride-dependent taurine	0	0.71	4.07	3.14	4.76	3.83	0	5.28	9.23	3.66	1.02	1.9	2.63
877	chr6	91650852	91651270	+	intron (uc009cyh.2, intron 2 of 14)	intron (NM_009320, intron 2 of 14)	17000	uc009cyh.2	Slc6a6	sodium- and chloride-dependent taurine	2.41	3.53	7.55	5.02	2.64	0.96	0.83	5.28	0.92	1.22	0	1.9	2.19
878	chr6	94603922	94604220	+	intron (uc009czu.1, intron 3 of 18)	ORR1E|LTR|MaLR	46068	uc009czu.1	Lrig1	leucine-rich repeats and immunoglobulin-like	0.48	1.41	1.74	0.63	4.76	0.96	0	6.24	0.92	0.61	0	0.76	0.88
879	chr6	108380042	108380380	+	intron (uc009ddh.2, intron 40 of 61)	intron (NM_010585, intron 40 of 61)	192950	uc009ddl.1	AK002866	Mus musculus adult male kidney cDNA, RIKEN full-length enriched library, clone:0610040F04 product:unclassifiable, full insert sequence.	0	7.06	2.9	5.64	4.23	1.91	1.67	7.68	10.15	4.88	1.02	2.86	3.51
880	chr6	113094852	113095080	+	intron (uc009deq.1, intron 18 of 21)	intron (NM_028385, intron 18 of 21)	50412	uc009dev.1	Lhfpl4	lipoma HMGIC fusion partner-like 4 protein	0.97	0	1.16	1.25	3.17	0.96	0	4.8	1.38	0	0	2.29	1.31
881	chr6	121255652	121255931	+	intron (uc009doj.1, intron 2 of 14)	intron (NM_144512, intron 2 of 14)	5477	uc009doj.1	Slc6a13	sodium- and chloride-dependent GABA transporter	3.86	3.53	8.13	3.14	2.64	2.87	0	5.76	6.46	5.49	0	2.86	3.07
882	chr6	128387842	128388170	+	promoter-TSS (uc009eds.2)	promoter-TSS (NR_028592)	643	uc009edr.1	Fkbp4	peptidyl-prolyl cis-trans isomerase FKBP4	0.97	0.71	2.32	1.88	3.17	2.39	0	7.2	6.46	3.66	0	0.38	0
883	chr6	141909262	141909470	+	Intergenic	Intergenic	-13883	uc009eot.2	Slco1a1	solute carrier organic anion transporter family	0	0.71	0.58	0.63	1.06	0	0.83	5.28	4.15	0	0	1.52	1.31
884	chr6	145813992	145814160	+	promoter-TSS (uc009ert.1)	promoter-TSS (NM_024469)	-216	uc009ert.1	Bhlhe41	class E basic helix-loop-helix protein 41	0.48	0	0	1.25	2.64	0	0	4.32	0.46	0	0	0	0.44
885	chr7	17200802	17201090	+	promoter-TSS (uc009fhw.1)	promoter-TSS (NM_172739)	-604	uc009fhw.1	Grlf1	glucocorticoid receptor DNA-binding factor 1	6.27	24.01	20.33	25.09	5.29	1.91	0	5.28	2.77	0	0	2.67	0.88
886	chr7	35871162	35871610	+	Intergenic	Intergenic	-29801	uc009gjk.1	Cebpg	CCAAT/enhancer-binding protein gamma	1.45	2.82	0	5.02	3.17	0.96	1.67	5.76	3.23	0	1.54	1.52	0.44
887	chr7	35954362	35954690	+	Intergenic	Intergenic	-16878	uc009gjn.2	Slc7a10	asc-type amino acid transporter 1	2.9	12	9.87	9.41	10.57	6.69	0.83	6.24	11.07	10.98	0	2.67	3.51
888	chr7	53247892	53248170	+	intron (uc009gya.1, intron 19 of 30)	intron (NM_018795, intron 19 of 30)	37625	uc009gya.1	Abcc6	multidrug resistance-associated protein 6	1.45	3.53	5.23	2.51	4.76	0.96	0	6.24	6.46	2.44	0.51	1.52	2.19
889	chr7	54100662	54100901	+	Intergenic	promoter-TSS (NM_010699)	-1671	uc009gzo.2	Ldha	L-lactate dehydrogenase A chain isoform 2	0.97	2.12	2.32	2.51	6.87	8.61	0.83	6.24	7.84	4.88	0	1.71	0.44
890	chr7	104569452	104569790	+	Intergenic	Intergenic	-3601	uc009ije.1	Thrsp	thyroid hormone-inducible hepatic protein	2.41	2.82	1.74	1.88	4.76	1.91	1.67	7.2	2.31	1.83	0	2.29	2.63
891	chr7	105251822	105252020	+	intron (uc009ijy.1, intron 3 of 48)	intron (NM_001256081, intron 3 of 48)	16082	uc009ijy.1	Myo7a	myosin-VIIa	0.97	0.71	1.16	0.63	3.7	1.91	0.83	4.8	5.54	1.22	0	0.76	1.75
892	chr7	106373202	106373470	+	intron (uc009ilf.2, intron 2 of 5)	intron (NM_177448, intron 2 of 5)	13785	uc009ilf.2	Mogat2	2-acylglycerol O-acyltransferase 2	1.93	4.94	4.07	1.25	4.76	1.43	0.83	5.76	5.07	0	0	2.48	1.75
893	chr7	125729532	125729830	+	Intergenic	Intergenic	-1481	uc009jka.1	Tmc7	transmembrane channel-like protein 7	2.41	9.89	11.61	9.41	3.7	3.35	0.83	5.76	3.23	2.44	0	3.05	0.88
894	chr7	127317102	127317470	+	promoter-TSS (uc009jmj.2)	promoter-TSS (NM_028085)	-86	uc009jmj.2	Anks4b	ankyrin repeat and SAM domain-containing protein	0.48	2.12	1.16	1.88	2.64	2.87	0	7.2	6.46	1.83	0	1.52	1.75
895	chr7	139915642	139915930	+	intron (uc009kcg.1, intron 4 of 4)	intron (NM_175268, intron 4 of 4)	62832	uc009kcg.1	Fam53b	hypothetical protein LOC77938	3.38	21.18	19.75	13.8	4.23	2.39	0.83	5.28	6.46	2.44	0	1.33	3.94
896	chr7	142245052	142245401	+	intron (uc009kdv.1, intron 29 of 51)	intron (NM_001033420, intron 29 of 51)	-115113	uc012fvi.1	Fam196a	hypothetical protein LOC627214	2.9	2.82	3.48	2.51	3.7	0	2.5	7.68	1.38	1.83	1.54	4.38	5.26
897	chr7	142246402	142246650	+	intron (uc009kdv.1, intron 29 of 51)	intron (NM_001033420, intron 29 of 51)	-116413	uc012fvi.1	Fam196a	hypothetical protein LOC627214	0	0.71	0	0	3.17	0.48	0	5.28	1.85	0.61	0	1.14	1.75
898	chr7	148517932	148518190	+	intron (uc009kkq.2, intron 2 of 5)	intron (NM_027797, intron 2 of 5)	4032	uc009kkq.2	Tmem80	transmembrane protein 80	1.45	9.89	10.45	6.27	3.17	4.78	2.5	5.28	14.76	3.66	0	1.52	1.75
899	chr7	148623052	148623350	+	Intergenic	intron (NM_026646, intron 1 of 9)	-2708	uc009kkz.2	Slc25a22	mitochondrial glutamate carrier 1	1.45	3.53	6.97	3.14	3.7	3.35	0	6.72	4.61	0.61	0	0.57	0.44
900	chr8	10854452	10854860	+	Intergenic	Intergenic	27798	uc009kuu.1	AK047141	Mus musculus 16 days neonate cerebellum cDNA, RIKEN full-length enriched library, clone:9630015P16 product:unclassifiable, full insert sequence.	1.45	7.06	7.55	6.9	7.4	5.74	1.67	6.24	10.15	3.66	0	2.86	6.13
901	chr8	10879432	10879741	+	intron (uc009kuu.1, intron 2 of 5)	intron (NR_040705, intron 2 of 5)	2868	uc009kuu.1	AK047141	Mus musculus 16 days neonate cerebellum cDNA, RIKEN full-length enriched library, clone:9630015P16 product:unclassifiable, full insert sequence.	1.45	5.65	4.07	5.02	1.59	2.39	0	5.76	4.15	1.22	0	3.24	2.19
902	chr8	13057362	13057790	+	Intergenic	TTS (NM_007972)	-3332	uc009kwu.1	Proz	vitamin K-dependent protein Z precursor	0.48	4.24	5.23	4.39	4.76	9.56	1.67	8.16	11.07	6.71	0.51	3.05	3.07
903	chr8	23170972	23171191	+	promoter-TSS (uc009lcl.1)	promoter-TSS (NM_001243161)	-111	uc009lcl.1	Alg11	asparagine-linked glycosylation protein 11	1.45	3.53	5.81	1.88	1.06	1.43	1.67	5.28	2.77	0	0	0.38	1.31
904	chr8	23511022	23511570	+	Intergenic	Intergenic	2103	uc009lda.1	AK007460	Mus musculus 10 day old male pancreas cDNA, RIKEN full-length enriched library, clone:1810012K16 product:unclassifiable, full insert sequence.	1.93	2.12	2.32	2.51	5.81	1.43	1.67	6.72	6	2.44	0	3.24	3.94
905	chr8	37612342	37612510	+	Intergenic	CpG	60328	uc009llo.1	6430573F11Rik	hypothetical protein LOC319582	0.48	0	0.58	0	2.11	0.96	0	4.8	3.23	1.83	0	0.57	0
906	chr8	49950842	49951091	+	intron (uc009lrv.1, intron 3 of 3)	L1MCa|LINE|L1	10195	uc009lrv.1	AK032387	Mus musculus adult male olfactory brain cDNA, RIKEN full-length enriched library, clone:6430532D13 product:unclassifiable, full insert sequence.	2.41	4.94	4.07	3.14	10.57	3.35	0.83	7.2	5.54	1.83	1.02	6.29	5.26
907	chr8	122409502	122409790	+	Intergenic	Intergenic	23441	uc009nqm.1	Klhl36	kelch-like protein 36	1.45	1.41	2.9	1.25	3.17	2.87	0	6.24	1.85	0.61	0	1.52	1.75
908	chr8	123071402	123071830	+	intron (uc009nqz.2, intron 1 of 15)	intron (NM_001145896, intron 1 of 15)	41359	uc009nrd.1	Gins2	DNA replication complex GINS protein PSF2	1.45	0	1.16	2.51	5.29	1.91	0.83	6.72	13.84	7.32	0.51	2.29	1.31
909	chr8	124967272	124967591	+	promoter-TSS (uc009nss.2)	promoter-TSS (NM_138656)	-109	uc009nss.2	Mvd	diphosphomevalonate decarboxylase	0.97	5.65	5.23	3.76	4.76	3.35	0.83	6.24	7.84	0.61	0.51	1.33	0.88
910	chr8	125815572	125815921	+	intron (uc009nve.2, intron 20 of 42)	intron (NM_016925, intron 20 of 42)	26730	uc009nve.2	Fanca	Fanconi anemia group A protein homolog	4.34	9.18	8.13	5.02	5.29	4.3	0.83	6.72	10.15	3.05	0.51	2.86	2.19
911	chr9	23257832	23258080	+	intron (uc009oow.1, intron 13 of 14)	intron (NM_028472, intron 13 of 14)	230436	uc009oow.1	Bmper	BMP-binding endothelial regulator protein	2.9	10.59	9.87	6.9	4.23	1.91	2.5	5.28	4.61	5.49	0	2.67	6.13
912	chr9	44129042	44129211	+	promoter-TSS (uc009pct.1)	promoter-TSS (NM_027909)	-761	uc009pct.1	C2cd2l	C2 domain-containing protein 2-like	0.48	0.71	1.16	1.25	2.64	0	0	5.28	4.61	0	0	1.33	0.88
913	chr9	51677262	51677660	+	intron (uc009plk.1, intron 1 of 4)	Lx8|LINE|L1	6530	uc009plk.1	9230115E21Rik	Mus musculus adult male epididymis cDNA, RIKEN full-length enriched library, clone:9230115E21 product:kinesin family member C5A, full insert sequence.	3.38	7.06	3.48	3.14	1.59	0	0	5.76	1.85	1.22	0	2.1	3.94
914	chr9	56772502	56772710	+	intron (uc009ptp.1, intron 1 of 1)	intron (NM_175483, intron 1 of 1)	3572	uc009ptp.1	Snx33	sorting nexin-33	0.48	4.24	2.32	1.88	1.59	0.96	0	4.8	4.61	0.61	0	0.95	0.44
915	chr9	65931932	65932250	+	Intergenic	Intergenic	-14553	uc009qej.1	Snx22	sorting nexin 22	1.93	8.47	3.48	3.76	5.29	4.3	0.83	7.68	8.3	10.98	0	2.86	3.51
916	chr9	96724502	96724751	+	3' UTR (uc009rcu.1, exon 7 of 7)	3' UTR (NM_153420, exon 7 of 7)	58632	uc009rct.1	AK089981	Mus musculus 7 days embryo whole body cDNA, RIKEN full-length enriched library, clone:C430002N11 product:unclassifiable, full insert sequence.	0.97	1.41	1.16	0	0.53	0.48	0.83	5.28	0.46	0	0	1.14	0
917	chr9	102626492	102626770	+	intron (uc009rfx.1, intron 3 of 9)	intron (NM_019764, intron 3 of 9)	6497	uc009rfx.1	Amotl2	angiomotin-like protein 2	4.34	5.65	9.29	5.02	5.81	2.87	0.83	5.76	10.61	2.44	0	2.67	2.19
918	chr9	107489872	107490161	+	promoter-TSS (uc009rmd.1)	promoter-TSS (NM_025903)	-33	uc009rmd.1	Ifrd2	interferon-related developmental regulator 2	1.45	0.71	0	0.63	5.29	2.87	0.83	7.68	1.85	3.05	0.51	0.76	0.88
919	chr9	114728122	114728530	+	intron (uc009ryg.1, intron 1 of 3)	intron (NM_027294, intron 1 of 3)	24944	uc009ryg.1	Cmtm8	CKLF-like MARVEL transmembrane domain-containing	1.93	3.53	3.48	2.51	5.29	0.96	2.5	6.24	3.69	1.22	0	2.86	3.94
920	chr9	120480352	120480650	+	promoter-TSS (uc009scr.1)	promoter-TSS (NM_025974)	-133	uc009scr.1	Rpl14	60S ribosomal protein L14	0.48	7.77	8.13	5.64	2.11	1.43	0.83	6.72	6	1.83	0	1.33	0.88
921	chrX	7304352	7304540	+	intron (uc009smb.1, intron 9 of 10)	intron (NM_172372, intron 9 of 10)	-1251	uc009sme.1	Praf2	PRA1 family protein 2	1.93	4.94	4.07	4.39	1.59	0.96	1.67	4.8	4.61	1.22	0	0.95	1.75
922	chrX	71558182	71558440	+	promoter-TSS (uc009ton.2)	promoter-TSS (NM_138607)	-61	uc009ton.2	Fam50a	family with sequence similarity 50, member A	2.9	3.53	9.29	11.92	3.7	1.91	0	5.28	2.31	1.22	0	0.38	0.88
923	chr1	13564942	13565320	+	intron (uc007ait.1, intron 6 of 10)	intron (NM_028173, intron 6 of 10)	14814	uc007ait.1	Tram1	translocating chain-associated membrane protein	0.48	1.41	0	0.63	2.64	2.39	0.83	5.76	8.3	3.66	1.54	1.71	1.75
924	chr1	88928992	88929330	+	intron (uc007bvw.2, intron 15 of 21)	intron (NM_153530, intron 14 of 20)	-47585	uc007bvx.1	AK077157	Mus musculus adult male testis cDNA, RIKEN full-length enriched library, clone:4933415F08 product:lysyl-tRNA synthetase, pseudogene 1, full insert sequence.	0.97	4.94	2.32	5.02	11.1	4.3	0	7.2	14.3	1.83	1.02	1.71	1.75
925	chr1	91412472	91412680	+	intron (uc007byw.1, intron 1 of 17)	intron (NM_001037136, intron 1 of 16)	61190	uc007byw.1	Agap1	arf-GAP with GTPase, ANK repeat and PH	2.9	12	12.2	8.78	7.4	4.3	0	4.32	7.84	4.27	0.51	4	4.38
926	chr1	109541692	109541940	+	Intergenic	Intergenic	55233	uc007chs.2	Serpinb8	serpin B8 isoform 1	0	1.41	1.16	0.63	2.64	0.48	0.83	4.8	1.38	0.61	0	0.57	0.88
927	chr1	132612272	132612670	+	promoter-TSS (uc007cmg.2)	promoter-TSS (NR_027859)	-73	uc007cmg.2	Pfkfb2	6-phosphofructo-2-kinase/fructose-2,	5.31	16.24	20.91	20.7	2.64	2.39	1.67	7.2	2.77	0.61	0	1.71	2.19
928	chr1	136129382	136129680	+	intron (uc007crk.1, intron 2 of 2)	intron (NM_001008533, intron 1 of 1)	2477	uc007crk.1	Adora1	adenosine receptor A1	1.45	2.12	1.74	1.25	3.17	2.87	0	5.76	2.31	0.61	0	1.52	1.31
929	chr1	153111902	153112200	+	Intergenic	Intergenic	-79577	uc007cyn.1	Ivns1abp	influenza virus NS1A-binding protein homolog	1.45	8.47	8.13	4.39	4.23	1.43	0.83	4.8	5.54	3.05	0.51	4.76	3.94
930	chr1	164478562	164478840	+	promoter-TSS (uc007dgh.1)	promoter-TSS (NM_144877)	-225	uc007dgh.1	Mettl13	methyltransferase-like protein 13	1.93	5.65	12.2	16.31	1.06	1.91	0.83	5.28	3.69	1.22	0	0.57	1.75
931	chr1	166633822	166634030	+	Intergenic	Helitron2Na_Mam|RC|Helitron?	-92937	uc007diq.1	Dpt	dermatopontin precursor	4.34	6.36	9.29	8.15	6.34	3.83	1.67	4.32	7.38	1.22	0	3.62	6.13
932	chr1	172815082	172815350	+	exon (uc007dml.1, exon 1 of 6)	exon (NM_023173, exon 1 of 6)	455	uc007dml.1	Dusp12	dual specificity protein phosphatase 12	0.48	0.71	2.9	4.39	2.64	2.87	0	5.76	4.61	1.83	0	0	0.44
933	chr1	180299142	180299421	+	Intergenic	CpG	-31366	uc011wxl.1	Hnrnpu	heterogeneous nuclear ribonucleoprotein U	0.48	0.71	3.48	4.39	1.06	0.96	0	4.8	2.77	1.22	0	0.76	1.75
934	chr1	182126052	182126311	+	promoter-TSS (uc007dvz.2)	promoter-TSS (NM_023341)	-30	uc007dvy.2	Adck3	chaperone activity of bc1 complex-like,	1.93	0	6.97	3.76	2.64	2.87	0.83	5.28	6.92	2.44	0	1.14	0
935	chr1	182688072	182688300	+	Intergenic	Intergenic	32012	uc007dwq.2	Acbd3	Golgi resident protein GCP60	0.97	2.12	1.16	0	1.06	0.96	0	4.32	0.92	0.61	0	0.95	0.88
936	chr1	182780982	182781370	+	promoter-TSS (uc007dwt.1)	promoter-TSS (NM_145943)	-106	uc007dwt.1	BC031781	hypothetical protein LOC208768	4.83	12	19.16	24.46	4.23	3.35	0	6.72	3.69	1.83	0	0.57	1.31
937	chr1	193819822	193820120	+	Intergenic	Intergenic	18717	uc007edd.2	Rd3	protein RD3 isoform 1	1.45	1.41	2.9	2.51	5.81	0.48	0.83	5.28	2.31	2.44	0	3.81	4.38
938	chr1	195116212	195116520	+	intron (uc007eej.1, intron 1 of 1)	Intergenic	716	uc007eej.1	AK076929	Mus musculus adult male testis cDNA, RIKEN full-length enriched library, clone:4930558F06 product:unclassifiable, full insert sequence.	0.97	1.41	1.16	2.51	3.7	5.74	0	4.8	8.3	1.83	0	2.48	1.31
939	chr1	196187562	196187811	+	Intergenic	Intergenic	-258337	uc007een.1	Plxna2	plexin-A2 precursor	5.79	19.77	20.91	16.93	2.64	5.74	1.67	5.76	11.07	7.93	1.02	5.33	3.07
940	chr10	57909412	57909670	+	promoter-TSS (uc007fdd.1)	promoter-TSS (NM_011240)	-59	uc007fdd.1	Ranbp2	E3 SUMO-protein ligase RanBP2	1.93	9.18	4.65	5.64	0	0.48	0	4.8	3.23	1.22	0	1.14	0.88
941	chr10	67520552	67520831	+	Intergenic	Charlie1|DNA|MER1_type	78345	uc007fmd.1	Rtkn2	rhotekin-2	3.86	6.36	5.23	8.78	4.23	3.35	3.34	4.8	10.61	3.05	0	3.62	3.51
942	chr10	77471942	77472161	+	intron (uc007fwo.2, intron 1 of 21)	intron (NM_008826, intron 1 of 21)	490	uc007fwo.2	Pfkl	6-phosphofructokinase, liver type	2.41	2.82	4.65	4.39	1.59	3.83	0.83	5.28	5.07	4.27	0	1.14	1.75
943	chr10	79347222	79347530	+	Intergenic	Intergenic	-1681	uc007gai.1	Elane	neutrophil elastase precursor	0.97	4.94	5.81	5.64	2.64	0.48	0.83	5.28	5.54	1.22	0.51	0.57	2.63
944	chr10	80755482	80755660	+	promoter-TSS (uc007ghc.2)	promoter-TSS (NM_001146687)	-146	uc007ghc.2	Pip5k1c	phosphatidylinositol-4-phosphate 5-kinase type-1	2.9	9.18	18.58	10.66	2.11	2.87	0.83	4.32	6.46	6.1	0	1.52	3.51
945	chr10	84506872	84507220	+	Intergenic	Intergenic	58194	uc007gla.2	Fhl4	four and a half LIM domains 4	0.97	3.53	2.32	4.39	3.7	3.83	2.5	6.24	7.84	2.44	0	2.1	1.75
946	chr10	94009322	94009690	+	intron (uc007gvt.2, intron 1 of 3)	intron (NM_172051, intron 1 of 3)	31904	uc007gvt.2	Tmcc3	transmembrane and coiled-coil domains protein 3	0.97	3.53	5.23	3.14	4.76	1.43	0.83	6.72	4.61	1.83	0	1.9	3.94
947	chr10	120496422	120496720	+	intron (uc007hfj.2, intron 2 of 9)	intron (NM_011915, intron 2 of 9)	25511	uc007hfj.2	Wif1	wnt inhibitory factor 1 precursor	2.41	8.47	13.94	8.15	6.87	5.26	1.67	4.8	7.38	5.49	0	2.29	2.19
948	chr10	123280662	123280971	+	Intergenic	Intergenic	579684	uc007hgu.1	Fam19a2	TAFA2 protein	0.48	3.53	4.65	2.51	5.81	3.35	0.83	5.76	9.23	6.71	0.51	4	3.94
949	chr11	3863892	3864100	+	promoter-TSS (uc007hua.1)	promoter-TSS (NM_022889)	18	uc007hua.1	Pes1	pescadillo homolog	6.27	13.42	15.68	17.56	3.17	2.87	0	4.32	9.69	1.22	0	2.29	0.44
950	chr11	5398472	5398711	+	Intergenic	Intergenic	-22379	uc007hwm.1	Xbp1	X-box-binding protein 1	4.34	10.59	4.65	4.39	6.34	1.43	0	4.8	6	1.22	1.02	2.29	2.19
951	chr11	6428572	6428990	+	promoter-TSS (uc007hyu.1)	promoter-TSS (NR_045893)	-18	uc007hyu.1	AK160548	Mus musculus ES cells cDNA, RIKEN full-length enriched library, clone:2410044B02 product:similar to Hermansky-Pudlak syndrome protein variant (Fragment) [Rattus norvegicus], full insert sequence.	2.41	8.47	8.13	8.15	3.17	1.91	0.83	6.72	4.15	1.22	0	1.33	1.31
952	chr11	32596572	32596800	+	intron (uc007ijx.1, intron 2 of 13)	intron (NM_001271347, intron 2 of 12)	53811	uc007ijx.1	Fbxw11	F-box/WD repeat-containing protein 11	2.41	5.65	4.65	3.14	2.11	2.39	1.67	4.32	6.46	1.22	0.51	2.48	1.75
953	chr11	45758512	45758730	+	promoter-TSS (uc007ins.1)	promoter-TSS (NM_028185)	-184	uc007ins.1	Lsm11	U7 snRNA-associated Sm-like protein LSm11	0.48	0.71	1.74	1.25	0.53	2.39	0.83	4.32	4.15	0	0	1.14	0
954	chr11	52173692	52174001	+	promoter-TSS (uc007ivm.1)	promoter-TSS (NM_011694)	-771	uc007ivm.1	Vdac1	voltage-dependent anion-selective channel	1.45	4.24	8.13	7.53	11.1	6.22	0	5.76	13.38	3.05	0.51	3.05	3.07
955	chr11	57913582	57913821	+	Intergenic	PB1D10|SINE|Alu	-3954	uc007jaj.1	Cnot8	CCR4-NOT transcription complex subunit 8	0.97	7.77	4.65	3.14	2.64	1.43	0.83	4.8	2.31	1.83	0	1.33	2.19
956	chr11	58793242	58793560	+	intron (uc007jda.1, intron 1 of 5)	intron (NM_053168, intron 1 of 5)	1783	uc007jda.1	Trim11	E3 ubiquitin-protein ligase TRIM11	2.41	4.24	5.23	0.63	6.34	2.39	0.83	5.28	3.69	1.83	0.51	3.05	3.07
957	chr11	69495472	69495750	+	promoter-TSS (uc007jrc.2)	promoter-TSS (NM_001163571)	-25	uc007jrc.2	Senp3	sentrin-specific protease 3	0	0.71	0.58	0	1.06	1.91	0	5.28	2.31	0.61	0	0.76	0.44
958	chr11	78237912	78238230	+	Intergenic	Intergenic	-2384	uc007kjf.1	Slc13a2	solute carrier family 13 member 2	1.93	1.41	2.32	1.25	3.7	1.91	0	6.24	6.46	3.66	1.02	2.29	1.75
959	chr11	79566692	79566880	+	Intergenic	Intergenic	26884	uc011yao.1	Mir365-2	Mus musculus microRNA 365-2 (Mir365-2), microRNA.	1.45	3.53	2.9	1.88	2.11	0.48	2.5	4.32	3.23	2.44	0	0.95	2.19
960	chr11	83391992	83392250	+	promoter-TSS (uc007kpj.1)	promoter-TSS (NM_011338)	17	uc007kpj.1	Ccl9	C-C motif chemokine 9	0.48	0.71	0.58	1.25	2.11	1.91	3.34	4.8	1.85	1.22	1.54	2.29	3.07
961	chr11	84256292	84256480	+	intron (uc007kqm.1, intron 11 of 12)	B1_Mus2|SINE|Alu	70617	uc007kqm.1	Aatf	protein AATF	0.97	2.12	2.32	1.88	1.59	1.43	0	4.32	6.46	2.44	0	1.52	0.44
962	chr11	94463372	94463630	+	promoter-TSS (uc007kzc.1)	promoter-TSS (NM_153807)	-401	uc007kzc.1	Acsf2	acyl-CoA synthetase family member 2,	8.69	41.66	38.33	35.12	3.17	5.26	0.83	4.8	5.54	3.66	0	3.24	3.94
963	chr11	97296492	97296740	+	Intergenic	Intergenic	-14858	uc007lec.1	Arhgap23	rho GTPase-activating protein 23	0.48	3.53	8.71	2.51	2.64	2.87	0.83	5.28	6	3.66	0	0.95	0.88
964	chr11	101213042	101213390	+	Intergenic	Intergenic	-15828	uc007lor.1	G6pc	glucose-6-phosphatase	1.93	2.82	5.81	1.88	4.76	4.3	0.83	5.76	8.3	3.66	0	0.95	2.19
965	chr11	101229892	101230190	+	intron (uc007lor.1, intron 1 of 4)	HAL1-3A_ME|LINE|L1	997	uc007lor.1	G6pc	glucose-6-phosphatase	1.45	2.82	1.16	2.51	6.34	1.43	0	5.28	7.38	0.61	0	3.24	3.07
966	chr11	107435352	107435560	+	intron (uc007mav.1, intron 2 of 31)	intron (NM_198298, intron 2 of 31)	-25769	uc007mat.1	AK043804	Mus musculus 10 days neonate cortex cDNA, RIKEN full-length enriched library, clone:A830035A12 product:similar to EMBRYONAL STEM CELL SPECIFIC GENE 1 [Mus musculus], full insert sequence.	0.48	4.94	1.16	1.88	3.17	1.91	0	4.8	2.77	1.83	0	0.95	1.75
967	chr11	109594152	109594401	+	Intergenic	Intergenic	-10706	uc007mcw.1	Fam20a	family with sequence similarity 20, member A	2.41	9.89	5.23	3.76	4.23	2.87	1.67	4.8	2.77	6.1	1.02	2.86	3.07
968	chr11	117690112	117690400	+	intron (uc007mob.2, intron 2 of 10)	intron (NM_027827, intron 2 of 10)	-2928	uc007mnz.2	Tk1	thymidine kinase, cytosolic	4.34	12	10.45	7.53	7.93	5.26	2.5	4.8	12.45	12.2	1.54	5.91	4.38
969	chr12	8836642	8836880	+	Intergenic	Intergenic	47504	uc007nae.1	AK084679	Mus musculus adult female vagina cDNA, RIKEN full-length enriched library, clone:9930038B18 product:hypothetical protein, full insert sequence.	2.41	2.82	3.48	2.51	5.81	1.43	2.5	4.8	1.38	0.61	0	2.29	1.31
970	chr12	25333062	25333300	+	Intergenic	Intergenic	-3055	uc007neo.2	Klf11	Krueppel-like factor 11	0	0.71	1.16	0.63	2.11	1.91	1.67	4.8	7.38	1.22	0	1.33	3.07
971	chr12	29382792	29383050	+	intron (uc007nfw.2, intron 8 of 11)	intron (NM_178811, intron 8 of 11)	22849	uc007nfv.1	Adi1	1,2-dihydroxy-3-keto-5-methylthiopentene	0	1.41	0.58	1.25	5.29	0.48	1.67	5.28	4.61	3.66	0	1.9	0.88
972	chr12	29583192	29583411	+	Intergenic	Intergenic	146608	uc007ngb.2	Tssc1	protein TSSC1	1.45	7.06	5.81	4.39	5.29	4.3	0.83	4.32	7.38	7.32	0.51	1.52	2.19
973	chr12	31628452	31628690	+	intron (uc007ngz.1, intron 8 of 9)	intron (NM_013709, intron 8 of 9)	32037	uc007ngz.1	Sh3yl1	SH3 domain-containing YSC84-like protein 1	12.06	23.3	20.91	25.71	3.17	2.87	0	4.8	4.61	1.22	1.54	7.62	3.94
974	chr12	33615082	33615360	+	intron (uc007nig.1, intron 4 of 6)	intron (NR_044986, intron 2 of 5)	23433	uc007nig.1	AK016682	Mus musculus adult male testis cDNA, RIKEN full-length enriched library, clone:4933406C10 product:unclassifiable, full insert sequence.	0.97	2.12	1.74	1.88	3.7	2.87	1.67	4.8	5.07	4.88	0.51	1.9	2.19
975	chr12	40981612	40981830	+	Intergenic	Intergenic	-31945	uc007nky.2	Ifrd1	interferon-related developmental regulator 1	0.97	0	0.58	0.63	1.06	1.43	0	4.32	2.31	0	0	0.57	0.88
976	chr12	72116522	72116831	+	promoter-TSS (uc007nud.1)	promoter-TSS (NM_001081195)	-72	uc007nuc.1	AK014224	Mus musculus 13 days embryo head cDNA, RIKEN full-length enriched library, clone:3110056K07 product:unclassifiable, full insert sequence.	0.97	4.24	5.23	3.14	6.87	7.65	0	5.76	16.14	1.83	0	1.9	3.51
977	chr12	73386412	73386570	+	intron (uc007nvk.1, intron 3 of 8)	intron (NM_153457, intron 3 of 8)	-100475	uc007nvh.2	4930403N07Rik	hypothetical protein LOC73936	0	0.71	0.58	1.25	2.64	1.43	0	2.88	2.77	0.61	0	0.76	1.31
978	chr12	73389362	73389580	+	intron (uc007nvk.1, intron 3 of 8)	intron (NM_153457, intron 3 of 8)	-103455	uc007nvh.2	4930403N07Rik	hypothetical protein LOC73936	1.45	4.94	4.07	3.76	1.59	0.96	0.83	4.32	2.77	1.22	1.02	2.29	2.19
979	chr12	85740882	85741090	+	intron (uc007ofh.1, intron 2 of 14)	intron (NM_001026214, intron 2 of 15)	8993	uc007ofh.1	Entpd5	ectonucleoside triphosphate diphosphohydrolase 5	0.97	3.53	2.32	1.25	1.06	1.43	0.83	4.32	2.77	0.61	0	0.95	0.44
980	chr12	88288162	88288500	+	promoter-TSS (uc007oic.2)	promoter-TSS (NM_173735)	38	uc007oic.2	2310044G17Rik	hypothetical protein LOC217732	7.72	18.36	26.71	23.83	4.76	6.22	0	5.28	6.46	5.49	1.54	2.1	3.94
981	chr12	88289622	88289830	+	intron (uc007oic.2, intron 1 of 3)	intron (NM_173735, intron 1 of 3)	1433	uc007oic.2	2310044G17Rik	hypothetical protein LOC217732	1.45	1.41	2.9	0	2.64	1.43	0	4.32	5.54	1.83	0	1.71	1.31
982	chr12	103707032	103707340	+	promoter-TSS (uc007oug.2)	promoter-TSS (NM_001199004)	-158	uc007oug.2	Golga5	Golgin subfamily A member 5	0.97	4.94	7.55	3.14	3.7	2.39	0	6.24	6	1.22	0	0.57	0.88
983	chr12	106246932	106247190	+	Intergenic	intron (NM_172500, intron 1 of 16)	-10174	uc007oxr.1	4831426I19Rik	nesprin-3 isoform alpha	2.41	4.24	1.74	1.88	3.17	1.43	0	5.28	4.61	1.22	0	0.95	1.31
984	chr13	24638672	24638861	+	Intergenic	Intergenic	57342	uc007pvy.2	Gm11346	Mus musculus adult male thymus cDNA, RIKEN full-length enriched library, clone:5830431A10 product:similar to X-LINKED LYMPHOCYTE-REGULATED 5 [Mus musculus], full insert sequence.	0.97	3.53	2.32	5.02	1.59	1.43	0	3.84	1.38	0	0	0.95	1.31
985	chr13	55291582	55291880	+	Intergenic	CpG	-19412	uc007qqd.1	Nsd1	histone-lysine N-methyltransferase, H3 lysine-36	4.83	14.12	26.13	13.8	1.06	1.91	0.83	5.76	4.15	2.44	0	1.71	0.44
986	chr13	56455312	56455600	+	Intergenic	Intergenic	-57544	uc007qsm.1	Cxcl14	C-X-C motif chemokine 14 precursor	0.97	1.41	1.16	0.63	2.64	0.96	0	4.8	1.38	0	0	2.1	0.88
987	chr13	59769842	59770090	+	intron (uc007qux.1, intron 1 of 9)	intron (NM_001035122, intron 1 of 9)	7179	uc007qux.1	Golm1	Golgi membrane protein 1	0.48	8.47	12.2	3.14	1.06	0.96	0	4.8	3.23	4.88	0.51	1.33	2.19
988	chr13	81455702	81455980	+	intron (uc007rhn.1, intron 83 of 89)	intron (NM_054053, intron 83 of 89)	250914	uc007rhm.1	AK200600	Mus musculus cDNA, clone:Y0G0101F07, strand:minus, reference:ENSEMBL:Mouse-Transcript-ENST:ENSMUST00000044779, based on BLAT search.	18.34	50.14	31.36	57.07	6.87	4.78	3.34	5.28	8.3	3.66	1.02	5.52	5.7
989	chr13	81468802	81469150	+	intron (uc007rhn.1, intron 83 of 89)	intron (NM_054053, intron 83 of 89)	264049	uc007rhm.1	AK200600	Mus musculus cDNA, clone:Y0G0101F07, strand:minus, reference:ENSEMBL:Mouse-Transcript-ENST:ENSMUST00000044779, based on BLAT search.	1.45	2.82	2.9	3.76	5.81	0.96	0.83	5.28	2.77	5.49	1.02	3.24	0.88
990	chr13	113450692	113450881	+	promoter-TSS (uc007rwo.2)	promoter-TSS (NM_178746)	-188	uc007rwo.2	Slc38a9	putative sodium-coupled neutral amino acid	0.48	1.41	2.9	0.63	2.11	2.39	0.83	4.32	6	1.83	0	0.95	0.88
991	chr14	21946552	21946730	+	intron (uc007sld.1, intron 3 of 10)	B4A|SINE|B4	74786	uc007sld.1	Adk	adenosine kinase	0.48	0.71	0.58	1.25	3.17	1.43	3.34	4.32	1.38	0	1.02	1.52	0
992	chr14	30823452	30823700	+	intron (uc007sup.2, intron 1 of 7)	intron (NM_001136240, intron 1 of 7)	1390	uc007sup.2	Chdh	choline dehydrogenase, mitochondrial precursor	2.9	7.77	9.87	6.27	4.76	5.74	0.83	4.8	9.69	1.83	0	3.24	0.88
993	chr14	31379622	31379870	+	intron (uc007svc.1, intron 5 of 13)	intron (NM_009388, intron 5 of 13)	17411	uc007svc.1	Tkt	transketolase	3.86	10.59	5.81	3.76	4.76	2.87	0.83	4.8	6	3.05	0.51	2.86	2.63
994	chr14	31757442	31757770	+	Intergenic	Intergenic	-1131	uc007svz.1	Itih1	inter-alpha-trypsin inhibitor heavy chain H1	1.45	1.41	1.16	1.25	5.81	0.96	0	5.28	4.61	1.83	0	2.86	2.63
995	chr14	33289862	33290140	+	intron (uc007szc.1, intron 1 of 1)	Intergenic	-10906	uc007syv.1	Chat	choline O-acetyltransferase	7.72	23.3	13.94	25.09	2.64	2.87	0.83	4.8	10.15	1.83	0	4.95	6.57
996	chr14	33326472	33326740	+	promoter-TSS (uc007sze.1)	promoter-TSS (NM_001081221)	-101	uc007sze.1	Ercc6	DNA excision repair protein ERCC-6	0.48	4.24	5.23	5.02	5.81	3.83	0	5.28	7.84	1.83	0.51	0.76	0.88
997	chr14	66596192	66596590	+	intron (uc007ujs.2, intron 6 of 8)	MIR|SINE|MIR	9071	uc007ujs.2	Clu	clusterin precursor	0.97	2.12	1.16	0	4.23	1.43	1.67	6.24	6.92	1.22	0	3.05	2.63
998	chr14	66708222	66708510	+	exon (uc007ujw.1, exon 13 of 19)	exon (NM_001271421, exon 12 of 18)	-11796	uc007uju.1	Adam2	disintegrin and metalloproteinase	0.97	0	2.32	0.63	4.23	0.48	0	5.28	2.31	1.83	1.02	1.9	1.75
999	chr14	77197442	77197740	+	Intergenic	RMER15-int|LTR|ERVL	120216	uc007urp.2	1700108F19Rik	Mus musculus adult male testis cDNA, RIKEN full-length enriched library, clone:1700020I02 product:unclassifiable, full insert sequence.	1.45	5.65	4.65	5.02	5.29	6.22	1.67	5.28	14.3	9.76	0.51	3.43	3.94
1000	chr14	77282452	77282750	+	Intergenic	Intergenic	153823	uc007urq.1	9030625A04Rik	hypothetical protein LOC210808	3.86	12.71	8.71	8.78	3.17	0.48	0	5.76	4.61	3.66	0	1.52	4.82
1001	chr14	118525552	118525740	+	intron (uc007uyo.2, intron 4 of 11)	intron (NM_029578, intron 4 of 11)	6341	uc007uyo.2	Tgds	dTDP-D-glucose 4,6-dehydratase	3.38	5.65	4.65	2.51	2.64	3.83	0.83	4.32	6	2.44	0.51	1.52	2.63
1002	chr15	38956792	38957040	+	intron (uc007voc.2, intron 5 of 10)	intron (NM_198606, intron 5 of 10)	12496	uc007voc.2	Dcaf13	DDB1- and CUL4-associated factor 13	2.9	2.82	2.32	4.39	1.06	0.96	0	4.8	0.92	0	0	2.48	2.63
1003	chr15	39956172	39956390	+	Intergenic	Intergenic	-37872	uc007vop.1	BC048765	Mus musculus, clone IMAGE:6772812, mRNA.	2.41	0.71	2.32	2.51	1.59	3.35	2.5	4.8	6	4.27	0.51	1.9	1.31
1004	chr15	76406682	76406930	+	promoter-TSS (uc011zuw.1)	promoter-TSS (NM_172960)	17	uc011zuw.1	Adck5	aarF domain containing kinase 5	0.48	0.71	2.32	2.51	0	3.35	0	4.8	6.92	1.22	0	0.19	0.88
1005	chr15	78661612	78661810	+	Intergenic	Intergenic	-11366	uc007wrl.1	Cdc42ep1	cdc42 effector protein 1	0	3.53	5.81	4.39	4.23	3.35	0.83	4.32	6.92	4.27	0.51	1.14	1.31
1006	chr15	78854042	78854361	+	intron (uc007wsb.1, intron 1 of 2)	Intergenic	1971	uc007wsb.1	AK131895	Mus musculus adult male liver tumor cDNA, RIKEN full-length enriched library, clone:C730033F21 product:unclassifiable, full insert sequence.	0	1.41	1.74	3.76	3.17	2.39	0.83	5.76	3.69	0.61	0	1.14	0.88
1007	chr15	81676262	81676451	+	Intergenic	Intergenic	12400	uc007wxm.1	Tob2	protein Tob2	1.93	4.94	9.87	5.02	2.64	0.48	0	4.8	7.84	2.44	0.51	1.71	2.19
1008	chr15	85506232	85506370	+	Intergenic	Intergenic	29788	uc007xdi.1	AK041762	Mus musculus 3 days neonate thymus cDNA, RIKEN full-length enriched library, clone:A630035J15 product:unclassifiable, full insert sequence.	1.93	4.24	9.29	5.02	3.7	2.87	0.83	4.32	4.15	6.1	0.51	1.52	0.44
1009	chr15	91106442	91106700	+	exon (uc007xhy.2, exon 9 of 10)	exon (NM_001033633, exon 9 of 10)	-84333	uc007xhx.1	Abcd2	ATP-binding cassette sub-family D member 2	0	0.71	1.74	0	5.29	3.83	1.67	5.28	9.23	10.98	1.02	1.52	3.51
1010	chr15	96834722	96834981	+	intron (uc007xkr.1, intron 13 of 15)	intron (NM_027052, intron 13 of 15)	51536	uc007xkr.1	Slc38a4	sodium-coupled neutral amino acid transporter 4	0	2.12	0.58	0.63	1.06	0	0	5.28	1.85	1.83	0.51	1.14	1.31
1011	chr15	96866412	96866620	+	intron (uc007xkr.1, intron 1 of 15)	intron (NM_027052, intron 1 of 15)	19871	uc007xkr.1	Slc38a4	sodium-coupled neutral amino acid transporter 4	0.97	1.41	1.16	1.25	6.87	0.96	2.5	4.32	0.92	2.44	1.54	2.29	3.94
1012	chr15	99670512	99670760	+	intron (uc007xqi.2, intron 2 of 10)	MLT1G3|LTR|MaLR	35251	uc007xqi.2	Lima1	LIM domain and actin-binding protein 1 isoform	1.45	6.36	5.81	4.39	7.4	7.17	0.83	4.8	10.61	8.54	0	1.71	3.07
1013	chr15	103088672	103089190	+	Intergenic	Intergenic	-3084	uc007xxu.1	Nfe2	transcription factor NF-E2 45 kDa subunit	1.93	2.82	2.9	6.27	5.81	0.96	1.67	9.12	3.69	1.83	0	2.67	1.75
1014	chr16	11666162	11666370	+	intron (uc007yfj.1, intron 11 of 13)	intron (NM_028964, intron 18 of 20)	-113557	uc007yfl.1	AK014704	Mus musculus 0 day neonate head cDNA, RIKEN full-length enriched library, clone:4833415N18 product:unclassifiable, full insert sequence.	1.45	1.41	1.16	1.88	2.11	0.48	0	4.32	0.92	0.61	0	1.71	3.07
1015	chr16	24120892	24121260	+	Intergenic	Charlie1b|DNA|MER1_type	-132378	uc007ytz.1	Bcl6	B-cell lymphoma 6 protein homolog	1.93	3.53	2.32	1.88	5.29	1.43	0	6.72	6.46	1.83	0.51	2.48	4.38
1016	chr16	30045712	30045990	+	Intergenic	Intergenic	-6286	uc007ywk.1	AK018484	Mus musculus adult male colon cDNA, RIKEN full-length enriched library, clone:9030404E10 product:unclassifiable, full insert sequence.	9.65	15.54	22.65	26.34	3.7	2.39	0	4.8	5.07	2.44	0	3.81	4.38
1017	chr16	38632232	38632460	+	intron (uc007zfg.1, intron 3 of 11)	B3|SINE|B2	69374	uc007zfe.1	Tmem39a	transmembrane protein 39A	1.45	1.41	1.74	3.14	1.59	3.35	0.83	4.32	3.23	1.22	0	0.38	0.44
1018	chr16	57159812	57159990	+	intron (uc007zna.1, intron 7 of 9)	intron (NM_023175, intron 7 of 9)	7544	uc007zna.1	Nit2	omega-amidase NIT2	0	1.41	0.58	0.63	1.06	3.35	0	4.32	2.31	1.22	0	0.76	0.44
1019	chr16	87710292	87710500	+	intron (uc007zuq.1, intron 1 of 4)	intron (NM_007520, intron 1 of 4)	11197	uc007zuq.1	Bach1	transcription regulator protein BACH1	0.97	4.94	2.9	0.63	2.11	1.43	0	4.32	6.92	0.61	0	2.1	3.07
1020	chr16	91359762	91360220	+	Intergenic	B4|SINE|B4	-13037	uc007zxh.2	Ifnar2	interferon alpha/beta receptor 2 isoform a	0.97	2.12	0	0.63	5.81	6.22	0.83	6.24	6	2.44	0	1.52	0.88
1021	chr17	8465822	8466200	+	Intergenic	Intergenic	-10667	uc008aji.1	Brp44l	brain protein 44-like protein	2.9	7.06	8.71	6.27	8.46	1.91	1.67	6.72	6.92	4.27	0	3.62	3.94
1022	chr17	8476072	8476390	+	promoter-TSS (uc008aji.1)	promoter-TSS (NM_018819)	-447	uc008aji.1	Brp44l	brain protein 44-like protein	0	0.71	1.16	1.25	6.34	0.96	0.83	5.76	1.85	2.44	0.51	1.33	0.88
1023	chr17	12868602	12868940	+	promoter-TSS (uc008akx.1)	promoter-TSS (NM_009202)	-67	uc008akx.1	Slc22a1	solute carrier family 22 member 1	0	0.71	1.74	1.25	3.7	5.26	0.83	6.24	8.76	1.83	1.54	1.71	3.94
1024	chr17	15512762	15512980	+	promoter-TSS (uc008aoi.2)	promoter-TSS (NM_007865)	-84	uc008aoi.2	Dll1	delta-like protein 1 precursor	0.97	0.71	1.16	0.63	1.59	0.48	0	4.32	2.77	2.44	0	0.38	0
1025	chr17	24332032	24332410	+	intron (uc008auv.2, intron 1 of 8)	intron (NM_001163848, intron 1 of 9)	10286	uc008auv.2	Tbc1d24	TBC1 domain family member 24 isoform a	1.45	4.94	6.97	1.25	5.81	5.74	1.67	5.28	12.45	1.22	0	2.29	1.75
1026	chr17	35862492	35862820	+	Intergenic	Intergenic	-23667	uc008cij.2	Ddr1	epithelial discoidin domain-containing receptor	0.48	1.41	2.32	0.63	3.17	3.35	0	7.2	5.54	3.05	0	1.52	1.75
1027	chr17	56098692	56098891	+	intron (uc008dak.1, intron 1 of 7)	CpG	181	uc008dak.1	Ccdc94	coiled-coil domain-containing protein 94	0	0	0	0	2.11	1.43	0.83	4.32	2.77	0	0	0.38	0
1028	chr17	56766292	56766530	+	promoter-TSS (uc008dcp.1)	promoter-TSS (NM_028782)	-85	uc008dcp.1	Lonp1	lon protease homolog, mitochondrial precursor	10.13	36.01	37.17	36.38	3.17	5.26	0	4.8	6	1.83	0	3.05	3.51
1029	chr17	63531042	63531470	+	intron (uc008dfl.2, intron 7 of 8)	intron (NM_015794, intron 7 of 8)	131066	uc008dfm.1	AK160416	Mus musculus adult male testis cDNA, RIKEN full-length enriched library, clone:4930405O22 product:unclassifiable, full insert sequence.	1.93	6.36	11.03	8.78	2.11	3.35	0.83	5.76	6	3.05	0.51	4.57	4.82
1030	chr17	64816142	64816400	+	Intergenic	Intergenic	88659	uc008dfx.1	AK139806	Mus musculus 2 cells egg cDNA, RIKEN full-length enriched library, clone:B020018G13 product:hypothetical protein, full insert sequence.	0.48	2.82	3.48	1.25	3.17	4.3	0	4.8	2.31	0	1.02	1.14	1.75
1031	chr17	65092962	65093340	+	intron (uc008dfy.1, intron 20 of 21)	intron (NM_008549, intron 20 of 21)	-23300	uc008dfz.1	AK050349	Mus musculus adult male liver tumor cDNA, RIKEN full-length enriched library, clone:C730040E01 product:unclassifiable, full insert sequence.	2.9	4.94	6.39	2.51	7.4	5.74	0	7.2	10.61	6.71	0.51	3.43	3.51
1032	chr17	71201122	71201371	+	promoter-TSS (uc008dlp.2)	promoter-TSS (NM_009372)	-696	uc008dlp.2	Tgif1	homeobox protein TGIF1 isoform b	1.93	2.12	4.07	3.76	4.76	0.96	0.83	4.8	3.23	1.22	0	1.52	0
1033	chr17	79383142	79383400	+	intron (uc008dps.2, intron 3 of 18)	RSINE1|SINE|B4	36885	uc008dps.2	Prkd3	serine/threonine-protein kinase D3 isoform 1	2.41	9.18	5.81	9.41	5.81	3.35	0.83	4.8	3.69	1.83	1.02	1.33	3.07
1034	chr17	80394562	80394881	+	Intergenic	Intergenic	-13719	uc008dqi.1	AK153584	Mus musculus 3 days neonate thymus cDNA, RIKEN full-length enriched library, clone:A630005O20 product:unclassifiable, full insert sequence.	6.76	14.83	12.78	9.41	4.23	4.3	1.67	5.76	4.61	3.66	1.02	4.76	6.13
1035	chr17	84582702	84583180	+	TTS (uc008dsq.1)	TTS (NM_001001806)	4346	uc008dsq.1	Zfp36l2	zinc finger protein 36, C3H1 type-like 2	1.93	7.06	13.36	11.29	2.11	3.35	1.67	7.2	6.92	3.66	0	1.9	0.88
1036	chr17	86327782	86327991	+	Intergenic	Intergenic	216629	uc008due.2	Srbd1	S1 RNA-binding domain-containing protein 1	0	1.41	0	0.63	3.7	1.91	0.83	4.32	2.31	2.44	0.51	1.33	0.88
1037	chr17	87165102	87165400	+	intron (uc008duj.2, intron 1 of 15)	intron (NM_010137, intron 1 of 15)	12047	uc008duj.2	Epas1	endothelial PAS domain-containing protein 1	0.97	4.94	3.48	1.88	1.59	1.43	0.83	5.28	4.61	1.83	0.51	1.9	4.38
1038	chr18	12374112	12374360	+	intron (uc008ecb.1, intron 4 of 24)	L1M5|LINE|L1	20659	uc008ecb.1	Npc1	Niemann-Pick C1 protein	1.45	10.59	6.39	5.02	5.81	4.3	0.83	5.76	5.54	3.66	1.02	2.48	2.19
1039	chr18	12795422	12795811	+	Intergenic	Intergenic	-6426	uc008ecj.2	Ttc39c	tetratricopeptide repeat protein 39C	1.93	1.41	3.48	6.9	7.4	2.39	1.67	6.72	4.61	0.61	0.51	4.38	2.19
1040	chr18	33373562	33373910	+	promoter-TSS (uc008ejr.1)	promoter-TSS (NM_133774)	-266	uc008ejr.1	Stard4	stAR-related lipid transfer protein 4	0.48	4.24	2.32	1.88	4.23	2.87	0.83	6.24	6	1.22	0	1.14	1.31
1041	chr18	33374392	33374610	+	Intergenic	Intergenic	-1031	uc008ejr.1	Stard4	stAR-related lipid transfer protein 4	4.83	9.18	6.97	4.39	3.17	2.87	0	4.32	5.54	0.61	0	3.62	5.26
1042	chr18	35835932	35836091	+	intron (uc008emq.2, intron 7 of 7)	intron (NM_029669, intron 7 of 7)	-14171	uc008emn.1	Spata24	spermatogenesis-associated protein 24 isoform 2	0	0.71	0.58	0	1.59	1.43	0	3.36	1.85	1.22	0	0	0.88
1043	chr18	36838802	36839070	+	promoter-TSS (uc008eob.1)	promoter-TSS (NM_146085)	67	uc008eob.1	Slc35a4	probable UDP-sugar transporter protein SLC35A4	0.48	1.41	0	0.63	2.64	0.48	0.83	4.8	3.69	1.22	0.51	0.57	0
1044	chr18	61371142	61371401	+	promoter-TSS (uc008fbu.1)	promoter-TSS (NM_007885)	-21	uc008fbu.1	Slc26a2	sulfate transporter	0.97	4.94	7.55	5.64	2.11	1.43	0	5.28	2.77	0.61	0	0.57	0.44
1045	chr18	61518252	61518560	+	intron (uc008fbx.1, intron 1 of 11)	intron (NM_133249, intron 1 of 11)	41679	uc008fbx.1	Ppargc1b	peroxisome proliferator-activated receptor gamma	0.48	5.65	7.55	4.39	3.7	1.91	0	4.8	1.38	1.22	0	1.33	2.63
1046	chr18	75662792	75663010	+	intron (uc008fqg.1, intron 9 of 11)	intron (NM_201354, intron 9 of 11)	135882	uc008fqd.1	Smad7	mothers against decapentaplegic homolog 7	0.48	3.53	4.07	1.88	1.06	2.39	0	4.32	1.38	3.05	0	0.76	0
1047	chr19	9040802	9041031	+	promoter-TSS (uc008goi.1)	promoter-TSS (NM_026007)	-615	uc008goi.1	Eef1g	elongation factor 1-gamma	1.45	1.41	0.58	0.63	1.59	0.96	2.5	4.32	2.77	0.61	0	1.52	1.75
1048	chr19	10709412	10709590	+	intron (uc008gqo.2, intron 1 of 19)	intron (NM_027913, intron 1 of 19)	778	uc008gqo.2	Vwce	von Willebrand factor C and EGF	0	0.71	1.74	0.63	4.23	0.48	0	4.32	4.61	3.05	0	0.57	0
1049	chr19	23139922	23140200	+	intron (uc008gzx.1, intron 1 of 5)	Intergenic	10353	uc008gzx.1	BC044868	Mus musculus ES cells cDNA, RIKEN full-length enriched library, clone:C330002G04 product:unclassifiable, full insert sequence.	2.41	4.24	3.48	2.51	2.64	0.48	0.83	4.8	4.15	3.05	0.51	1.9	2.19
1050	chr19	32830522	32830711	+	Intergenic	CpG	-1451	uc008hfr.1	Pten	phosphatidylinositol-3,4,5-trisphosphate	0.48	0.71	2.9	3.14	5.29	1.43	0	4.8	4.61	4.88	0	0.38	0.44
1051	chr19	34951222	34951530	+	intron (uc008hgw.2, intron 1 of 6)	RSINE1|SINE|B4	2569	uc008hgw.2	Pank1	pantothenate kinase 1 isoform 1	3.38	10.59	13.94	9.41	5.29	3.83	0	5.76	13.84	6.1	0	1.9	1.75
1052	chr19	36779372	36779580	+	Intergenic	Intergenic	-15507	uc008hhr.1	1500017E21Rik	Mus musculus adult male cerebellum cDNA, RIKEN full-length enriched library, clone:1500017E21 product:unclassifiable, full insert sequence.	0	3.53	2.9	4.39	4.76	2.87	0	4.32	6.92	4.88	0	1.33	0.88
1053	chr19	41462772	41463180	+	Intergenic	Intergenic	-3416	uc008hlu.1	Pik3ap1	phosphoinositide 3-kinase adapter protein 1	1.93	11.3	9.87	15.05	5.29	3.83	1.67	7.68	10.61	3.05	0	5.33	2.19
1054	chr19	44099492	44099670	+	intron (uc008hpc.2, intron 1 of 8)	L1MC1|LINE|L1	4156	uc008hpc.2	Cyp2c44	cytochrome P450, family 2, subfamily c,	5.79	19.77	8.71	11.92	3.7	2.87	0.83	4.32	6	1.83	0	2.48	4.38
1055	chr19	46801782	46802060	+	intron (uc008huc.1, intron 10 of 10)	L1MB5|LINE|L1	19988	uc008huc.1	As3mt	arsenite methyltransferase	0.97	0.71	1.16	1.88	2.64	3.35	0	5.28	2.31	2.44	0	2.29	3.51
1056	chr19	53977342	53977540	+	promoter-TSS (uc008hxd.2)	promoter-TSS (NM_001168492)	-400	uc008hxd.2	Pdcd4	programmed cell death protein 4	1.45	2.12	1.74	5.64	4.23	3.83	0.83	4.8	5.07	3.05	0	0.57	1.31
1057	chr19	55224762	55225040	+	Intergenic	MLT1H2|LTR|MaLR	-30474	uc008hxm.1	Tectb	beta-tectorin precursor	2.9	9.18	2.32	6.27	6.87	0	0	5.28	1.85	1.22	0	5.14	3.51
1058	chr2	11457012	11457300	+	Intergenic	CpG	-33439	uc008iik.2	Pfkfb3	6-phosphofructo-2-kinase/fructose-2,	0.48	1.41	1.74	0.63	6.34	2.39	0	5.28	3.69	1.22	0	1.52	0.88
1059	chr2	24043112	24043430	+	exon (uc008ioo.2, exon 3 of 5)	exon (NM_153511, exon 3 of 5)	1275	uc008ioo.2	Il1f9	interleukin-1 family member 9	5.31	9.89	11.03	12.54	2.11	1.43	0.83	5.76	3.23	2.44	0	4.57	3.94
1060	chr2	26314462	26314730	+	3' UTR (uc008ivl.2, exon 34 of 34)	3' UTR (NM_008714, exon 34 of 34)	13131	uc008ivk.1	AK075572	Mus musculus adult male kidney cDNA, RIKEN full-length enriched library, clone:0610009E02 product:unclassifiable, full insert sequence.	1.93	12.71	3.48	6.9	6.87	1.91	0	5.28	4.61	2.44	0	2.1	1.75
1061	chr2	27102252	27102521	+	promoter-TSS (uc008ixg.1)	5' UTR (NM_138665, exon 1 of 21)	-54	uc008ixg.1	Sardh	sarcosine dehydrogenase, mitochondrial	0.48	4.24	8.71	2.51	4.23	4.78	0.83	5.76	6.92	2.44	0	1.71	3.07
1062	chr2	27103832	27104040	+	Intergenic	Intergenic	-1604	uc008ixg.1	Sardh	sarcosine dehydrogenase, mitochondrial	0	2.12	2.32	1.88	3.17	3.83	2.5	4.8	3.69	5.49	0	0.57	0.88
1063	chr2	30092972	30093210	+	promoter-TSS (uc008jbu.2)	promoter-TSS (NM_177725)	60	uc008jbt.1	1700084E18Rik	Mus musculus adult male testis cDNA, RIKEN full-length enriched library, clone:1700084E18 product:unclassifiable, full insert sequence.	1.45	4.24	4.65	7.53	3.7	3.35	0.83	4.8	8.3	0	0.51	0.76	1.31
1064	chr2	31626562	31626781	+	intron (uc008jec.2, intron 1 of 10)	intron (NM_009594, intron 1 of 10)	11206	uc008jec.2	Abl1	tyrosine-protein kinase ABL1 isoform b	0	0.71	0.58	1.88	2.64	0.96	0.83	3.84	1.38	0	0	1.14	1.31
1065	chr2	121274762	121275080	+	promoter-TSS (uc008lzd.1)	promoter-TSS (NM_011354)	-43	uc008lzd.1	Serf2	small EDRK-rich factor 2	7.24	12.71	20.91	24.46	5.81	4.3	0.83	4.32	7.84	3.66	0	0.76	1.75
1066	chr2	152185322	152185700	+	intron (uc008nfg.2, intron 1 of 4)	intron (NR_033505, intron 1 of 4)	14106	uc008nfg.2	Gm14164	Mus musculus clone NIA:H4063H10 unknown mRNA.	0.97	3.53	0.58	1.25	5.29	1.43	0	6.24	3.23	1.83	0	2.86	0.88
1067	chr2	164594972	164595240	+	promoter-TSS (uc008nvy.1)	promoter-TSS (NM_026785)	-323	uc008nvy.1	Ube2c	ubiquitin-conjugating enzyme E2 C	0	1.41	2.9	0.63	2.64	0.48	0	4.8	3.23	1.83	0	0.19	0.44
1068	chr2	167515562	167515780	+	exon (uc008oaf.1, exon 1 of 1)	3' UTR (NM_009883, exon 1 of 1)	-1037	uc008oah.2	A530013C23Rik	Mus musculus adult male aorta and vein cDNA, RIKEN full-length enriched library, clone:A530013C23 product:hypothetical protein, full insert sequence.	0.48	1.41	0.58	0	1.06	1.43	0	4.32	0.92	3.05	0	0.76	0.88
1069	chr2	167548122	167548410	+	Intergenic	L1ME1|LINE|L1	31558	uc008oah.2	A530013C23Rik	Mus musculus adult male aorta and vein cDNA, RIKEN full-length enriched library, clone:A530013C23 product:hypothetical protein, full insert sequence.	1.45	1.41	1.16	0	2.11	0.96	0	4.8	3.23	1.83	0	1.52	3.51
1070	chr2	172969792	172970070	+	Intergenic	Intergenic	-8643	uc008odn.1	Pck1	phosphoenolpyruvate carboxykinase, cytosolic	0.48	1.41	0	2.51	0	1.43	1.67	4.8	2.77	2.44	1.02	1.71	3.07
1071	chr3	19347812	19348160	+	Intergenic	Intergenic	-83261	uc012cns.1	Dnajc5b	dnaJ homolog subfamily C member 5B	5.79	15.54	15.68	15.05	3.7	0.96	0	4.8	1.85	0.61	0.51	6.48	5.26
1072	chr3	21861482	21861690	+	Intergenic	Intergenic	-113988	uc008osw.1	Tbl1xr1	F-box-like/WD repeat-containing protein TBL1XR1	0	2.12	2.9	3.14	3.17	1.91	0.83	4.32	1.85	3.05	0	1.52	2.19
1073	chr3	93357322	93357630	+	Intergenic	RSINE1|SINE|B4	-1563	uc008qfk.1	S100a10	protein S100-A10	0.97	1.41	1.16	1.88	1.06	0.48	0	6.24	4.15	0.61	0	0.95	1.31
1074	chr3	108247042	108247250	+	intron (uc008qza.1, intron 1 of 11)	intron (NM_011319, intron 1 of 11)	941	uc008qza.1	Sars	seryl-tRNA synthetase, cytoplasmic	10.13	32.48	29.04	27.6	1.06	1.91	0.83	4.32	2.31	0.61	0.51	5.14	7.01
1075	chr3	116653502	116653811	+	intron (uc008rcx.1, intron 2 of 7)	intron (NM_023245, intron 2 of 7)	18214	uc008rcx.1	Palmd	palmdelphin	0.48	4.94	4.65	2.51	5.29	2.87	1.67	5.28	3.23	2.44	0	3.62	1.31
1076	chr3	116653822	116654050	+	intron (uc008rcx.1, intron 2 of 7)	intron (NM_023245, intron 2 of 7)	17934	uc008rcx.1	Palmd	palmdelphin	6.27	16.95	10.45	15.68	3.7	0.96	0.83	4.32	0.92	0	0.51	4.38	3.94
1077	chr3	121425802	121426110	+	promoter-TSS (uc008ree.2)	promoter-TSS (NM_010171)	-499	uc008ree.2	F3	tissue factor precursor	0.97	2.12	3.48	2.51	5.81	6.22	0.83	5.76	12.92	6.1	0	2.29	2.19
1078	chr3	121555062	121555301	+	Intergenic	Intergenic	-37048	uc008reg.1	Abcd3	ATP-binding cassette sub-family D member 3	1.45	0.71	0.58	1.88	4.23	1.91	0	5.28	1.85	0.61	0	1.9	2.63
1079	chr3	134951372	134951630	+	intron (uc008rla.2, intron 3 of 9)	intron (NM_027208, intron 3 of 9)	7316	uc008rla.2	Bdh2	3-hydroxybutyrate dehydrogenase type 2 isoform	2.41	2.82	2.32	0	3.17	0.48	1.67	4.8	2.77	1.22	0	3.24	3.51
1080	chr3	137904482	137904810	+	Intergenic	Intergenic	-1277	uc008rne.1	BC046436	Mus musculus adult male kidney cDNA, RIKEN full-length enriched library, clone:0610031O16 product:unclassifiable, full insert sequence.	0.97	4.94	1.74	4.39	4.23	2.87	0.83	5.76	3.23	5.49	0	1.9	1.75
1081	chr4	3865912	3866250	+	promoter-TSS (uc012dag.1)	promoter-TSS (NM_181391)	46	uc012dag.1	Chchd7	coiled-coil-helix-coiled-coil-helix	0	0.71	0	1.25	1.59	1.43	0	4.8	4.61	0.61	0	0.57	0
1082	chr4	24825182	24825400	+	promoter-TSS (uc008sed.2)	promoter-TSS (NM_026742)	61	uc008sed.2	Ndufaf4	NADH dehydrogenase [ubiquinone] 1 alpha	0.97	5.65	3.48	3.14	2.11	3.83	0	4.32	8.76	1.83	0	0.76	0.44
1083	chr4	82027762	82027970	+	intron (uc008tkc.2, intron 3 of 11)	intron (NM_001113209, intron 3 of 11)	123346	uc008tkc.2	Nfib	nuclear factor 1 B-type isoform 1	2.41	12.71	7.55	13.8	3.7	0.96	1.67	4.32	5.54	2.44	0	1.71	3.07
1084	chr4	105313562	105313750	+	Intergenic	Intergenic	483704	uc008tye.1	Ppap2b	lipid phosphate phosphohydrolase 3	0	1.41	0.58	0.63	5.29	2.87	0.83	4.32	7.84	3.66	0.51	2.67	1.75
1085	chr4	116714072	116714350	+	intron (uc012djo.1, intron 3 of 11)	intron (NM_001111277, intron 3 of 11)	22198	uc012djo.1	Eif2b3	eukaryotic translation initiation factor 2B,	0	0	0.58	1.25	5.29	0.48	0.83	4.8	1.38	1.83	0	3.24	1.75
1086	chr4	117794812	117795110	+	intron (uc008ujk.2, intron 1 of 11)	intron (NM_001161774, intron 1 of 11)	12534	uc008ujk.2	St3gal3	CMP-N-acetylneuraminate-beta-1,4-galactoside	0.48	2.82	4.65	2.51	3.7	3.83	0	4.8	11.99	3.66	1.02	1.33	1.31
1087	chr4	129419702	129419861	+	promoter-TSS (uc008uyd.1)	promoter-TSS (NR_045036)	-255	uc008uyd.1	Khdrbs1	KH domain-containing, RNA-binding, signal	0.97	4.94	5.23	3.76	8.99	4.3	0	4.32	6	3.05	0	0.38	0.44
1088	chr4	130221132	130221350	+	intron (uc008uzm.2, intron 1 of 21)	intron (NM_001159603, intron 1 of 21)	1967	uc008uzm.2	Pum1	pumilio homolog 1 isoform 1	0	0.71	1.74	1.25	1.59	2.39	0.83	4.32	4.15	0.61	0	1.71	0.44
1089	chr4	132833682	132834010	+	promoter-TSS (uc008vcp.1)	promoter-TSS (NM_025667)	-141	uc008vcp.1	Tmem222	transmembrane protein 222	5.31	34.6	24.97	29.48	5.29	2.39	0	6.24	6.92	4.27	0.51	3.62	3.51
1090	chr4	133108952	133109320	+	promoter-TSS (uc008vcz.1)	promoter-TSS (NM_011850)	-169	uc008vcz.1	Nr0b2	nuclear receptor subfamily 0 group B member 2	3.86	17.65	15.68	16.31	10.57	4.3	0	5.76	7.84	1.22	1.54	3.62	3.51
1091	chr4	134062692	134062980	+	exon (uc008vfd.1, exon 2 of 2)	exon (NM_027995, exon 2 of 2)	-4078	uc008vfg.1	2610002D18Rik	hypothetical protein LOC69885	2.41	7.06	8.13	5.64	2.64	1.43	0.83	5.76	6.92	0.61	0	0.95	1.31
1092	chr4	138531972	138532191	+	intron (uc008vlp.2, intron 1 of 16)	intron (NM_029857, intron 1 of 16)	3261	uc008vlp.2	Tmco4	transmembrane and coiled-coil domain-containing	0.48	0	1.16	1.25	3.17	1.91	0.83	4.8	1.85	2.44	0.51	1.33	2.19
1093	chr4	138532202	138532460	+	intron (uc008vlp.2, intron 1 of 16)	intron (NM_029857, intron 1 of 16)	3511	uc008vlp.2	Tmco4	transmembrane and coiled-coil domain-containing	9.65	14.12	14.52	6.27	2.64	0.96	1.67	4.8	5.54	3.66	0	4	3.07
1094	chr4	140872512	140872721	+	exon (uc008voc.1, exon 4 of 17)	exon (NM_010139, exon 4 of 17)	15461	uc008voc.1	Epha2	ephrin type-A receptor 2 precursor	0	0.71	1.74	0.63	0.53	1.91	0	4.32	1.85	1.22	1.02	0.95	0
1095	chr4	140903212	140903650	+	Intergenic	Intergenic	-20704	uc008vod.1	Fam131c	hypothetical protein LOC277743	11.1	30.36	21.49	19.44	11.63	3.83	0.83	5.76	14.3	0.61	1.02	5.91	9.64
1096	chr4	141421622	141421930	+	intron (uc008vpl.1, intron 1 of 3)	intron (NM_025994, intron 1 of 3)	9059	uc008vpl.1	Efhd2	EF-hand domain-containing protein D2	1.93	2.82	5.81	1.25	4.76	0.96	2.5	5.76	6.92	3.05	0	1.52	2.63
1097	chr4	144547092	144547360	+	Intergenic	Intergenic	-26097	uc008vrp.1	AK147071	Mus musculus 17 days embryo kidney cDNA, RIKEN full-length enriched library, clone:I920096N20 product:unclassifiable, full insert sequence.	0.48	2.12	3.48	1.25	5.29	2.87	0.83	5.28	5.54	7.32	0	1.71	2.19
1098	chr4	150081102	150081490	+	Intergenic	Intergenic	-55013	uc008vxt.1	Slc45a1	proton-associated sugar transporter A	2.41	3.53	5.23	5.02	3.17	1.91	0.83	5.76	5.07	2.44	0.51	3.24	3.51
1099	chr4	150159492	150159740	+	Intergenic	B4A|SINE|B4	-40226	uc008vxv.1	AK033051	Mus musculus adult male eyeball cDNA, RIKEN full-length enriched library, clone:7530416H05 product:unclassifiable, full insert sequence.	0.48	0.71	1.16	1.25	2.11	2.39	0	4.8	5.07	3.05	0	1.14	2.63
1100	chr4	154307652	154307950	+	Intergenic	Intergenic	-5615	uc008wcj.1	Tnfrsf14	tumor necrosis factor receptor superfamily	1.93	7.06	5.81	2.51	1.06	1.91	0	5.28	4.15	0.61	0.51	1.52	2.19
1101	chr4	154602702	154602890	+	Intergenic	RSINE1|SINE|B4	-6152	uc008wcz.1	Ski	ski oncogene	1.45	6.36	7.55	6.9	5.81	3.35	0.83	4.32	5.54	5.49	0	1.33	2.19
1102	chr5	23122282	23122480	+	promoter-TSS (uc008wqe.1)	promoter-TSS (NM_009274)	8	uc008wqe.1	Srpk2	serine/threonine-protein kinase SRPK2	0	4.94	4.65	3.14	2.11	2.39	0.83	4.32	2.77	1.22	0.51	2.1	0.88
1103	chr5	31190822	31191091	+	promoter-TSS (uc008wwg.1)	promoter-TSS (NM_174849)	-423	uc008wwg.1	Agbl5	cytosolic carboxypeptidase-like protein 5	0	2.82	1.74	3.76	3.17	0.96	1.67	4.8	5.07	1.22	1.02	2.29	2.63
1104	chr5	36016842	36017140	+	intron (uc008xea.1, intron 1 of 8)	MIRc|SINE|MIR	5440	uc008xea.1	Htra3	probable serine protease HTRA3 isoform a	1.93	9.89	12.2	8.15	5.81	0.48	0	5.28	5.54	4.27	0.51	3.05	1.75
1105	chr5	46248662	46249090	+	promoter-TSS (uc008xjl.2)	promoter-TSS (NM_001163073)	-97	uc008xjl.2	Lcorl	ligand-dependent nuclear receptor	0.97	0.71	2.9	3.14	1.59	2.39	0.83	5.76	2.77	0.61	0	0.57	1.75
1106	chr5	66497302	66497710	+	Intergenic	intron (NM_001127382, intron 2 of 7)	-8089	uc008xol.2	Rbm47	RNA-binding protein 47	3.86	18.36	11.03	13.8	2.11	1.43	1.67	4.8	6.46	2.44	1.02	3.81	5.26
1107	chr5	66506022	66506181	+	Intergenic	intron (NM_001127382, intron 2 of 7)	-16684	uc008xol.2	Rbm47	RNA-binding protein 47	0.48	2.12	0.58	0	1.59	0.48	0	4.32	4.15	1.22	0.51	1.14	0.44
1108	chr5	90876582	90876990	+	Intergenic	Intergenic	-13129	uc008yaz.2	Alb	serum albumin precursor	0.97	3.53	3.48	2.51	6.87	5.26	0.83	6.24	11.53	6.1	0	3.24	4.38
1109	chr5	100798842	100799080	+	intron (uc008yhk.2, intron 22 of 27)	intron (NM_026969, intron 22 of 27)	46292	uc008yhk.2	Sec31a	protein transport protein Sec31A	0.48	2.12	1.16	1.25	1.59	0.48	0	4.8	1.38	0	0	0.95	1.31
1110	chr5	111934272	111934431	+	Intergenic	Intergenic	-76091	uc008ysf.2	C130026L21Rik	SubName: Full=Putative uncharacterized protein;	0.48	0	0	0.63	5.81	0.96	0.83	3.36	1.85	3.05	0	1.33	1.31
1111	chr5	111934442	111934730	+	Intergenic	Intergenic	-75856	uc008ysf.2	C130026L21Rik	SubName: Full=Putative uncharacterized protein;	0	1.41	0	0.63	1.59	1.43	0	3.36	1.38	3.05	0.51	0.57	1.75
1112	chr5	118436442	118436761	+	intron (uc008zga.1, intron 4 of 11)	intron (NM_145564, intron 4 of 11)	9822	uc008zga.1	Fbxo21	F-box only protein 21	1.45	10.59	13.94	9.41	5.29	4.78	1.67	6.24	8.3	7.32	1.02	2.86	3.94
1113	chr5	122724952	122725130	+	Intergenic	Intergenic	-9366	uc008zky.1	Pptc7	protein phosphatase PTC7 homolog	9.17	21.18	20.91	14.43	4.23	3.83	1.67	4.32	9.69	2.44	0.51	4.57	3.51
1114	chr5	124454972	124455420	+	3' UTR (uc008zot.1, exon 4 of 4)	3' UTR (NM_177876, exon 4 of 4)	27073	uc008zot.1	Vps37b	vacuolar protein sorting-associated protein 37B	1.93	3.53	1.16	3.14	4.23	1.43	0	5.76	3.23	1.83	0.51	0.76	1.31
1115	chr5	135477182	135477461	+	promoter-TSS (uc008zxf.1)	promoter-TSS (NR_026907)	-101	uc008zxf.1	Wbscr25	Mus musculus adult male testis cDNA, RIKEN full-length enriched library, clone:4933433J03 product:unclassifiable, full insert sequence.	4.34	12.71	20.33	18.19	2.11	2.39	1.67	6.24	5.54	1.22	0	2.86	0.44
1116	chr5	137548132	137548471	+	promoter-TSS (uc009abn.2)	promoter-TSS (NM_008871)	-159	uc009abn.2	Serpine1	plasminogen activator inhibitor 1 precursor	2.41	4.24	9.29	4.39	8.46	3.83	1.67	5.76	5.54	3.66	0	1.33	2.19
1117	chr5	139834762	139834981	+	TTS (uc009agk.1)	TTS (NM_028469)	6300	uc012efv.1	Cyp2w1	cytochrome P450, family 2, subfamily w,	0.97	2.82	0	0.63	3.17	1.43	0.83	4.8	3.69	2.44	0.51	0.76	0.88
1118	chr5	140681942	140682230	+	intron (uc009ahj.1, intron 10 of 17)	intron (NM_010752, intron 10 of 17)	-1253	uc009ahl.1	BC046508	Mus musculus, clone IMAGE:3965211, mRNA.	1.45	0.71	1.74	0.63	3.7	4.3	0	5.28	6	1.83	0	2.29	3.94
1119	chr5	143544892	143545180	+	intron (uc009ajg.1, intron 4 of 15)	intron (NM_001122730, intron 4 of 18)	34030	uc009ajg.1	Tnrc18	trinucleotide repeat-containing gene 18 protein	2.41	4.94	2.9	1.25	2.11	1.91	0	4.8	4.15	3.05	0	1.52	2.63
1120	chr5	147072742	147072880	+	intron (uc009and.1, intron 2 of 12)	LSU-rRNA_Hsa|rRNA|rRNA	29560	uc009and.1	Cdk8	cell division protein kinase 8	7.72	5.65	4.65	5.64	1.59	4.3	6.67	4.32	5.54	4.27	3.07	4.76	7.01
1121	chr6	6167242	6167620	+	promoter-TSS (uc009awp.2)	promoter-TSS (NM_001177572)	-258	uc009awp.2	Slc25a13	calcium-binding mitochondrial carrier protein	4.34	7.06	6.97	6.27	2.64	2.39	0	4.8	5.54	1.83	0	2.1	3.07
1122	chr6	17122732	17122950	+	Intergenic	Intergenic	-1008	uc009azj.1	EG232599	Mus musculus 10 days neonate cerebellum cDNA, RIKEN full-length enriched library, clone:B930018B01 product:hypothetical protein, full insert sequence.	2.41	5.65	2.9	1.88	2.11	0.48	0	4.32	0.46	0.61	0.51	2.48	1.75
1123	chr6	17441512	17441840	+	exon (uc009azr.1, exon 3 of 22)	exon (NM_008591, exon 3 of 22)	27719	uc009azr.1	Met	hepatocyte growth factor receptor precursor	0.97	0.71	1.74	0.63	2.64	1.91	0.83	5.76	4.61	3.66	0	2.1	1.75
1124	chr6	48384752	48385050	+	Intergenic	intron (NM_001085417, intron 4 of 4)	10923	uc009buh.1	Zfp467	zinc finger protein 467 isoform a	10.62	32.48	26.13	26.97	2.64	3.35	2.5	6.24	9.23	7.32	1.54	7.43	8.76
1125	chr6	54550792	54551080	+	intron (uc009cab.2, intron 1 of 13)	intron (NM_001164361, intron 1 of 13)	5831	uc009cab.2	Plekha8	pleckstrin homology domain-containing family A	0.48	3.53	6.97	3.76	8.99	4.78	1.67	5.28	10.15	5.49	0.51	3.81	4.38
1126	chr6	72180912	72181180	+	intron (uc009cic.1, intron 1 of 2)	intron (NM_153778, intron 1 of 2)	4525	uc009cic.1	Atoh8	protein atonal homolog 8	0.48	2.12	1.16	2.51	3.17	2.87	0	4.8	4.61	1.83	0	0.76	0.44
1127	chr6	87157752	87157990	+	intron (uc009cte.1, intron 13 of 17)	intron (NM_054041, intron 13 of 17)	103131	uc009ctc.2	D6Ertd527e	hypothetical protein LOC52372 isoform a	6.76	16.24	18	20.07	2.64	1.43	1.67	4.8	6	2.44	0.51	2.29	3.94
1128	chr6	94729872	94730200	+	Intergenic	Intergenic	-78484	uc009czv.1	AK156148	Mus musculus activated spleen cDNA, RIKEN full-length enriched library, clone:F830009H09 product:unclassifiable, full insert sequence.	5.79	24.01	20.91	19.44	7.4	0.96	1.67	6.24	7.38	1.22	0	2.48	6.13
1129	chr6	97438942	97439160	+	intron (uc009daw.2, intron 2 of 23)	intron (NM_145148, intron 2 of 23)	128600	uc009daw.2	Frmd4b	FERM domain-containing protein 4B	2.41	5.65	5.81	6.9	5.81	3.83	0	4.32	6.46	0.61	0	1.9	3.07
1130	chr6	113815862	113816080	+	intron (uc009dhp.2, intron 3 of 21)	intron (NM_009723, intron 3 of 21)	-125296	uc009dhm.1	Sec13	protein SEC13 homolog	1.93	11.3	6.39	5.64	4.23	0.96	0	4.8	5.07	1.83	1.02	1.9	0.88
1131	chr6	119368742	119368941	+	Intergenic	Intergenic	-1340	uc009dme.1	Adipor2	adiponectin receptor protein 2	2.9	14.12	11.61	16.31	3.7	3.83	0.83	4.8	6.92	4.27	0	2.1	1.31
1132	chr6	124428432	124428650	+	Intergenic	Intergenic	-13739	uc009dqw.2	Clstn3	calsyntenin-3 precursor	0.48	4.94	1.16	5.02	3.7	1.43	1.67	4.32	7.84	2.44	0	2.29	1.75
1133	chr6	129110272	129110540	+	Intergenic	Intergenic	-20227	uc009efe.2	Clec2d	C-type lectin domain family 2 member D	4.34	16.95	16.26	13.17	7.93	3.83	4.17	5.28	7.84	6.71	0	6.29	3.94
1134	chr6	140518952	140519240	+	intron (uc009eob.1, intron 20 of 30)	B1F1|SINE|Alu	-53114	uc009eok.1	Aebp2	zinc finger protein AEBP2 isoform 3	1.93	4.24	4.07	2.51	6.87	2.39	0.83	3.84	6.46	3.66	0	2.67	1.75
1135	chr6	142616382	142616610	+	intron (uc009epp.1, intron 14 of 39)	intron (NM_021042, intron 14 of 39)	34298	uc009epp.1	Abcc9	ATP-binding cassette sub-family C member 9	0	2.82	0.58	1.25	2.64	3.35	0.83	4.32	7.84	0.61	0	1.71	1.31
1136	chr6	144260312	144260650	+	Intergenic	Intergenic	-102403	uc009eqk.2	Sox5	transcription factor SOX-5 isoform a	7.72	24.72	20.33	11.92	3.17	1.91	2.5	5.76	4.15	3.05	1.02	5.52	3.51
1137	chr7	6362852	6363060	+	Intergenic	Intergenic	-4930	uc009fbk.1	Gm16532	hypothetical protein LOC100042450	2.41	3.53	4.07	4.39	8.46	11	1.67	4.32	12.92	1.83	0	0.95	3.51
1138	chr7	16567012	16567300	+	intron (uc009fgu.1, intron 6 of 13)	intron (NM_001081418, intron 6 of 13)	-14272	uc009fgt.1	Ehd2	EH domain-containing protein 2	2.41	9.89	5.81	3.14	2.64	1.43	1.67	5.76	6.92	2.44	1.02	3.05	3.07
1139	chr7	20284362	20284680	+	promoter-TSS (uc009fmy.2)	promoter-TSS (NM_009696)	-6	uc009fmy.2	Apoe	apolipoprotein E precursor	1.93	12.71	13.94	16.93	6.87	6.22	0.83	5.28	7.84	2.44	0.51	1.9	0.88
1140	chr7	28237222	28237390	+	intron (uc009fwd.1, intron 1 of 4)	intron (NM_144923, intron 1 of 4)	4309	uc009fwd.1	Blvrb	flavin reductase	0	0.71	1.74	0.63	2.64	0.96	0	4.32	1.85	0.61	0	0.38	0
1141	chr7	29517992	29518230	+	intron (uc009fzn.2, intron 3 of 6)	intron (NM_015796, intron 3 of 6)	8689	uc009fzo.1	Mrps12	28S ribosomal protein S12, mitochondrial	0.48	1.41	1.74	0.63	5.81	0.48	0.83	4.8	1.38	0	0	0.76	0.88
1142	chr7	52281152	52281340	+	Intergenic	Intergenic	7869	uc009gss.1	Rras	ras-related protein R-Ras precursor	0.48	2.12	1.74	1.25	3.7	1.91	0.83	4.32	3.23	1.22	0.51	1.14	1.31
1143	chr7	52379822	52380050	+	promoter-TSS (uc009gth.2)	promoter-TSS (NM_013725)	-177	uc009gth.2	Rps11	40S ribosomal protein S11	9.17	25.42	27.88	25.71	3.17	2.87	0	4.32	9.69	1.83	0.51	3.81	3.94
1144	chr7	52823442	52823751	+	TTS (uc009gwb.1)	TTS (NM_025330)	-2137	uc009gwd.1	Bcat2	branched-chain-amino-acid aminotransferase,	0.97	3.53	5.81	4.39	5.29	4.3	0.83	5.28	3.69	1.22	1.02	0.95	1.75
1145	chr7	56726672	56726980	+	intron (uc009hbm.2, intron 10 of 37)	intron (NM_175272, intron 10 of 37)	165379	uc009hbn.1	Dbx1	homeobox protein DBX1	2.41	10.59	11.03	4.39	2.11	3.35	0.83	5.28	3.23	7.32	0	2.67	2.19
1146	chr7	71069622	71069980	+	intron (uc009hfn.2, intron 1 of 1)	intron (NM_021366, intron 1 of 1)	14000	uc009hfn.2	Klf13	Krueppel-like factor 13	1.93	4.94	2.32	1.88	3.7	1.43	1.67	4.8	7.38	3.05	1.02	2.29	2.19
1147	chr7	82756982	82757270	+	intron (uc009hwx.2, intron 7 of 36)	intron (NM_029332, intron 7 of 36)	156706	uc009hwx.2	Akap13	A kinase (PRKA) anchor protein 13	0.48	0.71	0.58	0	2.11	0.48	0	4.8	7.38	0	0	1.33	1.31
1148	chr7	86611442	86611760	+	promoter-TSS (uc009hyj.1)	promoter-TSS (NM_017462)	-442	uc009hyj.1	Polg	DNA polymerase subunit gamma-1	3.86	9.18	9.87	11.29	5.29	4.3	0.83	4.8	7.84	4.27	0.51	3.62	3.07
1149	chr7	87052172	87052580	+	intron (uc009hzf.2, intron 4 of 5)	(CA)n|Simple_repeat|Simple_repeat	13150	uc009hzf.2	Ap3s2	AP-3 complex subunit sigma-2	0.97	2.12	5.81	3.76	5.29	1.91	0.83	5.76	9.23	2.44	0	3.05	3.07
1150	chr7	108763892	108764160	+	Intergenic	Intergenic	-34351	uc009ioy.1	Art2b	T-cell ecto-ADP-ribosyltransferase 2 precursor	3.86	2.82	8.13	5.64	4.23	4.3	0	4.8	2.77	1.83	0	2.1	2.19
1151	chr7	112884892	112885140	+	promoter-TSS (uc009izb.2)	promoter-TSS (NM_010562)	82	uc009iyz.2	Rrp8	ribosomal RNA-processing protein 8	2.9	11.3	16.26	9.41	3.7	1.43	0.83	4.8	6	1.22	0.51	0.76	0.88
1152	chr7	119350432	119350770	+	Intergenic	MTEa|LTR|MaLR	-18749	uc009jgo.2	Mical2	protein MICAL-2 isoform A	0.48	4.94	3.48	2.51	2.11	2.39	0.83	4.8	8.76	1.83	0	2.1	1.31
1153	chr7	135074992	135075331	+	TTS (uc009jxm.1)	TTS (NM_001081374)	-1534	uc009jxi.2	Prss8	prostasin	3.86	7.06	6.39	5.02	5.29	2.39	0	7.2	5.54	0.61	0	1.71	2.63
1154	chr7	147301512	147301850	+	intron (uc009kgx.1, intron 1 of 7)	intron (NM_053119, intron 1 of 7)	641	uc009kgx.1	Echs1	enoyl-CoA hydratase, mitochondrial precursor	1.93	2.12	1.74	0.63	6.87	2.39	0	6.72	9.23	0.61	0	3.05	3.94
1155	chr7	147903432	147903800	+	Intergenic	Intergenic	13464	uc009kib.1	Olfr541	olfactory receptor 541	2.41	7.06	10.45	5.02	3.7	4.78	0.83	7.2	8.76	3.05	0.51	2.86	3.94
1156	chr7	147979462	147979830	+	Intergenic	Intergenic	-5893	uc009kid.2	Syce1	synaptonemal complex central element protein 1	2.41	11.3	12.78	5.02	2.11	2.39	1.67	5.76	6.46	3.05	1.02	3.62	2.63
1157	chr8	11062462	11062670	+	Intergenic	Intergenic	-54136	uc009kuz.1	Irs2	insulin receptor substrate 2	0.48	0.71	2.32	1.25	3.7	0.96	1.67	4.32	2.31	0	0	1.33	1.75
1158	chr8	13037622	13037920	+	intron (uc009kws.1, intron 1 of 8)	5' UTR (NM_001242368, exon 2 of 9)	463	uc009kws.1	F10	coagulation factor X precursor	2.9	5.65	5.23	0	1.06	2.87	1.67	5.28	4.15	2.44	0	0.76	1.75
1159	chr8	36269332	36269580	+	Intergenic	Intergenic	-169339	uc009lkw.1	Ppp1r3b	protein phosphatase 1 regulatory subunit 3B	2.41	0.71	4.65	3.14	5.29	3.35	0	4.8	4.61	4.27	0	2.29	1.31
1160	chr8	37612152	37612331	+	Intergenic	CpG	60143	uc009llo.1	6430573F11Rik	hypothetical protein LOC319582	0	0.71	0.58	0	2.11	0.96	0	4.32	4.15	1.83	0	0.19	0.44
1161	chr8	47961472	47961700	+	Intergenic	Intergenic	-110693	uc009lqr.1	Enpp6	ectonucleotide pyrophosphatase/phosphodiesterase	3.86	14.83	11.03	11.92	2.11	2.87	0	4.32	6	3.05	0.51	3.81	2.63
1162	chr8	49840812	49841190	+	Intergenic	Intergenic	-80957	uc009lrs.2	Odz3	teneurin-3 isoform 1	1.45	1.41	2.32	3.76	6.87	2.39	0.83	5.76	8.3	3.05	0	1.9	3.07
1163	chr8	63378952	63379121	+	intron (uc009lti.2, intron 5 of 7)	intron (NM_028299, intron 5 of 7)	9788	uc009lti.2	2700029M09Rik	hypothetical protein LOC72612	0	0.71	0.58	1.25	1.59	0	0	4.32	1.38	0.61	0	0.38	0
1164	chr8	73988622	73989040	+	promoter-TSS (uc009mdh.1)	promoter-TSS (NM_053162)	6	uc009mdh.1	Mrpl34	39S ribosomal protein L34, mitochondrial	1.93	3.53	5.23	2.51	1.06	1.43	0	6.24	7.38	1.22	0	1.9	1.75
1165	chr8	87269512	87269810	+	intron (uc009mne.1, intron 2 of 9)	intron (NM_001081982, intron 2 of 9)	22755	uc009mng.1	AK168184	Mus musculus NOD-derived CD11c +ve dendritic cells cDNA, RIKEN full-length enriched library, clone:F630221H03 product:hypothetical protein, full insert sequence.	7.72	16.24	10.45	9.41	4.23	4.78	0	6.24	6.92	6.1	0	2.86	3.51
1166	chr8	87606972	87607300	+	promoter-TSS (uc009mpk.1)	promoter-TSS (NM_010764)	-32	uc009mpk.1	Man2b1	lysosomal alpha-mannosidase precursor	0.48	4.24	1.74	1.25	4.23	2.87	0.83	5.28	6.46	0	0.51	1.52	0.44
1167	chr8	93393542	93393920	+	intron (uc009msf.2, intron 2 of 39)	MIRb|SINE|MIR	40997	uc009msf.2	Chd9	chromodomain-helicase-DNA-binding protein 9	1.45	0.71	0.58	1.88	6.87	2.87	0	6.72	5.07	2.44	0	1.71	2.19
1168	chr8	96901592	96901921	+	Intergenic	Intergenic	-8644	uc009mwg.1	Herpud1	homocysteine-responsive endoplasmic	1.45	0.71	3.48	3.14	8.46	2.87	0.83	7.2	4.61	3.66	1.02	3.05	0.44
1169	chr8	111514512	111514810	+	Intergenic	Intergenic	53901	uc012gkg.1	Mir3108	Mus musculus microRNA 3108 (Mir3108), microRNA.	8.69	28.25	25.55	24.46	4.23	4.78	0.83	5.28	5.54	7.93	0.51	5.52	7.01
1170	chr8	113316502	113316910	+	intron (uc009nla.2, intron 1 of 6)	intron (NM_029646, intron 1 of 7)	13097	uc009nla.2	Il34	interleukin-34 isoform 1	0.48	2.12	1.16	0.63	2.64	0.96	1.67	5.76	5.54	3.05	0	1.71	1.75
1171	chr8	116679232	116679540	+	Intergenic	L1MB1|LINE|L1	21907	uc009nnw.2	Nudt7	peroxisomal coenzyme A diphosphatase NUDT7	1.93	2.82	2.9	5.02	5.29	3.35	0.83	5.28	5.07	0	0	1.52	0.88
1172	chr8	122570232	122570490	+	intron (uc012glu.1, intron 14 of 14)	intron (NM_030209, intron 14 of 14)	53991	uc012glu.1	Crispld2	cysteine-rich secretory protein LCCL	5.31	27.54	24.97	13.17	6.87	1.43	0.83	4.8	4.15	3.05	0	1.9	3.51
1173	chr8	122737862	122738150	+	intron (uc009nqy.1, intron 2 of 2)	Intergenic	14124	uc009nqy.1	AK039624	Mus musculus adult male spinal cord cDNA, RIKEN full-length enriched library, clone:A330074K22 product:hypothetical protein, full insert sequence.	1.45	9.89	10.45	8.78	0.53	0.96	0.83	5.28	3.23	1.22	0.51	0.95	1.31
1174	chr8	128258152	128258490	+	intron (uc009nyk.2, intron 1 of 4)	CpG-14673	218	uc009nyk.2	Ntpcr	nucleoside-triphosphatase C1orf57 homolog	0.48	0.71	1.16	2.51	4.23	1.43	0.83	4.8	0.92	1.83	0	0.95	0.44
1175	chr8	129138012	129138390	+	Intergenic	Intergenic	-20865	uc009nyw.2	Irf2bp2	interferon regulatory factor 2 binding protein	2.41	4.94	4.65	2.51	8.46	4.3	2.5	6.24	9.69	9.15	0.51	5.52	3.94
1176	chr8	129353342	129353770	+	intron (uc009nyy.1, intron 4 of 8)	Intergenic	-19364	uc009nyz.1	AK041328	Mus musculus 3 days neonate thymus cDNA, RIKEN full-length enriched library, clone:A630001O12 product:unclassifiable, full insert sequence.	4.34	19.07	13.94	16.31	5.29	3.35	0.83	5.76	9.23	3.05	0	4.38	4.38
1177	chr8	129985082	129985301	+	intron (uc009nzi.2, intron 21 of 24)	intron (NM_033620, intron 21 of 24)	397235	uc009nzi.2	Pard3	partitioning defective 3 homolog isoform 3	0.97	0.71	2.32	1.25	2.64	0.96	0.83	4.8	4.61	0.61	0	1.33	1.31
1178	chr9	15109082	15109440	+	intron (uc009ofn.2, intron 1 of 8)	MIRb|SINE|MIR	1350	uc009ofn.2	4931406C07Rik	ester hydrolase C11orf54 homolog	0	0.71	0	0	3.17	0.96	0.83	4.8	0	0	0	1.33	0.44
1179	chr9	21171922	21172181	+	promoter-TSS (uc009old.1)	promoter-TSS (NM_010561)	-396	uc009old.1	Ilf3	interleukin enhancer-binding factor 3 isoform 1	27.5	88.97	81.89	78.4	6.34	2.87	1.67	4.8	5.54	1.83	2.05	8.57	10.08
1180	chr9	24224532	24224780	+	intron (uc012gpp.1, intron 21 of 21)	intron (NM_172920, intron 21 of 21)	82928	uc012gpp.1	Dpy19l1	protein dpy-19 homolog 1	1.45	3.53	1.74	1.88	1.59	0.96	0.83	4.8	1.38	0	1.02	1.52	1.75
1181	chr9	32526512	32526850	+	intron (uc009osb.1, intron 1 of 7)	ID4|SINE|ID	23054	uc009osb.1	Ets1	protein C-ets-1 isoform 1	2.41	9.18	6.39	18.82	1.59	3.35	0	5.76	6.92	1.83	0.51	3.62	5.26
1182	chr9	46069272	46069451	+	Intergenic	MTE-int|LTR|MaLR	-7330	uc009phf.1	Apoa5	apolipoprotein A-V precursor	2.41	9.18	8.13	6.9	1.59	3.35	1.67	4.32	4.15	1.22	0.51	0.95	2.63
1183	chr9	48608782	48609080	+	intron (uc009pil.1, intron 2 of 6)	intron (NM_001033324, intron 2 of 6)	35119	uc009pil.1	Zbtb16	zinc finger and BTB domain-containing protein	0.48	8.47	1.74	5.02	5.29	1.91	0	5.28	3.69	0.61	0	2.1	5.7
1184	chr9	54146132	54146420	+	intron (uc009pqx.1, intron 1 of 9)	L1MC|LINE|L1	11983	uc009pqx.1	Gldn	gliomedin	0.97	3.53	4.07	1.25	4.23	1.43	2.5	4.8	1.85	0.61	0	2.1	4.82
1185	chr9	61576092	61576360	+	Intergenic	Intergenic	186091	uc009pzt.1	Rplp1	60S acidic ribosomal protein P1	0.48	2.82	1.16	1.88	3.17	1.91	1.67	4.8	6.92	4.88	0.51	2.29	3.07
1186	chr9	61689012	61689500	+	Intergenic	Intergenic	73061	uc009pzt.1	Rplp1	60S acidic ribosomal protein P1	1.93	7.06	4.65	2.51	2.11	0.48	1.67	5.28	6.46	1.83	0.51	2.67	1.75
1187	chr9	62676612	62676890	+	Intergenic	Intergenic	-9843	uc009qan.1	Cln6	ceroid-lipofuscinosis, neuronal 6	0.48	0.71	1.74	0	2.64	1.43	0.83	4.8	6	1.83	0.51	0.76	0.88
1188	chr9	65270672	65270940	+	promoter-TSS (uc009qdg.1)	promoter-TSS (NM_178933)	-226	uc009qdg.1	Ostb	organic solute transporter subunit beta	0	2.12	0	0	4.23	2.87	0	4.8	2.77	3.05	0	1.33	1.75
1189	chr9	66545592	66545900	+	Intergenic	MER91C|DNA|Tip100	-15747	uc009qfc.2	Car12	carbonic anhydrase 12 precursor	8.2	28.95	24.39	15.05	6.87	3.35	1.67	5.76	9.69	7.32	0.51	6.29	6.57
1190	chr9	100544782	100545010	+	intron (uc009rfa.1, intron 1 of 33)	CpG	854	uc009rfa.1	Stag1	cohesin subunit SA-1	0	0	0	0.63	1.06	1.43	0	4.32	3.69	0	0	0.38	0.88
1191	chr9	102992772	102993020	+	Intergenic	MLT1J1|LTR|MaLR	-21508	uc009rgf.1	Rab6b	ras-related protein Rab-6B	3.86	15.54	13.36	11.29	2.64	1.91	0	4.8	6.46	1.83	1.02	4.19	1.31
1192	chr9	107577532	107577750	+	3' UTR (uc009rmr.1, exon 9 of 9)	3' UTR (NM_008140, exon 9 of 9)	4282	uc009rmr.1	Gnat1	guanine nucleotide-binding protein G(t) subunit	0	2.12	0	0.63	1.06	2.39	0.83	3.36	2.77	1.22	1.02	0.76	1.75
1193	chr9	114843142	114843490	+	promoter-TSS (uc009ryj.2)	promoter-TSS (NM_175380)	-211	uc009ryj.2	Gpd1l	glycerol-3-phosphate dehydrogenase 1-like	4.83	11.3	13.94	15.68	3.17	4.78	0	4.8	10.15	4.27	0	3.05	3.07
1194	chr9	119251962	119252240	+	intron (uc009sas.1, intron 3 of 11)	intron (NM_130864, intron 3 of 11)	1689	uc009sas.1	Acaa1a	3-ketoacyl-CoA thiolase A, peroxisomal	0.48	18.36	16.84	13.17	5.29	5.74	0.83	4.8	10.15	4.88	0	1.9	4.38
1195	chr9	119892302	119892540	+	intron (uc009sbv.1, intron 1 of 4)	CpG	1355	uc009sbv.1	Csrnp1	cysteine/serine-rich nuclear protein 1	0	0	0.58	1.25	3.7	0.96	0	4.8	1.38	2.44	0	0	0.44
1196	chr9	121832602	121832950	+	Intergenic	Intergenic	-7353	uc009sef.2	Cyp8b1	7-alpha-hydroxycholest-4-en-3-one	0.48	2.82	0.58	0.63	4.76	0.96	0.83	5.76	4.61	3.05	0	3.05	3.94
1197	chr1	21221922	21222180	+	Intergenic	Intergenic	-8619	uc007all.1	Gsta3	glutathione S-transferase A3	0	0	0.58	0.63	8.99	3.35	0	4.32	1.85	1.22	0	1.14	0.88
1198	chr1	31073082	31073320	+	Intergenic	Intergenic	-66601	uc007ani.1	Ptp4a1	protein tyrosine phosphatase type IVA 1	0.48	0	1.74	0	3.17	1.91	1.67	4.8	1.85	1.22	0	2.1	2.63
1199	chr1	51535062	51535460	+	promoter-TSS (uc007axn.1)	promoter-TSS (NM_028696)	-18	uc007axn.1	Obfc2a	SOSS complex subunit B2	1.93	2.12	2.9	3.14	4.23	1.91	0.83	4.8	3.23	0.61	0.51	0.76	0
1200	chr1	54599832	54600080	+	exon (uc011wky.1, exon 4 of 27)	exon (NM_001163314, exon 4 of 27)	14570	uc011wky.1	Pgap1	GPI inositol-deacylase	0.97	6.36	2.32	0.63	3.17	0.48	1.67	4.8	0.92	0	0	1.52	1.31
1201	chr1	55145102	55145291	+	promoter-TSS (uc007bab.2)	promoter-TSS (NM_010477)	204	uc007bac.2	Hspe1	10 kDa heat shock protein, mitochondrial	0.48	0.71	2.32	2.51	0.53	1.43	0	3.84	2.77	3.05	0	0	0.44
1202	chr1	55228582	55229000	+	exon (uc007bag.1, exon 9 of 9)	exon (NM_028713, exon 9 of 9)	40702	uc007bad.1	Mobkl3	mps one binder kinase activator-like 3	0.48	2.82	4.65	1.88	2.64	2.87	0.83	4.8	5.54	0.61	0	1.14	0.88
1203	chr1	72229792	72230060	+	intron (uc007bkg.2, intron 2 of 4)	intron (NM_001005423, intron 2 of 4)	28955	uc007bkg.2	Mreg	melanoregulin	1.93	7.77	9.29	3.76	1.59	1.43	0	5.28	6.46	1.83	0.51	0.95	1.31
1204	chr1	84416022	84416220	+	intron (uc007bsw.1, intron 8 of 12)	intron (NM_152915, intron 8 of 12)	-134901	uc007bst.2	Pid1	PTB-containing, cubilin and LRP1-interacting	2.41	4.94	0.58	5.64	2.64	2.39	0	3.84	8.76	4.27	0.51	2.29	2.63
1205	chr1	90175742	90176050	+	Intergenic	Intergenic	-1742	uc007bym.2	Hjurp	Holliday junction recognition protein	2.41	9.89	4.65	1.88	7.4	4.78	2.5	4.8	7.84	3.05	0.51	9.52	8.76
1206	chr1	90180792	90181171	+	Intergenic	Intergenic	-6827	uc007bym.2	Hjurp	Holliday junction recognition protein	1.45	9.89	5.81	3.14	6.34	1.91	1.67	7.68	9.23	5.49	0.51	7.24	10.52
1207	chr1	90184602	90184960	+	Intergenic	Intergenic	-10627	uc007bym.2	Hjurp	Holliday junction recognition protein	0.97	10.59	5.81	4.39	4.76	5.74	0	5.76	5.07	3.05	1.02	8	8.33
1208	chr1	93146662	93146910	+	promoter-TSS (uc007bzy.1)	promoter-TSS (NM_026454)	-110	uc007bzy.1	Ube2f	NEDD8-conjugating enzyme UBE2F	3.86	13.42	17.42	13.17	3.17	4.78	0.83	4.32	5.07	2.44	0	2.1	3.51
1209	chr1	121422922	121423140	+	promoter-TSS (uc007cit.1)	5' UTR (NM_146103, exon 1 of 1)	-95	uc007cit.1	AK053246	Mus musculus 0 day neonate lung cDNA, RIKEN full-length enriched library, clone:E030050D17 product:unclassifiable, full insert sequence.	0.48	2.12	4.65	5.64	1.59	0.48	0	3.84	0	0	0	0	0.88
1210	chr1	123224442	123224830	+	intron (uc007cjq.1, intron 1 of 5)	promoter-TSS (NM_133748)	4521	uc007cjq.1	Insig2	insulin-induced gene 2 protein isoform 2	0.97	0	2.9	1.25	2.11	2.87	2.5	5.28	3.23	1.22	0	0.95	0.88
1211	chr1	129629112	129629510	+	intron (uc007ckv.1, intron 1 of 9)	RCHARR1|DNA|MER1_type	3321	uc007ckv.1	Acmsd	2-amino-3-carboxymuconate-6-semialdehyde	0.97	4.24	2.32	1.88	3.17	1.43	1.67	6.24	0.46	0	0.51	2.48	4.38
1212	chr1	135027592	135027850	+	promoter-TSS (uc007cpt.2)	promoter-TSS (NM_133819)	-22	uc007cpt.2	Ppp1r15b	protein phosphatase 1 regulatory subunit 15B	0	1.41	0.58	0.63	2.64	5.26	0	4.32	5.07	2.44	0	0.19	0
1213	chr1	135557932	135558230	+	promoter-TSS (uc007cqr.2)	promoter-TSS (NM_001166552)	-124	uc007cqn.1	Zc3h11a	zinc finger CCCH domain-containing protein 11A	4.83	21.18	17.42	18.82	1.59	2.39	0	4.8	9.69	1.22	0.51	2.29	0.44
1214	chr1	135995762	135996010	+	Intergenic	Intergenic	-11933	uc007crf.1	Chit1	chitotriosidase-1 precursor	0	0.71	0.58	0	2.64	0	0	4.32	6	1.83	0	2.1	3.07
1215	chr1	155838022	155838260	+	Intergenic	Intergenic	91066	uc007daq.1	Glul	glutamine synthetase	0.48	0.71	1.16	0.63	3.17	0.96	0	4.32	1.85	0.61	0	1.14	2.19
1216	chr1	158647932	158648230	+	intron (uc007dcp.1, intron 1 of 7)	intron (NM_145413, intron 1 of 7)	960	uc007dcp.1	Fam20b	glycosaminoglycan xylosylkinase precursor	1.45	0	1.16	0.63	4.23	2.39	0	4.8	6	1.22	0	3.62	3.94
1217	chr1	163181342	163181560	+	promoter-TSS (uc007dfl.1)	promoter-TSS (NM_007453)	-154	uc007dfl.1	Prdx6	peroxiredoxin-6	0.97	2.12	4.65	3.14	3.7	0.96	0.83	3.84	3.69	3.05	0	0.57	0.44
1218	chr1	178654362	178654730	+	Intergenic	Intergenic	48008	uc011wxg.1	Mir350	Mus musculus microRNA 350 (Mir350), microRNA.	0.97	0	0	0.63	5.81	0.96	0	5.28	3.69	0.61	0	2.29	1.75
1219	chr1	187027772	187028110	+	promoter-TSS (uc007dyu.2)	promoter-TSS (NM_001163754)	-106	uc007dyu.2	Rab3gap2	rab3 GTPase-activating protein non-catalytic	4.34	7.77	15.68	9.41	3.17	3.35	0.83	7.2	7.84	4.88	0.51	1.14	0.88
1220	chr1	193101532	193101840	+	Intergenic	Intergenic	40311	uc007ecg.1	Nenf	neudesin precursor	4.34	4.24	2.9	5.02	6.34	2.87	2.5	5.28	2.31	1.83	0	1.52	1.31
1221	chr1	193221382	193221600	+	promoter-TSS (uc007eci.1)	promoter-TSS (NM_144880)	-571	uc007eci.1	Ppp2r5a	serine/threonine-protein phosphatase 2A 56 kDa	1.45	0	1.16	0.63	3.17	2.39	0	3.84	1.85	0	0	0.38	0
1222	chr1	193465442	193465670	+	Intergenic	Intergenic	65943	uc007ecp.1	Ints7	integrator complex subunit 7	0	0	2.32	0	2.11	0.96	0	3.84	2.31	0.61	0.51	1.14	1.75
1223	chr1	193730512	193730670	+	promoter-TSS (uc007edc.1)	promoter-TSS (NM_009579)	-69	uc007edc.1	Slc30a1	zinc transporter 1	0	0.71	0	0.63	2.11	0.96	0	3.84	0.46	0.61	0	0	0
1224	chr1	195068712	195068860	+	intron (uc007eeh.1, intron 1 of 6)	promoter-TSS (NM_001044751)	21453	uc007eeh.1	Hsd11b1	corticosteroid 11-beta-dehydrogenase isozyme 1	0.48	0	1.74	1.88	3.17	0	0	3.36	0.92	0	0.51	1.52	2.19
1225	chr1	195088392	195088600	+	intron (uc007eeh.1, intron 1 of 6)	intron (NM_008288, intron 1 of 6)	1743	uc007eeh.1	Hsd11b1	corticosteroid 11-beta-dehydrogenase isozyme 1	0.97	1.41	4.07	1.25	3.17	0	0.83	3.84	1.85	0.61	0.51	1.33	1.75
1226	chr1	197067722	197067901	+	Intergenic	CpG	-64902	uc007eez.1	Cr2	complement receptor type 2	1.45	5.65	2.32	6.27	4.76	4.78	1.67	3.84	4.15	3.05	1.54	3.05	6.13
1227	chr10	3205942	3206220	+	intron (uc007efb.1, intron 5 of 12)	intron (NM_172546, intron 5 of 12)	71777	uc007efb.1	Cnksr3	connector enhancer of kinase suppressor of ras	1.45	5.65	3.48	5.64	4.76	2.87	1.67	4.32	11.99	7.93	0.51	2.86	3.07
1228	chr10	39826382	39826580	+	intron (uc007ewm.2, intron 1 of 5)	RCHARR1|DNA|MER1_type	35579	uc007ewm.2	Slc16a10	monocarboxylate transporter 10 isoform 1	0	1.41	1.74	0.63	1.06	0.96	0	3.84	0.92	0	1.02	0.76	1.75
1229	chr10	41272552	41273110	+	intron (uc007exw.2, intron 12 of 17)	(TG)n|Simple_repeat|Simple_repeat	-14991	uc007exy.1	AK017620	Mus musculus 8 days embryo whole body cDNA, RIKEN full-length enriched library, clone:5730435O14 product:unclassifiable, full insert sequence.	3.38	14.12	13.94	12.54	4.23	3.83	0.83	5.76	5.07	5.49	0	2.86	2.19
1230	chr10	44324382	44324670	+	Intergenic	Intergenic	-146033	uc007ezv.2	Prdm1	PR domain zinc finger protein 1	0.48	0.71	4.65	1.25	3.17	0.96	0.83	4.8	4.15	1.83	0.51	1.71	2.63
1231	chr10	76485192	76485400	+	TTS (uc007fvb.1)	TTS (NR_045882)	-10188	uc007fvc.2	Slc19a1	folate transporter 1	1.93	4.24	2.9	5.64	3.17	0.96	0	3.84	3.69	5.49	0.51	2.1	1.75
1232	chr10	76973082	76973340	+	intron (uc007fvt.2, intron 2 of 5)	intron (NM_133998, intron 2 of 5)	5347	uc007fvt.2	1810008A18Rik	hypothetical protein LOC108707	4.83	15.54	8.13	6.9	4.23	0.96	0	4.32	2.31	1.22	0	2.86	3.94
1233	chr10	79396962	79397141	+	intron (uc007gap.1, intron 3 of 8)	intron (NM_007880, intron 3 of 8)	7234	uc007gap.1	Arid3a	AT-rich interactive domain-containing protein	0	1.41	1.74	1.25	1.59	0	0.83	3.36	5.54	3.66	0	0.76	1.31
1234	chr10	79397152	79397221	+	intron (uc007gap.1, intron 3 of 8)	intron (NM_007880, intron 3 of 8)	7369	uc007gap.1	Arid3a	AT-rich interactive domain-containing protein	0	2.12	2.32	2.51	1.59	0.48	0	2.88	2.77	0.61	0	0	0.44
1235	chr10	80841232	80841561	+	promoter-TSS (uc007ght.1)	promoter-TSS (NM_019757)	-281	uc007ght.1	Fzr1	fizzy-related protein homolog	1.45	1.41	4.65	3.76	1.59	1.91	0	5.28	4.15	1.22	1.02	0.57	0.88
1236	chr10	82267892	82268110	+	Intergenic	Intergenic	-6867	uc007gjx.1	AK006461	Mus musculus adult male testis cDNA, RIKEN full-length enriched library, clone:1700028I16 product:hypothetical protein, full insert sequence.	0.97	3.53	1.74	1.25	1.59	1.91	0	3.84	3.23	0	1.02	1.14	0.44
1237	chr10	87035242	87035570	+	intron (uc007gqt.2, intron 8 of 12)	intron (NM_008777, intron 8 of 12)	50866	uc007gqt.2	Pah	phenylalanine-4-hydroxylase	1.93	2.12	4.07	1.88	5.81	6.22	1.67	5.28	16.61	4.27	0.51	3.81	4.38
1238	chr10	89095952	89096270	+	Intergenic	Intergenic	-12117	uc007gsk.2	Slc17a8	vesicular glutamate transporter 3	2.41	1.41	2.9	4.39	2.11	0.96	0	5.76	1.85	1.22	0	2.86	0.88
1239	chr10	92607992	92608180	+	Intergenic	Charlie24|DNA|MER1_type	-15535	uc007gul.2	Cdk17	cell division protein kinase 17	0	0	1.74	0.63	2.11	0	0	3.84	1.85	0.61	0	1.14	0.44
1240	chr10	95239822	95240100	+	intron (uc007gws.1, intron 2 of 5)	B4A|SINE|B4	31248	uc007gws.1	AK169506	Mus musculus adult male gall bladder cDNA, RIKEN full-length enriched library, clone:G630086B13 product:unclassifiable, full insert sequence.	5.31	7.77	4.65	10.66	4.76	3.83	1.67	4.32	6	1.22	2.05	5.71	4.38
1241	chr10	106477362	106477680	+	intron (uc011xna.1, intron 5 of 15)	L3|LINE|CR1	83199	uc011xna.1	Acss3	acyl-CoA synthetase short-chain family member 3,	1.93	2.82	4.65	7.53	4.76	2.39	0.83	5.28	8.76	1.22	0.51	3.81	4.82
1242	chr10	110576672	110576890	+	Intergenic	PB1D10|SINE|Alu	-25077	uc007gzy.1	Osbpl8	oxysterol-binding protein-like protein 8 isoform	2.41	1.41	3.48	1.88	1.59	2.87	0	3.84	2.77	0.61	0.51	1.52	0.44
1243	chr10	111409632	111410110	+	exon (uc007hai.2, exon 1 of 10)	exon (NM_178610, exon 1 of 10)	120	uc007hai.2	Krr1	KRR1 small subunit processome component homolog	4.34	10.59	15.1	7.53	5.81	7.17	0	7.2	6.46	2.44	0.51	3.05	1.31
1244	chr10	117166602	117166860	+	Intergenic	Intergenic	16683	uc007hdn.1	Slc35e3	solute carrier family 35 member E3	0.48	4.94	2.32	0.63	2.11	1.91	0	4.32	4.61	0.61	0	1.71	0.88
1245	chr10	120887832	120888020	+	intron (uc007hfs.1, intron 1 of 4)	Lx8|LINE|L1	25380	uc007hfs.1	Rassf3	ras association domain-containing protein 3	0	0.71	0.58	0	3.7	0	0	3.84	0.92	0	0	1.9	1.75
1246	chr10	124758852	124759030	+	intron (uc007hgy.1, intron 1 of 6)	intron (NM_011391, intron 1 of 6)	6650	uc007hgy.1	Slc16a7	monocarboxylate transporter 2	0.48	4.94	3.48	4.39	2.11	1.43	2.5	3.84	5.07	2.44	1.02	0.76	1.31
1247	chr10	125407162	125407370	+	intron (uc007hhd.2, intron 1 of 18)	intron (NM_177152, intron 1 of 18)	3991	uc007hhd.2	Lrig3	leucine-rich repeats and immunoglobulin-like	0	0.71	0.58	0.63	2.11	0	0	3.84	3.23	1.22	0	1.71	0.88
1248	chr10	126727532	126727760	+	promoter-TSS (uc007hiy.2)	promoter-TSS (NM_007837)	-203	uc007hiy.2	Ddit3	DNA damage-inducible transcript 3 protein	4.34	9.18	17.42	14.43	3.7	5.26	0	3.84	3.69	4.88	1.02	1.52	1.31
1249	chr11	3935832	3935981	+	intron (uc007hue.1, intron 2 of 11)	B4A|SINE|B4	4121	uc007hue.1	Sec14l4	SEC14-like protein 4	0	2.82	0	1.25	2.11	1.43	0	3.84	0.92	0.61	0.51	0.38	0
1250	chr11	4117942	4118170	+	promoter-TSS (uc007hur.1)	promoter-TSS (NM_028022)	-198	uc007hur.1	Gatsl3	GATS-like protein 3	0.48	0.71	0.58	0.63	3.17	1.43	0.83	3.84	1.38	1.83	0	0.38	0
1251	chr11	8410302	8410650	+	intron (uc007hzk.1, intron 16 of 30)	intron (NM_001083587, intron 16 of 30)	154062	uc007hzk.1	Tns3	tensin-3	0.48	3.53	1.16	1.88	7.93	1.91	1.67	5.28	4.15	3.05	0.51	3.81	4.38
1252	chr11	8423702	8424130	+	intron (uc007hzk.1, intron 13 of 30)	intron (NM_001083587, intron 13 of 30)	140622	uc007hzk.1	Tns3	tensin-3	2.41	1.41	4.65	3.14	5.29	0.48	0	4.8	2.31	1.83	0	2.48	1.75
1253	chr11	32505422	32505591	+	intron (uc007ijt.1, intron 12 of 18)	intron (NM_009288, intron 12 of 18)	-37369	uc007ijx.1	Fbxw11	F-box/WD repeat-containing protein 11	0.97	2.12	1.74	0.63	1.06	0.48	0	3.84	0.92	1.22	0.51	1.33	0.88
1254	chr11	35777022	35777410	+	intron (uc007ili.1, intron 1 of 22)	intron (NM_170779, intron 1 of 22)	16375	uc007ili.1	Wwc1	protein KIBRA	0.97	0.71	1.16	0	2.11	1.43	0.83	5.76	3.69	4.27	0	1.52	2.19
1255	chr11	35849872	35850130	+	intron (uc007ilk.1, intron 25 of 28)	intron (NM_011856, intron 25 of 28)	-56410	uc007ili.1	Wwc1	protein KIBRA	2.41	14.12	15.1	16.93	2.64	1.91	3.34	4.32	8.76	1.83	1.02	1.71	1.75
1256	chr11	40508322	40508560	+	Intergenic	5' UTR (NM_001199274, exon 1 of 7)	-2257	uc007ilp.2	Mat2b	methionine adenosyltransferase 2 subunit beta	0	2.82	0	0	3.17	2.39	0.83	4.32	8.3	1.22	0	1.33	1.31
1257	chr11	49953252	49953450	+	intron (uc007irq.1, intron 2 of 20)	intron (NM_029745, intron 2 of 20)	8489	uc007irq.1	Tbc1d9b	TBC1 domain family member 9B	4.34	10.59	9.87	6.9	2.11	2.87	0.83	3.84	7.38	3.66	0	2.1	3.94
1258	chr11	55281622	55281851	+	Intergenic	Intergenic	-1518	uc007izl.1	G3bp1	ras GTPase-activating protein-binding protein 1	1.45	10.59	5.81	6.9	2.11	1.43	0.83	4.32	8.76	3.05	0	0.76	2.19
1259	chr11	59628362	59628631	+	intron (uc007jez.1, intron 1 of 1)	intron (NR_045686, intron 1 of 1)	4880	uc007jez.1	Gm16062	SubName: Full=Putative uncharacterized protein;	0.97	0	0	1.88	6.34	1.91	0	4.8	2.77	1.22	0	2.29	0.44
1260	chr11	60230732	60231060	+	promoter-TSS (uc007jfv.2)	promoter-TSS (NM_145427)	249	uc007jfw.2	4933439F18Rik	hypothetical protein LOC66771	0.97	3.53	2.9	1.25	1.59	1.43	0	3.84	2.77	1.83	0	0.57	0
1261	chr11	60590732	60591050	+	promoter-TSS (uc007jgl.1)	promoter-TSS (NM_009410)	-24	uc007jgl.1	Top3a	DNA topoisomerase 3-alpha	11.1	35.31	27.88	33.24	9.51	4.3	0	5.28	9.69	3.66	0	4.38	4.38
1262	chr11	62363872	62364080	+	Intergenic	Intergenic	-1030	uc007jjg.1	Ubb	polyubiquitin-B	2.41	4.24	5.23	5.64	2.11	1.43	1.67	3.84	2.31	1.22	0	2.29	3.07
1263	chr11	62382002	62382220	+	Intergenic	ID|SINE|ID	-5877	uc007jjh.1	Trpv2	transient receptor potential cation channel	3.86	13.42	15.1	13.17	2.11	0.96	0	3.84	1.85	0	1.54	2.48	1.31
1264	chr11	68911042	68911330	+	Intergenic	Intergenic	-2474	uc007jph.2	Per1	period circadian protein homolog 1	3.38	8.47	7.55	13.17	7.4	1.91	0.83	5.28	4.61	1.22	0	2.48	3.94
1265	chr11	72421882	72422220	+	intron (uc007jzd.1, intron 1 of 5)	intron (NM_025985, intron 1 of 5)	1288	uc007jzd.1	Ube2g1	ubiquitin-conjugating enzyme E2 G1	3.38	14.83	22.07	10.66	6.87	4.78	0	4.8	7.84	2.44	0	2.29	1.75
1266	chr11	73140022	73140390	+	Intergenic	Intergenic	-2070	uc007kal.1	Aspa	aspartoacylase	1.45	9.18	9.29	2.51	5.29	2.87	0.83	6.24	8.76	6.71	0	3.43	5.26
1267	chr11	78136502	78136740	+	TTS (uc007kiv.2)	TTS (NM_017407)	-1079	uc007kix.1	Aldoc	fructose-bisphosphate aldolase C	0.48	2.82	5.23	0.63	3.17	1.91	0	4.32	4.61	2.44	0	0.76	2.63
1268	chr11	78364282	78364720	+	promoter-TSS (uc007kjv.1)	promoter-TSS (NM_133706)	-264	uc007kjv.1	Tmem97	transmembrane protein 97	2.41	13.42	7.55	8.15	5.29	3.83	0	5.28	8.3	4.27	1.02	1.9	3.07
1269	chr11	78617132	78617370	+	Intergenic	Intergenic	-22846	uc007kkb.2	1810012P15Rik	hypothetical protein LOC66274	0.97	2.12	4.07	0.63	2.11	3.83	0.83	4.32	8.76	1.83	0	1.33	0.44
1270	chr11	79467952	79468410	+	intron (uc007kku.1, intron 3 of 14)	intron (NM_175543, intron 3 of 14)	20449	uc007kkw.1	AK019731	Mus musculus adult male testis cDNA, RIKEN full-length enriched library, clone:1700020F10 product:unclassifiable, full insert sequence.	15.44	50.84	39.49	27.6	6.87	3.35	1.67	5.76	8.76	3.05	1.02	7.43	12.27
1271	chr11	83555222	83555700	+	Intergenic	Intergenic	-4981	uc007kps.1	1100001G20Rik	WDNM1-like protein	1.45	4.24	2.32	4.39	2.64	3.35	0	5.28	8.3	4.27	1.02	3.05	3.51
1272	chr11	83986572	83986770	+	Intergenic	Intergenic	-5693	uc007kqi.1	Gm11437	hypothetical protein LOC628813	0	0	0	0	2.11	0.48	1.67	3.84	0.46	0.61	1.02	2.1	2.19
1273	chr11	84703092	84703320	+	intron (uc007krd.2, intron 5 of 24)	RSINE1|SINE|B4	-9419	uc007kqz.1	Pigw	phosphatidylinositol-glycan biosynthesis class W	0	2.12	0.58	1.25	1.59	2.39	0	3.84	4.15	0.61	0	1.33	0.88
1274	chr11	86815702	86815900	+	Intergenic	L2c|LINE|L2	-8537	uc007ktd.1	Ypel2	protein yippee-like 2	1.45	2.12	2.9	1.25	1.06	2.87	1.67	3.84	3.69	0.61	0	0.76	1.31
1275	chr11	93829482	93829731	+	5' UTR (uc007kxu.1, exon 1 of 5)	5' UTR (NM_008704, exon 1 of 5)	229	uc007kxu.1	Nme1	nucleoside diphosphate kinase A	10.13	20.48	25.55	23.83	3.17	4.3	0.83	4.32	2.77	0	0	1.9	2.63
1276	chr11	94023562	94023870	+	Intergenic	Intergenic	-49052	uc007kyf.1	Tob1	protein Tob1	0.48	0.71	0.58	1.25	4.23	0.96	1.67	4.8	5.54	0.61	0	1.9	1.75
1277	chr11	94410192	94410421	+	exon (uc007kza.2, exon 1 of 9)	exon (NM_001013381, exon 1 of 9)	215	uc007kza.2	Rsad1	radical S-adenosyl methionine domain-containing	0	0.71	0	0.63	3.7	2.87	0.83	4.32	4.61	3.05	0	0.76	0.88
1278	chr11	101148662	101149060	+	TTS (uc007loj.1)	TTS (NM_019584)	8344	uc007loi.1	Cntd1	cyclin N-terminal domain-containing protein 1	1.45	7.06	4.07	4.39	3.7	2.87	0	5.76	7.84	0.61	0.51	0.95	0.44
1279	chr11	106703452	106703680	+	intron (uc007lzx.2, intron 10 of 18)	intron (NM_025481, intron 10 of 18)	53000	uc007lzu.2	Ccdc45	coiled-coil domain-containing protein 45 isoform	0	0.71	0	0.63	1.59	0.48	1.67	3.84	0.92	0.61	0	0.95	1.31
1280	chr11	107125112	107125401	+	intron (uc007mal.1, intron 5 of 9)	intron (NM_145823, intron 5 of 9)	-74561	uc007mai.2	Nol11	nucleolar protein 11 isoform 1	1.45	10.59	6.39	3.14	5.29	3.83	0.83	4.8	9.23	3.05	0.51	3.05	3.51
1281	chr11	114712632	114713140	+	promoter-TSS (uc011yhg.1)	promoter-TSS (NM_001110338)	32	uc011yhg.1	Gprc5c	G-protein coupled receptor family C group 5	2.41	3.53	3.48	4.39	7.4	2.87	0.83	5.28	8.3	4.88	0	1.52	0.88
1282	chr11	115311552	115311851	+	Intergenic	ID4_|SINE|ID	9842	uc007mho.1	4933422H20Rik	tripartite motif protein 47-like	2.9	12	7.55	10.03	7.93	3.35	0.83	6.72	7.84	6.1	0	4.19	6.13
1283	chr11	115961812	115962240	+	Intergenic	Intergenic	9304	uc007mjx.1	Trim47	tripartite motif-containing protein 47	1.45	7.77	5.81	3.14	2.64	3.35	0.83	4.8	8.76	1.22	1.02	1.71	2.19
1284	chr11	117086342	117086630	+	intron (uc007mnd.2, intron 2 of 11)	B3|SINE|B2	25511	uc007mnd.2	Sept9	septin-9 isoform a	1.93	6.36	1.74	1.25	1.59	1.91	0.83	4.32	1.38	0	0.51	1.71	1.31
1285	chr11	117821282	117821520	+	Intergenic	Intergenic	9279	uc007moi.2	Socs3	suppressor of cytokine signaling 3	0	0	0	1.88	3.17	4.78	1.67	4.8	6.46	1.22	0.51	0.76	0.44
1286	chr11	118338032	118338230	+	promoter-TSS (uc007mpi.1)	promoter-TSS (NM_172573)	-143	uc007mpi.1	Engase	cytosolic endo-beta-N-acetylglucosaminidase	0.97	0.71	2.32	1.88	4.76	0.48	0	3.84	1.38	0.61	0.51	0.57	0.44
1287	chr11	120094002	120094161	+	promoter-TSS (uc011yiy.1)	promoter-TSS (NM_198423)	-180	uc011yiy.1	Bahcc1	BAH and coiled-coil domain-containing protein 1	0	0	2.32	3.14	0	1.91	0	3.84	1.85	0	0	0.19	0.44
1288	chr12	8928342	8928530	+	5' UTR (uc007naf.1, exon 1 of 7)	5' UTR (NM_008640, exon 1 of 7)	323	uc007naf.1	Laptm4a	lysosomal-associated transmembrane protein 4A	4.34	15.54	16.26	18.82	1.59	1.91	0	3.84	2.77	0.61	0	2.29	2.19
1289	chr12	25346012	25346250	+	3' UTR (uc007neo.2, exon 4 of 4)	3' UTR (NM_178357, exon 4 of 4)	9895	uc007neo.2	Klf11	Krueppel-like factor 11	0.48	8.47	6.39	5.64	1.06	0.48	0	4.32	1.38	1.83	0.51	0.95	1.31
1290	chr12	25367382	25367640	+	promoter-TSS (uc011yla.1)	promoter-TSS (NM_001161807)	-851	uc011yla.1	Cys1	cystin-1	2.9	13.42	8.13	8.78	2.11	2.39	1.67	4.32	2.77	2.44	0.51	2.1	2.63
1291	chr12	29383182	29383480	+	intron (uc007nfw.2, intron 8 of 11)	intron (NM_178811, intron 8 of 11)	23259	uc007nfv.1	Adi1	1,2-dihydroxy-3-keto-5-methylthiopentene	0	1.41	0.58	0.63	5.29	2.87	0.83	4.8	3.23	0.61	0	0.38	1.31
1292	chr12	71859122	71859460	+	Intergenic	Intergenic	-67210	uc007ntv.1	Frmd6	FERM domain-containing protein 6	0.97	5.65	5.23	1.88	3.17	1.43	0	4.8	2.31	2.44	0	2.1	3.51
1293	chr12	73764852	73765081	+	intron (uc007nvs.2, intron 1 of 6)	intron (NM_025522, intron 1 of 6)	849	uc007nvs.2	Dhrs7	dehydrogenase/reductase SDR family member 7	1.45	3.53	0.58	2.51	0.53	1.43	0.83	4.32	1.85	0	0.51	1.14	2.63
1294	chr12	74509552	74509860	+	intron (uc007nwl.1, intron 1 of 3)	intron (NR_046013, intron 1 of 3)	838	uc007nwl.1	AK085818	Mus musculus 16 days neonate heart cDNA, RIKEN full-length enriched library, clone:D830013O20 product:hypothetical protein, full insert sequence.	1.45	2.82	12.78	2.51	4.76	1.43	0.83	5.76	5.07	3.05	0	1.33	1.75
1295	chr12	78063142	78063441	+	promoter-TSS (uc007nyw.2)	promoter-TSS (NM_008558)	-56	uc007nyw.2	Max	protein max isoform 1	1.93	16.95	22.65	11.29	3.7	3.35	0.83	4.32	3.23	1.83	0	1.33	0.88
1296	chr12	81285032	81285261	+	intron (uc007oap.2, intron 9 of 20)	MIR|SINE|MIR	-51315	uc007oan.2	2310015A10Rik	Mus musculus adult male tongue cDNA, RIKEN full-length enriched library, clone:2310015A10 product:unclassifiable, full insert sequence.	1.45	4.94	2.9	1.88	5.29	4.3	0	4.8	9.69	1.83	0.51	1.71	1.31
1297	chr12	81317642	81317860	+	intron (uc007oap.2, intron 1 of 20)	intron (NM_134156, intron 1 of 20)	43607	uc007oap.2	Actn1	alpha-actinin-1	6.76	15.54	16.26	18.82	7.4	1.91	2.5	3.84	7.84	1.83	0	4.19	3.51
1298	chr12	82287702	82288160	+	TTS (uc007obu.2)	TTS (NM_022316)	20793	uc011yok.1	Mir3067	Mus musculus microRNA 3067 (Mir3067), microRNA.	0.48	1.41	0.58	3.14	5.81	2.87	2.5	5.76	8.3	4.88	0.51	3.43	0.44
1299	chr12	85379172	85379390	+	promoter-TSS (uc007oed.1)	promoter-TSS (NM_134247)	-48	uc007oed.1	Acot4	acyl-coenzyme A thioesterase 4	4.34	7.77	9.29	5.64	2.11	2.39	0.83	4.32	3.69	0.61	0	1.71	3.51
1300	chr12	88142272	88142630	+	Intergenic	Intergenic	67132	uc011ypk.1	Gm6772	hypothetical protein LOC627607	1.45	0	2.9	1.88	2.11	4.78	0	4.32	3.23	2.44	0	1.52	0
1301	chr12	100656972	100657310	+	intron (uc007ort.1, intron 1 of 5)	intron (NM_183186, intron 1 of 5)	31143	uc007ort.1	Foxn3	forkhead box protein N3	0.97	1.41	0.58	0.63	2.64	3.35	0.83	5.76	4.15	3.66	0	1.52	0
1302	chr12	104895482	104895790	+	promoter-TSS (uc007owa.1)	promoter-TSS (NM_007618)	-355	uc007owa.1	Serpina6	corticosteroid-binding globulin precursor	0.97	2.82	4.65	1.25	3.7	2.39	0.83	5.76	4.61	1.83	0	1.71	0.44
1303	chr12	104976482	104976780	+	promoter-TSS (uc007owe.1)	promoter-TSS (NM_009244)	-232	uc007owe.1	Serpina1b	alpha-1-antitrypsin 1-2 precursor	0.48	3.53	1.16	1.25	0.53	1.91	0	5.28	2.31	2.44	0.51	1.33	0.88
1304	chr12	105279672	105280120	+	intron (uc007owp.1, intron 1 of 4)	intron (NM_026535, intron 1 of 4)	2757	uc007owp.1	Serpina12	serpin A12 precursor	2.41	5.65	6.39	3.14	1.59	0.96	1.67	5.28	3.23	3.66	0.51	1.9	2.63
1305	chr12	113080802	113081070	+	intron (uc007ped.1, intron 7 of 16)	intron (NM_011625, intron 7 of 16)	28455	uc007pea.1	Zfyve21	zinc finger FYVE domain-containing protein 21	3.38	6.36	9.87	10.03	3.7	1.43	1.67	4.32	3.69	3.05	0.51	1.14	1.75
1306	chr13	35086132	35086461	+	promoter-TSS (uc007qbz.2)	promoter-TSS (NM_011868)	-283	uc007qbz.2	Peci	peroxisomal 3,2-trans-enoyl-CoA isomerase	0	0.71	0.58	2.51	3.17	4.3	0	4.32	8.76	3.66	0	1.52	0.44
1307	chr13	52245742	52245980	+	Intergenic	Intergenic	27561	uc007qmu.1	DQ685120	DQ685120	0.97	8.47	2.32	3.14	1.59	4.3	0.83	4.32	5.54	1.22	0.51	1.9	1.31
1308	chr13	52926812	52927060	+	Intergenic	Intergenic	-74362	uc011yzl.1	BB123696	Mus musculus adult male urinary bladder cDNA, RIKEN full-length enriched library, clone:9530027I24 product:weakly similar to CALCYCLIN BINDING PROTEIN [Mus musculus], full insert sequence.	0.97	7.06	3.48	0	1.06	1.43	0	4.32	3.23	1.22	0.51	0.76	2.19
1309	chr13	53075492	53075860	+	intron (uc007qni.1, intron 1 of 1)	CpG	732	uc007qni.1	Nfil3	nuclear factor interleukin-3-regulated protein	0.97	1.41	1.16	1.88	2.64	0.48	0	5.28	1.38	1.83	0	0.95	3.94
1310	chr13	60710102	60710540	+	intron (uc007qvm.1, intron 2 of 25)	intron (NM_029653, intron 2 of 25)	7013	uc007qvm.1	Dapk1	death-associated protein kinase 1	0.97	2.82	2.32	1.88	3.7	0	2.5	4.8	9.69	3.05	0.51	3.43	4.38
1311	chr13	68720942	68721181	+	promoter-TSS (uc007rby.1)	promoter-TSS (NM_172480)	-63	uc007rby.1	Mtrr	methionine synthase reductase	0.48	1.41	2.32	1.25	1.06	0.96	0.83	4.32	2.77	0	0	0	0
1312	chr13	97340562	97340870	+	intron (uc007rnk.2, intron 2 of 17)	Lx5|LINE|L1	28026	uc007rnk.2	Col4a3bp	collagen type IV alpha-3-binding protein isoform	2.41	9.18	9.87	8.15	3.7	2.87	0.83	5.76	5.07	7.93	1.54	2.86	3.07
1313	chr13	99538362	99538570	+	intron (uc007rpb.2, intron 8 of 25)	intron (NM_172591, intron 8 of 25)	-32270	uc007rpc.1	AK136034	Mus musculus in vitro fertilized eggs cDNA, RIKEN full-length enriched library, clone:7420404C14 product:hypothetical protein, full insert sequence.	0.48	2.82	1.16	0.63	1.06	1.91	0	3.84	6.92	2.44	0	0.95	1.75
1314	chr13	103642992	103643220	+	intron (uc007rsb.2, intron 5 of 28)	intron (NM_175171, intron 5 of 28)	92762	uc007rsc.1	AK007100	Mus musculus adult male testis cDNA, RIKEN full-length enriched library, clone:1700099I09 product:unclassifiable, full insert sequence.	0.48	0.71	0.58	1.88	6.34	1.91	0.83	3.84	4.61	1.83	1.02	2.86	1.75
1315	chr13	110671432	110671650	+	intron (uc007rvg.2, intron 7 of 16)	intron (NM_011056, intron 7 of 16)	-22476	uc011zem.1	Mir1904	Mus musculus 2 days neonate thymus thymic cells cDNA, RIKEN full-length enriched library, clone:C920016N10 product:CAMP-DEPENDENT 3',5'-CYCLIC PHOSPHODIESTERASE 4D (EC 3.1.4.17) (DPDE3) homolog [Rattus norvegicus], full insert sequence.	0	0	1.16	1.88	2.64	0.48	0	3.84	1.85	1.83	0	1.33	1.75
1316	chr13	113276532	113276811	+	intron (uc007rwg.2, intron 5 of 16)	ORR1C1|LTR|MaLR	22393	uc007rwg.2	Il6st	interleukin-6 receptor subunit beta precursor	2.9	19.77	6.97	11.92	5.81	4.3	0.83	5.28	6.92	1.22	0	3.81	2.63
1317	chr13	113777812	113778030	+	promoter-TSS (uc007rwz.1)	promoter-TSS (NM_001081062)	-89	uc007rwz.1	Ccno	cyclin-O	0	0	0	1.25	4.23	0	0	3.84	1.85	1.83	0	0	0.44
1318	chr13	120245062	120245351	+	intron (uc007rzd.1, intron 10 of 10)	RSINE1|SINE|B4	-6360	uc007rzj.2	4833420G17Rik	hypothetical protein LOC67392	0.97	3.53	3.48	3.76	5.81	3.35	1.67	5.76	4.15	4.27	0	1.71	2.19
1319	chr14	9164052	9164390	+	Intergenic	Intergenic	-21931	uc007sfa.1	Fam107a	downregulated in renal cell carcinoma	0	1.41	4.65	1.88	7.93	3.35	2.5	5.28	6.92	4.88	0	1.14	1.31
1320	chr14	22241152	22241370	+	intron (uc007sld.1, intron 9 of 10)	intron (NM_134079, intron 9 of 10)	-77815	uc007slg.1	Myst4	histone acetyltransferase MYST4	1.93	4.94	6.39	2.51	0.53	1.43	1.67	3.84	2.77	0.61	0	1.33	1.31
1321	chr14	27349942	27350180	+	intron (uc007ssr.1, intron 1 of 22)	intron (NM_032008, intron 1 of 22)	4049	uc007ssr.1	Slmap	sarcolemmal membrane-associated protein	1.93	1.41	3.48	1.25	2.11	1.91	0	4.32	5.07	0.61	0	1.71	0.44
1322	chr14	30809412	30809630	+	3' UTR (uc007sun.1, exon 11 of 11)	3' UTR (NM_019583, exon 11 of 11)	12561	uc007sun.1	Il17rb	interleukin-17 receptor B precursor	1.93	3.53	2.9	2.51	3.17	1.91	0	3.84	4.15	0	0	2.48	1.75
1323	chr14	35967672	35967850	+	intron (uc007tbj.1, intron 4 of 15)	intron (NM_008166, intron 4 of 15)	259966	uc011ziy.1	Mir346	Mus musculus microRNA 346 (Mir346), microRNA.	0.97	4.94	5.81	6.9	2.11	1.91	0.83	3.84	2.31	1.83	0.51	1.71	1.75
1324	chr14	48187992	48188450	+	promoter-TSS (uc007tik.2)	promoter-TSS (NM_172599)	-112	uc007tik.2	Atg14	beclin 1-associated autophagy-related key	7.72	14.83	14.52	17.56	3.7	3.83	1.67	4.8	8.76	1.83	0.51	1.71	3.94
1325	chr14	59819602	59819871	+	promoter-TSS (uc007ueb.2)	promoter-TSS (NM_027764)	-329	uc007ueb.2	Rcbtb1	RCC1 and BTB domain-containing protein 1	0.97	3.53	5.23	6.27	2.64	1.43	0.83	4.8	3.69	1.83	0	0.19	0.44
1326	chr14	64562442	64562650	+	promoter-TSS (uc007uhy.1)	promoter-TSS (NM_011446)	3	uc007uhy.1	Sox7	transcription factor SOX-7	0	0	0.58	0	0.53	0.48	0	3.84	0.46	1.22	0	0	0
1327	chr14	64812742	64812980	+	intron (uc007uij.1, intron 10 of 10)	intron (NM_001253715, intron 4 of 4)	77710	uc007uif.1	AK020680	Mus musculus 16 days neonate cerebellum cDNA, RIKEN full-length enriched library, clone:9630015K15 product:unclassifiable, full insert sequence.	2.9	2.82	0	1.25	3.17	0.96	0	4.32	2.77	3.66	0	2.29	0.44
1328	chr14	70026142	70026360	+	intron (uc007umo.2, intron 1 of 13)	Tigger7|DNA|MER2_type	13832	uc007uml.1	AK086749	Mus musculus adult male testis cDNA, RIKEN full-length enriched library, clone:4930513O14 product:mitochondrial solute carrier protein, full insert sequence.	0.48	4.94	1.74	1.88	3.17	2.39	0	3.84	5.07	1.22	0	2.29	1.31
1329	chr14	79250432	79250910	+	intron (uc007usq.2, intron 1 of 44)	intron (NM_027906, intron 1 of 44)	1686	uc007usq.2	1300010F03Rik	hypothetical protein LOC219189 isoform 1	10.13	26.13	29.04	34.49	6.87	5.26	0.83	7.68	13.84	4.27	0.51	7.05	6.57
1330	chr14	119066742	119067080	+	intron (uc007uyv.2, intron 3 of 30)	intron (NM_001033336, intron 3 of 30)	38530	uc007uyv.2	Abcc4	ATP-binding cassette, sub-family C (CFTR/MRP),	4.34	25.42	26.71	27.6	0	2.39	3.34	4.32	3.69	1.83	0	2.48	5.26
1331	chr15	7110402	7110700	+	intron (uc007vdy.2, intron 4 of 19)	RSINE1|SINE|B4	20009	uc007vdy.2	Lifr	leukemia inhibitory factor receptor isoform 1	0.48	4.94	1.74	0	3.17	2.39	1.67	5.76	3.23	0.61	0	1.14	0.88
1332	chr15	31183872	31184170	+	intron (uc007vkc.2, intron 2 of 3)	intron (NM_146057, intron 2 of 3)	29881	uc007vkc.2	Dap	death-associated protein 1	0.97	0.71	1.16	0.63	3.17	0.48	0.83	4.32	0.46	0.61	0	1.71	4.38
1333	chr15	64280162	64280451	+	Intergenic	Intergenic	27423	uc011ztj.1	AB351921	AB351921	2.41	7.06	6.39	5.64	4.23	1.43	2.5	4.8	1.85	0.61	0	2.67	2.63
1334	chr15	74534732	74534970	+	TTS (uc007wfp.1)	3' UTR (NM_008415, exon 2 of 2)	-4740	uc007wfq.2	4933427E11Rik	SubName: Full=Putative uncharacterized protein; Flags: Fragment;	0.48	2.82	1.74	3.76	1.06	1.43	0	4.32	2.31	1.83	0.51	0.57	1.31
1335	chr15	76137652	76137980	+	promoter-TSS (uc007wjo.1)	promoter-TSS (NM_153122)	-141	uc007wjo.1	Oplah	5-oxoprolinase	0	0	0.58	1.25	3.17	3.83	0	5.76	6.46	0.61	0	0.38	0.44
1336	chr15	76554172	76554400	+	promoter-TSS (uc007wmf.2)	promoter-TSS (NM_176828)	-11	uc007wmf.2	C030006K11Rik	hypothetical protein LOC223665 isoform 1	2.41	12.71	9.29	8.15	1.06	2.87	0	3.84	4.61	0.61	0	0.95	1.31
1337	chr15	81311662	81312010	+	Intergenic	Intergenic	15090	uc007wwq.1	Rbx1	E3 ubiquitin-protein ligase RBX1	0.97	2.12	0.58	2.51	2.11	0.48	0.83	5.28	2.77	0	0	1.52	1.31
1338	chr15	85508352	85508670	+	Intergenic	Intergenic	-28522	uc011zxm.1	Mirlet7c-2	Mus musculus microRNA let7c-2 (Mirlet7c-2), microRNA.	0.48	2.82	1.16	4.39	1.06	1.43	0	5.28	4.15	0.61	1.02	0.38	0.88
1339	chr15	89227312	89227550	+	intron (uc007xgo.2, intron 2 of 2)	intron (NM_001162880, intron 2 of 2)	10109	uc011zxw.1	Klhdc7b	kelch domain containing 7B	0.48	1.41	1.16	0.63	3.7	1.43	0	4.32	2.31	0	0	2.1	3.51
1340	chr15	97102732	97103011	+	intron (uc007xkt.2, intron 1 of 5)	intron (NM_172293, intron 1 of 5)	-25153	uc007xks.2	Amigo2	amphoterin-induced protein 2 precursor	1.93	6.36	8.13	3.76	6.34	2.87	1.67	4.8	1.38	3.66	1.54	2.29	3.07
1341	chr15	98748422	98748740	+	promoter-TSS (uc007xoi.1)	promoter-TSS (NM_029098)	-52	uc007xoi.1	Lmbr1l	protein LMBR1L	0.48	0	3.48	0.63	5.29	2.39	1.67	4.32	7.84	0.61	0	1.14	0.44
1342	chr16	3743912	3744240	+	promoter-TSS (uc007xyn.2)	promoter-TSS (NM_148924)	-23	uc007xyn.2	Zfp263	zinc finger protein 263	0.97	0.71	1.74	1.25	3.7	2.87	0	4.32	3.69	1.83	0	0.57	0
1343	chr16	13190532	13190830	+	Intergenic	Intergenic	-65893	uc007yfy.2	Mkl2	MKL/myocardin-like protein 2 isoform 3	0.48	0.71	2.32	3.76	4.23	2.39	1.67	4.32	3.23	2.44	0	3.05	1.75
1344	chr16	17345602	17345820	+	intron (uc007ykr.2, intron 19 of 54)	intron (NM_001001983, intron 19 of 54)	14247	uc007yks.2	Serpind1	heparin cofactor 2 precursor	0	0	1.74	1.25	2.11	2.39	2.5	3.84	3.69	1.83	0.51	0	1.31
1345	chr16	17451492	17451840	+	promoter-TSS (uc007ykv.1)	promoter-TSS (NM_007764)	-414	uc007ykv.1	Crkl	crk-like protein	3.38	7.77	9.29	9.41	2.64	2.39	0	5.76	5.07	2.44	0.51	3.24	3.07
1346	chr16	20717702	20718050	+	promoter-TSS (uc012ada.1)	promoter-TSS (NM_145632)	-23	uc007yqz.1	Polr2h	DNA-directed RNA polymerases I, II, and III	1.93	2.82	5.81	1.88	2.11	3.83	0.83	5.76	5.07	3.66	0	0.38	0.88
1347	chr16	24420852	24421200	+	Intergenic	intron (NM_178665, intron 1 of 12)	-27151	uc007yug.2	Lpp	lipoma-preferred partner homolog isoform 1	2.41	3.53	5.23	1.88	3.7	1.91	0.83	4.8	3.69	1.22	0	3.43	2.63
1348	chr16	26706562	26706880	+	intron (uc007yvg.2, intron 8 of 10)	intron (NM_001159318, intron 8 of 10)	48867	uc007yvh.1	AK050069	Mus musculus adult male liver tumor cDNA, RIKEN full-length enriched library, clone:C730010C06 product:unclassifiable, full insert sequence.	0.97	1.41	2.32	3.76	3.7	1.43	0.83	4.8	2.77	1.22	1.54	2.67	2.19
1349	chr16	30066842	30067170	+	exon (uc007ywl.1, exon 4 of 4)	exon (NM_008235, exon 4 of 4)	1563	uc007ywl.1	Hes1	transcription factor HES-1	0.97	2.12	5.23	1.88	1.59	0.96	0	4.8	1.85	2.44	0	0	0.44
1350	chr16	31412382	31412650	+	Intergenic	Intergenic	-9867	uc007yxi.2	Bdh1	D-beta-hydroxybutyrate dehydrogenase,	6.76	13.42	16.26	21.95	4.23	2.87	1.67	5.28	8.76	1.22	0	3.05	3.94
1351	chr16	31996542	31996810	+	intron (uc007yya.2, intron 1 of 9)	tRNA-Ala-GCY_|tRNA|tRNA	6697	uc007yya.2	Senp5	sentrin-specific protease 5	0.97	4.24	4.65	4.39	3.17	1.91	0	4.32	11.99	0.61	0	0.38	0.44
1352	chr16	33318222	33318470	+	Intergenic	Intergenic	62467	uc007zaa.1	AK160141	Mus musculus adult male testis cDNA, RIKEN full-length enriched library, clone:1700007L15 product:unclassifiable, full insert sequence.	0	1.41	0	0.63	3.7	1.43	0.83	4.32	1.38	0.61	1.02	2.29	2.19
1353	chr16	34972572	34972850	+	intron (uc007zbd.1, intron 25 of 31)	intron (NM_139300, intron 25 of 31)	-13747	uc007zbg.1	AK044449	Mus musculus adult retina cDNA, RIKEN full-length enriched library, clone:A930013N07 product:unclassifiable, full insert sequence.	0	4.94	2.32	0.63	2.64	2.87	0	4.32	1.85	1.83	1.02	1.14	2.19
1354	chr16	35310702	35311100	+	TTS (uc007zbk.1)	TTS (NM_133704)	53103	uc007zbk.1	Sec22a	vesicle-trafficking protein SEC22a	0	3.53	0.58	0	3.7	1.43	0.83	6.72	3.69	1.22	0.51	2.86	2.63
1355	chr16	37871572	37871800	+	intron (uc007zek.1, intron 1 of 3)	intron (NM_177093, intron 1 of 3)	3200	uc007zek.1	Lrrc58	leucine-rich repeat-containing protein 58	0.48	0	1.16	0.63	2.11	0.96	2.5	3.84	1.38	1.83	0	0.95	0.44
1356	chr16	42911472	42911660	+	intron (uc007zfz.1, intron 1 of 3)	intron (NR_040402, intron 1 of 3)	610	uc007zfz.1	AK083150	Mus musculus adult male hippocampus cDNA, RIKEN full-length enriched library, clone:C630018D16 product:unclassifiable, full insert sequence.	0	0.71	0	0.63	3.17	0	2.5	3.84	0.46	0	1.02	1.14	0
1357	chr16	45991142	45991400	+	intron (uc007zje.2, intron 1 of 3)	MIRc|SINE|MIR	19255	uc007zje.2	Plcxd2	phosphatidylinositol-specific phospholipase C, X	0	0.71	1.16	0.63	2.64	1.43	1.67	4.32	3.69	1.22	0.51	2.29	2.63
1358	chr16	52129362	52129760	+	intron (uc007zle.1, intron 4 of 17)	intron (NM_001033238, intron 4 of 17)	97899	uc007zle.1	Cblb	E3 ubiquitin-protein ligase CBL-B	2.41	6.36	2.32	6.27	3.17	4.3	3.34	5.28	11.53	2.44	1.02	3.81	2.19
1359	chr16	56771622	56771770	+	intron (uc007zmw.1, intron 4 of 15)	intron (NM_172825, intron 4 of 15)	24275	uc007zmw.1	Gpr128	probable G-protein coupled receptor 128	0	0.71	0	1.25	2.11	3.35	0	3.84	7.84	0	0	0.57	1.31
1360	chr16	78309552	78309780	+	intron (uc007zsn.1, intron 1 of 6)	intron (NM_001025192, intron 1 of 6)	7730	uc007zsn.1	Cxadr	coxsackievirus and adenovirus receptor homolog	1.93	5.65	0.58	3.14	2.64	1.43	0.83	3.84	2.77	0	0	2.29	4.82
1361	chr16	92610002	92610230	+	intron (uc007zzj.2, intron 7 of 7)	intron (NM_009821, intron 4 of 4)	111724	uc007zzg.1	Clic6	chloride intracellular channel protein 6	2.9	2.82	2.9	2.51	5.81	0.96	1.67	3.84	1.85	1.83	1.02	2.86	4.82
1362	chr16	93588612	93588820	+	intron (uc007zzq.2, intron 8 of 11)	intron (NM_145482, intron 8 of 11)	15344	uc007zzq.2	Setd4	SET domain-containing protein 4	0.48	0	0	0	1.59	1.43	0.83	3.84	4.15	3.05	0	0.76	0.44
1363	chr17	5095762	5096040	+	intron (uc008aey.1, intron 2 of 19)	intron (NM_001085355, intron 2 of 19)	100827	uc008aey.1	Arid1b	AT rich interactive domain 1B (Swi1 like)	0	0.71	1.16	1.25	5.81	1.43	0	4.8	1.85	3.05	0	1.71	0.44
1364	chr17	25252652	25252970	+	promoter-TSS (uc008azq.2)	promoter-TSS (NM_027880)	39	uc008azq.2	Telo2	telomere length regulation protein TEL2 homolog	2.9	3.53	12.2	7.53	3.7	2.87	4.17	5.28	3.69	3.05	0	1.9	0.88
1365	chr17	26774782	26775001	+	intron (uc008bef.1, intron 7 of 9)	L2b|LINE|L2	-38450	uc008bei.1	Atp6v0e	V-type proton ATPase subunit e 1	1.45	2.12	0	0	2.64	1.91	0.83	4.8	2.77	2.44	0.51	1.71	2.19
1366	chr17	27069842	27070120	+	promoter-TSS (uc008bes.1)	promoter-TSS (NM_009343)	-91	uc008bes.1	Phf1	PHD finger protein 1	0	1.41	1.16	0	3.7	3.83	0	4.8	1.38	0.61	0	0.38	0.44
1367	chr17	31611332	31611780	+	intron (uc008bva.2, intron 18 of 18)	B3|SINE|B2	37876	uc008bvc.2	Wdr4	tRNA (guanine-N(7)-)-methyltransferase subunit	7.24	26.13	31.36	21.95	5.81	2.87	0.83	7.68	6	2.44	0	5.33	4.38
1368	chr17	31925302	31925630	+	Intergenic	Intergenic	67271	uc008bvr.1	Sik1	serine/threonine-protein kinase SIK1	4.83	12.71	13.94	9.41	4.23	3.83	0	6.24	7.84	3.66	0	3.62	1.75
1369	chr17	32250422	32250910	+	5' UTR (uc008bvw.1, exon 1 of 2)	CpG	292	uc008bvw.1	BC048393	Mus musculus, clone IMAGE:6337397, mRNA.	0.97	5.65	0.58	3.14	2.11	1.91	0	8.64	4.15	0.61	0	0.57	2.63
1370	chr17	34115722	34115930	+	promoter-TSS (uc012app.1)	promoter-TSS (NR_004446)	-90	uc012app.1	H2-K2	Mus musculus histocompatibility 2, K region locus 2 (H2-K2), non-coding RNA.	1.45	1.41	2.32	2.51	0.53	2.39	0	3.84	2.77	3.66	0	0.76	1.31
1371	chr17	35068062	35068390	+	promoter-TSS (uc008cei.2)	promoter-TSS (NM_010893)	28	uc008cei.2	Neu1	sialidase-1 precursor	18.34	28.95	40.07	30.73	3.17	1.43	0	5.76	6.46	1.22	1.02	3.62	5.26
1372	chr17	45745362	45745611	+	Intergenic	Lx8|LINE|L1	-6470	uc008crg.2	Gm7325	embryonic stem cell- and germ cell-specific	6.76	20.48	20.33	11.92	6.34	1.43	3.34	5.28	6.46	3.05	0	7.62	7.01
1373	chr17	45962772	45963060	+	Intergenic	ID_B1|SINE|B4	58772	uc008crm.1	AK080425	Mus musculus 7 days neonate cerebellum cDNA, RIKEN full-length enriched library, clone:A730010D03 product:unclassifiable, full insert sequence.	1.93	12	6.97	14.43	2.64	4.3	0.83	4.32	8.3	2.44	0	2.1	1.75
1374	chr17	46023382	46023581	+	Intergenic	Intergenic	119337	uc008crm.1	AK080425	Mus musculus 7 days neonate cerebellum cDNA, RIKEN full-length enriched library, clone:A730010D03 product:unclassifiable, full insert sequence.	1.45	1.41	1.74	0.63	2.11	1.43	0.83	4.32	1.85	0.61	0	0.76	1.31
1375	chr17	47130672	47130830	+	intron (uc008cup.2, intron 2 of 46)	intron (NM_001177374, intron 2 of 46)	16730	uc008cup.2	Ubr2	E3 ubiquitin-protein ligase UBR2 isoform 2	0	0	0.58	0	2.11	1.43	0	3.84	1.38	0	0	0.19	0.44
1376	chr17	56647372	56647600	+	Intergenic	Intergenic	4420	uc008dce.1	Znrf4	zinc and ring finger 4	0.48	3.53	0.58	0.63	1.59	1.43	0	4.32	2.31	0	0.51	0.38	1.31
1377	chr17	89013702	89014040	+	Intergenic	(CAG)n|Simple_repeat|Simple_repeat	-12024	uc012ayo.1	Ston1	stonin-1	0.48	2.12	0.58	0	1.59	0.96	0	4.32	2.31	1.22	1.54	1.9	1.75
1378	chr18	12016952	12017200	+	intron (uc008ebr.2, intron 1 of 9)	intron (NM_022021, intron 1 of 8)	-18129	uc012azj.1	Mir1901	Mus musculus 10 days neonate medulla oblongata cDNA, RIKEN full-length enriched library, clone:B830003K07 product:Cdk5 and Abl enzyme substrate, full insert sequence.	0.97	6.36	7.55	2.51	2.11	4.78	0.83	4.32	13.84	7.93	1.54	1.71	3.07
1379	chr18	35836102	35836230	+	intron (uc008emq.2, intron 7 of 7)	intron (NM_029669, intron 7 of 7)	-14326	uc008emn.1	Spata24	spermatogenesis-associated protein 24 isoform 2	0	0.71	0	0	0.53	0.48	0.83	2.88	0.92	0.61	0	0.19	0.44
1380	chr18	39523432	39523691	+	intron (uc008esr.1, intron 22 of 22)	intron (NM_175164, intron 22 of 22)	25518	uc008esw.1	AK158482	Mus musculus adult inner ear cDNA, RIKEN full-length enriched library, clone:F930120G13 product:hypothetical protein, full insert sequence.	0.97	3.53	6.39	3.14	2.11	2.39	0	2.4	4.15	2.44	1.02	0.57	1.75
1381	chr18	39523702	39523791	+	intron (uc008esr.1, intron 22 of 22)	intron (NM_175164, intron 22 of 22)	25333	uc008esw.1	AK158482	Mus musculus adult inner ear cDNA, RIKEN full-length enriched library, clone:F930120G13 product:hypothetical protein, full insert sequence.	8.2	13.42	12.78	8.78	3.7	1.91	0.83	2.88	4.15	2.44	0	2.29	3.51
1382	chr18	46517982	46518180	+	intron (uc008evn.1, intron 1 of 1)	Intergenic	-46499	uc012bcr.1	Ccdc112	coiled-coil domain-containing protein 112	1.93	2.12	2.32	1.25	2.11	3.83	0	3.84	8.3	3.05	0	1.33	0.88
1383	chr18	64485522	64485790	+	Intergenic	Intergenic	-14362	uc008fef.1	Onecut2	one cut domain family member 2	7.72	15.54	12.2	13.8	3.17	2.87	1.67	4.32	12.45	7.32	1.54	4.57	5.26
1384	chr18	65382342	65382650	+	Intergenic	Intergenic	-26019	uc012bec.1	Mir122a	Mus musculus microRNA 122a (Mir122a), microRNA.	3.38	10.59	6.97	5.02	2.64	4.3	0.83	4.8	7.84	5.49	0	2.1	2.63
1385	chr18	81396142	81396261	+	Intergenic	Intergenic	-212884	uc008ftn.1	Sall3	sal-like protein 3	0.97	0	1.74	0	0.53	0.96	0	2.4	0	0	0	0.38	1.75
1386	chr18	84251732	84251960	+	intron (uc008fum.1, intron 1 of 1)	intron (NM_001081300, intron 1 of 1)	4108	uc008fum.1	Tshz1	teashirt homolog 1	1.45	7.06	4.07	3.76	1.59	0.96	1.67	3.84	4.61	1.22	0.51	1.33	2.19
1387	chr18	85063602	85063920	+	Intergenic	Intergenic	-40656	uc008fux.1	Fbxo15	F-box only protein 15	5.79	12.71	13.94	13.8	3.17	1.43	0.83	4.8	5.07	2.44	1.54	4	3.51
1388	chr19	3674542	3674771	+	intron (uc008fwq.2, intron 1 of 22)	intron (NM_008513, intron 1 of 22)	11908	uc008fwq.2	Lrp5	low-density lipoprotein receptor-related protein	0	1.41	0.58	1.25	3.7	2.87	0	4.32	3.23	1.22	0	1.9	1.75
1389	chr19	5278402	5278710	+	intron (uc008gcm.2, intron 18 of 20)	MTD|LTR|MaLR	-5437	uc008gcj.1	Pacs1	phosphofurin acidic cluster sorting protein 1	0.48	0.71	0	1.25	6.87	2.39	0.83	4.32	1.38	1.22	0.51	1.71	2.63
1390	chr19	6996372	6996650	+	promoter-TSS (uc008gjg.1)	promoter-TSS (NM_007953)	-213	uc008gjg.1	Esrra	steroid hormone receptor ERR1	0.48	2.82	1.74	1.25	7.4	4.78	1.67	4.8	4.61	1.83	0.51	1.33	1.31
1391	chr19	7131052	7131440	+	promoter-TSS (uc008gkg.2)	promoter-TSS (NM_134147)	-12	uc008gkg.2	Macrod1	MACRO domain-containing protein 1	1.45	1.41	4.07	1.88	2.11	1.91	0	4.8	2.31	3.66	0	0.19	0
1392	chr19	10679962	10680160	+	promoter-TSS (uc008gqm.1)	promoter-TSS (NM_015735)	-54	uc008gqm.1	Ddb1	DNA damage-binding protein 1	0.97	2.12	2.9	2.51	2.64	0	0.83	3.84	2.31	0.61	0	0.19	0.44
1393	chr19	12549972	12550210	+	intron (uc008guc.2, intron 7 of 8)	intron (NM_172442, intron 7 of 8)	14822	uc008gub.1	Mpeg1	macrophage expressed gene 1	0.97	1.41	0	1.25	0.53	0.96	0	4.32	0.92	0	0.51	0.76	0
1394	chr19	23211022	23211251	+	TTS (uc008gzy.1)	Intergenic	1746	uc008gzy.1	AK019124	Mus musculus ES cells cDNA, RIKEN full-length enriched library, clone:2410071A13 product:hypothetical protein, full insert sequence.	1.93	14.12	11.61	16.93	7.93	4.3	0.83	4.32	5.54	3.66	0	2.1	4.82
1395	chr19	29571422	29571690	+	intron (uc008hdm.1, intron 3 of 6)	B3A|SINE|B2	24921	uc008hdp.2	A930007I19Rik	Mus musculus adult retina cDNA, RIKEN full-length enriched library, clone:A930007I19 product:unclassifiable, full insert sequence.	0	0.71	1.16	0.63	2.11	0.96	0.83	4.32	0.92	0.61	0	1.71	1.75
1396	chr19	36628702	36628920	+	promoter-TSS (uc012blc.1)	promoter-TSS (NM_001163471)	-318	uc012blc.1	Hectd2	probable E3 ubiquitin-protein ligase HECTD2	0.48	1.41	1.16	0	2.11	1.91	0	3.84	5.54	0.61	0	0.19	1.31
1397	chr19	36871672	36871860	+	Intergenic	Intergenic	-36956	uc008hhu.2	Tnks2	tankyrase, TRF1-interacting ankyrin-related	8.2	21.89	16.84	16.93	1.59	4.3	1.67	3.84	1.85	3.05	0.51	3.81	4.38
1398	chr19	37776902	37777310	+	Intergenic	Intergenic	4808	uc008his.2	Cyp26a1	cytochrome P450 26A1	1.93	2.82	4.07	2.51	8.46	1.43	0.83	6.24	5.07	1.83	0	3.24	3.07
1399	chr19	41414012	41414300	+	intron (uc008hlu.1, intron 2 of 16)	intron (NM_031376, intron 2 of 16)	45404	uc008hlu.1	Pik3ap1	phosphoinositide 3-kinase adapter protein 1	5.31	14.83	16.26	15.05	4.76	2.87	3.34	4.32	4.15	5.49	0.51	4.57	2.19
1400	chr19	53856442	53856710	+	intron (uc008hwz.2, intron 1 of 13)	B4A|SINE|B4	104780	uc008hwz.2	Rbm20	probable RNA-binding protein 20	0	1.41	0	0.63	2.64	0.96	2.5	4.8	3.23	1.22	0	1.71	0.88
1401	chr19	56605222	56605430	+	intron (uc008hza.1, intron 9 of 9)	intron (NM_018831, intron 9 of 9)	17190	uc008hza.1	Dclre1a	DNA cross-link repair 1A protein	0.48	0.71	2.32	0.63	0	0.48	0	3.84	0	1.22	0	0.57	0.44
1402	chr19	57434952	57435320	+	promoter-TSS (uc008iac.2)	promoter-TSS (NM_145505)	129	uc008iab.1	AK045643	Mus musculus 10 days neonate cortex cDNA, RIKEN full-length enriched library, clone:A830046I07 product:unclassifiable, full insert sequence.	5.31	8.47	6.97	6.9	5.81	4.3	1.67	6.24	6.46	1.83	0	3.43	1.75
1403	chr19	57440682	57440880	+	intron (uc008iac.2, intron 1 of 16)	intron (NM_145505, intron 1 of 16)	5282	uc008iac.2	Fam160b1	hypothetical protein LOC226252	1.45	2.82	2.9	3.14	0.53	0.48	0	3.84	5.07	0.61	0	1.33	0
1404	chr19	57451542	57451721	+	intron (uc008iac.2, intron 5 of 16)	intron (NM_145505, intron 5 of 16)	16132	uc008iac.2	Fam160b1	hypothetical protein LOC226252	1.45	4.24	2.32	0	4.76	1.91	1.67	3.84	5.07	0.61	0	1.33	0.88
1405	chr2	3249622	3250020	+	promoter-TSS (uc008ids.2)	promoter-TSS (NM_001013376)	79	uc008ids.2	Rpp38	ribonuclease P protein subunit p38	3.38	12	8.13	11.92	5.29	1.43	0	6.24	6.92	0.61	0	0.76	1.75
1406	chr2	3336252	3336550	+	intron (uc008idx.1, intron 1 of 2)	CpG	3519	uc008idx.1	Meig1	meiosis expressed gene 1	2.9	7.06	11.61	14.43	3.17	0.96	0.83	4.8	4.15	3.66	0	0.76	0.44
1407	chr2	3666132	3666420	+	intron (uc008iek.1, intron 1 of 3)	intron (NM_025626, intron 1 of 3)	35546	uc008iek.1	Fam107b	hypothetical protein LOC66540	0	0	1.16	1.25	1.59	0.96	0.83	4.8	0.46	0.61	0	1.14	1.75
1408	chr2	10438322	10438580	+	promoter-TSS (uc012bqr.1)	promoter-TSS (NR_035417)	-780	uc012bqr.1	Mir669i	Mus musculus microRNA 669i (Mir669i), microRNA.	0.48	0	0.58	0	3.7	0.96	0	4.8	3.69	1.22	0.51	1.52	1.31
1409	chr2	11423652	11423870	+	promoter-TSS (uc008iik.2)	promoter-TSS (NM_001177753)	-44	uc008iik.2	Pfkfb3	6-phosphofructo-2-kinase/fructose-2,	0.97	2.12	1.16	0.63	1.59	1.43	0	3.84	3.23	0	0	0.19	0
1410	chr2	25316592	25316780	+	promoter-TSS (uc008ise.1)	promoter-TSS (NM_153557)	-72	uc008ise.1	BC029214	hypothetical protein LOC227622	3.86	8.47	15.1	8.78	1.06	0.96	0	3.84	2.31	0.61	0	2.1	1.31
1411	chr2	28485712	28485920	+	Intergenic	Intergenic	-8314	uc012bta.1	Gfi1b	zinc finger protein Gfi-1b isoform 2	2.41	7.06	9.29	5.02	4.76	2.39	0.83	3.84	3.69	3.66	0	2.1	1.31
1412	chr2	29745022	29745270	+	promoter-TSS (uc008jal.2)	promoter-TSS (NM_001113213)	-94	uc008jal.2	Odf2	outer dense fiber protein 2 isoform d	1.45	7.06	12.2	11.92	0.53	0.96	0	4.32	2.77	0	0	0.19	1.31
1413	chr2	31626792	31626931	+	intron (uc008jec.2, intron 1 of 10)	intron (NM_009594, intron 1 of 10)	11396	uc008jec.2	Abl1	tyrosine-protein kinase ABL1 isoform b	0.48	0.71	0.58	0	0.53	0.96	1.67	2.88	0.92	0	0	0.38	0.44
1414	chr2	58595842	58596101	+	Intergenic	Intergenic	-11625	uc008jsw.1	Upp2	uridine phosphorylase 2	6.76	15.54	13.94	13.17	6.34	2.39	0	4.32	2.77	1.83	0	2.67	2.63
1415	chr2	65075732	65076020	+	promoter-TSS (uc008jwi.1)	intron (NM_177025, intron 1 of 13)	807	uc008jwa.2	Cobll1	cordon-bleu protein-like 1 isoform 1	6.76	24.72	27.88	28.22	7.4	3.83	2.5	4.8	8.76	2.44	0.51	2.48	2.63
1416	chr2	70680402	70680620	+	Intergenic	Intergenic	-16974	uc008jzt.1	Tlk1	serine/threonine-protein kinase tousled-like 1	0	1.41	0	0	3.7	0	0	3.84	1.85	1.22	0	2.1	3.07
1417	chr2	75554032	75554420	+	Intergenic	Intergenic	11399	uc012bxn.1	AK053216	Mus musculus 0 day neonate lung cDNA, RIKEN full-length enriched library, clone:E030042O20 product:unclassifiable, full insert sequence.	0.48	3.53	0.58	0	5.81	1.43	1.67	6.24	0.92	2.44	0	2.29	1.75
1418	chr2	77010272	77010690	+	Intergenic	Intergenic	-1789	uc012bxr.1	Ccdc141	coiled-coil domain containing 141	0.97	4.24	2.32	1.88	7.93	0	0.83	5.28	2.77	1.83	0	2.29	1.75
1419	chr2	90407112	90407340	+	intron (uc008ksv.2, intron 1 of 23)	intron (NM_008982, intron 1 of 23)	13578	uc008ksv.2	Ptprj	receptor-type tyrosine-protein phosphatase eta	0.48	0	0	0	0	1.43	0	3.84	0.92	0.61	0	1.71	0.88
1420	chr2	93253942	93254160	+	Intergenic	RMER1C|Other|Other	-38925	uc008lgb.1	AK143789	Mus musculus 6 days neonate spleen cDNA, RIKEN full-length enriched library, clone:F430108K24 product:hypothetical protein, full insert sequence.	0	0.71	0.58	0	3.17	0.48	0.83	3.84	1.38	1.83	0.51	2.67	0.88
1421	chr2	118336272	118336620	+	Intergenic	Intergenic	-31014	uc008lsa.1	Srp14	signal recognition particle 14 kDa protein	0.48	1.41	3.48	0.63	2.64	0.48	0	6.24	4.15	1.22	0	0.57	0.44
1422	chr2	121239192	121239390	+	promoter-TSS (uc008lzb.1)	promoter-TSS (NM_007952)	237	uc012ccq.1	Catsper2	cation channel sperm-associated protein 2	1.45	1.41	1.74	0	2.11	2.39	0	3.84	2.77	1.83	0	1.52	1.31
1423	chr2	122067782	122068270	+	intron (uc008maj.1, intron 1 of 8)	intron (NM_146126, intron 1 of 8)	7451	uc008maj.1	Sord	sorbitol dehydrogenase	2.9	3.53	1.16	1.88	4.23	0.48	4.17	6.24	5.07	3.66	0.51	4.76	3.51
1424	chr2	129038402	129038660	+	Intergenic	Tigger6a|DNA|MER2_type	-6174	uc008mhn.1	AK042900	Mus musculus 7 days neonate cerebellum cDNA, RIKEN full-length enriched library, clone:A730036I17 product:hypothetical protein, full insert sequence.	0.97	2.12	2.9	1.25	4.23	1.43	0	4.32	2.77	1.22	0.51	1.71	2.19
1425	chr2	143835492	143835790	+	intron (uc008mqj.1, intron 1 of 23)	intron (NM_024281, intron 1 of 23)	1358	uc008mqj.1	Rrbp1	ribosome-binding protein 1 isoform a	2.41	6.36	5.23	5.64	3.17	2.39	0.83	4.32	9.69	4.27	0	2.48	2.19
1426	chr2	147354952	147355300	+	Intergenic	Intergenic	164396	uc008msx.2	Pax1	paired box protein Pax-1	2.41	10.59	5.81	3.76	3.7	2.39	1.67	6.24	5.07	1.22	0.51	2.48	2.19
1427	chr2	154394992	154395140	+	intron (uc008njk.1, intron 1 of 6)	CpG	522	uc008njk.1	E2f1	transcription factor E2F1	0	1.41	1.16	0.63	2.11	1.43	0	3.36	2.77	0.61	0.51	0	0.44
1428	chr2	160062612	160062870	+	Intergenic	Intergenic	90489	uc008nqv.1	Gm826	hypothetical protein LOC329554	0	1.41	1.16	1.88	5.29	1.43	0.83	4.32	4.15	2.44	0	2.29	2.19
1429	chr2	164283532	164283740	+	Intergenic	Intergenic	-2835	uc008nur.1	Sys1	protein SYS1 homolog	6.76	16.24	16.84	28.85	2.64	2.87	0	3.84	4.61	0.61	0.51	2.86	3.51
1430	chr2	167179652	167179830	+	Intergenic	B3|SINE|B2	-5063	uc008nzm.1	B4galt5	beta-1,4-galactosyltransferase 5	0	0.71	0	0	2.64	1.91	0.83	3.84	2.31	1.22	0	0.38	0.44
1431	chr2	170285322	170285780	+	Intergenic	Intergenic	-32206	uc008oby.2	Bcas1	breast carcinoma-amplified sequence 1 homolog	2.9	18.36	13.36	8.78	3.17	1.91	0	5.76	6.92	1.83	0	2.67	3.94
1432	chr2	172949902	172950140	+	intron (uc008odk.1, intron 1 of 3)	promoter-TSS (NR_040321)	-4995	uc008odi.1	Ctcfl	transcriptional repressor CTCFL	0.48	0.71	4.65	0.63	6.87	1.43	2.5	4.32	5.54	1.22	0.51	3.05	3.51
1433	chr3	19466862	19467190	+	intron (uc012cns.1, intron 2 of 4)	intron (NM_001163536, intron 2 of 4)	35779	uc012cns.1	Dnajc5b	dnaJ homolog subfamily C member 5B	1.45	6.36	5.81	6.9	7.93	1.43	0.83	4.8	7.84	1.83	1.02	2.29	0.88
1434	chr3	27665012	27665361	+	Intergenic	Intergenic	-55825	uc008otp.2	Fndc3b	fibronectin type III domain-containing protein	1.93	1.41	1.74	0	5.81	3.35	0	5.28	6.46	1.22	0	4.57	3.07
1435	chr3	37806562	37806850	+	Intergenic	intron (NR_040559, intron 1 of 3)	-183424	uc008paz.1	Gm5148	hypothetical protein LOC381438	0.97	3.53	3.48	1.88	2.64	2.39	0.83	4.32	5.07	2.44	0	1.14	0.88
1436	chr3	51548202	51548400	+	intron (uc008pef.2, intron 2 of 4)	intron (NM_001004176, intron 2 of 4)	83186	uc008ped.1	Mgst2	microsomal glutathione S-transferase 2	2.41	6.36	4.65	3.76	3.17	3.35	0	3.84	7.84	1.83	0	2.1	2.19
1437	chr3	58105152	58105450	+	Intergenic	Intergenic	-114310	uc008php.1	Tsc22d2	TSC22 domain family protein 2	1.45	4.24	1.74	2.51	3.7	1.91	0.83	4.32	8.3	3.05	0.51	2.1	3.07
1438	chr3	62153162	62153331	+	intron (uc008pjm.1, intron 3 of 13)	intron (NM_001081295, intron 3 of 13)	10547	uc008pjm.1	Arhgef26	Rho guanine nucleotide exchange factor (GEF) 26	0	0	0.58	1.88	1.06	0	0	3.84	3.23	0	0	1.52	0.44
1439	chr3	79323862	79324060	+	intron (uc012cqp.1, intron 1 of 16)	intron (NM_001162999, intron 1 of 16)	47640	uc012cqp.1	Fnip2	folliculin-interacting protein 2	4.34	7.06	10.45	6.9	2.64	1.91	0.83	3.84	2.77	0.61	0.51	2.48	3.51
1440	chr3	95709012	95709420	+	promoter-TSS (uc008qls.1)	promoter-TSS (NM_011797)	-654	uc008qls.1	Car14	carbonic anhydrase 14 precursor	0.48	5.65	4.07	2.51	2.64	2.87	0	4.32	5.07	4.27	0.51	1.52	1.75
1441	chr3	97419172	97419370	+	Intergenic	Intergenic	-5158	uc008qow.1	Chd1l	chromodomain-helicase-DNA-binding protein	3.38	6.36	5.23	1.88	3.7	1.43	1.67	3.84	3.69	1.22	0	2.67	5.26
1442	chr3	107889572	107889790	+	promoter-TSS (uc008qxz.1)	promoter-TSS (NM_028779)	-136	uc008qxz.1	Ampd2	AMP deaminase 2	1.93	6.36	10.45	13.17	2.11	2.39	0	3.84	6.46	1.83	0	0.38	0.88
1443	chr3	108633352	108633681	+	intron (uc008qzr.3, intron 1 of 18)	intron (NM_011504, intron 1 of 18)	9904	uc008qzr.3	Stxbp3a	syntaxin-binding protein 3	3.86	14.12	10.45	18.19	2.64	2.87	0.83	6.24	9.69	4.27	0.51	3.62	3.94
1444	chr3	115538322	115538730	+	Intergenic	RLTR12B|LTR|ERVK	52512	uc012cwp.1	A930005H10Rik	Mus musculus 16 days embryo head cDNA, RIKEN full-length enriched library, clone:C130088N13 product:unclassifiable, full insert sequence.	0.48	2.12	0.58	0.63	6.34	0.96	0	5.76	1.38	1.22	1.02	4.76	3.07
1445	chr3	118181092	118181290	+	Intergenic	Intergenic	44337	uc008rde.1	AK076759	Mus musculus adult male testis cDNA, RIKEN full-length enriched library, clone:4930433N22 product:unclassifiable, full insert sequence.	2.9	15.54	8.71	5.64	1.06	0.48	0	3.84	1.38	1.22	0.51	3.43	3.07
1446	chr3	121128792	121129230	+	promoter-TSS (uc008rdy.1)	promoter-TSS (NM_028044)	-448	uc008rdy.1	Cnn3	calponin-3	0.48	3.53	1.74	1.88	7.4	6.22	0	6.72	5.07	3.66	0	0.76	0.44
1447	chr3	138106402	138106620	+	intron (uc008rnk.1, intron 1 of 8)	intron (NM_007410, intron 1 of 8)	383	uc008rnk.1	Adh5	alcohol dehydrogenase class-3	0.48	0	1.74	1.25	2.11	0	0	3.84	3.23	0	0	1.33	0.44
1448	chr3	142011832	142012140	+	intron (uc012cyp.1, intron 3 of 15)	MTD|LTR|MaLR	46674	uc012cyp.1	Pdlim5	PDZ and LIM domain protein 5 isoform ENH1e	0	3.53	1.16	1.88	3.17	0.48	0.83	4.32	1.38	1.22	0	1.33	1.31
1449	chr3	151864222	151864440	+	Intergenic	BC1_Mm|scRNA|scRNA	-7524	uc008rsq.2	Dnajb4	dnaJ homolog subfamily B member 4	1.45	1.41	2.32	1.88	3.17	2.39	0	3.84	3.69	4.27	0.51	1.71	1.75
1450	chr4	42962462	42962730	+	Intergenic	CpG	-3370	uc008sop.1	Dnajb5	dnaJ homolog subfamily B member 5	2.41	7.77	4.07	3.76	3.7	7.17	0.83	4.32	4.15	1.83	1.02	2.67	1.75
1451	chr4	44211942	44212200	+	Intergenic	RSINE1|SINE|B4	-31661	uc008srq.2	Rnf38	RING finger protein 38 isoform 1	2.9	4.94	4.07	1.88	5.81	1.43	0.83	4.32	3.23	2.44	0	2.48	3.07
1452	chr4	46401872	46402191	+	intron (uc008stp.1, intron 1 of 5)	CpG	264	uc008stp.1	5830415F09Rik	nef-associated protein 1	14.96	37.43	30.2	39.51	4.23	4.3	1.67	4.32	11.99	3.05	0.51	6.67	7.89
1453	chr4	53350692	53350890	+	Intergenic	Intergenic	-72427	uc012deg.1	AI427809	Mus musculus 8 days neonate male testis cDNA, RIKEN full-length enriched library, clone:G630093A17 product:hypothetical protein, full insert sequence.	2.41	6.36	7.55	5.64	3.17	1.91	0.83	3.84	7.38	0.61	0	2.1	2.63
1454	chr4	57307832	57308210	+	intron (uc008sya.2, intron 1 of 25)	intron (NM_011207, intron 1 of 25)	6688	uc008sya.2	Ptpn3	tyrosine-protein phosphatase non-receptor type	2.41	4.94	1.16	0.63	2.64	2.39	0.83	4.8	4.61	4.27	0.51	1.52	2.63
1455	chr4	59342812	59343101	+	intron (uc012dew.1, intron 13 of 16)	intron (NM_001163288, intron 13 of 16)	108549	uc012dew.1	Susd1	sushi domain containing 1	17.85	57.2	42.39	38.88	4.23	1.91	0.83	5.28	2.77	2.44	0.51	6.48	5.7
1456	chr4	62167042	62167350	+	Intergenic	Intergenic	-3962	uc008tey.1	Hdhd3	haloacid dehalogenase-like hydrolase	1.93	7.06	5.81	6.27	2.64	0.96	0	4.8	0.92	0	0	1.9	4.38
1457	chr4	62178182	62178340	+	intron (uc008tfa.1, intron 1 of 11)	MIRm|SINE|MIR	2836	uc008tfa.1	Alad	delta-aminolevulinic acid dehydratase	0	0	1.16	0.63	2.64	1.43	0	3.36	1.85	1.83	0	2.1	1.75
1458	chr4	63023352	63023620	+	promoter-TSS (uc008tga.1)	promoter-TSS (NM_011016)	3	uc008tga.1	Orm2	alpha-1-acid glycoprotein 2 precursor	0.48	0	2.32	0.63	2.11	0	0.83	4.32	0.46	1.22	0	0.76	0.44
1459	chr4	76016582	76016780	+	intron (uc008tjm.1, intron 1 of 30)	intron (NM_011211, intron 1 of 30)	223528	uc008tjm.1	Ptprd	receptor-type tyrosine-protein phosphatase delta	0	1.41	1.74	0.63	2.11	1.43	0	3.84	1.38	0.61	0	0.95	1.31
1460	chr4	94879722	94880120	+	Intergenic	Intergenic	19917	uc008tst.1	AK089375	Mus musculus B6-derived CD11 +ve dendritic cells cDNA, RIKEN full-length enriched library, clone:F730016I09 product:unclassifiable, full insert sequence.	8.69	16.24	16.26	17.56	3.7	0.96	0.83	6.24	0.92	1.22	0	5.91	4.82
1461	chr4	97578492	97578730	+	intron (uc008tty.2, intron 2 of 10)	intron (NM_001122953, intron 2 of 9)	-133872	uc008ttp.1	E130114P18Rik	SubName: Full=Putative uncharacterized protein;	2.41	8.47	9.87	3.76	1.06	0.96	0	4.32	6.46	7.32	0.51	2.1	0.88
1462	chr4	97770882	97771270	+	intron (uc008tty.2, intron 10 of 10)	intron (NM_001122953, intron 9 of 9)	-217013	uc008ttz.1	AK002663	Mus musculus adult male kidney cDNA, RIKEN full-length enriched library, clone:0610025J13 product:hypothetical protein, full insert sequence.	1.45	3.53	2.32	1.25	5.81	3.35	1.67	5.76	3.69	1.22	1.54	3.81	1.75
1463	chr4	102185692	102185870	+	intron (uc008twj.2, intron 5 of 14)	intron (NM_019840, intron 5 of 14)	-247187	uc008two.1	Sgip1	SH3-containing GRB2-like protein 3-interacting	3.38	7.06	8.71	6.27	1.59	1.91	0.83	3.84	14.3	7.93	0.51	2.29	1.31
1464	chr4	102200052	102200430	+	intron (uc008twj.2, intron 5 of 14)	intron (NM_019840, intron 5 of 14)	-232727	uc008two.1	Sgip1	SH3-containing GRB2-like protein 3-interacting	1.93	4.94	9.87	8.78	3.7	1.43	0	4.32	11.99	1.22	0.51	3.05	2.63
1465	chr4	123668092	123668231	+	Intergenic	CpG	73485	uc008uqm.1	Rragc	ras-related GTP-binding protein C	0	0.71	1.74	0	2.11	0.96	0.83	2.88	0	0	0	0.19	0.44
1466	chr4	128923672	128923900	+	intron (uc008uwn.1, intron 1 of 6)	intron (NM_001033189, intron 1 of 6)	1901	uc008uwn.1	C77080	hypothetical protein LOC97130	0.97	4.94	2.32	2.51	3.17	5.74	0	3.84	7.84	7.93	0.51	2.48	1.31
1467	chr4	135577672	135577850	+	promoter-TSS (uc008vhp.1)	promoter-TSS (NM_013736)	-197	uc008vhp.1	Tceb3	transcription elongation factor B polypeptide 3	1.93	4.24	5.23	3.76	2.11	0	1.67	3.84	4.15	0	0	0	0.44
1468	chr4	135743222	135743580	+	intron (uc008vht.2, intron 6 of 6)	intron (NM_177733, intron 6 of 6)	15092	uc008vht.2	E2f2	transcription factor E2F2	1.45	2.82	1.74	5.02	3.7	1.91	0	4.32	8.3	3.05	0	1.33	1.75
1469	chr4	137423292	137423770	+	intron (uc008vju.2, intron 1 of 19)	MIR3|SINE|MIR	5379	uc008vju.2	Ece1	endothelin-converting enzyme 1	0.97	0	2.9	1.25	3.17	3.35	1.67	7.2	6.46	3.05	1.54	0.38	0.88
1470	chr4	138855022	138855320	+	intron (uc008vma.2, intron 8 of 8)	intron (NM_145384, intron 8 of 8)	11444	uc008vma.2	Pqlc2	PQ-loop repeat-containing protein 2	9.65	32.48	26.71	28.85	3.17	3.83	0	4.8	5.54	5.49	1.02	5.52	4.38
1471	chr4	147965412	147965630	+	promoter-TSS (uc008vuw.1)	promoter-TSS (NM_009272)	-101	uc008vuw.1	Srm	spermidine synthase	1.93	4.24	6.97	4.39	1.06	0.96	0	3.84	1.38	0	0	0	0.88
1472	chr4	148455692	148456150	+	intron (uc008vvp.1, intron 1 of 8)	intron (NM_019781, intron 1 of 8)	18000	uc008vvp.1	Pex14	peroxisomal membrane protein PEX14	2.41	12	6.39	3.76	2.64	3.35	1.67	5.28	5.54	1.22	0	1.52	3.07
1473	chr4	149172882	149173161	+	Intergenic	Intergenic	-24645	uc008vxe.1	Slc25a33	solute carrier family 25 member 33	1.45	14.12	17.42	16.31	5.29	2.39	0	5.76	1.38	2.44	0	2.1	3.07
1474	chr4	151384432	151384820	+	intron (uc008vyy.1, intron 1 of 3)	intron (NM_001033352, intron 1 of 3)	1626	uc008vyy.1	Klhl21	kelch-like protein 21	5.79	22.6	16.26	13.17	3.17	1.43	0	4.8	4.15	1.83	0	3.05	2.63
1475	chr4	151586442	151586670	+	intron (uc008vzy.2, intron 2 of 8)	MLT1A1|LTR|MaLR	26313	uc008vzy.2	Acot7	cytosolic acyl coenzyme A thioester hydrolase	1.93	9.18	8.71	8.15	5.81	0.96	0	3.84	3.69	3.66	0	2.48	4.82
1476	chr4	151606582	151607080	+	intron (uc008vzy.2, intron 5 of 8)	intron (NM_001146057, intron 5 of 8)	-41640	uc008wab.1	Gpr153	probable G-protein coupled receptor 153	0.97	0.71	1.74	1.25	3.17	0.48	0	6.72	3.69	1.22	0	1.52	2.63
1477	chr4	153871172	153871480	+	intron (uc008wbu.1, intron 2 of 16)	intron (NM_001177995, intron 2 of 15)	139149	uc008wby.1	5930403L14Rik	SubName: Full=Putative uncharacterized protein;	4.83	9.18	11.61	11.92	3.17	1.43	0.83	4.8	7.84	1.22	0.51	1.52	3.07
1478	chr5	28382052	28382330	+	Intergenic	Intergenic	-15761	uc012dtq.1	Insig1	insulin-induced gene 1 protein	0.97	6.36	3.48	3.76	10.04	5.26	1.67	4.32	10.15	4.27	0	1.9	2.19
1479	chr5	35775682	35775900	+	Intergenic	Intergenic	44025	uc008xds.1	Hmx1	homeobox protein HMX1	0.97	0.71	2.9	0	2.64	1.91	0	3.84	2.31	6.1	0	0.95	0.44
1480	chr5	51943792	51944020	+	intron (uc008xkc.2, intron 1 of 12)	intron (NM_008904, intron 1 of 12)	1254	uc008xkc.2	Ppargc1a	peroxisome proliferator-activated receptor gamma	6.76	24.01	15.68	11.92	2.64	0.96	0	3.84	2.31	1.22	1.02	2.67	3.07
1481	chr5	53054622	53054950	+	intron (uc008xko.1, intron 5 of 10)	intron (NM_172490, intron 5 of 10)	6154	uc008xko.1	Sepsecs	O-phosphoseryl-tRNA(Sec) selenium transferase	0.97	0	3.48	0.63	3.17	0.96	0.83	5.28	4.61	0.61	0	1.14	1.31
1482	chr5	53587782	53587991	+	intron (uc008xlc.1, intron 2 of 23)	intron (NM_172710, intron 2 of 23)	16805	uc008xlc.1	Sel1l3	protein sel-1 homolog 3	2.41	9.18	11.61	5.02	5.29	3.83	0	4.8	7.84	4.27	0	2.29	2.63
1483	chr5	53588042	53588250	+	intron (uc008xlc.1, intron 2 of 23)	intron (NM_172710, intron 2 of 23)	16545	uc008xlc.1	Sel1l3	protein sel-1 homolog 3	2.41	2.82	0.58	1.88	5.29	1.43	0	4.32	3.23	1.22	0.51	1.71	1.31
1484	chr5	86601842	86602080	+	promoter-TSS (uc008xxj.1)	promoter-TSS (NM_172712)	-193	uc008xxj.1	Uba6	ubiquitin-like modifier-activating enzyme 6	2.41	9.18	16.84	10.03	1.59	0.96	0	4.32	3.23	0	0	0.76	1.31
1485	chr5	90889612	90889980	+	promoter-TSS (uc008yaz.2)	promoter-TSS (NM_009654)	-119	uc008yaz.2	Alb	serum albumin precursor	1.45	2.12	1.16	1.25	3.7	1.43	2.5	4.8	0.92	0	1.02	3.43	0.88
1486	chr5	91301392	91301810	+	Intergenic	Intergenic	-18670	uc008ybl.2	Cxcl1	growth-regulated alpha protein	0.48	2.82	2.32	2.51	4.23	4.78	2.5	6.24	6.92	4.27	1.02	3.81	2.63
1487	chr5	93000312	93000570	+	promoter-TSS (uc008ydn.2)	promoter-TSS (NM_001170571)	-122	uc008ydn.2	Fam47e	hypothetical protein LOC384198 isoform 1	1.45	4.94	0.58	0.63	4.23	1.91	2.5	4.32	2.77	3.05	0	2.86	3.07
1488	chr5	109103682	109104050	+	intron (uc008yoz.2, intron 1 of 2)	intron (NM_174870, intron 1 of 2)	802	uc008yoz.2	Slc26a1	sulfate anion transporter 1	6.27	30.36	20.33	30.73	4.76	2.39	1.67	5.28	5.54	3.66	0.51	5.33	4.38
1489	chr5	111226782	111227090	+	intron (uc008yrq.1, intron 5 of 27)	intron (NM_009469, intron 5 of 27)	12164	uc008yrq.1	Ulk1	serine/threonine-protein kinase ULK1	0.48	2.82	1.74	0	3.17	1.91	0.83	5.28	5.54	5.49	0	2.1	2.63
1490	chr5	119787882	119788220	+	Intergenic	Intergenic	-138024	uc008zgq.1	AK162140	Mus musculus in vitro fertilized eggs cDNA, RIKEN full-length enriched library, clone:7420434O15 product:unclassifiable, full insert sequence.	0.48	3.53	5.81	1.88	2.64	2.87	0.83	5.76	6.92	3.66	0	1.71	0.88
1491	chr5	120964402	120964640	+	intron (uc012eco.1, intron 2 of 14)	intron (NM_001177595, intron 2 of 13)	3320	uc012eco.1	Slc24a6	sodium/potassium/calcium exchanger 6 isoform 2	0.97	4.24	4.07	2.51	4.23	3.83	0	4.32	4.15	3.05	0	2.48	2.19
1492	chr5	123585422	123585810	+	Intergenic	CpG	-2978	uc008zne.1	Rhof	rho-related GTP-binding protein RhoF precursor	0.97	2.12	2.32	1.25	2.64	0	1.67	4.8	3.23	0.61	0	0.76	2.19
1493	chr5	130450702	130450931	+	intron (uc008ztr.1, intron 1 of 2)	intron (NM_001001327, intron 1 of 1)	27882	uc008ztt.1	Gusb	beta-glucuronidase precursor	1.45	7.06	2.9	6.9	2.64	0.96	0.83	3.84	5.07	1.22	0.51	2.1	1.75
1494	chr5	138696722	138696881	+	promoter-TSS (uc009afd.2)	promoter-TSS (NM_001081108)	91	uc009afd.2	0910001L09Rik	hypothetical protein LOC66096	0.48	4.24	0.58	1.88	2.64	1.91	0.83	3.84	1.85	0.61	0	1.14	0
1495	chr5	139841842	139842020	+	intron (uc009agk.1, intron 2 of 4)	intron (NM_028469, intron 2 of 4)	3768	uc012efw.1	4930432F04Rik	Mus musculus adult male testis cDNA, RIKEN full-length enriched library, clone:4930432F04 product:hypothetical protein, full insert sequence.	0	4.24	0.58	1.25	2.11	0	0.83	3.84	0.92	0	0.51	0.19	2.63
1496	chr5	140589352	140589560	+	intron (uc009ahj.1, intron 14 of 17)	B4A|SINE|B4	-93883	uc009ahl.1	BC046508	Mus musculus, clone IMAGE:3965211, mRNA.	3.86	3.53	5.23	6.27	4.76	0.48	1.67	3.84	1.38	0	0	2.67	3.07
1497	chr5	142908172	142908390	+	intron (uc009aio.1, intron 1 of 8)	intron (NM_199068, intron 1 of 8)	30830	uc009aio.1	Foxk1	forkhead box protein K1	5.79	19.77	8.71	6.27	4.23	0.96	0	3.84	6.46	1.22	0.51	3.81	6.13
1498	chr5	144078622	144079041	+	intron (uc009ajz.1, intron 7 of 7)	intron (NM_028379, intron 7 of 7)	-1792	uc009ajy.2	E130309D02Rik	hypothetical protein LOC231868	1.93	3.53	3.48	1.88	4.23	0.96	3.34	6.72	5.54	1.83	0	3.05	2.63
1499	chr6	5363362	5363610	+	intron (uc009awi.1, intron 3 of 5)	intron (NM_023048, intron 3 of 5)	30100	uc009awi.1	Asb4	ankyrin repeat and SOCS box protein 4	0	2.12	2.9	1.25	2.11	0.48	0	4.32	1.38	1.83	0.51	0.95	0.88
1500	chr6	31040752	31041270	+	Intergenic	MIRc|SINE|MIR	-27918	uc012ejr.1	Mir29b-1	Mus musculus microRNA 29b-1 (Mir29b-1), microRNA.	0.97	1.41	0.58	1.88	2.11	1.43	0.83	5.76	4.15	1.22	1.02	3.81	3.51
1501	chr6	31142362	31142730	+	intron (uc009bfy.1, intron 2 of 3)	Intergenic	25887	uc009bfy.1	BC145649	Mus musculus brain cDNA, clone MNCb-1768.	1.93	1.41	3.48	5.64	2.64	0.96	0	4.32	0.92	0.61	0.51	1.52	3.94
1502	chr6	34677362	34677770	+	intron (uc009bhk.1, intron 1 of 11)	intron (NM_145575, intron 1 of 11)	18122	uc009bhk.1	Cald1	caldesmon 1	2.9	12	6.39	5.64	4.76	2.87	0	4.32	5.07	2.44	0	1.9	1.75
1503	chr6	35253512	35253781	+	intron (uc009bip.2, intron 1 of 15)	intron (NM_172892, intron 1 of 15)	4480	uc009bip.2	Slc13a4	solute carrier family 13, member 4	1.45	0.71	1.16	1.25	4.76	3.35	0	4.8	3.23	2.44	0	2.86	3.94
1504	chr6	37554532	37554761	+	Intergenic	ORR1D1|LTR|MaLR	74473	uc009bjg.2	Akr1d1	3-oxo-5-beta-steroid 4-dehydrogenase	0.48	2.12	0.58	0.63	0.53	0.96	0	4.8	2.31	2.44	0.51	1.14	3.07
1505	chr6	38501952	38502240	+	promoter-TSS (uc009bkq.1)	CpG-11975	-423	uc009bkq.1	AK015545	Mus musculus adult male testis cDNA, RIKEN full-length enriched library, clone:4930471C18 product:unclassifiable, full insert sequence.	0	0	1.74	0	1.59	0.48	0	4.32	2.31	0.61	0	0.38	0.44
1506	chr6	51220902	51221161	+	Intergenic	CpG	-1122	uc012elv.1	Mir148a	Mus musculus microRNA 148a (Mir148a), microRNA.	3.38	13.42	19.75	15.05	2.64	0.96	0	5.28	4.61	1.83	0	0.19	0.88
1507	chr6	53473742	53473970	+	Intergenic	Intergenic	-49512	uc009bzj.1	Creb5	cyclic AMP-responsive element-binding protein 5	0.48	0.71	1.16	3.14	2.11	1.43	0.83	3.84	3.23	2.44	1.02	1.52	0.88
1508	chr6	54152772	54153020	+	intron (uc009bzo.2, intron 3 of 12)	intron (NM_001163640, intron 3 of 12)	-51963	uc009bzp.1	AK020588	Mus musculus adult male urinary bladder cDNA, RIKEN full-length enriched library, clone:9530036M11 product:unclassifiable, full insert sequence.	0.48	2.82	1.74	0.63	1.59	1.43	1.67	4.32	6.92	3.66	0.51	0.95	0.88
1509	chr6	67039642	67039850	+	Intergenic	MIRb|SINE|MIR	-25921	uc009cfg.1	AK039826	Mus musculus 0 day neonate thymus cDNA, RIKEN full-length enriched library, clone:A430010J10 product:unclassifiable, full insert sequence.	4.34	14.12	9.87	6.27	1.59	1.91	0	3.84	4.61	1.22	0.51	3.24	3.94
1510	chr6	71186532	71186950	+	intron (uc009cgj.2, intron 4 of 9)	LTR33|LTR|ERVL	25534	uc009cgj.2	Smyd1	SET and MYND domain-containing protein 1 isoform	6.76	22.6	22.07	23.21	4.76	4.78	0.83	4.8	11.07	4.27	1.02	2.67	3.94
1511	chr6	71220552	71220850	+	Intergenic	Intergenic	-1312	uc009cgn.1	Krcc1	lysine-rich coiled-coil protein 1	2.9	6.36	3.48	5.64	2.11	3.83	0.83	4.32	7.84	2.44	0.51	2.1	1.75
1512	chr6	72194342	72194600	+	Intergenic	Intergenic	-8900	uc009cic.1	Atoh8	protein atonal homolog 8	0.48	1.41	2.32	0.63	1.59	2.87	1.67	4.8	4.61	1.22	0	0.38	2.19
1513	chr6	87139912	87140260	+	intron (uc009cte.1, intron 14 of 17)	intron (NM_054041, intron 14 of 17)	85346	uc009ctc.2	D6Ertd527e	hypothetical protein LOC52372 isoform a	0.48	7.06	3.48	3.76	4.23	2.87	0.83	5.28	6.92	4.88	1.02	2.67	3.51
1514	chr6	90722372	90722590	+	intron (uc012epa.1, intron 1 of 13)	intron (NM_001134384, intron 1 of 13)	9543	uc009cxs.1	AK083777	Mus musculus adult male spinal cord cDNA, RIKEN full-length enriched library, clone:A330042J19 product:unclassifiable, full insert sequence.	1.93	1.41	1.74	2.51	3.7	2.39	0	4.32	6	1.22	0.51	2.86	5.7
1515	chr6	97241542	97241780	+	intron (uc009daw.2, intron 23 of 23)	intron (NM_145148, intron 23 of 23)	-38887	uc009das.1	Lmod3	leiomodin-3	0.97	7.77	6.39	5.02	5.29	3.83	0	4.32	3.23	2.44	1.02	2.1	2.63
1516	chr6	98951642	98951950	+	intron (uc009dbi.2, intron 9 of 18)	intron (NM_001197321, intron 8 of 17)	-304128	uc009dbf.1	AK020861	Mus musculus adult retina cDNA, RIKEN full-length enriched library, clone:A930015G24 product:unclassifiable, full insert sequence.	1.93	7.77	3.48	3.14	4.23	1.91	0	4.8	3.69	1.83	1.02	4	3.51
1517	chr6	99918952	99919170	+	Intergenic	Intergenic	-242675	uc009dbt.1	Prok2	prokineticin-2 isoform 1	1.93	2.82	0.58	5.02	1.06	1.43	0	3.84	1.85	0	0	0.95	1.31
1518	chr6	111318702	111318890	+	intron (uc009ddt.1, intron 8 of 9)	intron (NM_177328, intron 8 of 9)	723204	uc009ddt.1	Grm7	metabotropic glutamate receptor 7 precursor	0.97	0.71	2.9	0	1.06	0.48	0	3.84	0	0	0	3.05	1.31
1519	chr6	121116272	121116560	+	Intergenic	Intergenic	-17269	uc009dod.1	Pex26	peroxisome assembly protein 26	0.48	4.24	0.58	0.63	0.53	0.48	0.83	4.32	2.31	2.44	0	2.48	1.31
1520	chr6	125081292	125081560	+	promoter-TSS (uc009dtn.2)	promoter-TSS (NM_138747)	-475	uc009dtn.2	Nop2	putative ribosomal RNA methyltransferase NOP2	1.45	0.71	2.32	2.51	0.53	0.48	0	4.8	4.15	0.61	0	0.76	1.31
1521	chr6	125115622	125115890	+	promoter-TSS (uc009dts.1)	promoter-TSS (NM_008084)	-155	uc009dts.1	Gapdh	glyceraldehyde-3-phosphate dehydrogenase	0.48	1.41	0	0.63	1.59	0.96	0.83	4.8	2.77	1.83	0	1.14	0.88
1522	chr6	128071802	128072050	+	intron (uc009ecp.1, intron 1 of 8)	ID4|SINE|ID	21670	uc009ecp.1	Tspan9	tetraspanin-9	2.41	3.53	0	1.25	3.7	2.39	1.67	4.32	3.69	1.22	0	2.1	2.19
1523	chr6	128499542	128499780	+	intron (uc009eeh.2, intron 26 of 35)	intron (NM_001001179, intron 26 of 35)	-22923	uc009eef.1	Pzp	alpha-2-macroglobulin precursor	0.48	3.53	5.81	6.27	2.11	1.43	0.83	4.32	4.61	0.61	0	1.52	1.75
1524	chr6	134494162	134494370	+	intron (uc009ekl.2, intron 1 of 22)	intron (NM_008514, intron 1 of 22)	22665	uc009ekl.2	Lrp6	low-density lipoprotein receptor-related protein	4.83	2.82	4.65	5.64	1.06	0.96	0.83	3.84	1.85	0	0	1.71	2.19
1525	chr6	140518652	140518941	+	intron (uc009eob.1, intron 19 of 30)	intron (NM_144920, intron 19 of 30)	-53414	uc009eok.1	Aebp2	zinc finger protein AEBP2 isoform 3	0.97	3.53	5.23	3.14	3.17	1.91	1.67	5.28	3.23	3.05	0	1.14	3.07
1526	chr6	140623062	140623260	+	intron (uc009eok.1, intron 8 of 8)	ID4_|SINE|ID	50951	uc009eok.1	Aebp2	zinc finger protein AEBP2 isoform 3	8.2	29.66	29.62	28.22	4.23	4.3	1.67	3.84	8.3	3.05	0	4.57	5.26
1527	chr6	145448452	145448650	+	Intergenic	Intergenic	-65106	uc009erp.1	Ifltd1	intermediate filament tail domain-containing	0.48	2.12	1.16	0	4.23	0.48	0	3.84	1.38	0	0.51	0.19	0
1528	chr6	145758202	145758390	+	intron (uc009err.1, intron 1 of 3)	ORR1E-int|LTR|MaLR	1393	uc009err.1	Rassf8	ras association domain-containing protein 8	0.48	2.82	1.74	1.25	1.06	1.43	0.83	3.84	3.23	1.22	0	0.57	1.75
1529	chr6	146861632	146862090	+	intron (uc009esn.2, intron 1 of 27)	intron (NM_001170433, intron 1 of 27)	24845	uc009esn.2	Ppfibp1	liprin-beta-1 isoform 1	3.38	11.3	11.03	5.64	5.81	8.13	0.83	5.76	13.38	4.27	1.02	3.05	4.82
1530	chr7	4088442	4088750	+	promoter-TSS (uc009exc.1)	promoter-TSS (NM_172736)	-62	uc009exc.1	Leng8	leukocyte receptor cluster member 8 homolog	0.97	3.53	1.16	2.51	4.76	3.35	0	4.32	3.69	0	0.51	0.76	1.31
1531	chr7	5043042	5043360	+	intron (uc009ezx.1, intron 4 of 11)	(T)n|Simple_repeat|Simple_repeat	11294	uc009ezx.1	Epn1	epsin-1	1.93	9.18	8.13	6.27	1.59	2.39	0	4.32	8.76	3.66	0	1.14	1.31
1532	chr7	6335922	6336400	+	TTS (uc009fbf.1)	TTS (NM_177888)	133	uc009fbi.1	Zfp28	zinc finger protein 28	0.48	0.71	0.58	0.63	1.59	1.91	0	4.8	0.92	1.22	0	0.57	0
1533	chr7	16973212	16973440	+	promoter-TSS (uc009fhr.1)	promoter-TSS (NM_019748)	-192	uc009fhr.1	Sae1	SUMO-activating enzyme subunit 1	14.48	45.19	37.17	43.28	0.53	0.96	0.83	3.84	1.85	0	0.51	3.24	3.51
1534	chr7	20378712	20378870	+	intron (uc009fnh.2, intron 1 of 11)	intron (NM_023224, intron 1 of 11)	3367	uc009fnh.2	Cblc	signal transduction protein CBL-C isoform 1	0	1.41	0.58	1.88	3.17	2.87	1.67	3.84	5.54	5.49	0	2.29	1.75
1535	chr7	20541632	20542021	+	Intergenic	Intergenic	-5734	uc009fnq.1	2210010C17Rik	hypothetical protein LOC70080	2.41	5.65	4.07	3.14	4.76	2.87	0.83	7.2	5.54	1.22	1.54	4.38	5.7
1536	chr7	27951792	27952071	+	promoter-TSS (uc009fva.2)	promoter-TSS (NM_053208)	-110	uc009fva.2	Egln2	egl nine homolog 2	0	1.41	3.48	4.39	3.17	2.87	0.83	4.8	1.38	0.61	0	0.76	0.88
1537	chr7	29167122	29167430	+	Intergenic	Intergenic	-3029	uc009fys.1	Zfp36	tristetraprolin	1.45	4.94	2.9	5.02	6.34	6.22	0	4.32	8.3	3.05	0	0.57	1.75
1538	chr7	31867782	31868041	+	Intergenic	Intergenic	-6195	uc009gia.2	Fxyd3	FXYD domain-containing ion transport regulator 3	0	0	0.58	0	0	0.96	0	5.28	0	2.44	0	0.95	0.88
1539	chr7	36340932	36341140	+	promoter-TSS (uc009gka.1)	promoter-TSS (NM_033080)	-89	uc009gka.1	Nudt19	nucleoside diphosphate-linked moiety X motif 19,	0.97	2.82	3.48	3.76	3.7	2.39	0	3.84	4.61	1.22	0.51	0.19	0.44
1540	chr7	38870172	38870340	+	Intergenic	CpG	22253	uc009gkr.1	Ccne1	G1/S-specific cyclin-E1	0	2.12	6.39	4.39	5.29	1.43	0	3.84	2.31	1.83	0	0.38	0
1541	chr7	50709512	50709700	+	intron (uc009gmt.1, intron 3 of 5)	intron (NM_026695, intron 3 of 5)	-9003	uc009gmu.1	Vsig10l	RecName: Full=V-set and immunoglobulin domain-containing protein 10-like; Flags: Precursor;	2.9	9.89	7.55	2.51	2.64	3.35	0	3.84	6.92	1.83	0	2.48	3.51
1542	chr7	52748272	52748550	+	3' UTR (uc009gvn.2, exon 13 of 13)	3' UTR (NM_001163662, exon 13 of 13)	-4245	uc009gvj.1	Dhdh	trans-1,2-dihydrobenzene-1,2-diol dehydrogenase	3.86	14.83	19.16	13.17	2.64	1.91	0.83	4.8	7.38	4.27	0	2.29	3.51
1543	chr7	53821792	53821990	+	intron (uc009gyp.2, intron 9 of 10)	intron (NM_013789, intron 9 of 10)	73286	uc009gyp.2	Sergef	secretion-regulating guanine nucleotide exchange	0.97	0.71	1.74	0	3.7	1.43	0	3.84	5.54	0.61	0	1.9	1.75
1544	chr7	71039602	71039880	+	intron (uc009hfn.2, intron 1 of 1)	intron (NM_021366, intron 1 of 1)	44060	uc009hfn.2	Klf13	Krueppel-like factor 13	1.45	7.06	8.71	4.39	6.34	1.43	0.83	4.32	3.23	1.83	0.51	2.67	2.19
1545	chr7	72614592	72614850	+	Intergenic	Intergenic	-98591	uc009hgp.2	Tjp1	tight junction protein ZO-1 isoform 1	0.97	2.12	2.9	1.25	3.17	1.91	0	4.32	2.77	1.22	0	1.14	0.88
1546	chr7	86404162	86404410	+	Intergenic	Intergenic	-13866	uc009hyc.1	Abhd2	abhydrolase domain-containing protein 2	3.38	5.65	8.13	8.78	5.29	3.83	1.67	4.32	6	2.44	1.02	3.62	4.82
1547	chr7	87601142	87601330	+	intron (uc009iax.2, intron 21 of 21)	intron (NM_001042527, intron 21 of 21)	-53588	uc009iau.1	Furin	furin preproprotein	0.97	1.41	2.32	0.63	3.17	0.48	0.83	3.84	0.92	0	0.51	2.48	0.88
1548	chr7	97089512	97089770	+	promoter-TSS (uc009igh.1)	promoter-TSS (NM_026304)	54	uc009igh.1	l7Rn6	lethal, Chr 7, Rinchik 6	0	1.41	3.48	1.25	0	0.96	0.83	4.32	4.15	0.61	0.51	0.76	1.75
1549	chr7	104099852	104100160	+	promoter-TSS (uc009iiw.2)	promoter-TSS (NM_153591)	-31	uc009iiw.2	Nars2	probable asparaginyl-tRNA synthetase,	0.97	5.65	4.07	6.9	5.29	3.83	0.83	4.32	5.54	0.61	0	1.9	1.31
1550	chr7	104889482	104889870	+	Intergenic	Intergenic	-2919	uc009ijs.1	Aqp11	aquaporin-11	0.97	4.24	2.9	5.64	3.7	3.83	0	4.8	2.31	0.61	0	1.33	2.63
1551	chr7	106289802	106290060	+	promoter-TSS (uc009ikz.2)	promoter-TSS (NM_178635)	-277	uc009ikz.2	Uvrag	UV radiation resistance associated	17.37	50.14	41.81	58.33	6.34	3.83	1.67	4.8	11.53	4.88	0.51	6.48	8.76
1552	chr7	109213892	109214160	+	promoter-TSS (uc009iqg.1)	promoter-TSS (NM_011644)	-201	uc009iql.1	Trpc2	short transient receptor potential channel 2	0.97	1.41	2.32	0.63	6.87	3.35	0.83	4.32	8.76	0	0	0.76	2.63
1553	chr7	119831942	119832271	+	intron (uc009jha.2, intron 1 of 13)	intron (NM_001166584, intron 1 of 13)	-8511	uc009jgw.1	AK009335	Mus musculus adult male tongue cDNA, RIKEN full-length enriched library, clone:2310014F06 product:unclassifiable, full insert sequence.	0.48	2.12	0	0	2.64	1.91	0.83	4.32	5.07	1.83	0.51	1.14	1.75
1554	chr7	127995572	127995880	+	intron (uc009jnb.1, intron 1 of 17)	intron (NM_001267711, intron 1 of 17)	9329	uc009jnb.1	Eef2k	eukaryotic elongation factor 2 kinase	2.41	9.18	9.87	8.15	1.59	0.96	0.83	4.8	4.61	0.61	0	2.86	2.19
1555	chr7	134397522	134397770	+	exon (uc009juv.1, exon 3 of 3)	exon (NM_177362, exon 3 of 3)	6535	uc009juw.1	Dctpp1	dCTP pyrophosphatase 1	0	0.71	0.58	0.63	0.53	0.96	0	4.32	0.46	0.61	0	0	0
1556	chr7	134420412	134420620	+	Intergenic	ORR1D1|LTR|MaLR	-2943	uc009jux.1	Sephs2	selenide, water dikinase 2	0.48	2.82	0	1.25	1.06	1.43	0	4.32	0.92	0.61	0.51	2.86	1.75
1557	chr7	139862512	139862750	+	intron (uc009kce.1, intron 6 of 6)	intron (NM_029609, intron 6 of 6)	60305	uc009kce.1	Lhpp	phospholysine phosphohistidine inorganic	0	0.71	1.16	0	7.4	0.96	0.83	4.32	6.46	4.88	0.51	1.71	1.75
1558	chr7	145729732	145729911	+	Intergenic	Intergenic	-16104	uc009kfa.1	AK016032	Mus musculus adult male testis cDNA, RIKEN full-length enriched library, clone:4930543N07 product:unclassifiable, full insert sequence.	2.41	9.18	7.55	11.92	3.17	4.3	0.83	3.84	5.54	1.83	0.51	2.29	3.51
1559	chr7	146111282	146111600	+	Intergenic	Intergenic	-10252	uc009kfg.1	Bnip3	BCL2/adenovirus E1B 19 kDa protein-interacting	3.38	16.24	13.94	14.43	3.17	2.39	0.83	5.28	6.46	0.61	0.51	1.9	3.51
1560	chr7	148091642	148092010	+	promoter-TSS (uc009kir.2)	promoter-TSS (NR_015583)	-137	uc009kir.2	BC024386	Mus musculus cDNA clone IMAGE:4237171.	2.41	3.53	2.9	2.51	2.64	3.35	0.83	4.8	2.77	2.44	0.51	3.62	4.82
1561	chr7	148401552	148401760	+	promoter-TSS (uc009kka.1)	promoter-TSS (NM_025886)	-103	uc009kka.1	Rassf7	ras association domain-containing protein 7	1.93	0.71	2.9	0.63	0.53	0.48	1.67	3.84	1.85	0.61	0	0.19	0.44
1562	chr7	148620352	148620560	+	promoter-TSS (uc009kkz.2)	promoter-TSS (NM_001177576)	37	uc009kkz.2	Slc25a22	mitochondrial glutamate carrier 1	0	0	0	0.63	1.06	2.87	0	3.84	6	0.61	0	0.38	0.44
1563	chr7	151195032	151195230	+	Intergenic	MTD|LTR|MaLR	-160996	uc009kqd.1	AK215526	Mus musculus cDNA, clone:Y0G0123C02, strand:unspecified.	1.45	7.06	2.9	2.51	1.59	0.48	0.83	3.84	2.31	0.61	0	0.57	1.31
1564	chr7	151208722	151208930	+	Intergenic	Intergenic	-152599	uc009kqe.2	Shank2	SH3 and multiple ankyrin repeat domains protein	5.79	9.18	7.55	8.15	2.11	4.3	0	3.84	2.77	3.05	0	3.24	3.51
1565	chr7	152242242	152242700	+	Intergenic	Intergenic	-116641	uc009kqt.1	Ccnd1	G1/S-specific cyclin-D1	0.48	2.82	2.32	1.25	2.64	1.43	0	5.28	0.92	0.61	0	0.57	0.88
1566	chr8	4677392	4677730	+	Intergenic	CpG	64391	uc009ktz.1	Zfp958	zinc finger-like protein	1.45	0.71	1.16	1.88	3.17	2.87	0	4.32	2.31	1.22	0	0.38	0.44
1567	chr8	11021222	11021550	+	intron (uc009kva.1, intron 1 of 4)	intron (NR_046017, intron 1 of 4)	-12956	uc009kuz.1	Irs2	insulin receptor substrate 2	1.45	4.24	3.48	1.88	4.76	5.26	0.83	4.8	6	4.27	0	3.24	3.07
1568	chr8	28311992	28312181	+	intron (uc009lic.1, intron 1 of 8)	ID_B1|SINE|B4	933	uc009lic.1	Got1l1	putative aspartate aminotransferase, cytoplasmic	0	1.41	1.74	0.63	1.59	0.96	0	3.84	2.77	0	0	0.76	0.44
1569	chr8	36438592	36438880	+	promoter-TSS (uc009lkw.1)	promoter-TSS (NM_177741)	-59	uc009lkw.1	Ppp1r3b	protein phosphatase 1 regulatory subunit 3B	11.58	33.89	42.98	36.38	7.93	3.83	0.83	4.32	6.46	2.44	0.51	4.95	6.57
1570	chr8	42189242	42189540	+	intron (uc009lnn.1, intron 1 of 13)	ORR1E-int|LTR|MaLR	29689	uc009lnn.1	Mtus1	microtubule-associated tumor suppressor 1	1.93	3.53	3.48	3.14	3.17	5.26	0.83	4.32	8.3	0.61	0	3.05	1.31
1571	chr8	74967482	74967671	+	promoter-TSS (uc009mfy.2)	promoter-TSS (NM_028170)	101	uc009mfx.1	Calr3	calreticulin-3 isoform 1	0	3.53	1.16	1.88	0	0.96	0.83	3.84	2.77	1.22	0.51	0.95	0.44
1572	chr8	107115512	107115780	+	intron (uc009naw.1, intron 1 of 1)	CpG	278	uc009naw.1	Pdp2	pyruvate dehydrogenase phosphatase isoenzyme 2	0	2.12	4.65	2.51	1.59	0.48	0	4.32	1.85	0.61	0	0.19	0
1573	chr8	108465972	108466270	+	exon (uc009neq.2, exon 3 of 6)	exon (NM_008490, exon 3 of 6)	1181	uc009neq.2	Lcat	phosphatidylcholine-sterol acyltransferase	1.93	5.65	1.16	5.02	2.11	0.96	0	5.28	6.92	1.22	0	2.67	2.63
1574	chr8	108654522	108654850	+	TTS (uc009nfd.1)	TTS (NM_010901)	6188	uc009nff.1	Esrp2	epithelial splicing regulatory protein 2	1.45	2.12	3.48	0.63	4.76	0.96	1.67	4.8	4.61	0	0	2.29	2.19
1575	chr8	116614582	116614860	+	Intergenic	Intergenic	-42758	uc009nnw.2	Nudt7	peroxisomal coenzyme A diphosphatase NUDT7	1.93	5.65	0.58	4.39	4.76	3.83	2.5	5.76	13.38	1.22	0.51	2.86	3.51
1576	chr8	118243032	118243370	+	Intergenic	Intergenic	-12407	uc009nof.1	Maf	transcription factor Maf	2.41	30.36	30.2	24.46	8.46	7.17	2.5	4.8	21.22	15.25	1.02	3.05	2.63
1577	chr8	124087122	124087251	+	intron (uc009nrv.2, intron 2 of 8)	intron (NM_133765, intron 2 of 8)	15520	uc009nrv.2	Fbxo31	F-box only protein 31	0.97	5.65	6.39	3.14	1.59	3.35	0.83	3.36	4.15	3.05	0.51	0.76	1.31
1578	chr8	125422462	125422770	+	exon (uc009ntz.2, exon 7 of 13)	non-coding (NR_037865, exon 8 of 14)	28167	uc009ntw.1	AK040202	Mus musculus 0 day neonate thymus cDNA, RIKEN full-length enriched library, clone:A430077D02 product:unclassifiable, full insert sequence.	1.45	2.12	0.58	0	3.7	1.43	1.67	4.8	5.07	1.22	0	1.71	2.19
1579	chr8	126497622	126497810	+	intron (uc009nwv.1, intron 1 of 12)	B3|SINE|B2	9306	uc009nwv.1	Abcb10	ATP-binding cassette sub-family B member 10,	0.97	1.41	2.9	1.25	4.23	0.96	0.83	3.84	3.23	2.44	0	1.14	0.88
1580	chr8	129114082	129114350	+	3' UTR (uc009nyw.2, exon 2 of 2)	3' UTR (NM_001164598, exon 2 of 2)	3120	uc009nyw.2	Irf2bp2	interferon regulatory factor 2 binding protein	3.86	17.65	19.16	19.44	5.29	5.26	0	5.28	8.3	2.44	1.02	2.29	3.07
1581	chr8	129185452	129185740	+	Intergenic	Intergenic	-68260	uc009nyw.2	Irf2bp2	interferon regulatory factor 2 binding protein	0.48	0.71	2.32	1.25	2.64	1.43	0	4.32	3.69	0	0	1.52	3.07
1582	chr8	129259822	129260130	+	Intergenic	Intergenic	-112944	uc009nyz.1	AK041328	Mus musculus 3 days neonate thymus cDNA, RIKEN full-length enriched library, clone:A630001O12 product:unclassifiable, full insert sequence.	0.48	2.82	2.9	1.88	1.59	0	0.83	4.32	2.77	4.88	0.51	0.95	0.88
1583	chr8	129331142	129331411	+	Intergenic	Intergenic	-41644	uc009nyz.1	AK041328	Mus musculus 3 days neonate thymus cDNA, RIKEN full-length enriched library, clone:A630001O12 product:unclassifiable, full insert sequence.	0	2.12	3.48	3.14	2.11	2.87	0.83	4.8	5.07	4.88	0	3.05	2.63
1584	chr9	21511022	21511280	+	Intergenic	Intergenic	-16887	uc009omi.1	Ldlr	low-density lipoprotein receptor	1.93	7.77	11.61	6.9	5.29	2.87	1.67	4.8	7.38	1.83	0.51	4.38	3.51
1585	chr9	43891582	43891771	+	intron (uc009pbo.1, intron 2 of 12)	intron (NM_198092, intron 2 of 12)	14164	uc009pbo.1	Usp2	ubiquitin carboxyl-terminal hydrolase 2 isoform	0.48	2.12	0.58	0.63	4.23	0	0	4.32	0.46	0	0	0.57	1.75
1586	chr9	51781972	51782310	+	Intergenic	Intergenic	-10503	uc009plo.1	Fdx1	adrenodoxin, mitochondrial precursor	0	3.53	0	0.63	2.11	1.43	1.67	5.76	3.23	2.44	0.51	1.9	2.19
1587	chr9	61939532	61939790	+	Intergenic	RCHARR1|DNA|MER1_type	-21241	uc009qac.1	Glce	D-glucuronyl C5-epimerase	0.48	2.12	1.74	0	2.11	0.96	0.83	4.32	4.61	0	0	1.52	0.88
1588	chr9	62254502	62254770	+	Intergenic	Intergenic	-62795	uc009qai.1	AK028224	Mus musculus 10, 11 days embryo whole body cDNA, RIKEN full-length enriched library, clone:2810048J24 product:unclassifiable, full insert sequence.	0	2.82	0	1.25	1.59	0	1.67	4.8	0.92	0.61	0	2.29	1.75
1589	chr9	63837612	63837920	+	intron (uc009qbk.2, intron 3 of 3)	intron (NM_008542, intron 3 of 3)	32100	uc009qbk.2	Smad6	mothers against decapentaplegic homolog 6	2.9	9.89	13.94	10.66	3.7	4.3	0.83	5.28	8.3	3.66	0.51	2.67	1.75
1590	chr9	65732882	65733100	+	promoter-TSS (uc009qdz.2)	promoter-TSS (NM_001170907)	63	uc009qdz.2	Trip4	activating signal cointegrator 1 isoform 2	0	0.71	1.16	0	4.23	1.43	0	3.84	3.23	0.61	0	0.76	0.88
1591	chr9	70981062	70981320	+	intron (uc009qov.1, intron 2 of 5)	intron (NM_022026, intron 2 of 5)	29905	uc009qov.1	Aqp9	aquaporin-9	2.9	8.47	8.71	7.53	3.7	1.43	0.83	4.32	6.46	1.83	0.51	2.86	3.51
1592	chr9	74768212	74768491	+	Intergenic	PB1D10|SINE|Alu	-55567	uc009qrl.2	BC031353	hypothetical protein LOC235493 isoform 2	0.48	0.71	0.58	1.25	3.17	0.96	0	4.8	3.23	0.61	0	1.9	1.31
1593	chr9	80105012	80105240	+	intron (uc009qvg.2, intron 11 of 32)	intron (NM_001039546, intron 11 of 32)	92285	uc009qvg.2	Myo6	myosin-VI	10.62	20.48	8.13	30.73	1.59	0	0.83	3.84	2.77	0.61	1.02	4.19	7.01
1594	chr9	95412472	95412850	+	promoter-TSS (uc009rbb.2)	promoter-TSS (NM_001114977)	-246	uc009rbb.2	2610101N10Rik	U2-associated protein SR140 1	3.38	10.59	7.55	8.78	4.23	2.87	0.83	6.24	6.92	3.66	0	1.33	1.31
1595	chr9	106720522	106720770	+	Intergenic	Intergenic	-3661	uc009rkp.2	Vprbp	protein VPRBP	0	0.71	0.58	3.14	2.11	3.35	0.83	4.32	4.61	1.83	0.51	1.33	1.75
1596	chr9	107456922	107457230	+	promoter-TSS (uc009rlq.1)	5' UTR (NM_019713, exon 1 of 5)	89	uc009rlq.1	Rassf1	ras association domain-containing protein 1	0.48	1.41	1.16	0.63	3.17	1.91	0.83	4.8	4.61	0	0	0.38	0
1597	chr9	107477902	107478070	+	Intergenic	RMER15|LTR|ERVL	-1297	uc009rlv.1	Hyal1	hyaluronidase-1 precursor	3.38	9.89	9.29	3.14	2.64	2.87	2.5	3.36	3.69	3.66	0.51	3.05	2.63
1598	chr9	108241452	108241680	+	5' UTR (uc009rpf.2, exon 1 of 2)	5' UTR (NM_008160, exon 1 of 2)	155	uc009rpf.2	Gpx1	glutathione peroxidase 1	3.86	11.3	15.1	20.7	3.7	2.39	0	3.84	2.77	0.61	0.51	2.1	1.31
1599	chr9	108303472	108303700	+	Intergenic	Intergenic	8421	uc009rpk.2	1700102P08Rik	hypothetical protein LOC112418	0.97	2.12	2.32	1.25	3.17	0.96	0.83	3.84	6.92	0.61	0	1.52	2.19
1600	chr9	116103072	116103290	+	intron (uc009ryu.1, intron 3 of 3)	MLT1G|LTR|MaLR	4883	uc009ryu.1	AK041339	Mus musculus 3 days neonate thymus cDNA, RIKEN full-length enriched library, clone:A630003C19 product:unclassifiable, full insert sequence.	0.48	0.71	0	0	2.11	0	1.67	3.84	0.46	0	0.51	1.52	1.75
1601	chr9	119926222	119926480	+	exon (uc009sbw.2, exon 2 of 3)	exon (NM_011724, exon 2 of 3)	6365	uc009sbw.2	Xirp1	xin actin-binding repeat-containing protein 1	1.93	0.71	0.58	1.88	1.59	1.43	0	4.32	3.23	3.66	0.51	1.33	0
1602	chr9	121289722	121289900	+	intron (uc009sdf.1, intron 1 of 15)	intron (NM_175114, intron 1 of 15)	13735	uc009sdf.1	Trak1	trafficking kinesin-binding protein 1	0	0.71	0.58	0.63	2.11	0.96	0.83	3.84	0.46	0	1.02	0.19	0
1603	chrX	7651752	7651960	+	promoter-TSS (uc009snq.2)	promoter-TSS (NM_011514)	30	uc009snq.2	Suv39h1	histone-lysine N-methyltransferase SUV39H1	0.97	0.71	0.58	0.63	1.59	0.48	0	3.84	1.38	0.61	0	0	0.44
1604	chrX	99382432	99382660	+	intron (uc009tyl.1, intron 3 of 5)	intron (NM_009094, intron 3 of 5)	1164	uc009tyl.1	Rps4x	40S ribosomal protein S4, X isoform	0	0.71	0	0.63	3.17	0.48	0	3.84	3.23	1.83	0.51	0.95	1.31
1605	chrX	100746752	100747030	+	Intergenic	Intergenic	6052	uc012hne.1	Gm9159	Mus musculus 13 days embryo heart cDNA, RIKEN full-length enriched library, clone:D330014L12 product:unclassifiable, full insert sequence.	0	1.41	9.87	1.88	1.59	3.83	0.83	4.32	3.69	3.05	0	0.57	0.44
1606	chr1	9621722	9621970	+	promoter-TSS (uc007ago.2)	promoter-TSS (NR_015470)	-673	uc007agn.2	2610203C22Rik	Mus musculus adult male tongue cDNA, RIKEN full-length enriched library, clone:2310007M24 product:unclassifiable, full insert sequence.	7.72	8.47	9.29	6.9	1.59	1.43	0.83	3.84	6	1.22	0	2.67	5.26
1607	chr1	13650582	13650950	+	promoter-TSS (uc007aiu.1)	promoter-TSS (NM_145381)	-176	uc007aiu.1	Lactb2	beta-lactamase-like protein 2	2.41	5.65	15.1	5.02	2.11	0.48	0	3.84	2.31	1.83	0	1.71	2.19
1608	chr1	13659702	13659961	+	intron (uc007aiv.1, intron 1 of 3)	intron (NM_001011873, intron 1 of 3)	979	uc007aiv.1	Xkr9	XK-related protein 9	0	1.41	0.58	0.63	1.06	0.96	0	3.84	2.77	0	0	0.95	0
1609	chr1	31090822	31091140	+	Intergenic	Intergenic	-84381	uc007ani.1	Ptp4a1	protein tyrosine phosphatase type IVA 1	2.9	4.94	2.32	5.02	4.23	1.91	0	4.8	5.54	0.61	1.02	4.19	3.51
1610	chr1	36131902	36132081	+	intron (uc007apn.2, intron 1 of 1)	intron (NM_015818, intron 1 of 1)	6746	uc007apn.2	Hs6st1	heparan-sulfate 6-O-sulfotransferase 1	0.97	0.71	0.58	0.63	3.7	2.39	0	3.36	5.54	3.66	0	1.71	0.44
1611	chr1	38232992	38233270	+	Intergenic	Intergenic	-46624	uc007asr.1	Rev1	DNA repair protein REV1	1.45	10.59	14.52	11.29	5.29	3.35	0.83	3.84	0.46	6.1	0	3.05	5.26
1612	chr1	39634322	39634590	+	promoter-TSS (uc007atl.2)	promoter-TSS (NM_001033135)	-264	uc007atl.2	Rnf149	E3 ubiquitin-protein ligase RNF149 precursor	0.97	0.71	0	1.25	3.17	0.96	0	3.84	0.92	0	0	0.57	0.88
1613	chr1	40285942	40286190	+	Intergenic	intron (NM_008362, intron 1 of 10)	-37365	uc007atw.1	Il1r1	interleukin-1 receptor type 1 isoform 2	1.45	1.41	1.16	0.63	2.64	0.48	0	3.84	1.38	0	0.51	1.33	1.31
1614	chr1	43307202	43307381	+	Intergenic	Intergenic	61325	uc007avm.2	Rpl29	60S ribosomal protein L29	2.9	9.18	12.78	11.29	2.11	1.91	0.83	3.36	3.69	0.61	0	2.1	2.19
1615	chr1	73676982	73677300	+	intron (uc007bld.1, intron 7 of 8)	intron (NR_045311, intron 7 of 8)	-222998	uc007blb.1	Pinc	Mus musculus pregnancy-induced noncoding RNA mRNA, complete sequence.	8.2	19.07	19.75	20.07	8.46	2.39	0.83	4.8	6.46	4.27	0.51	4.95	4.82
1616	chr1	74116012	74116291	+	intron (uc011wmx.1, intron 2 of 34)	intron (NM_027884, intron 2 of 34)	54870	uc011wmx.1	Tns1	tensin 1	0.48	0	0	1.25	3.17	2.87	0	5.28	4.15	3.05	0	0	1.75
1617	chr1	88600062	88600410	+	promoter-TSS (uc007bvw.2)	promoter-TSS (NM_001172157)	-143	uc007bvw.2	Dis3l2	DIS3-like exonuclease 2 isoform 1	0.48	2.12	2.32	3.14	3.17	4.78	0.83	4.8	7.84	2.44	0.51	0.95	0.44
1618	chr1	90076352	90076550	+	Intergenic	intron (NM_201643, intron 1 of 4)	25872	uc007byj.2	Dnajb3	dnaJ homolog subfamily B member 3	0.48	2.12	1.16	1.25	5.29	1.43	1.67	3.36	4.61	4.88	1.02	3.43	3.51
1619	chr1	90164632	90164960	+	intron (uc007bym.2, intron 6 of 7)	intron (NM_172505, intron 3 of 4)	7964	uc007byo.1	A730008H23Rik	Mus musculus 12 days embryo spinal ganglion cDNA, RIKEN full-length enriched library, clone:D130054G24 product:unclassifiable, full insert sequence.	3.86	5.65	4.65	4.39	5.81	2.39	1.67	4.8	7.38	1.83	1.54	9.52	10.95
1620	chr1	122016752	122017050	+	promoter-TSS (uc007cjh.2)	promoter-TSS (NM_028439)	595	uc007cje.1	Dbi	acyl-CoA-binding protein isoform 1	2.41	4.24	1.74	3.76	1.59	1.91	0	4.32	5.07	4.88	0	1.52	3.07
1621	chr1	133890252	133890461	+	Intergenic	B4|SINE|B4	-13826	uc007coc.1	Elk4	ETS domain-containing protein Elk-4	0.97	1.41	1.74	0.63	3.17	1.43	0	3.84	2.31	0	0.51	1.71	2.63
1622	chr1	133907342	133907710	+	intron (uc007coc.1, intron 1 of 4)	L1MB8|LINE|L1	3344	uc007coc.1	Elk4	ETS domain-containing protein Elk-4	0.97	3.53	2.32	1.88	1.59	1.43	0.83	4.32	0.46	0.61	0	2.48	3.51
1623	chr1	135272322	135272481	+	intron (uc007cqh.2, intron 5 of 7)	intron (NM_175443, intron 5 of 7)	12252	uc007cqh.2	Etnk2	ethanolamine kinase 2	1.45	0.71	2.9	0.63	2.11	1.91	0	2.4	1.38	1.22	0.51	2.1	1.75
1624	chr1	155839612	155839910	+	Intergenic	Intergenic	92686	uc007daq.1	Glul	glutamine synthetase	2.41	3.53	3.48	1.88	2.64	1.91	0	4.8	5.54	1.22	0.51	1.52	2.63
1625	chr1	158587732	158587990	+	intron (uc007dcn.2, intron 4 of 5)	intron (NM_023141, intron 4 of 5)	16609	uc007dcn.2	Tor3a	torsin-3A precursor	3.86	12.71	11.61	11.29	4.76	4.78	0	3.84	3.23	4.27	0	2.48	2.19
1626	chr1	164790422	164790670	+	intron (uc007dgx.1, intron 1 of 8)	intron (NM_010231, intron 1 of 8)	6133	uc007dgx.1	Fmo1	dimethylaniline monooxygenase [N-oxide-forming]	0.48	0	1.74	1.25	2.11	0.48	0.83	3.84	0.92	0	0	1.9	1.75
1627	chr1	172386442	172386641	+	intron (uc011wvt.1, intron 2 of 9)	intron (NM_001109985, intron 2 of 9)	133439	uc011wvt.1	Nos1ap	carboxyl-terminal PDZ ligand of neuronal nitric	1.93	7.06	8.13	2.51	2.11	2.87	1.67	3.84	5.07	1.22	0.51	2.1	3.07
1628	chr1	180531252	180531520	+	intron (uc007dvh.2, intron 2 of 14)	intron (NM_001161665, intron 2 of 14)	72130	uc007dvh.2	Kif26b	kinesin-like protein KIF26B	0	0	0.58	0	1.59	0.48	0	4.32	3.23	0.61	0	1.52	1.75
1629	chr1	193007262	193007581	+	promoter-TSS (uc007ece.1)	promoter-TSS (NM_007498)	-209	uc007ece.1	Atf3	cyclic AMP-dependent transcription factor ATF-3	0.48	1.41	0.58	1.88	2.64	3.35	0	5.76	4.61	0.61	0	0.19	0
1630	chr1	193078372	193078521	+	Intergenic	Intergenic	30093	uc007ecf.1	AK021325	Mus musculus 10 days lactation, adult female mammary gland cDNA, RIKEN full-length enriched library, clone:D730003I15 product:hypothetical protein, full insert sequence.	0.97	0.71	2.32	0.63	1.06	1.43	0	2.4	2.31	0.61	0	0.95	0.88
1631	chr10	7559262	7559511	+	intron (uc007eiq.2, intron 1 of 5)	intron (NM_172785, intron 1 of 5)	7118	uc007eiq.2	Zc3h12d	probable ribonuclease ZC3H12D	1.45	7.06	0.58	3.14	1.06	1.91	0	3.84	2.31	0.61	0	0.38	0.44
1632	chr10	7806952	7807191	+	Intergenic	Intergenic	-131150	uc007eir.2	Tab2	TGF-beta-activated kinase 1 and MAP3K7-binding	0.97	3.53	4.65	3.14	2.64	0.96	0	3.36	2.31	4.27	1.02	1.52	1.75
1633	chr10	41993632	41994130	+	intron (uc007eyl.1, intron 2 of 3)	intron (NM_019740, intron 2 of 3)	2667	uc007eyl.1	Foxo3	forkhead box protein O3	4.34	8.47	8.71	10.03	6.87	2.39	1.67	6.24	6	1.22	0	2.48	3.94
1634	chr10	41997372	41997650	+	promoter-TSS (uc007eyl.1)	promoter-TSS (NM_019740)	-963	uc007eyl.1	Foxo3	forkhead box protein O3	0	3.53	2.32	1.88	4.76	2.39	0	4.32	3.23	0	0	0.57	1.31
1635	chr10	62486872	62487031	+	promoter-TSS (uc007fjq.2)	promoter-TSS (NM_026085)	-309	uc007fjr.1	Pbld2	phenazine biosynthesis-like domain-containing	4.34	16.24	15.1	13.8	1.59	2.87	2.5	2.88	3.23	4.27	0.51	0.76	0.88
1636	chr10	62892812	62893050	+	promoter-TSS (uc007fkh.2)	promoter-TSS (NM_177612)	85	uc007fkh.2	Ctnna3	catenin alpha-3 isoform 1	4.34	9.18	8.13	5.02	0.53	0.48	0.83	3.84	3.23	0	0	0.95	2.19
1637	chr10	68793952	68794251	+	Intergenic	Intergenic	21559	uc007fmr.1	Cdk1	cell division protein kinase 1	0.48	0	1.16	1.25	2.64	1.91	0	4.32	1.38	3.05	0	1.9	1.75
1638	chr10	76560162	76560410	+	intron (uc007fvg.1, intron 1 of 40)	intron (NM_009929, intron 2 of 41)	16164	uc007fvg.1	Col18a1	collagen alpha-1(XVIII) chain isoform 1	0.97	5.65	10.45	6.9	1.59	5.74	0	4.32	4.61	3.66	0	2.48	1.75
1639	chr10	77632412	77632701	+	promoter-TSS (uc007fxj.1)	promoter-TSS (NM_138601)	-43	uc007fxj.1	D10Jhu81e	ES1 protein homolog, mitochondrial precursor	0.48	1.41	0	0.63	1.59	3.83	0	4.8	1.85	0.61	1.02	0.57	1.31
1640	chr10	80126582	80126791	+	Intergenic	Intergenic	-6870	uc011xit.1	Btbd2	BTB (POZ) domain containing 2	2.9	12	9.87	6.27	1.59	0.96	0.83	3.84	5.54	0.61	0.51	3.43	2.63
1641	chr10	82240752	82241120	+	Intergenic	Intergenic	-14050	uc007gjv.1	Nfyb	nuclear transcription factor Y subunit beta	8.2	11.3	22.07	11.29	3.17	2.87	0	4.8	8.76	1.83	0	2.86	3.07
1642	chr10	82764542	82764830	+	intron (uc007gkf.1, intron 4 of 10)	intron (NM_177388, intron 4 of 10)	35876	uc007gkf.1	Slc41a2	solute carrier family 41 member 2	6.76	25.42	20.33	32.61	2.11	4.78	1.67	4.8	7.84	1.22	1.02	4.76	7.89
1643	chr10	117106702	117107010	+	intron (uc007hdi.2, intron 4 of 8)	intron (NM_027468, intron 4 of 8)	40300	uc007hdi.2	Cpm	carboxypeptidase M precursor	4.83	8.47	9.87	4.39	0.53	0.48	0.83	4.8	7.84	1.83	0.51	2.29	3.07
1644	chr10	120925762	120926110	+	Intergenic	Intergenic	-12630	uc007hfs.1	Rassf3	ras association domain-containing protein 3	0.97	3.53	1.16	1.25	2.11	0.96	0.83	5.28	0	1.22	0	2.29	1.75
1645	chr10	127213002	127213410	+	promoter-TSS (uc007hkp.1)	promoter-TSS (NM_153133)	-255	uc007hkp.1	Rdh9	retinol dehydrogenase 9	2.41	3.53	4.07	3.14	5.81	5.74	0.83	5.76	10.61	7.32	0.51	3.62	3.94
1646	chr10	127382512	127382970	+	Intergenic	Intergenic	47150	uc007hkw.1	Sdr9c7	short-chain dehydrogenase/reductase family 9C	4.83	2.12	2.9	3.14	4.76	3.35	0	6.24	8.76	7.32	0.51	4.38	5.26
1647	chr11	5409962	5410140	+	Intergenic	MLT1J|LTR|MaLR	-10919	uc007hwm.1	Xbp1	X-box-binding protein 1	0.97	2.82	2.9	1.25	4.76	0.96	1.67	3.36	0.92	2.44	1.02	1.71	3.94
1648	chr11	5778102	5778450	+	promoter-TSS (uc007hxk.2)	promoter-TSS (NM_008894)	-17	uc007hxk.2	Pold2	DNA polymerase delta subunit 2	0.97	1.41	1.74	3.14	3.17	1.43	0.83	4.32	3.69	0	0	0.95	1.75
1649	chr11	12099002	12099250	+	Intergenic	Intergenic	-115391	uc007ibg.1	AK040873	Mus musculus adult male aorta and vein cDNA, RIKEN full-length enriched library, clone:A530032E18 product:unclassifiable, full insert sequence.	0.48	5.65	4.07	0.63	0.53	0.48	0	3.84	2.77	1.83	0	0.76	0.44
1650	chr11	29513422	29513660	+	intron (uc007ihj.1, intron 2 of 2)	Intergenic	31969	uc007ihj.1	AK084560	Mus musculus 13 days embryo heart cDNA, RIKEN full-length enriched library, clone:D330015C02 product:unclassifiable, full insert sequence.	0.48	6.36	2.9	5.64	2.64	2.87	0.83	3.84	3.23	2.44	2.05	1.71	2.19
1651	chr11	31724892	31725140	+	promoter-TSS (uc011xsw.1)	Intergenic	-469	uc011xsw.1	AK158188	Mus musculus 0 day neonate kidney cDNA, RIKEN full-length enriched library, clone:D630024D03 product:unclassifiable, full insert sequence.	0.97	1.41	2.32	3.14	4.23	2.87	1.67	4.32	5.07	5.49	0	2.29	4.38
1652	chr11	51077782	51078070	+	intron (uc007itr.1, intron 1 of 12)	PB1D9|SINE|Alu	1253	uc007itr.1	Clk4	dual specificity protein kinase CLK4	0.48	4.24	0	3.76	2.11	1.43	0	4.8	4.15	0	1.02	1.52	3.07
1653	chr11	51569992	51570310	+	5' UTR (uc007iui.1, exon 1 of 23)	5' UTR (NM_175255, exon 1 of 23)	185	uc007iui.1	Sec24a	protein transport protein Sec24A	0.48	1.41	4.65	1.88	2.64	0.48	0	4.8	1.85	3.05	0	0	0.88
1654	chr11	54911182	54911560	+	promoter-TSS (uc007iyw.1)	promoter-TSS (NM_010299)	-248	uc007iyw.1	Gm2a	ganglioside GM2 activator precursor	0.97	1.41	2.9	3.14	2.11	2.39	0	3.84	4.61	0.61	0	0.57	0.44
1655	chr11	57941172	57941420	+	intron (uc007jal.2, intron 24 of 27)	intron (NM_001166671, intron 24 of 27)	23641	uc007jaj.1	Cnot8	CCR4-NOT transcription complex subunit 8	0.97	7.77	7.55	6.27	2.11	3.83	0.83	3.84	6.92	3.66	0	1.9	1.31
1656	chr11	58976822	58977110	+	exon (uc007jdd.1, exon 1 of 3)	exon (NM_001270791, exon 1 of 2)	278	uc007jdd.1	A230051G13Rik	putative transferase C1orf69 homolog,	0.48	0	1.74	1.25	1.06	1.91	0	4.8	2.77	0	0	0.38	0
1657	chr11	60350622	60350851	+	promoter-TSS (uc007jgd.2)	promoter-TSS (NM_172943)	-449	uc007jgd.2	Alkbh5	probable alpha-ketoglutarate-dependent	0.97	0	2.9	0	1.59	0	0.83	3.36	0.92	0.61	0	0.57	0.44
1658	chr11	60350902	60351250	+	promoter-TSS (uc007jgd.2)	promoter-TSS (NM_172943)	-109	uc007jgd.2	Alkbh5	probable alpha-ketoglutarate-dependent	1.45	11.3	10.45	6.27	1.59	3.83	0	3.84	5.54	0.61	0	2.1	0.44
1659	chr11	61307782	61308160	+	promoter-TSS (uc007jhq.1)	promoter-TSS (NM_011841)	-266	uc007jhq.1	Mapk7	mitogen-activated protein kinase 7	0.48	0	0.58	0.63	1.06	0	1.67	3.84	1.38	0.61	0.51	0	0
1660	chr11	69231122	69231290	+	Intergenic	Intergenic	-4031	uc007jqe.1	Kdm6b	lysine-specific demethylase 6B	5.79	18.36	12.2	16.31	1.06	3.35	0.83	2.88	4.15	1.83	0	1.52	4.38
1661	chr11	75268122	75268420	+	promoter-TSS (uc011xzj.1)	promoter-TSS (NM_138950)	-52	uc011xzj.1	Wdr81	WD repeat-containing protein 81	8.69	25.42	29.62	21.32	1.06	2.39	0	5.28	8.76	1.83	0	2.48	3.51
1662	chr11	79559772	79560051	+	Intergenic	Intergenic	20009	uc011yao.1	Mir365-2	Mus musculus microRNA 365-2 (Mir365-2), microRNA.	0.97	2.12	0.58	1.25	1.59	0.48	0	4.32	1.85	0.61	0	1.9	0.44
1663	chr11	79698372	79698710	+	Intergenic	Intergenic	77348	uc007klb.1	Utp6	U3 small nucleolar RNA-associated protein 6	0.97	2.82	0	0.63	3.7	0	0	4.8	2.77	0.61	0	2.1	0.44
1664	chr11	86571212	86571480	+	promoter-TSS (uc007kta.1)	promoter-TSS (NM_001003908)	-352	uc007kta.1	Cltc	clathrin heavy chain 1	7.24	28.95	36.59	43.9	6.34	5.74	0.83	3.84	7.38	0.61	0	2.86	3.07
1665	chr11	97241502	97241711	+	intron (uc007lea.1, intron 6 of 9)	B3A|SINE|B2	17741	uc007lea.1	Socs7	suppressor of cytokine signaling 7	1.93	2.12	1.16	1.25	3.7	0.48	1.67	4.32	2.31	0	0	1.14	1.31
1666	chr11	97887892	97888170	+	promoter-TSS (uc007lfk.2)	promoter-TSS (NM_001159483)	7	uc007lfk.2	Rpl19	60S ribosomal protein L19 isoform 2	5.79	22.6	18	15.68	1.59	0.48	2.5	3.84	2.31	0.61	0.51	2.48	2.19
1667	chr11	98452072	98452330	+	Intergenic	MIR|SINE|MIR	-3642	uc007lgr.1	Ormdl3	ORM1-like protein 3	2.9	9.18	10.45	5.64	2.64	3.83	0.83	4.8	5.54	1.22	2.05	5.52	4.82
1668	chr11	100192112	100192570	+	Intergenic	RSINE1|SINE|B4	-3385	uc007lkw.2	Gast	gastrin precursor	4.34	15.54	7.55	11.92	4.23	5.26	1.67	5.76	6	3.05	0.51	3.24	5.7
1669	chr11	100800722	100800951	+	promoter-TSS (uc007lmp.1)	promoter-TSS (NM_213660)	-11	uc007lmp.1	Stat3	signal transducer and activator of transcription	0	2.12	1.74	0.63	1.06	0.48	0	3.84	2.31	0	0	0.57	0.44
1670	chr11	100944812	100945040	+	exon (uc007lnd.1, exon 1 of 9)	exon (NM_027896, exon 1 of 9)	987	uc007lnd.1	Coasy	bifunctional coenzyme A synthase	0.97	0.71	0.58	1.25	1.06	1.43	1.67	3.36	1.85	1.83	0	0.95	1.31
1671	chr11	101418042	101418230	+	intron (uc007lph.1, intron 4 of 23)	intron (NM_001252220, intron 4 of 23)	3964	uc007lph.1	Nbr1	next to BRCA1 gene 1 protein	0.48	1.41	1.74	0.63	1.06	1.91	1.67	3.36	3.23	1.83	0.51	0.95	0.88
1672	chr11	101845472	101845760	+	intron (uc007lqa.2, intron 1 of 2)	intron (NM_028207, intron 1 of 2)	489	uc007lqa.2	Dusp3	dual specificity protein phosphatase 3	4.83	26.83	18.58	15.05	1.59	3.35	2.5	4.32	5.54	0	0	2.1	1.75
1673	chr11	101900912	101901121	+	Intergenic	Intergenic	-1809	uc007lqi.2	Cd300lg	CMRF35-like molecule 9 isoform 1	4.34	4.24	6.39	2.51	2.64	2.39	0	3.84	3.23	0	0.51	2.86	3.51
1674	chr11	102050822	102051070	+	promoter-TSS (uc007lqt.1)	promoter-TSS (NM_175935)	-67	uc007lqt.1	G6pc3	glucose-6-phosphatase 3	12.06	35.31	34.84	33.87	6.34	1.91	0	3.84	4.15	2.44	0.51	2.67	5.26
1675	chr11	106836722	106836990	+	Intergenic	L1MC4|LINE|L1	23983	uc007lzz.1	Kpna2	importin subunit alpha-2	1.45	1.41	1.74	0.63	1.06	1.43	0	3.84	2.31	1.22	0	1.14	1.31
1676	chr11	109287032	109287240	+	promoter-TSS (uc007mch.1)	promoter-TSS (NM_025275)	-124	uc007mch.1	Amz2	archaemetzincin-2	3.86	4.24	9.87	8.15	1.59	2.39	0.83	3.36	6.46	0	1.02	0.76	0.44
1677	chr11	110349122	110349530	+	intron (uc007mdr.1, intron 2 of 11)	MTD|LTR|MaLR	-38683	uc007mds.1	AK143961	Mus musculus adult male kidney cDNA, RIKEN full-length enriched library, clone:F530007B04 product:hypothetical protein, full insert sequence.	1.45	2.12	1.16	0.63	2.64	0.48	0	4.32	1.38	2.44	0.51	2.29	3.51
1678	chr11	117457432	117457860	+	Intergenic	L2a|LINE|L2	-14915	uc007mnh.2	2900041M22Rik	Mus musculus adult male hippocampus cDNA, RIKEN full-length enriched library, clone:2900041M22 product:hypothetical protein, full insert sequence.	1.93	4.94	6.39	2.51	4.76	5.74	0.83	5.28	8.3	1.83	0	3.05	3.51
1679	chr11	117739652	117739800	+	Intergenic	Intergenic	-4886	uc007moh.2	Tha1	threonine aldolase 1	1.93	1.41	1.16	0	1.59	0.96	0	3.36	1.38	0.61	0.51	0.76	1.31
1680	chr11	118312582	118312920	+	3' UTR (uc011yio.1, exon 4 of 4)	3' UTR (NM_001204130, exon 4 of 4)	7903	uc011yio.1	C1qtnf1	RecName: Full=Complement C1q tumor necrosis factor-related protein 1; AltName: Full=Putative secreted protein ZSIG37; Flags: Precursor;	0.97	1.41	2.32	0	4.23	3.35	0.83	3.84	4.61	3.05	0.51	0.57	0.88
1681	chr11	120201632	120201960	+	Intergenic	Intergenic	8002	uc007msi.1	Actg1	actin, cytoplasmic 2	0	2.82	2.32	0	4.23	3.35	1.67	4.8	4.61	1.83	0	2.1	2.63
1682	chr11	121369842	121370090	+	intron (uc007mvy.2, intron 13 of 38)	intron (NM_029878, intron 13 of 38)	10690	uc007mvz.2	Zfp750	protein ZNF750	1.93	4.24	1.16	1.88	1.06	1.43	0	3.84	2.77	0	0	1.52	2.63
1683	chr12	3860072	3860250	+	intron (uc007mxb.1, intron 3 of 22)	non-coding (NR_045884, exon 4 of 4)	53181	uc007mxb.1	Dnmt3a	DNA (cytosine-5)-methyltransferase 3A isoform 1	0.97	1.41	0	0	1.59	4.3	0	3.36	8.76	1.22	0	0.57	1.75
1684	chr12	4850622	4850910	+	intron (uc007myn.2, intron 1 of 3)	(TG)n|Simple_repeat|Simple_repeat	657	uc007myn.2	BC068281	WD repeat-containing protein C2orf44 homolog	0.97	2.82	2.32	1.25	1.59	2.87	0	3.84	3.69	0.61	0	0.95	0.44
1685	chr12	8214962	8215250	+	intron (uc007mzh.2, intron 1 of 6)	CpG	193	uc007mzh.2	1110057K04Rik	hypothetical protein LOC68832 isoform 1	1.93	4.24	0.58	3.76	2.11	0.96	0.83	3.84	1.38	0.61	0	0.57	0.88
1686	chr12	72530952	72531360	+	intron (uc007nus.1, intron 2 of 5)	Intergenic	-45961	uc007nut.1	AK019662	Mus musculus adult male testis cDNA, RIKEN full-length enriched library, clone:1700083H02 product:unclassifiable, full insert sequence.	1.93	8.47	2.9	4.39	1.06	4.3	0	3.84	12.45	3.66	0	2.48	1.75
1687	chr12	73861632	73861850	+	promoter-TSS (uc007nvu.2)	promoter-TSS (NM_008910)	-457	uc007nvu.2	Ppm1a	protein phosphatase 1A	1.45	7.77	5.81	6.27	3.7	0.48	0	3.84	0.46	0.61	0	0.57	2.19
1688	chr12	74880622	74880910	+	Intergenic	Intergenic	-128088	uc007nwq.2	Hif1a	hypoxia-inducible factor 1-alpha	1.45	3.53	9.29	3.14	4.23	0	0	3.84	1.38	1.22	1.02	1.52	3.94
1689	chr12	81215332	81215680	+	Intergenic	CpG	-1506	uc007oal.1	Zfp36l1	zinc finger protein 36, C3H1 type-like 1	0	0.71	0	1.25	2.64	1.43	0	5.28	2.77	3.05	0.51	0.95	0
1690	chr12	86796172	86796331	+	Intergenic	CpG	-18600	uc007oha.1	Fos	proto-oncogene c-Fos	7.72	16.95	31.36	31.99	4.23	2.87	1.67	3.36	3.23	0.61	0	2.86	4.38
1691	chr12	87165622	87165770	+	promoter-TSS (uc007ohj.2)	promoter-TSS (NM_021446)	-201	uc007ohf.1	0610007P14Rik	probable ergosterol biosynthetic protein 28	0.48	0	1.16	0.63	3.17	2.39	0	2.88	6	3.05	0.51	0.57	0.44
1692	chr12	88229522	88229860	+	Intergenic	Intergenic	-3927	uc007oia.2	6430527G18Rik	enhanced at puberty protein 1	0	0.71	2.9	3.76	3.7	0.48	0.83	3.84	2.77	1.83	0	0.57	0.44
1693	chr12	106097472	106097730	+	intron (uc007oxl.1, intron 1 of 13)	intron (NM_001040682, intron 1 of 12)	5685	uc007oxl.1	Clmn	calmin isoform a	0.97	2.12	2.32	3.14	2.64	2.87	0	3.84	4.61	0.61	0.51	2.48	1.75
1694	chr12	110087942	110088160	+	Intergenic	Intergenic	-1288	uc007pae.1	Slc25a47	solute carrier family 25 member 47	0.97	2.12	1.74	1.88	1.06	0.96	0	3.36	2.77	0.61	0.51	2.29	1.31
1695	chr12	111358442	111358720	+	Intergenic	MER58A|DNA|MER1_type	37706	uc007pbg.1	AK014028	Mus musculus 13 days embryo head cDNA, RIKEN full-length enriched library, clone:3110009F21 product:unclassifiable, full insert sequence.	7.72	13.42	15.1	13.17	3.17	4.3	0.83	3.84	11.07	1.83	0.51	3.43	3.51
1696	chr12	113334672	113335000	+	Intergenic	L1M5|LINE|L1	-10058	uc007pek.1	Aspg	60 kDa lysophospholipase	6.27	4.94	10.45	6.9	3.7	1.43	0.83	5.28	5.07	2.44	0	2.48	3.94
1697	chr12	113825662	113826110	+	Intergenic	Intergenic	-1109	uc007pes.1	Inf2	inverted formin-2	2.9	4.24	5.81	3.76	6.34	3.83	0.83	5.76	3.69	3.05	0.51	3.43	3.07
1698	chr12	113835482	113835631	+	intron (uc007pes.1, intron 1 of 22)	intron (NM_198411, intron 1 of 22)	8561	uc007pes.1	Inf2	inverted formin-2	2.9	4.94	2.9	4.39	4.23	0.48	0.83	3.36	8.3	4.88	0	1.52	3.51
1699	chr12	113867782	113868120	+	intron (uc007peu.2, intron 2 of 12)	intron (NM_007421, intron 2 of 12)	9693	uc007peu.2	Adssl1	adenylosuccinate synthetase isozyme 1	1.93	1.41	1.16	0.63	2.11	0.96	2.5	3.84	3.23	0.61	0	1.52	3.51
1700	chr12	119605922	119606261	+	Intergenic	Intergenic	-66178	uc007pif.2	Sp4	transcription factor Sp4 isoform 1	0.48	1.41	1.16	0.63	3.17	0.96	0	4.8	1.85	0	1.02	1.9	0.88
1701	chr13	9180502	9180840	+	Intergenic	Intergenic	87520	uc007pkr.1	Larp4b	la-related protein 4B	2.41	4.24	3.48	1.88	4.76	2.39	0	3.84	1.85	1.83	0	3.43	1.31
1702	chr13	13682282	13682600	+	promoter-TSS (uc007pmj.1)	promoter-TSS (NM_010748)	-235	uc007pmj.1	Lyst	lysosomal-trafficking regulator	0.97	1.41	1.16	0	1.06	1.43	0	4.32	1.38	1.22	0.51	0.38	3.07
1703	chr13	28611712	28612010	+	intron (uc007pyi.1, intron 6 of 7)	intron (NR_045053, intron 7 of 8)	363585	uc007pyi.1	BC025054	Mus musculus 10 days embryo whole body cDNA, RIKEN full-length enriched library, clone:2610307P16 product:unclassifiable, full insert sequence.	0.48	4.24	5.23	3.76	4.76	4.3	2.5	3.84	6.92	5.49	1.54	1.71	3.94
1704	chr13	37919682	37920020	+	Intergenic	intron (NM_001039188, intron 1 of 9)	-60889	uc007qdb.2	Rreb1	ras-responsive element-binding protein 1 isoform	0.48	2.12	1.74	0.63	2.11	0.48	0.83	4.32	3.23	0.61	0	1.71	1.75
1705	chr13	43400652	43400841	+	Intergenic	Intergenic	-1205	uc007qfx.1	Gfod1	glucose-fructose oxidoreductase	1.45	0.71	1.74	3.76	2.64	2.39	0	3.84	2.77	0.61	0	1.71	1.31
1706	chr13	47265432	47265730	+	intron (uc007qhx.2, intron 1 of 7)	intron (NM_146042, intron 1 of 7)	-21542	uc007qhy.1	AK044426	Mus musculus adult retina cDNA, RIKEN full-length enriched library, clone:A930002C04 product:unclassifiable, full insert sequence.	0.97	0	1.16	0.63	3.7	2.87	0	4.32	7.38	2.44	0.51	1.9	3.07
1707	chr13	49011522	49011890	+	intron (uc007qio.1, intron 7 of 17)	intron (NM_001033268, intron 7 of 17)	-45452	uc007qin.2	Phf2	PHD finger protein 2	0.97	10.59	2.9	5.02	2.11	1.91	0.83	3.84	5.54	0.61	0	2.29	3.07
1708	chr13	51166772	51167070	+	Intergenic	Intergenic	29175	uc007qlx.2	9430083A17Rik	Mus musculus 12 days embryo embryonic body between diaphragm region and neck cDNA, RIKEN full-length enriched library, clone:9430083A17 product:RIKEN cDNA 9430083A17 gene, full insert sequence.	0.48	3.53	2.32	5.02	3.7	3.35	0	4.32	5.54	1.22	0	2.67	1.75
1709	chr13	52117232	52117451	+	Intergenic	Intergenic	74696	uc007qmr.1	AK029587	Mus musculus adult male testis cDNA, RIKEN full-length enriched library, clone:4930405J05 product:unclassifiable, full insert sequence.	0	2.82	2.32	0.63	3.17	5.26	0	3.84	3.23	1.22	0.51	0.95	1.31
1710	chr13	56793452	56793780	+	Intergenic	Intergenic	-10755	uc007qsz.2	Smad5	mothers against decapentaplegic homolog 5	1.93	6.36	5.81	3.14	5.81	2.39	0	5.76	4.61	3.05	0	1.9	1.75
1711	chr13	60785582	60785870	+	intron (uc007qvm.1, intron 2 of 25)	intron (NM_029653, intron 2 of 25)	82418	uc007qvm.1	Dapk1	death-associated protein kinase 1	1.93	13.42	9.29	4.39	3.7	2.39	0	4.8	4.61	4.88	0	2.29	3.07
1712	chr13	60802902	60803181	+	intron (uc007qvm.1, intron 3 of 25)	intron (NM_029653, intron 3 of 25)	84684	uc007qvp.2	BC051665	hypothetical protein LOC218275	1.45	3.53	1.74	1.25	4.76	1.91	0	5.28	7.38	0.61	1.02	2.29	2.63
1713	chr13	63329142	63329430	+	intron (uc007qxi.1, intron 10 of 14)	intron (NM_028079, intron 10 of 14)	-72506	uc007qxn.2	Mir23b	Mus musculus microRNA 23b (Mir23b), microRNA.	0.97	0	1.16	1.88	2.64	1.43	0	4.32	2.31	0	0	0.57	1.31
1714	chr13	64058452	64058581	+	Intergenic	Intergenic	131993	uc007qyf.1	Hsd17b3	testosterone 17-beta-dehydrogenase 3	0.48	2.12	2.32	1.25	2.11	0.96	0	3.36	2.77	0	0	0.57	0.44
1715	chr13	64349932	64350090	+	promoter-TSS (uc007qyo.2)	promoter-TSS (NR_045798)	3	uc007qys.1	AK002708	Mus musculus adult male kidney cDNA, RIKEN full-length enriched library, clone:0610030K08 product:unclassifiable, full insert sequence.	0.48	1.41	0.58	1.25	0	1.43	0.83	2.4	2.31	2.44	0	0	0
1716	chr13	69840362	69840550	+	Intergenic	Intergenic	38319	uc007rcp.2	Ube2ql1	ubiquitin-conjugating enzyme E2Q-like protein 1	1.45	2.82	2.32	0.63	1.06	1.43	0.83	3.36	3.23	1.83	0	1.14	1.75
1717	chr13	81921952	81922190	+	promoter-TSS (uc007rid.1)	promoter-TSS (NM_007684)	-220	uc007rid.1	Cetn3	centrin-3	0	2.12	0.58	0	0	0.96	0	3.84	2.31	0	0	0.57	0.44
1718	chr13	95022912	95023160	+	intron (uc007rls.1, intron 1 of 8)	intron (NM_029153, intron 1 of 8)	32200	uc007rls.1	Scamp1	secretory carrier-associated membrane protein 1	0	0.71	1.16	0.63	2.11	0.48	1.67	3.84	2.31	0	0	0.38	0
1719	chr13	97755862	97756120	+	Intergenic	Intergenic	48326	uc007rnq.1	1700029F12Rik	hypothetical protein LOC66479 isoform 1	1.93	3.53	8.13	0.63	1.59	2.87	0	3.84	5.07	1.22	0	0.95	1.31
1720	chr13	98301182	98301690	+	Intergenic	RMER10A|LTR|ERVL	96511	uc011zdj.1	BC065997	Mus musculus cDNA clone IMAGE:30024827.	5.79	15.54	11.61	6.27	1.06	1.43	1.67	4.32	6.92	4.27	0.51	4	6.57
1721	chr13	102523632	102523980	+	intron (uc007rrt.1, intron 2 of 15)	intron (NM_001077495, intron 2 of 15)	14366	uc007rrt.1	Pik3r1	phosphatidylinositol 3-kinase regulatory subunit	0.48	4.94	2.9	2.51	3.17	3.83	1.67	5.28	5.54	0.61	0.51	1.14	0.88
1722	chr13	104819202	104819520	+	intron (uc007rsp.1, intron 12 of 12)	intron (NM_029447, intron 12 of 12)	80333	uc007rsp.1	Nln	neurolysin, mitochondrial precursor	0.48	0.71	2.9	0	2.11	0.48	0	4.8	1.38	3.66	0	0.95	2.19
1723	chr13	115608842	115609150	+	intron (uc007rxv.2, intron 1 of 5)	intron (NM_001113375, intron 1 of 5)	551	uc007rxu.2	Mocs2	molybdopterin synthase sulfur carrier subunit	1.93	5.65	4.65	2.51	5.29	0.48	0.83	4.8	3.69	3.66	0	3.05	2.63
1724	chr14	26308942	26309230	+	intron (uc007srn.1, intron 1 of 23)	intron (NM_183208, intron 1 of 23)	-28472	uc007srl.1	AK047978	Mus musculus 16 days embryo head cDNA, RIKEN full-length enriched library, clone:C130026E14 product:unclassifiable, full insert sequence.	0.48	2.12	0.58	0.63	4.23	3.83	0.83	3.84	2.77	3.66	0	1.14	0.44
1725	chr14	26342872	26343280	+	intron (uc007srn.1, intron 2 of 23)	intron (NM_183208, intron 2 of 23)	-10849	uc011zhn.1	Mir3075	Mus musculus microRNA 3075 (Mir3075), microRNA.	4.83	21.18	13.94	13.8	6.87	2.87	2.5	6.72	6.46	1.83	0.51	3.24	2.63
1726	chr14	30790172	30790451	+	Intergenic	B4A|SINE|B4	-1212	uc007sum.2	Actr8	actin-related protein 8	1.93	7.77	2.9	5.64	2.11	2.39	0	3.84	6.92	1.22	0	2.86	2.63
1727	chr14	31925362	31925750	+	intron (uc007swn.1, intron 29 of 32)	intron (NM_001081251, intron 29 of 32)	16560	uc007swr.2	2010107H07Rik	RecName: Full=UPF0640 protein; AltName: Full=Small nucleolar RNA host gene 8;	2.9	4.24	4.07	4.39	3.17	1.91	0.83	6.24	4.15	0	0	2.1	2.63
1728	chr14	34260552	34260830	+	promoter-TSS (uc007szt.2)	promoter-TSS (NM_016700)	-347	uc007szt.2	Mapk8	mitogen-activated protein kinase 8	0	0	1.16	0.63	1.59	1.43	0.83	3.84	2.77	1.83	0	0.38	0.44
1729	chr14	46007192	46007660	+	intron (uc007tgp.1, intron 1 of 5)	intron (NM_019425, intron 1 of 5)	1045	uc007tgp.1	Gnpnat1	glucosamine 6-phosphate N-acetyltransferase	1.93	2.82	2.32	1.25	8.99	1.91	0.83	4.32	4.61	1.83	0.51	4.95	3.94
1730	chr14	48141932	48142450	+	intron (uc007tig.2, intron 1 of 1)	intron (NR_027414, intron 4 of 5)	45918	uc007tik.2	Atg14	beclin 1-associated autophagy-related key	2.41	3.53	1.74	1.25	3.7	2.39	2.5	5.28	1.85	0.61	0.51	3.81	4.82
1731	chr14	48157262	48157470	+	Intergenic	Intergenic	30743	uc007tik.2	Atg14	beclin 1-associated autophagy-related key	1.45	5.65	9.29	3.14	2.11	0.96	0.83	3.36	3.23	1.22	0	1.14	1.31
1732	chr14	49791722	49791940	+	promoter-TSS (uc007tkb.1)	promoter-TSS (NM_001081430)	-71	uc007tkb.1	Naa30	N-alpha-acetyltransferase 30, NatC catalytic	0.97	2.12	1.74	0.63	2.11	1.43	0	3.84	0	1.83	0	0	0.88
1733	chr14	51628082	51628290	+	intron (uc007tmg.1, intron 1 of 1)	intron (NM_029145, intron 1 of 1)	582	uc007tmg.1	Rnase10	ribonuclease-like protein 10 isoform 1	0	2.12	0.58	0	3.7	0.96	0.83	3.36	3.69	1.22	0.51	0.76	2.19
1734	chr14	55711212	55711350	+	promoter-TSS (uc007txz.1)	promoter-TSS (NM_001039198)	-396	uc007txz.1	Zfhx2	zinc finger homeobox protein 2	0.48	0.71	1.16	1.25	2.11	0	0	2.88	1.38	0.61	0.51	0.57	0.88
1735	chr14	56343392	56343671	+	Intergenic	Intergenic	-2518	uc007uai.1	Rabggta	geranylgeranyl transferase type-2 subunit alpha	0	2.12	0.58	1.25	3.17	2.87	0	4.8	4.15	0.61	0	2.1	1.75
1736	chr14	58416822	58417120	+	promoter-TSS (uc011zmh.1)	promoter-TSS (NM_001142441)	-55	uc007udo.2	Gm10094	predicted gene, ENSMUSG00000061104	0	0.71	3.48	1.25	4.23	3.35	0.83	3.84	7.38	0.61	0	0.76	0
1737	chr14	62948572	62948890	+	Intergenic	RSINE1|SINE|B4	-2211	uc007ugl.1	Rnaseh2b	ribonuclease H2 subunit B	0	0.71	1.16	1.25	0.53	1.91	0	3.84	2.77	0	0	0.76	1.31
1738	chr14	66589542	66589860	+	intron (uc007ujs.2, intron 1 of 8)	intron (NM_013492, intron 1 of 8)	2381	uc007ujs.2	Clu	clusterin precursor	0.48	2.82	1.74	1.88	5.81	1.43	0	5.28	3.69	1.22	0	0.95	1.75
1739	chr14	69891812	69892180	+	intron (uc007ume.1, intron 1 of 3)	intron (NM_026331, intron 1 of 3)	11164	uc007ume.1	Slc25a37	mitoferrin-1	0.48	3.53	1.74	2.51	3.7	1.43	0.83	4.8	3.23	0.61	0	3.81	3.51
1740	chr14	73572042	73572370	+	intron (uc007upk.2, intron 10 of 14)	intron (NM_134083, intron 10 of 14)	29889	uc007upk.2	Rcbtb2	RCC1 and BTB domain-containing protein 2	0	1.41	2.9	0	2.11	0.96	1.67	3.84	0.92	1.22	1.02	1.71	2.19
1741	chr15	5108892	5109190	+	intron (uc007vct.1, intron 1 of 8)	intron (NM_001013367, intron 1 of 8)	15180	uc007vct.1	Prkaa1	5'-AMP-activated protein kinase catalytic	0.97	3.53	2.9	1.88	3.7	0.96	0.83	4.32	2.77	2.44	0	1.71	1.75
1742	chr15	25645192	25645370	+	intron (uc007vjc.1, intron 4 of 40)	intron (NM_019472, intron 4 of 40)	92976	uc007vjc.1	Myo10	myosin X	0	0.71	1.16	0	2.11	0	0	3.36	1.38	0	0	0.76	1.31
1743	chr15	38500552	38500800	+	Intergenic	intron (NR_045757, intron 2 of 2)	-51655	uc007vnt.1	Azin1	antizyme inhibitor 1	6.76	9.89	13.36	9.41	1.06	2.87	0.83	3.84	2.31	1.83	0.51	1.71	3.51
1744	chr15	39956032	39956161	+	Intergenic	Intergenic	-38057	uc007vop.1	BC048765	Mus musculus, clone IMAGE:6772812, mRNA.	0	0	0.58	0	1.59	0.48	0	2.88	0	1.22	0	0.38	0
1745	chr15	44234522	44234760	+	intron (uc007vpq.2, intron 4 of 9)	intron (NM_001113554, intron 4 of 9)	-25016	uc007vpv.1	Eny2	enhancer of yellow 2 transcription factor	12.06	33.19	23.23	21.95	1.06	0.96	0.83	3.84	3.69	0.61	0.51	6.1	6.57
1746	chr15	58831322	58831481	+	intron (uc007vty.2, intron 3 of 14)	intron (NM_001146180, intron 3 of 13)	66036	uc007vtw.1	Ndufb9	NADH dehydrogenase [ubiquinone] 1 beta	0	0	1.74	0	3.7	1.43	0.83	2.88	1.38	2.44	0	1.14	0.88
1747	chr15	59604182	59604510	+	Intergenic	Charlie19a|DNA|Charlie	22168	uc007vxy.1	AK035211	Mus musculus adult male urinary bladder cDNA, RIKEN full-length enriched library, clone:9530001L23 product:unclassifiable, full insert sequence.	1.93	0	0.58	1.25	4.23	1.91	0.83	5.28	4.15	0.61	0	2.48	2.63
1748	chr15	71833732	71834030	+	intron (uc007wbj.2, intron 3 of 63)	intron (NM_027174, intron 3 of 63)	30776	uc007wbj.2	Col22a1	collagen, type XXII, alpha 1	0	3.53	1.16	0.63	1.59	1.43	0.83	3.84	6	0	0	1.71	0
1749	chr15	75948942	75949240	+	TTS (uc007wip.2)	TTS (NM_001142968)	1534	uc007wio.1	Eppk1	epiplakin	0.48	2.82	4.07	1.25	3.7	1.91	0	4.32	1.38	5.49	0	0.57	1.75
1750	chr15	76094552	76094810	+	Intergenic	Intergenic	-3838	uc007wjm.1	Spatc1	speriolin	2.41	7.06	1.74	4.39	0	0.48	1.67	3.84	3.23	0	0	1.52	1.75
1751	chr15	77650542	77650830	+	intron (uc007woc.1, intron 1 of 40)	intron (NM_022410, intron 1 of 40)	21859	uc007woc.1	Myh9	myosin-9 isoform 1	0.48	1.41	1.74	0	0.53	1.43	1.67	3.84	1.85	1.22	0	0.38	0.44
1752	chr15	81311352	81311651	+	Intergenic	Intergenic	14755	uc007wwq.1	Rbx1	E3 ubiquitin-protein ligase RBX1	5.79	11.3	5.81	5.64	3.7	0.48	0	5.28	0.92	0.61	0	4	4.82
1753	chr15	82191872	82192140	+	Intergenic	Intergenic	-7285	uc007wzc.2	Ndufa6	NADH dehydrogenase [ubiquinone] 1 alpha	2.41	2.12	2.9	0.63	3.17	3.35	0.83	3.84	7.38	1.83	0.51	2.1	0.88
1754	chr15	83986582	83986811	+	Intergenic	Intergenic	-11550	uc007xbw.1	Pnpla3	patatin-like phospholipase domain-containing	0.48	4.24	6.97	2.51	3.17	1.91	0.83	3.84	7.84	6.71	1.02	1.9	3.07
1755	chr15	85562302	85562491	+	Intergenic	Intergenic	-3598	uc007xdj.2	Ppara	peroxisome proliferator-activated receptor	6.76	12.71	6.39	5.02	6.34	2.87	0	3.36	6.92	4.27	0	3.24	5.26
1756	chr15	96859872	96860110	+	intron (uc007xkr.1, intron 1 of 15)	intron (NM_027052, intron 1 of 15)	26396	uc007xkr.1	Slc38a4	sodium-coupled neutral amino acid transporter 4	8.2	28.25	29.04	22.58	1.06	2.87	0	3.84	6.92	2.44	0	2.29	3.51
1757	chr15	101021072	101021200	+	intron (uc007xsr.1, intron 1 of 8)	intron (NM_007395, intron 1 of 8)	16580	uc007xsr.1	Acvr1b	activin receptor type-1B precursor	0	0	0.58	0	0.53	0	0	2.4	0.92	0	0	0.19	0
1758	chr15	101904982	101905210	+	intron (uc007xuk.2, intron 1 of 14)	intron (NM_145625, intron 1 of 14)	892	uc007xuk.2	Eif4b	eukaryotic translation initiation factor 4B	2.9	4.24	5.23	7.53	4.76	1.91	0.83	3.84	4.15	2.44	0	1.9	1.75
1759	chr16	3847132	3847470	+	promoter-TSS (uc007xyt.1)	promoter-TSS (NM_001081217)	78	uc007xyt.1	Zfp174	zinc finger protein 174	0.48	2.82	3.48	1.25	2.11	0.96	0.83	5.28	3.23	0.61	0	0.19	0
1760	chr16	4938982	4939181	+	promoter-TSS (uc007yav.1)	promoter-TSS (NM_025839)	-30	uc007yaw.1	Nudt16l1	protein syndesmos	1.45	3.53	1.16	0	0	0.48	0.83	4.32	4.15	0.61	0	0.19	0
1761	chr16	5134862	5135100	+	Intergenic	Intergenic	-2407	uc007ybt.1	Ppl	periplakin	0.48	0	1.16	0.63	1.59	0.96	0.83	3.84	2.31	2.44	0	0.19	0
1762	chr16	10525722	10526041	+	3' UTR (uc007ydu.1, exon 19 of 19)	3' UTR (NM_001243761, exon 19 of 19)	17266	uc007ydx.1	Dexi	dexamethasone-induced protein	1.93	6.36	4.65	5.02	3.7	2.39	1.67	4.8	4.15	2.44	0	1.9	3.07
1763	chr16	11704252	11704660	+	intron (uc007yfj.1, intron 11 of 13)	intron (NM_028964, intron 18 of 20)	-75367	uc007yfl.1	AK014704	Mus musculus 0 day neonate head cDNA, RIKEN full-length enriched library, clone:4833415N18 product:unclassifiable, full insert sequence.	0.97	0.71	0	1.25	2.11	0.48	0	4.8	2.31	0	0	0.76	1.31
1764	chr16	18411822	18412071	+	exon (uc007ynu.2, exon 2 of 5)	exon (NM_007744, exon 2 of 5)	-4829	uc007ynw.1	BC046487	Mus musculus, clone IMAGE:3967700, mRNA.	2.9	5.65	7.55	8.15	1.06	0.96	0	4.32	2.31	2.44	0	2.1	2.63
1765	chr16	22857452	22857581	+	promoter-TSS (uc007yso.2)	promoter-TSS (NM_001190805)	126	uc007ysl.1	Tbccd1	TBCC domain-containing protein 1	0.48	5.65	5.81	7.53	2.11	1.91	0	2.4	1.38	0.61	0	1.33	0.88
1766	chr16	22857592	22857730	+	promoter-TSS (uc007yso.2)	promoter-TSS (NM_001081368)	-19	uc007ysl.1	Tbccd1	TBCC domain-containing protein 1	6.27	23.3	23.81	28.85	4.23	3.83	0.83	2.4	6.46	2.44	0	1.71	0.88
1767	chr16	30973602	30973910	+	intron (uc007yxa.2, intron 3 of 3)	intron (NM_198626, intron 3 of 3)	107762	uc007yxa.2	AI480653	hypothetical protein LOC268880	0	2.12	1.74	2.51	2.11	0.96	0	4.32	2.77	0	0	1.9	3.07
1768	chr16	33860022	33860350	+	intron (uc007zan.2, intron 2 of 14)	intron (NM_010580, intron 2 of 14)	30435	uc007zan.2	Itgb5	integrin beta-5 isoform 2	0.48	1.41	2.32	0.63	1.06	1.91	0	4.32	2.31	1.22	0	0.57	0
1769	chr16	43080742	43080950	+	Intergenic	Intergenic	125153	uc007zgb.1	BC002163	Mus musculus cDNA sequence BC002163, mRNA (cDNA clone IMAGE:3485964).	0.48	0	0	0	1.59	1.43	0	3.36	5.54	0.61	0	2.29	0
1770	chr16	44061532	44061890	+	Intergenic	HERVL74-int|LTR|ERVL	-45162	uc007zgt.2	Gramd1c	GRAM domain-containing protein 1C	0.97	2.82	1.74	0	8.99	3.35	1.67	7.2	6.92	6.1	1.02	1.71	2.19
1771	chr16	59592102	59592360	+	Intergenic	RLTR15|LTR|ERVK	-36653	uc007zpk.2	Crybg3	beta/gamma crystallin domain-containing protein	0.48	0.71	0.58	1.25	4.76	0.48	0	3.84	1.38	0.61	0	2.1	3.51
1772	chr16	87676522	87676890	+	Intergenic	ORR1D2|LTR|MaLR	-22493	uc007zuq.1	Bach1	transcription regulator protein BACH1	1.45	5.65	4.65	7.53	6.87	2.39	0	5.28	4.61	6.1	0.51	5.14	4.38
1773	chr16	92611922	92612430	+	intron (uc007zzj.2, intron 7 of 7)	intron (NM_009821, intron 4 of 4)	113784	uc007zzg.1	Clic6	chloride intracellular channel protein 6	1.93	16.24	9.87	6.9	4.23	2.87	1.67	6.24	4.15	2.44	0.51	2.1	1.75
1774	chr17	12985512	12985680	+	intron (uc008akz.2, intron 1 of 1)	intron (NR_027784, intron 2 of 2)	-23024	uc008aky.1	Igf2r	cation-independent mannose-6-phosphate receptor	1.93	10.59	7.55	11.92	3.7	2.87	0	2.88	5.54	4.27	0.51	2.29	2.63
1775	chr17	24941092	24941241	+	promoter-TSS (uc012ams.1)	promoter-TSS (NM_029197)	-161	uc012ams.1	4930528F23Rik	hypothetical protein LOC75178	0	3.53	6.39	3.76	1.59	2.87	0	3.36	5.07	0.61	0	0.19	1.31
1776	chr17	27933902	27934100	+	intron (uc008bpq.1, intron 1 of 4)	intron (NM_001033279, intron 1 of 4)	23486	uc008bpq.1	D17Wsu92e	hypothetical protein LOC224647 isoform 1	1.45	7.06	4.07	0	2.64	0.96	0.83	3.84	3.23	1.83	0	2.86	2.19
1777	chr17	29183072	29183331	+	Intergenic	Intergenic	13596	uc008bsd.2	Srsf3	serine/arginine-rich splicing factor 3	1.45	4.24	4.07	2.51	5.81	2.87	0	4.32	8.76	4.27	0.51	1.52	3.07
1778	chr17	29293882	29294170	+	3' UTR (uc008bsk.2, exon 21 of 21)	3' UTR (NM_153166, exon 21 of 21)	22025	uc008bsi.1	Rab44	ras-related protein Rab-44	5.31	20.48	15.1	15.68	2.64	5.74	0.83	4.32	5.07	0	0.51	2.67	5.26
1779	chr17	31884412	31884701	+	Intergenic	Intergenic	69666	uc008bvp.1	Cryaa	alpha-crystallin A chain	1.45	0	1.74	1.88	5.29	0.96	0.83	4.8	3.23	1.22	1.02	2.48	1.31
1780	chr17	32464512	32464730	+	intron (uc008bwj.1, intron 12 of 13)	RSINE1|SINE|B4	-6523	uc008bwg.1	Akap8	A-kinase anchor protein 8	0.97	5.65	2.9	3.76	1.59	0.96	0.83	3.36	1.85	2.44	0	2.86	1.75
1781	chr17	32620042	32620191	+	intron (uc008bxe.1, intron 7 of 13)	intron (NM_177307, intron 7 of 13)	-23291	uc012apb.1	Cyp4f17	cytochrome P450, family 4, subfamily f,	0.97	2.12	1.74	0.63	3.7	0.48	0	3.36	0	0	0	1.52	2.63
1782	chr17	35226072	35226410	+	promoter-TSS (uc008cfq.1)	promoter-TSS (NM_178592)	5	uc008cfq.1	Abhd16a	protein BAT5	0.97	0.71	1.74	0.63	0.53	2.39	0	3.84	2.31	0	0	0.38	0.44
1783	chr17	46190332	46190640	+	Intergenic	Intergenic	-21160	uc008crn.2	Vegfa	vascular endothelial growth factor A isoform 1	2.41	0.71	3.48	0	2.11	0.48	0	3.84	1.85	1.22	0	0.76	1.31
1784	chr17	46210862	46211190	+	Intergenic	Intergenic	-36927	uc008crs.1	Mrps18a	28S ribosomal protein S18a, mitochondrial	0	1.41	0.58	1.88	1.59	0.96	0.83	4.8	3.23	0.61	0	0.76	2.63
1785	chr17	47595392	47595680	+	intron (uc008cvg.2, intron 2 of 4)	MTE2a|LTR|MaLR	-21212	uc008cve.2	1700001C19Rik	hypothetical protein LOC75462 isoform 1	0.97	0.71	2.9	1.25	8.46	1.43	0	4.32	9.69	4.27	1.02	1.14	1.31
1786	chr17	56256562	56256840	+	intron (uc008dba.1, intron 1 of 8)	promoter-TSS (NM_001077348)	270	uc008dba.1	Plin5	perilipin-5	1.93	2.82	2.9	1.25	5.29	2.87	0	3.84	3.69	5.49	0	0	1.31
1787	chr17	66280352	66280581	+	intron (uc008dgr.2, intron 3 of 4)	intron (NM_023053, intron 3 of 4)	20061	uc008dgr.2	Twsg1	twisted gastrulation protein homolog 1	0	0	0.58	0	3.17	0.96	0.83	3.84	1.38	0.61	0.51	3.05	1.75
1788	chr17	73384692	73384840	+	Intergenic	Intergenic	-72559	uc012axa.1	Lclat1	lysocardiolipin acyltransferase 1	0	2.12	2.32	1.25	2.64	0.48	0.83	3.36	1.85	1.22	0.51	1.33	0.88
1789	chr17	85274512	85274750	+	Intergenic	Intergenic	82419	uc008dtd.2	1110020A21Rik	Mus musculus 18-day embryo whole body cDNA, RIKEN full-length enriched library, clone:1110020A21 product:unclassifiable, full insert sequence.	1.93	8.47	4.65	3.14	2.64	4.78	0.83	3.84	11.07	1.83	0	2.1	2.63
1790	chr17	85437252	85437520	+	intron (uc008dtl.1, intron 4 of 9)	intron (NM_009205, intron 4 of 9)	9699	uc008dtl.1	Slc3a1	solute carrier family 3, member 1	1.93	8.47	4.07	3.76	1.06	0.96	0.83	3.84	1.38	0.61	0.51	1.9	3.94
1791	chr17	85451752	85452051	+	intron (uc008dtl.1, intron 7 of 9)	MTC|LTR|MaLR	24214	uc008dtl.1	Slc3a1	solute carrier family 3, member 1	0.48	6.36	3.48	5.02	2.64	1.91	0.83	4.8	1.85	3.05	0.51	2.67	5.26
1792	chr17	86932202	86932450	+	intron (uc008dug.2, intron 10 of 14)	intron (NM_011104, intron 10 of 14)	-220878	uc008duj.2	Epas1	endothelial PAS domain-containing protein 1	0.97	0.71	1.16	0.63	3.17	1.91	0	3.84	2.31	1.22	0	0.57	1.75
1793	chr17	87717282	87717510	+	intron (uc008duv.2, intron 5 of 19)	intron (NM_028639, intron 5 of 19)	35170	uc008duv.2	Ttc7	tetratricopeptide repeat protein 7A	0	0.71	4.07	0	2.11	3.83	0.83	3.36	1.85	0.61	0	0.19	0.88
1794	chr18	16820862	16821100	+	intron (uc008edx.2, intron 2 of 15)	intron (NM_007664, intron 2 of 15)	146577	uc008edx.2	Cdh2	cadherin-2 precursor	1.93	9.18	7.55	10.66	1.59	2.39	1.67	3.84	6.46	1.22	0.51	2.48	1.75
1795	chr18	35658422	35658720	+	promoter-TSS (uc008emc.2)	promoter-TSS (NM_030749)	8	uc008emc.2	Sil1	nucleotide exchange factor SIL1 precursor	2.9	4.24	5.23	2.51	2.64	1.43	0	4.8	2.31	1.22	0	0.95	0.88
1796	chr18	38410142	38410320	+	promoter-TSS (uc008erv.1)	promoter-TSS (NR_015475)	-12	uc008erw.1	1700086O06Rik	Mus musculus adult male testis cDNA, RIKEN full-length enriched library, clone:1700086O06 product:unclassifiable, full insert sequence.	0	0	1.16	0.63	1.59	0.96	0	3.36	1.38	0.61	0	0.19	0
1797	chr18	39523802	39523970	+	intron (uc008esr.1, intron 22 of 22)	MIR|SINE|MIR	25193	uc008esw.1	AK158482	Mus musculus adult inner ear cDNA, RIKEN full-length enriched library, clone:F930120G13 product:hypothetical protein, full insert sequence.	0	0.71	1.16	0	0.53	1.43	0	2.4	2.77	0.61	0	0.76	2.63
1798	chr18	44783122	44783400	+	intron (uc008euz.1, intron 3 of 18)	intron (NM_001085373, intron 3 of 18)	-38058	uc008eva.1	A930012L18Rik	Mus musculus adult retina cDNA, RIKEN full-length enriched library, clone:A930012L18 product:unclassifiable, full insert sequence.	0.48	4.94	1.74	0.63	4.76	0.48	0	4.32	1.85	1.22	0.51	2.48	2.19
1799	chr18	46766552	46767020	+	intron (uc008evs.2, intron 2 of 2)	intron (NM_010120, intron 2 of 2)	9428	uc008evs.2	Eif1a	eukaryotic translation initiation factor 1A	1.45	9.89	6.97	6.27	3.17	1.91	2.5	4.8	5.54	3.66	0.51	2.29	3.51
1800	chr18	74938542	74938890	+	promoter-TSS (uc008fpt.1)	promoter-TSS (NM_177470)	-150	uc008fpt.1	Acaa2	3-ketoacyl-CoA thiolase, mitochondrial	2.41	10.59	17.42	18.19	4.23	3.35	0	4.8	3.69	3.66	0	0.95	3.07
1801	chr18	75767542	75767820	+	intron (uc008fqg.1, intron 5 of 11)	intron (NM_201354, intron 5 of 11)	89669	uc008fqg.1	Gm672	CBP80/20-dependent translation initiation	3.38	3.53	8.71	2.51	4.76	3.35	0	2.4	1.85	3.05	0	1.52	2.19
1802	chr18	82639462	82639770	+	Intergenic	Intergenic	-4899	uc008fts.1	Mbp	Golli-Mbp isoform 1	2.9	7.06	6.97	11.92	3.17	0.48	0	3.84	1.85	3.66	0	1.52	4.38
1803	chr19	3389172	3389500	+	intron (uc008fwh.1, intron 1 of 8)	CpG	467	uc008fwh.1	Mtl5	tesmin isoform a	0.48	1.41	1.74	1.88	1.59	1.43	0	3.84	2.31	0.61	0	0.19	0
1804	chr19	4133312	4133550	+	Intergenic	B2_Mm2|SINE|B2	6178	uc008fyw.1	Cabp4	calcium-binding protein 4	0.97	3.53	2.32	2.51	3.17	3.83	0	3.84	5.07	1.22	0	1.33	0.44
1805	chr19	4578822	4579100	+	intron (uc008gaf.2, intron 2 of 20)	intron (NM_001162946, intron 2 of 20)	36706	uc008gai.2	Lrfn4	leucine-rich repeat and fibronectin type-III	1.45	2.82	0.58	2.51	1.06	1.91	0.83	4.32	2.31	3.05	0	1.71	2.19
1806	chr19	5510532	5510780	+	promoter-TSS (uc008gds.1)	promoter-TSS (NM_001024560)	-167	uc008gds.1	Snx32	sorting nexin-32	9.17	14.12	23.81	21.95	2.11	5.26	0	3.84	4.61	2.44	0	2.67	3.07
1807	chr19	6996762	6997010	+	promoter-TSS (uc008gjg.1)	promoter-TSS (NM_007953)	-588	uc008gjg.1	Esrra	steroid hormone receptor ERR1	1.45	3.53	2.32	3.76	1.59	1.43	0	3.84	4.61	2.44	0	1.9	0.44
1808	chr19	30269452	30269710	+	Intergenic	Intergenic	-19673	uc008hej.1	Gldc	glycine dehydrogenase [decarboxylating],	3.38	14.83	13.36	8.78	3.7	0.96	0.83	3.84	4.15	2.44	1.02	1.9	3.51
1809	chr19	36877932	36878260	+	Intergenic	Intergenic	-30626	uc008hhu.2	Tnks2	tankyrase, TRF1-interacting ankyrin-related	3.86	7.77	8.13	11.29	6.87	4.3	2.5	4.32	11.53	4.88	0	3.24	4.38
1810	chr19	37340242	37340550	+	Intergenic	Intergenic	-1819	uc008hij.1	AK016444	Mus musculus adult male testis cDNA, RIKEN full-length enriched library, clone:4931408D14 product:weakly similar to 2900054E04RIK PROTEIN (FRAGMENT) [Mus musculus], full insert sequence.	0	2.12	0	0.63	2.64	0	0.83	4.32	1.38	0	0	1.52	0.88
1811	chr19	42604522	42604820	+	intron (uc008hnq.1, intron 1 of 6)	B4A|SINE|B4	11376	uc008hnq.1	D19Ertd386e	growth inhibition and differentiation-related	0.48	1.41	0.58	0.63	2.11	0.96	0	4.32	2.77	0	0.51	1.14	0
1812	chr19	43588422	43588651	+	intron (uc012bmb.1, intron 2 of 8)	intron (NM_010324, intron 2 of 8)	10559	uc012bmb.1	Got1	aspartate aminotransferase, cytoplasmic	2.9	10.59	7.55	6.27	4.23	1.43	0.83	3.36	2.77	3.66	0.51	2.86	1.31
1813	chr19	43600732	43600901	+	Intergenic	Intergenic	-1721	uc012bmb.1	Got1	aspartate aminotransferase, cytoplasmic	0.97	2.82	1.74	0.63	1.59	3.35	0.83	3.36	2.31	1.22	0	1.33	3.07
1814	chr19	47128022	47128320	+	Intergenic	Intergenic	-2836	uc008hul.1	Pcgf6	polycomb group RING finger protein 6	4.83	14.12	15.68	16.93	7.4	7.65	1.67	4.32	12.92	2.44	0.51	5.14	5.7
1815	chr19	55184962	55185111	+	Intergenic	Intergenic	-11099	uc008hxk.1	Gpam	glycerol-3-phosphate acyltransferase 1,	0.97	2.12	1.16	1.25	2.11	0.48	0	2.88	0.46	0	0	1.71	0.88
1816	chr19	55270182	55270440	+	3' UTR (uc008hxm.1, exon 10 of 10)	3' UTR (NM_009348, exon 10 of 10)	14936	uc008hxm.1	Tectb	beta-tectorin precursor	4.34	12.71	9.29	4.39	6.87	1.91	0	3.84	6.92	1.22	0.51	4.19	3.07
1817	chr19	58000332	58000620	+	intron (uc008iai.2, intron 26 of 28)	intron (NM_181415, intron 26 of 28)	314952	uc008iai.2	Atrnl1	attractin-like protein 1 precursor	0.48	2.12	1.74	1.88	5.29	0.96	0	4.32	3.23	3.05	0	1.71	1.31
1818	chr19	60656812	60657051	+	promoter-TSS (uc008ibv.2)	promoter-TSS (NM_030197)	-5	uc008ibv.2	2700078E11Rik	hypothetical protein LOC78832 isoform 1	7.24	31.78	38.33	32.61	1.06	1.91	0.83	3.36	5.54	0.61	0	2.48	1.75
1819	chr2	13406212	13406470	+	intron (uc008ijz.1, intron 6 of 66)	intron (NM_001081084, intron 6 of 66)	7162	uc008ijz.1	Cubn	cubilin precursor	0	0.71	1.74	0.63	5.29	5.26	0.83	4.32	8.3	1.83	0	3.24	1.75
1820	chr2	25988502	25988710	+	Intergenic	Intergenic	5217	uc008iue.1	AK082757	Mus musculus adult male testis cDNA, RIKEN full-length enriched library, clone:4933400O03 product:unclassifiable, full insert sequence.	1.45	9.89	8.71	16.93	2.11	0.48	0	3.36	1.38	1.22	0	1.71	0.88
1821	chr2	28496382	28496650	+	promoter-TSS (uc008iyv.1)	promoter-TSS (NM_022887)	-247	uc008iyv.1	Tsc1	hamartin	2.9	14.83	13.94	15.05	3.7	2.87	0	3.84	3.69	1.83	0	1.33	2.63
1822	chr2	28506132	28506560	+	intron (uc008iyv.1, intron 1 of 22)	intron (NM_022887, intron 1 of 22)	9583	uc008iyv.1	Tsc1	hamartin	2.9	3.53	5.81	6.27	2.11	1.91	0.83	4.32	1.38	2.44	0.51	3.05	3.94
1823	chr2	30033892	30034180	+	promoter-TSS (uc008jbn.2)	promoter-TSS (NM_172660)	-57	uc008jbn.2	D2Wsu81e	hypothetical protein LOC227695	0.97	2.82	3.48	3.14	3.7	3.35	0.83	4.8	8.3	1.22	0	0.57	0.88
1824	chr2	30474442	30474691	+	Intergenic	Intergenic	24002	uc008jcp.1	Cstad	CSA-conditional, T cell activation-dependent	0	1.41	1.16	1.88	2.64	1.91	0.83	3.84	1.38	0	0.51	1.52	1.31
1825	chr2	30814312	30814600	+	TTS (uc008jda.1)	TTS (NM_133673)	5935	uc008jda.1	Tor1b	torsin-1B precursor	8.69	25.42	26.71	25.09	5.29	4.3	2.5	4.32	7.38	0	0.51	4.95	5.26
1826	chr2	31320182	31320460	+	Intergenic	Intergenic	-5469	uc008jdu.1	Ass1	argininosuccinate synthase	2.9	9.18	9.29	8.15	2.64	3.83	0.83	4.8	4.61	3.66	0	2.48	3.51
1827	chr2	31929982	31930270	+	intron (uc008jek.1, intron 1 of 1)	intron (NM_175511, intron 1 of 1)	9099	uc008jek.1	Fam78a	hypothetical protein LOC241303	3.86	9.89	5.23	3.76	2.11	2.87	0	3.84	5.07	3.05	0	1.33	3.51
1828	chr2	33300002	33300240	+	Intergenic	Intergenic	-13277	uc008jhu.1	Zbtb34	zinc finger and BTB domain-containing protein	2.41	4.94	2.32	0.63	3.7	2.87	0.83	3.84	6.46	1.83	0	1.9	1.75
1829	chr2	38782182	38782490	+	Intergenic	promoter-TSS (NM_010264)	-5164	uc008jnv.1	Olfml2a	olfactomedin-like protein 2A precursor	1.93	9.89	13.94	11.92	2.64	5.26	0.83	3.84	10.61	1.83	0.51	2.86	0.44
1830	chr2	59087042	59087320	+	intron (uc008jtc.1, intron 2 of 21)	intron (NM_026361, intron 2 of 21)	88274	uc008jtc.1	Pkp4	plakophilin-4 isoform 1	5.79	9.18	11.03	8.78	2.11	3.35	1.67	4.32	4.61	4.88	1.54	2.86	4.38
1831	chr2	60122382	60122631	+	promoter-TSS (uc008jub.1)	promoter-TSS (NM_025422)	-31	uc008jub.1	Cd302	CD302 antigen	0.48	2.82	1.74	2.51	4.76	0.96	2.5	4.32	2.31	1.22	0	1.9	2.19
1832	chr2	60646962	60647210	+	intron (uc008jur.2, intron 2 of 14)	MLT1C|LTR|MaLR	-57132	uc008jup.1	AK011205	Mus musculus 10 days embryo whole body cDNA, RIKEN full-length enriched library, clone:2600014B10 product:unclassifiable, full insert sequence.	2.41	5.65	1.16	1.88	5.81	1.43	0	3.84	1.38	1.22	0	2.86	3.51
1833	chr2	60748952	60749210	+	Intergenic	intron (NM_020296, intron 1 of 13)	-29586	uc008jur.2	Rbms1	RNA-binding motif, single-stranded-interacting	10.13	30.36	23.23	23.83	2.64	0.48	0.83	3.84	2.31	3.05	1.54	4	5.7
1834	chr2	68683502	68683790	+	Intergenic	L2a|LINE|L2	-15968	uc008jxs.1	Lass6	LAG1 longevity assurance homolog 6	0.97	3.53	0.58	1.25	3.7	2.87	1.67	5.28	6	1.83	1.02	3.62	2.19
1835	chr2	69224212	69224441	+	intron (uc008jyb.1, intron 1 of 4)	intron (NM_175512, intron 1 of 4)	5807	uc008jyb.1	Dhrs9	dehydrogenase/reductase SDR family member 9	5.79	13.42	10.45	10.03	3.17	6.69	3.34	3.36	12.45	6.1	0	4	5.7
1836	chr2	70778922	70779190	+	Intergenic	Intergenic	114607	uc008jzx.2	Mettl8	methyltransferase-like protein 8 isoform a	0	0.71	1.16	0.63	2.64	2.39	0	4.32	4.15	1.22	0	0.76	1.31
1837	chr2	75541772	75541941	+	promoter-TSS (uc012bxn.1)	CpG	842	uc008keq.1	Nfe2l2	nuclear factor erythroid 2-related factor 2	0	1.41	1.74	0	1.06	0.48	0.83	3.36	4.15	0.61	0	0	0.44
1838	chr2	75610722	75611010	+	Intergenic	Intergenic	-59368	uc008ket.2	Agps	alkyldihydroxyacetonephosphate synthase,	0	0.71	0	1.25	3.17	1.91	2.5	5.28	3.23	0	0	1.33	0.88
1839	chr2	91104802	91105011	+	promoter-TSS (uc008kvr.2)	promoter-TSS (NM_023854)	-366	uc008kvr.2	Arfgap2	ADP-ribosylation factor GTPase-activating	0.97	3.53	3.48	1.25	1.06	0.48	0	3.36	4.61	0.61	0	1.52	0.44
1840	chr2	91473492	91473890	+	intron (uc008kwg.1, intron 4 of 13)	L2b|LINE|L2	2880	uc008kwg.1	F2	prothrombin	1.93	12.71	4.65	6.27	1.59	2.87	0	3.84	7.38	2.44	0	2.86	3.51
1841	chr2	112333482	112333850	+	intron (uc008lpe.2, intron 1 of 5)	CpG	545	uc008lpe.2	Aven	cell death regulator Aven isoform 1	0.48	0	2.32	0.63	2.11	1.43	0	5.28	4.15	1.83	0	0.76	3.51
1842	chr2	118370222	118370420	+	intron (uc008lsc.1, intron 4 of 4)	intron (NM_138313, intron 4 of 4)	5093	uc008lsc.1	Bmf	bcl-2-modifying factor	0.48	0.71	0	0	1.06	0.96	0	3.36	0	1.83	0	0.19	0
1843	chr2	119180832	119181160	+	TTS (uc008lts.2)	TTS (NM_026929)	4018	uc008lts.2	Chac1	cation transport regulator-like protein 1	2.9	2.82	4.65	1.88	1.59	1.91	0.83	3.84	8.3	2.44	0	2.86	3.94
1844	chr2	121982012	121982260	+	intron (uc008mae.1, intron 2 of 17)	intron (NM_026251, intron 2 of 17)	-4300	uc008mah.1	Trim69	tripartite motif-containing protein 69	1.93	2.12	2.32	1.25	0.53	0	0.83	3.84	3.23	0.61	0	1.33	3.07
1845	chr2	132096152	132096410	+	intron (uc008mmo.1, intron 1 of 12)	intron (NM_138651, intron 1 of 12)	7288	uc008mmo.1	Cds2	phosphatidate cytidylyltransferase 2	0.48	2.12	2.32	2.51	2.64	0.96	0	3.84	3.23	0	0.51	1.14	0.44
1846	chr2	152901722	152902080	+	intron (uc012cgo.1, intron 6 of 8)	intron (NM_145536, intron 6 of 8)	10163	uc012cgo.1	BC020535	hypothetical protein LOC228788	0.97	2.12	4.65	1.88	6.87	0	1.67	5.28	3.69	3.05	0	3.43	2.19
1847	chr2	163245392	163245610	+	promoter-TSS (uc008nsq.2)	promoter-TSS (NM_025699)	-295	uc008nsq.2	3230401D17Rik	oxidative stress responsive 1	9.65	31.07	36.01	36.38	0.53	1.91	0.83	3.36	5.54	3.66	0.51	1.33	5.7
1848	chr2	165764182	165764340	+	Intergenic	Intergenic	-53876	uc008nyi.2	Ncoa3	nuclear receptor coactivator 3	0	0.71	1.16	1.88	1.59	1.91	0.83	1.92	3.23	1.22	0	0.57	0.88
1849	chr2	165926152	165926420	+	intron (uc008nyl.1, intron 3 of 20)	intron (NM_001252579, intron 3 of 20)	54870	uc008nyl.1	Sulf2	extracellular sulfatase Sulf-2 precursor	1.45	4.24	4.65	2.51	3.7	0.48	0.83	4.32	1.38	0.61	0	1.71	1.75
1850	chr2	166695762	166696080	+	intron (uc008nyr.2, intron 27 of 38)	intron (NM_001085495, intron 27 of 38)	-35675	uc008nys.2	Cse1l	exportin-2	0.48	0.71	4.07	0	1.06	1.91	0.83	4.8	0.92	3.66	0	0.95	1.31
1851	chr3	27665432	27665640	+	Intergenic	Intergenic	-56175	uc008otp.2	Fndc3b	fibronectin type III domain-containing protein	1.93	7.77	1.74	7.53	2.64	1.91	0	3.36	4.61	0	0.51	0.95	1.75
1852	chr3	28624202	28624420	+	intron (uc008oua.2, intron 8 of 10)	intron (NM_031197, intron 8 of 10)	27486	uc008oua.2	Slc2a2	solute carrier family 2, facilitated glucose	0.97	1.41	0.58	1.25	2.64	1.91	0	3.84	7.38	4.88	0	0.57	0.88
1853	chr3	52094752	52095060	+	intron (uc008pei.2, intron 1 of 2)	B1_Mur1|SINE|Alu	22647	uc008pei.2	Foxo1	forkhead box protein O1	0	0	1.16	1.88	4.23	0.48	1.67	3.84	1.85	1.22	0	0.95	1.75
1854	chr3	83703622	83703861	+	intron (uc008ppp.1, intron 33 of 34)	intron (NM_172681, intron 33 of 34)	-58211	uc008ppn.2	Tlr2	toll-like receptor 2 precursor	5.31	17.65	15.68	11.92	1.59	2.39	0	3.84	10.15	0.61	0	3.43	3.94
1855	chr3	83842932	83843171	+	intron (uc008ppp.1, intron 2 of 34)	intron (NM_172681, intron 2 of 34)	1032	uc008ppp.1	D930015E06Rik	transmembrane protein 131-like precursor	5.31	16.95	19.75	11.92	4.76	2.39	0	4.32	4.15	3.66	0	1.52	1.75
1856	chr3	87370002	87370261	+	Intergenic	Intergenic	40631	uc008psh.1	Etv3	ETS translocation variant 3	3.38	7.77	4.65	3.76	2.11	0.48	0	4.32	4.15	0.61	0.51	2.86	3.07
1857	chr3	89085202	89085520	+	Intergenic	promoter-TSS (NM_001162425)	-1794	uc008pyo.2	Efna1	ephrin-A1 isoform 1	0	3.53	1.74	0	4.76	1.43	2.5	5.28	5.54	1.22	0	0.76	1.31
1858	chr3	89197532	89197781	+	promoter-TSS (uc008pzd.1)	promoter-TSS (NR_040404)	-531	uc008pzd.1	Zbtb7b	zinc finger and BTB domain-containing protein	0.48	0.71	8.13	0.63	3.17	2.87	0	4.8	6.46	1.83	0	1.14	0.44
1859	chr3	94736702	94736960	+	promoter-TSS (uc008qhf.1)	promoter-TSS (NM_009150)	-174	uc008qhf.1	Selenbp1	selenium-binding protein 1	0.97	0.71	1.16	1.25	1.59	0.96	0	3.84	1.38	3.66	0	0.19	0
1860	chr3	95496722	95497040	+	Intergenic	Intergenic	-5100	uc008qkm.1	Adamtsl4	ADAMTS-like protein 4 precursor	0	2.82	1.16	0.63	2.11	1.43	0.83	3.84	3.69	0.61	0.51	2.29	0.88
1861	chr3	95668972	95669221	+	intron (uc008qli.1, intron 1 of 1)	intron (NM_078479, intron 1 of 1)	5442	uc008qli.1	Mrps21	28S ribosomal protein S21, mitochondrial	2.41	1.41	0	0	7.4	0.48	0.83	4.32	0	0.61	0	2.1	1.31
1862	chr3	96379712	96379970	+	Intergenic	Intergenic	-1066	uc008qne.1	AK052161	Mus musculus 13 days embryo heart cDNA, RIKEN full-length enriched library, clone:D330001M19 product:unclassifiable, full insert sequence.	0.48	4.24	0.58	1.25	0.53	0.96	0	3.84	2.31	3.05	0	0.95	0.88
1863	chr3	108113882	108114250	+	intron (uc008qyr.1, intron 3 of 19)	intron (NM_019972, intron 3 of 19)	27016	uc008qyr.1	Sort1	sortilin precursor	10.62	39.54	28.46	30.1	3.7	4.3	0	4.32	3.23	4.27	0.51	5.33	7.45
1864	chr3	116032472	116032830	+	intron (uc008rca.1, intron 8 of 15)	intron (NM_001173553, intron 6 of 13)	-76249	uc008rbz.2	Gpr88	probable G-protein coupled receptor 88	6.76	25.42	30.78	31.99	2.11	1.43	0	3.84	2.31	2.44	1.02	2.48	1.75
1865	chr3	116658062	116658390	+	intron (uc008rcx.1, intron 1 of 7)	intron (NM_023245, intron 1 of 7)	13644	uc008rcx.1	Palmd	palmdelphin	0	0.71	0.58	1.25	5.81	1.43	0	4.32	0.46	0.61	0	2.1	2.19
1866	chr3	121141002	121141420	+	intron (uc008rdy.1, intron 1 of 6)	intron (NM_028044, intron 1 of 6)	11752	uc008rdy.1	Cnn3	calponin-3	0.48	2.82	0.58	1.88	4.23	3.83	0.83	4.32	6.92	5.49	1.02	3.05	4.82
[truncated: 646 more rows]

## Sheet: BMAL1_ChIPseq_ClockD19
PeakID (cmd=PeakAnnotation/Bmal1_Clk.subpeaks.txt mm9 -size given -fragLength 120 -gtf /home2/gene_database/UCSC_canonical_for_homer.gtf -d Usf1_wt/ Usf1_Clk/ Usf1_Clock-KO/ Usf1_Bmal1-KO/ Clock_wt/ Clock_Clk/ Clock_Clock-KO/ Bmal1_wt/ Bmal1_Clk/ Bmal1_Clock-KO/ Bmal1_Bmal1-KO/ Input_B6/ Input_Clk/)	Chr	Start	End	Strand	Annotation	Detailed Annotation	Distance to TSS	Nearest PromoterID	Symbol	Description	Usf1_wt/ Tag Count in given bp (20723541 Total, normalization factor = 0.48, effective total = 10000000)	Usf1_Clk/ Tag Count in given bp (14161426 Total, normalization factor = 0.71, effective total = 10000000)	Usf1_Clock-KO/ Tag Count in given bp (17219254 Total, normalization factor = 0.58, effective total = 10000000)	Usf1_Bmal1-KO/ Tag Count in given bp (15944524 Total, normalization factor = 0.63, effective total = 10000000)	Clock_wt/ Tag Count in given bp (18919521 Total, normalization factor = 0.53, effective total = 10000000)	Clock_Clk/ Tag Count in given bp (20911184 Total, normalization factor = 0.48, effective total = 10000000)	Clock_Clock-KO/ Tag Count in given bp (11988014 Total, normalization factor = 0.83, effective total = 10000000)	Bmal1_wt/ Tag Count in given bp (20823592 Total, normalization factor = 0.48, effective total = 10000000)	Bmal1_Clk/ Tag Count in given bp (21679173 Total, normalization factor = 0.46, effective total = 10000000)	Bmal1_Clock-KO/ Tag Count in given bp (16389479 Total, normalization factor = 0.61, effective total = 10000000)	Bmal1_Bmal1-KO/ Tag Count in given bp (19523886 Total, normalization factor = 0.51, effective total = 10000000)	Input_B6/ Tag Count in given bp (52494118 Total, normalization factor = 0.19, effective total = 10000000)	Input_Clk/ Tag Count in given bp (22821207 Total, normalization factor = 0.44, effective total = 10000000)
[truncated: 4,919 more rows]

[truncated: 1 more sheets: BMAL1_ChIPseq_Clock-KO]
