# Supplementary material for: Usf1, a suppressor of the circadian Clock mutant, reveals the nature of the DNA-binding of the CLOCK:BMAL1 complex in mice
Source: eLife. 2013 Apr 9;2:e00426. doi: 10.7554/eLife.00426 (PMC3622178; doi:10.7554/eLife.00426)
Supplement: Supplementary file 1. — Oligonucleotide sequences. DOI: http://dx.doi.org/10.7554/eLife.00426.019 [file elife00426s005.xlsx]

## Sheet: Sheet1
Supplementary File 1
Oligonucleotide Sequences
Gene expression
Bmal1-F	CCACCTCAGAGCCATTGATACA
Bmal1-R	GAGCAGGTTTAGTTCCACTTTGTCT
Clock-F	ACAGTTTCACGAGGGTGGTC
Clock-R	TCCCTACCGTCTCATCAAGG
Cry1-F	TGAGGCAAGCAGACTGAATATTG
Cry1-R	CCTCTGTACCGGGAAAGCTG
Cry2-F	CTGGCGAGAAGGTAGAGTGG
Cry2-R	GACGCAGAATTAGCCTTTGC
DBP-F	CGAAGAACGTCATGATGCAG
DBP-R	GGTTCCCCAACATGCTAAGA
Per1-F	CCCAGCTTTACCTGCAGAAG
Per1-R	ATGGTCGAAAGGAAGCCTCT
Per2-F	TGTGCGATGATGATTCGTGA
Per2-R	GGTGAAGGTACGTTTGGTTTGC
Per3-F	GTGATTGTTCACGCGTCTGT
Per3-R	CACTGCCATCTCGAGTTCAA
RevErbAlpha-F	AGACTTCCCGCTTCACCAAG
RevErbAlpha-R	AGCTTCTCGGAATGCATGTT
Actb-F	TTGTCCCCCCAACTTGATGT
Actb-R	CCTGGCTGCCTCAACACCT
GAPDH-F	CAAGGAGTAAGAAACCCTGGACC
GAPDH-R	CGAGTTGGGATAGGGCCTCT
73402-F	TGCTGCCACCCAACATAATA
73402-R	ACTTTCAATGCGTGCCTTCT
Casq1-F	GCATACAGGGTGCTTGAGGT
Casq1-R	AGAGAACTGGGCTGGGATCT
cd244-F	CTGTGGACCAGCTTCTAGGC
cd244-R	CCATGCCAAGCTATGTCAGA
cd48-4R	CTGCTAGGGATGAAGGCAAG
cd48-F	TCTCACCCAAGAAGGCAACT
cd84-F	ACCACGAAGGACACAAGGAC
cd84-R	CCAAAAGACTGAAACCGTTGA
COPA-F	TTTCAGCTTAGGCCTTCCAA
COPA-R	TGATAAACAAATGGCCAGCA
F11r-F	AAGTTTTCGTTCCCCATTCC
F11r-R	ACAGCCAGGTATTGGTTTGG
Itln1-F	GGATTGGCCCTGACTTCTC
Itln1-R	CAGTGTTTCTCATGCCTTGG
Itlna-F	CCCAGCATTACCTGTGGTCT
Itlna-R	CTGGCCATAGGGGGAGTAAT
Ly9-F	GAATTTCCTGCCATGGCTTA
Ly9-R	CAAGGAGACTCTGCCTGACC
Ncstn-F	GGCTGGGAACAAACCACTAA
Ncstn-R	TAAGCAGGCCCAGAGACAGT
NHLH1-F	ATGCCTGCTACTGCCCTCTA
NHLH1-R	GGCGGTTTAAGAAAGGAAGG
Pea15-F	TACTGTCCCCCAACCTTCTG
Pea15-R	TCAGGCTCAGTAGTGCATGG
Pex19-F	TGGATGCTCTCAATCTGTCG
Pex19-R	GACACTGTTCGCCATTAGCA
Pvrl4-F	AGCATTCCTAGGGTGTGGTG
Pvrl4-R	GCAGGCAGAGGTCACACATA
Refbp2-F	AACAAATCCGCACAAGAACC
Refbp2-R	CTGCACAGTCCAGTTGCCTA
Rho GTPase-F	AGGCAAGATCAGTCCCAGGT
Rho GTPase-R	CTCTAGGGCAGGAGTCATGG
slam7-F	TAAGGAGCAGGGAAACATGG
slam7-R	ACTTGTCACTGGTCCCCAAG
slamf1-F	GTTTGGCAATGCTGCTGTAA
slamf1-R	AAAACCTCCCTGGGACAAGT
Slamf6-F	GTTCCACGTTCCCTACTGCT
Slamf6-R	AGCAAACCTTTGGTTGTCGT
USF1-F	ATCCAGTCAGCTGCCACTTT
USF1-R	CCCATTCTCAGTTCGGAAGA
Vangl2-F	ACCACTTTACCAGGGCTGTG
Vangl2-R	GGTCTATCCTGCCCTTCCTC
Wdr42a-F	ACTCTGCTCTCCCTTCCACA
Wdr42a-R	GCTGGATGACGAGTGAGTGA
Allele specific expression
Sequence Method (rs31093636 )
USF1ex10F	CCACTGACCCAGTTTGGAGT
USF1ex10R	CAGAGGAGGCAGTGAAGGAG
Colony PCR(rs31093636)
rs31093636F:	GTGGAAGATCTCAAGAACAAGAA
rs31093636R:	CCCTGAGTCCCCAGAGTTAG
qPCR(rs31541670)
USF-1 ex8B6	CAGAGGCTCCCAGGACATCT
USF-1 ex8BALB	CAGAGGCTCCCAGGACATCA
USF-1 ex8R	TATGTTGAGCCCTCCGTTTC
Promoter assay
USF1 Promoter 2.3KB Fwd-(KpnI)	aaaaaaggtaccGGTACCCATATGCTTTTGAAACACAG
USF1 Promoter 2.3KB Rev-(XhoI)	aaaaaactcgagCTCGAGACAAAGCAGGAGAGAAAGAG
S171482083F(SNP1)	aaaaaaggtaccTGGGTACACCCAGAATGAAGA
S171482083R(SNP1)	aaaaaactcgagTCATAGCTTTTCCTCAGGCTCT
S171482210F(SNP2)	aaaaaaggtaccCGTCCCCACACGTATTTAAGA
S171482210R(SNP2)	aaaaaactcgagATGTGGGACGCCATCTTG
S171482288F(SNP3)	aaaaaaggtaccCCTCAAAGTGATGCCCTGAT
S171482288R(SNP3)	aaaaaactcgagTAGGCGGAGCCCTTTTACTT
S171482339F(SNP4)	aaaaaaggtaccAAGTAAAAGGGCTCCGCCTA
S171482339R(SNP4)	aaaaaactcgagCCCGACTAAATTGTACTTCCATC
S171482361&81F(SNP5,6)	aaaaaaggtaccGATGGAAGTACAATTTAGTCGGG
S171482361&81R(SNP5,6)	aaaaaactcgagCTAGAGGCCTTTGTTTTCAG
S171482503F(SNP7)	aaaaaaggtaccCTCTAGCGGGCATCAGATTT
S171482503R(SNP7)	aaaaaactcgagCGGAAGTGTGCCCTCGAC
Site directed mutagenesis
rs31538551(B6 to BALB)-F	GGCGCCTAAGATTGCCGTTCCACTCTCTACTTCCTTTTAC
rs31538551(B6 to BALB)-R	GTAAAAGGAAGTAGAGAGTGGAACGGCAATCTTAGGCGCC
rs31538547(B6 to BALB)-F	GATTTGAAGCGAGCGGAAGTGTGGCAGCTCGGGGGGCCGTCC
rs31538547(B6 to BALB)-R	GGACGGCCCCCCGAGCTGCCACACTTCCGCTCGCTTCAAATC
EMSA
Dbp EP-box Fwd	CTAGCATAGCACGCGCAAAGCCATGTGCTTC
Dbp EP-box Rev	TCGAGAAGCACATGGCTTTGCGCGTGCTATG
Dbp EI2-box Fwd	CTAGCGACTCACGTGGCGAGGGAATGTGCAGC
Dbp EI2-box Rev	TCGAGCTGCACATTCCCTCGCCACGTGAGTCG
Per2 E'-box Fwd	CGCGGTCACGTTTTCCACTATGTGACAGCG
Per2 E'-box Rev	CGCTGTCACATAGTGGAAAACGTGACCGCG
Per1EP1-box Fwd	CAAGTTGCCGCGTGAGCCAGCCTGCACGTGTTCCCTAC
Per1EP1-box Rev	GTAGGGAACACGTGCAGGCTGGCTCACGCGGCAACTTG
Per2 E'-box mE1-E2Fwd	CGCGGTGCTAGTTTCCACTATGTGACAGCG
Per2 E'-box mE1-E2Rev	CGCTGTCACATAGTGGAAACTAGCACCGCG
Per2 E'-box E1-mE2Fwd	CGCGGTCACGTTTTCCACTGGATTACAGCG
Per2 E'-box E1-mE2Rev	CGCTGTAATCCAGTGGAAAACGTGACCGCG
ChIP qPCR
Dbp control
mDbpFU2Fw	TGCCTCCTCTTCCACCCCAGG
mDbpFU2Rv	CAAAGAGGCTGAGAATGGCCAGG
Dbp EP-box
mDbpUpFw	ACACCCGCATCCGATAGC
mDbpUpRv	CCACTTCGGGCCAATGAG
Dbp EI2-box
mDbpI2Fw	TGGGACGCCTGGGTACAC
mDbpI2Rv	GGGAATGTGCAGCACTGGTT
Per2 control
Per2Up4.5Fw	CCACACGGTACTCAGCGGGC
Per2Up4.5Rv	GGGTCACTGCGAGCCTTGCC
Per2E'-box
Per2E2SaFw	GGTTCCGCCCCGCCAGTATGC
Per2E2SaRv	CCGTCACTTGGTGCGCTCGGC
Per1 EP1-box
Per1E1Fw	AGCCAGCCTGCACGTGTTCC
Per1E1Rv	CAGAGACAACCCCGCCCTGC
Per1EP2-box
Per1CS5-33F	CAGCACCCAAGTCCACGTG
Per1CS5-134Rv	CCGGTTGGCTAAGGATCTCTT
